# Supplementary material for: Macrophages from naked mole-rat possess distinct immunometabolic signatures upon polarization
Source: Front Immunol. 2023 Apr 19;14:1172467. doi: 10.3389/fimmu.2023.1172467 (PMC10154529; doi:10.3389/fimmu.2023.1172467)
Supplement: Supplementary file 2 [file Table_1.xlsx]

## Sheet: unactive_m0 vs active_infl_m1
cd	Symbol	Biotype	Name	Score	LogCPM rank (%)		active_infl_m1	unactive_m0		active_infl_m1					unactive_m0					Tr.Length rank (%)	LogFC	LogCPM	F	p (QLF test)	FDR (QLF test)		p (Mann-Wh.)	FDR (Mann-Wh.)	p (t-test)	Spearman r	Pearson r	p (Spearman)	p (Pearson)	nmr1-m0	nmr2-m0	nmr3-m0	nmr4-m0	nmr1-m1	nmr2-m1	nmr3-m1	nmr4-m1
ID										5	6	7	8		9	10	11	12																5	6	7	8	9	10	11	12
unactive_m0 vs active_infl_m1										0	0	0	0		1	1	1	1																0	0	0	0	1	1	1	1
active_infl_m1 vs active_against_infl_m2										-0.25	-0.25	-0.25	-0.25		0	0	0	0																				0	0	0	0
										nmr1-m0	nmr2-m0	nmr3-m0	nmr4-m0		nmr1-m1	nmr2-m1	nmr3-m1	nmr4-m1
Cd38				4683.13	88.6643					-3.6327	-3.23844	-3.5115	-3.40535		3.19435	3.48903	3.54744	3.55717		19.3627	6.9174	6.91772	2754.72	1.09259e-12	1.51902e-08		0.0285714	0.0593233	0.000393267	0.872872	0.990552	0.00465921	2.09326e-06	39.8684	52.7123	43.4503	46.844	4639.19	5690.71	5925.88	5965.97
Acod1				4122.36	90.0813					-4.29246	-4.46064	-4.34362	-4.92367		4.63474	4.50367	4.71812	4.16387		42.4657	9.12144	7.07766	2213.87	2.9676e-12	1.60392e-08		0.029401	0.060183	0.00110347	0.878114	0.981337	0.00412316	1.60243e-05	12.8986	11.3693	12.4144	7.97345	6764.91	6177.32	7167.46	4880.81
Ifit3				3691.94	98.5687					-4.10341	-3.90418	-3.45315	-3.52248		3.76529	3.71156	3.89292	3.61344		45.0622	7.47502	9.23975	1834.25	7.00778e-12	1.60392e-08		0.0285714	0.0593233	0.000149314	0.872872	0.995024	0.00465921	3.06852e-07	119.605	137.465	188.285	179.403	28188.2	27157.5	30795.6	25372
LOC101698177				3674.62	99.849					-3.67972	-3.94266	-4.04273	-4.31981		3.89259	3.83664	4.2262	4.02948		38.9916	7.98613	11.4333	1819.64	7.26854e-12	1.60392e-08		0.0285714	0.0593233	0.000514669	0.872872	0.988715	0.00465921	3.56263e-06	620.305	516.787	482.091	397.676	118248	113750	149013	130018
Trafd1				3573.93	94.7421					-1.399	-1.47428	-1.44834	-1.36373		1.35456	1.40873	1.5222	1.39986		50.8092	2.84424	7.85163	1735.65	9.01871e-12	1.60392e-08		0.0285714	0.0593233	4.7989e-05	0.872872	0.997433	0.00465921	4.2209e-08	1328.55	1260.96	1283.85	1361.47	8965.24	9308.35	10070.1	9251.24
Tub				3570.07	66.18					1.78024	1.74654	1.82967	1.88974		-1.79783	-1.77496	-1.66996	-2.00344		54.2832	-3.62683	5.314	1732.46	9.09466e-12	1.60392e-08		0.0285714	0.0593233	1.79934e-05	-0.872872	-0.998277	0.00465921	1.27731e-08	1667.44	1628.91	1725.6	1799.01	138.703	140.935	151.65	120.146
Stag3				3517.22	38.2723					-3.46819	-4.18627	-3.59249	-4.21268		3.71277	3.99306	3.73574	4.01807		77.192	8.30564	3.56482	1689.11	1.021e-11	1.60392e-08		0.0210706	0.0593233	0.000394687	0.929981	0.990526	0.000813758	2.11092e-06	2.3452	1.03357	2.06906	0.996681	484.409	588.497	492.197	598.808
Rsad2				3512.26	98.3816					-6.28306	-5.21025	-5.84836	-4.97895		5.40322	5.8441	5.7966	5.2767		54.3048	11.1802	9.12807	1685.07	1.03221e-11	1.60392e-08		0.029401	0.060183	0.00191979	0.878114	0.973159	0.00412316	4.73766e-05	5.86299	13.4365	8.27624	15.9469	22615.9	30699.9	29705.7	20717
Il1b				3509.61	94.8644					-3.2058	-3.94351	-3.83716	-3.74562		3.63607	3.90452	3.67321	3.5183		20.5999	7.37103	7.88207	1682.91	1.03829e-11	1.60392e-08		0.0285714	0.0593233	0.00042283	0.872872	0.99008	0.00465921	2.42204e-06	90.2901	53.7459	57.9337	61.7942	10471	12612.7	10744.1	9650.13
Dtx3l				3405.06	90.6711					-1.5201	-1.60704	-1.76217	-1.57706		1.74206	1.61454	1.55719	1.55258		70.4308	3.23453	7.1442	1598.7	1.31238e-11	1.8246e-08		0.0285714	0.0593233	7.80215e-05	0.872872	0.996297	0.00465921	1.26611e-07	671.899	632.548	567.957	645.849	6454.93	5908.78	5678.45	5660.32
Sema7a				3270.47	78.0767					-2.101	-1.95377	-2.09815	-1.95782		2.04821	2.22391	1.80463	2.03398		60.6056	4.06709	6.05438	1493.07	1.79267e-11	1.9896e-08		0.0285714	0.0593233	0.000526397	0.872872	0.988475	0.00465921	3.79399e-06	164.164	181.909	164.49	181.396	2929.57	3309.11	2474.29	2900.81
Parp14				3258.79	97.6048					-1.86818	-1.80503	-1.96805	-1.68267		1.931	1.91408	1.76807	1.71079		90.743	3.66197	8.7339	1484.06	1.84288e-11	1.9896e-08		0.0285714	0.0593233	0.000133608	0.872872	0.99505	0.00465921	3.02123e-07	1404.77	1467.68	1310.75	1597.68	19568.6	19340.4	17478.8	16798.3
Stat2				3254.81	93.5553					-1.81174	-1.87206	-1.8201	-1.60429		1.81136	1.64684	1.90714	1.74285		80.3711	3.5549	7.6138	1480.99	1.86038e-11	1.9896e-08		0.0285714	0.0593233	0.000141589	0.872872	0.994801	0.00465921	3.49982e-07	693.006	664.588	688.997	800.335	8550.18	7628.56	9137.13	8153.59
Haus2				3165.38	87.4128					-1.63968	-1.78056	-1.92517	-1.6006		1.76771	1.63867	1.8472	1.69243		32.7987	3.47257	6.78279	1412.79	2.30663e-11	2.18585e-08		0.0285714	0.0593233	7.04657e-05	0.872872	0.996322	0.00465921	1.24062e-07	449.105	407.228	368.293	461.463	4774.74	4366.12	5045.24	4531.91
Cxcl11				3154.49	87.8515					-5.51706	-6.63648	-5.61179	-5.05472		5.30185	5.59646	5.98349	5.93825		0.740847	12.1274	6.83367	1404.58	2.36874e-11	2.18585e-08		0.0210706	0.0593233	0.00252103	0.929981	0.967931	0.000813758	8.04831e-05	1.1726	0	1.03453	1.99336	3923.61	4812.73	6293.92	6099.57
Relb				3129.98	75.5017					-1.69352	-1.75864	-1.98324	-1.81083		1.62037	1.84776	1.84543	1.93268		30.4826	3.63039	5.89489	1386.18	2.51554e-11	2.18585e-08		0.0285714	0.0593233	0.000237728	0.872872	0.992901	0.00465921	8.89537e-07	222.794	212.916	182.077	205.316	2224.5	2604.43	2600.22	2762.4
Atad1				3080.72	88.5636					-1.04141	-1.07836	-1.0285	-1.09067		1.05582	1.05218	1.00082	1.13011		75.7822	2.12096	6.90765	1349.52	2.8425e-11	2.26616e-08		0.0285714	0.0593233	2.40517e-05	0.872872	0.998235	0.00465921	1.37222e-08	1052.99	1026.34	1062.46	1017.61	4508.89	4497.53	4340.2	4747.21
Mb21d1				3034.04	75.401					-1.13002	-1.31166	-1.22786	-1.13894		1.22275	1.25272	1.15697	1.17603		34.5609	2.4054	5.88908	1315.17	3.19698e-11	2.26616e-08		0.0285714	0.0593233	1.71894e-06	0.872872	0.998817	0.00465921	4.13386e-09	457.313	403.094	427.261	454.487	2340.08	2389.22	2235.73	2265.47
Ifit2				2997.32	99.2951					-3.40137	-3.36012	-2.98395	-2.98105		3.2228	3.16154	3.44405	2.8981		37.5818	6.36387	9.99724	1288.42	3.51086e-11	2.26616e-08		0.0285714	0.0593233	0.00101838	0.872872	0.98228	0.00465921	1.37266e-05	483.111	497.149	645.547	646.846	47753.7	45768.5	55668.8	38129.5
Ddx58				2987.27	94.9579					-1.90449	-1.69685	-1.72747	-1.61936		1.76065	1.77062	1.86049	1.55641		95.9649	3.47541	7.90947	1281.14	3.60275e-11	2.26616e-08		0.0285714	0.0593233	0.000217148	0.872872	0.993231	0.00465921	7.71448e-07	816.129	942.62	922.801	994.688	10364.9	10436.8	11107.7	8996.53
LOC101707269				2978.14	96.5115					-2.01074	-2.36029	-2.32237	-1.94604		2.10313	2.10283	2.28326	2.15022		82.8023	4.31196	8.29534	1274.54	3.68848e-11	2.26616e-08		0.0285714	0.0593233	5.78952e-05	0.872872	0.996927	0.00465921	7.23728e-08	768.052	602.574	618.649	803.325	13314.4	13311.7	15085.2	13756.2
Ifih1				2975.87	96.2382					-2.11018	-1.8526	-1.88361	-2.2345		1.9803	2.07441	2.13443	1.89175		65.8779	4.03615	8.21689	1272.9	3.71018e-11	2.26616e-08		0.0285714	0.0593233	0.000114532	0.872872	0.995397	0.00465921	2.43032e-07	739.91	884.74	865.902	678.74	12620.9	13471.6	14044	11869.5
Pilra				2971.85	86.8158					-2.16214	-1.96482	-2.39346	-2.05643		2.15411	2.3242	2.14969	1.94886		25.3039	4.29048	6.72282	1270	3.74895e-11	2.26616e-08		0.0285714	0.0593233	0.000361139	0.872872	0.990817	0.00465921	1.92238e-06	233.347	267.696	198.63	251.164	4667.56	5251.72	4653.26	4048.44
Tnip3				2853.58	81.9391					-3.51934	-3.85341	-3.69139	-4.28975		3.81657	3.80245	4.23763	3.49725		25.793	7.75743	6.32207	1186.01	5.12042e-11	2.90504e-08		0.0285714	0.0593233	0.00272627	0.872872	0.966249	0.00465921	9.37025e-05	21.1068	16.5372	18.6215	11.9602	3570.55	3535.74	4780.97	2861.4
Parp9				2846.15	90.93					-1.53073	-1.86047	-1.7348	-1.69619		1.74767	1.64436	1.86249	1.56767		63.2669	3.41318	7.17867	1180.81	5.22377e-11	2.90504e-08		0.0285714	0.0593233	0.000234366	0.872872	0.992715	0.00465921	9.61151e-07	648.447	515.754	562.784	578.075	6300.47	5864.97	6822.48	5561.32
Tm6sf1				2804.68	84.3775					1.1248	1.20688	1.11334	1.11241		-1.22579	-1.00828	-1.15315	-1.17022		16.536	-2.27821	6.50992	1152.01	5.8456e-11	3.12582e-08		0.0285714	0.0593233	1.20051e-06	-0.872872	-0.998572	0.00465921	7.27098e-09	3466.2	3669.19	3438.78	3436.56	678.803	789.424	713.908	705.497
LOC101722087				2741.75	87.945					-1.70399	-1.74395	-1.76353	-1.80668		1.58168	1.76694	2.01899	1.65053		8.30756	3.52156	6.84613	1108.88	6.95472e-11	3.58116e-08		0.0285714	0.0593233	0.000931466	0.872872	0.983269	0.00465921	1.15618e-05	442.07	429.967	424.157	411.629	4319.75	4911.76	5849.61	4530.95
Samd9				2675.25	98.8779					-2.353	-1.96538	-1.85725	-2.04045		2.16026	2.03292	2.11526	1.90765		94.7134	4.10015	9.4785	1064.09	8.39079e-11	4.16607e-08		0.0285714	0.0593233	0.000122702	0.872872	0.995145	0.00465921	2.85033e-07	1469.27	1922.45	2072.16	1824.92	33574.5	30738	32543.6	28181.5
Xaf1				2649.8	81.7306					-1.93295	-1.94504	-1.79784	-1.73936		1.69128	1.85527	2.12677	1.74187		16.5648	3.71893	6.30502	1047.15	9.02627e-11	4.16607e-08		0.0285714	0.0593233	0.000939262	0.872872	0.983053	0.00465921	1.20144e-05	243.901	241.856	267.943	279.071	3018.89	3382.43	4083.02	3126.68
LOC101698926				2631.5	97.1157					-2.64059	-3.26796	-3.38865	-3.40856		3.15389	3.02567	3.3221	3.20409		38.222	6.33115	8.5099	1035.05	9.51666e-11	4.16607e-08		0.0285714	0.0593233	0.000170291	0.872872	0.994498	0.00465921	4.14565e-07	294.322	190.178	174.836	172.426	16390	14996.2	18417	16970.4
Stxbp1				2625.41	86.8374					-1.92913	-2.03562	-2.37463	-1.99019		2.33864	2.02809	1.99134	1.97149		70.2798	4.16825	6.72314	1031.03	9.68658e-11	4.16607e-08		0.0285714	0.0593233	0.000626588	0.872872	0.986842	0.00465921	5.63896e-06	284.941	264.595	208.975	273.091	5507.13	4440.39	4328.68	4269.51
LOC101699770				2623.87	99.6332					-2.44486	-3.01364	-2.91593	-3.12053		2.92151	2.67087	2.95907	2.94351		57.4984	5.72952	10.6443	1030.02	9.73002e-11	4.16607e-08		0.0285714	0.0593233	0.000206087	0.872872	0.993732	0.00465921	6.12681e-07	1818.7	1225.82	1311.78	1138.21	75064.5	63093	77044.4	76217.8
Slf1				2601.59	74.0488					-1.23058	-1.37605	-1.53468	-1.31285		1.49662	1.29728	1.34187	1.3184		67.3236	2.7287	5.79886	1015.4	1.0384e-10	4.16607e-08		0.0285714	0.0593233	7.12084e-05	0.872872	0.995517	0.00465921	2.24409e-07	369.369	333.845	298.979	348.838	2451.47	2134.97	2202.03	2166.47
LOC106007543				2598.2	99.2304					-3.04381	-3.60665	-3.9637	-3.81588		3.56277	3.66537	3.47922	3.72267		9.32173	7.18111	9.92414	1013.18	1.04879e-10	4.16607e-08		0.0285714	0.0593233	0.000114772	0.872872	0.995799	0.00465921	1.84744e-07	443.242	299.737	233.804	259.137	43290	46480.8	40854.2	48364.1
Isg20				2593.98	86.7439					-3.74077	-6.0926	-6.09192	-4.53565		4.76338	5.07286	5.36278	5.26192		5.02769	10.217	6.71681	1010.42	1.06185e-10	4.16607e-08		0.0210706	0.0593233	0.00142924	0.929981	0.977876	0.000813758	2.6626e-05	9.38079	1.03357	1.03453	4.98341	3768.09	4669.89	5709.49	5323.91
Plod3				2588.62	92.2463					-1.3739	-1.22464	-1.45886	-1.24211		1.18289	1.39383	1.33451	1.38828		55.6571	2.6499	7.38414	1006.92	1.07875e-10	4.16607e-08		0.0285714	0.0593233	8.88704e-05	0.872872	0.99521	0.00465921	2.73704e-07	1026.02	1137.97	967.286	1124.26	6041.98	6993.4	6711.62	6966.55
Pstpip2				2452.69	90.2611					-1.40919	-1.1714	-1.2403	-1.37291		1.17438	1.43863	1.31419	1.26659		53.4921	2.59782	7.09391	919.993	1.62644e-10	6.11146e-08		0.0285714	0.0593233	0.000155266	0.872872	0.993534	0.00465921	6.72627e-07	829.027	977.762	932.112	850.169	4974.38	5974.48	5480.68	5302.77
Adrb2				2430.89	43.7531					2.00017	1.78794	1.93108	1.74031		-1.79837	-2.15491	-1.63836	-1.86787		37.1574	-3.74366	3.9506	906.364	1.74061e-10	6.22495e-08		0.0285714	0.0593233	0.000170093	-0.872872	-0.993728	0.00465921	6.13775e-07	729.356	629.447	695.204	608.972	51.4881	39.995	57.6447	49.0196
Dusp6				2429.87	77.2136					-1.66384	-1.77507	-1.78624	-1.61381		1.41469	1.83063	1.87593	1.71772		51.5141	3.43333	5.99579	905.726	1.74619e-10	6.22495e-08		0.0285714	0.0593233	0.000903473	0.872872	0.983464	0.00465921	1.11647e-05	257.972	238.756	236.907	267.111	2186.67	2917.73	3010.83	2698
LOC101713128				2417.56	88.0817					-3.58096	-2.9438	-3.44326	-4.09835		3.33396	3.57268	3.85602	3.30371		16.8309	7.02371	6.85977	898.072	1.81486e-10	6.30801e-08		0.0285714	0.0593233	0.00170851	0.872872	0.975104	0.00465921	3.78622e-05	37.5232	58.9138	41.3812	25.9137	4647.59	5484.07	6674.37	4551.13
LOC101702087				2391.42	90.1388					-2.54439	-2.51799	-2.16869	-1.89385		2.3388	2.25053	2.36739	2.1682		82.7447	4.54121	7.08234	881.913	1.97095e-10	6.68346e-08		0.0285714	0.0593233	5.4402e-05	0.872872	0.996796	0.00465921	8.20212e-08	211.068	214.984	274.151	331.895	6257.39	5885.92	6382.6	5559.4
LOC101708940				2382.23	78.4867					-3.24585	-4.33812	-3.59782	-4.96951		3.89708	4.00057	4.41778	3.83587		21.6932	8.08217	6.07955	876.26	2.0294e-10	6.71779e-08		0.029401	0.060183	0.00198284	0.878114	0.972569	0.00412316	5.05441e-05	18.7616	8.2686	14.4834	4.98341	2791.92	2999.62	4005.87	2675.89
Ndrg2				2367.04	52.3556					1.37069	1.37699	1.54621	1.45802		-1.19965	-1.5005	-1.48348	-1.56829		33.8992	-2.88094	4.51999	866.956	2.13025e-10	6.88765e-08		0.0285714	0.0593233	2.99867e-05	-0.872872	-0.996393	0.00465921	1.16961e-07	891.175	895.076	1006.6	946.847	149.211	120.937	122.384	115.34
Cxcl10				2355.48	99.4677					-4.76879	-7.43809	-6.16833	-5.80275		5.74135	6.09084	6.42692	5.91885		13.0835	11.9336	10.3304	859.898	2.21084e-10	6.98577e-08		0.029401	0.060183	0.00241908	0.878114	0.968782	0.00412316	7.42867e-05	31.6602	4.1343	11.3798	14.9502	47629.7	60685.7	76605.4	53865.8
LOC110348577				2324.69	48.6514					-3.08516	-3.43979	-4.67028	-2.833		3.42354	3.3488	3.51757	3.73832		55.4197	7.05228	4.28642	841.234	2.44257e-10	7.4476e-08		0.0210706	0.0593233	0.00048535	0.929981	0.989066	0.000813758	3.24157e-06	8.20819	6.20145	2.06906	9.96681	837.47	795.138	893.937	1041.91
Ifit5				2320.01	55.916					-2.07987	-2.63753	-1.80788	-2.17775		2.13827	2.29424	2.11559	2.15494		50.2841	4.34525	4.72313	838.409	2.48018e-10	7.4476e-08		0.0285714	0.0593233	3.47864e-05	0.872872	0.997182	0.00465921	5.58358e-08	59.8025	40.3094	72.4171	55.8141	1130.64	1259.84	1112.99	1143.79
Kars				2315.33	97.7559					-0.99551	-0.946898	-0.866846	-0.928676		0.939259	0.907016	0.998145	0.893511		60.4905	1.86898	8.79467	835.59	2.51841e-10	7.4476e-08		0.0285714	0.0593233	5.74309e-06	0.872872	0.998349	0.00465921	1.12292e-08	4240.12	4385.46	4635.73	4441.21	16213.5	15855.1	16889	15707.4
Eif2ak2				2306.02	94.512					-1.7813	-1.89313	-1.6335	-1.43321		1.73659	1.69165	1.79346	1.51944		36.057	3.36461	7.79823	829.998	2.5964e-10	7.4476e-08		0.0285714	0.0593233	0.000134316	0.872872	0.994036	0.00465921	5.28027e-07	847.789	784.483	939.353	1079.41	9721.8	9423.57	10112.7	8363.12
Mon1a				2302.7	61.3465					-1.36368	-1.45217	-1.48383	-1.38696		1.24763	1.65232	1.42292	1.36377		33.4676	2.85648	5.05203	828.008	2.62485e-10	7.4476e-08		0.0285714	0.0593233	0.000738014	0.872872	0.985487	0.00465921	7.55919e-06	193.479	181.909	177.939	190.366	1187.38	1572.18	1340.91	1287
LOC101721041				2290.99	82.4642					-1.16722	-1.37195	-1.28349	-1.33444		1.22429	1.33663	1.46723	1.12896		8.2644	2.58458	6.36311	821.002	2.72812e-10	7.4574e-08		0.0285714	0.0593233	0.000446409	0.872872	0.988883	0.00465921	3.40665e-06	592.162	513.687	546.232	527.244	3111.35	3363.39	3682.17	2912.34
Pnpt1				2290.17	84.3559					-1.35719	-1.37302	-1.32386	-1.33377		1.31084	1.45765	1.51074	1.10862		47.6875	2.70398	6.50857	820.508	2.73558e-10	7.4574e-08		0.0285714	0.0593233	0.000789698	0.872872	0.98499	0.00465921	8.35916e-06	556.984	550.895	570.026	566.115	3545.33	3925.22	4072.38	3081.51
LOC101714634				2283.72	93.0662					-3.91193	-2.92322	-3.62488	-4.3056		3.71533	3.84898	3.73247	3.46886		4.07106	7.31925	7.51763	816.665	2.79452e-10	7.47159e-08		0.0285714	0.0593233	0.00034022	0.872872	0.991378	0.00465921	1.59194e-06	42.2136	84.7531	51.7265	31.8938	8542.83	9372.15	8644.94	7201.07
Gpr84				2264.25	80.7595					-2.59684	-2.73463	-3.37113	-2.54059		2.57576	3.07553	2.63102	2.96088		25.8433	5.6218	6.23304	805.096	2.98154e-10	7.82121e-08		0.0285714	0.0593233	0.00139093	0.872872	0.978163	0.00465921	2.56088e-05	78.5641	71.3166	45.5193	81.7278	2868.63	4056.63	2980.68	3746.63
Lacc1				2244.25	97.1085					-1.78919	-2.10921	-2.21453	-2.09087		1.93972	2.16223	2.29809	1.80376		53.3482	4.10758	8.50824	793.291	3.18833e-10	8.09911e-08		0.0285714	0.0593233	0.00112688	0.872872	0.98077	0.00465921	1.75222e-05	1103.42	883.706	821.417	895.02	14642.6	17084.5	18771.8	13325.6
Sema6b				2242.79	76.3288					1.14883	1.26594	1.29685	1.26268		-1.26042	-1.17159	-1.45536	-1.08693		71.0278	-2.48475	5.93685	792.435	3.20399e-10	8.09911e-08		0.0285714	0.0593233	3.61531e-06	-0.872872	-0.997428	0.00465921	4.24511e-08	2253.73	2444.4	2497.36	2438.88	423.464	450.419	369.813	477.701
Irgm				2226	77.0913					-2.80656	-4.17797	-3.28206	-3.57477		3.45861	3.36387	3.82542	3.19346		33.4029	6.92558	5.98819	782.582	3.39121e-10	8.41928e-08		0.0285714	0.0593233	0.00196708	0.872872	0.972683	0.00465921	4.99221e-05	36.3506	13.4365	25.8633	20.9303	2871.78	2689.18	3703.45	2389.46
Ccl5				2220.64	99.8777					-4.71884	-4.51835	-4.6334	-4.97326		3.89437	5.06622	4.78416	5.09909		12.0621	9.49091	11.8985	779.451	3.45346e-10	8.42342e-08		0.0285714	0.0593233	0.00871497	0.872872	0.928681	0.00465921	0.000859065	242.728	279.065	257.598	203.323	95441.2	215030	176844	219986
Myd88				2210.63	88.2831					-1.1654	-1.06714	-1.01893	-1.08859		0.972256	1.21882	1.16238	0.986606		45.2348	2.17397	6.87853	773.611	3.57337e-10	8.46615e-08		0.0285714	0.0593233	0.000328964	0.872872	0.990807	0.00465921	1.92899e-06	934.561	1000.5	1034.53	985.718	4115.9	4883.19	4695.83	4157.05
Zbp1				2201.53	62.8929					-1.42181	-1.56454	-1.73318	-1.85166		1.48985	1.62341	1.84708	1.61085		31.0868	3.29237	5.12729	768.32	3.68642e-10	8.46615e-08		0.0285714	0.0593233	0.000379505	0.872872	0.989569	0.00465921	2.81522e-06	173.545	157.103	139.662	128.572	1312.42	1439.82	1681.45	1427.33
LOC101709876				2199.61	84.2048					-1.51118	-1.68188	-1.38279	-1.39852		1.51196	1.43818	1.71202	1.31222		28.6341	2.99191	6.50031	767.211	3.71065e-10	8.46615e-08		0.0285714	0.0593233	0.000608179	0.872872	0.986491	0.00465921	6.10075e-06	460.831	409.296	503.816	498.341	3753.38	3566.22	4311.83	3267.97
Max				2195.56	86.1109					-0.975375	-0.836675	-0.917002	-0.923696		0.982741	0.830065	0.989316	0.850626		10.9257	1.82812	6.66466	764.858	3.76274e-10	8.46615e-08		0.0285714	0.0593233	9.48936e-05	0.872872	0.994874	0.00465921	3.35468e-07	988.501	1088.35	1029.36	1024.59	3843.75	3457.66	3861.31	3507.3
Helz2				2194.57	93.7208					-1.96533	-1.53152	-1.84041	-1.57218		1.82999	1.79979	1.76536	1.51431		98.5687	3.44941	7.64812	764.289	3.77545e-10	8.46615e-08		0.0285714	0.0593233	0.000259829	0.872872	0.99165	0.00465921	1.44616e-06	655.483	885.773	714.86	861.132	9113.4	8924.59	8714.11	7322.18
Psmb9				2169.3	90.3186					-1.89103	-1.98614	-1.92607	-2.18999		1.65633	2.00842	2.30201	2.02646		4.68244	4.01417	7.09816	749.713	4.12013e-10	9.09241e-08		0.0285714	0.0593233	0.0018618	0.872872	0.973548	0.00465921	4.53578e-05	397.511	372.087	387.949	322.925	4658.1	5945.92	7288.07	6020.76
Hspa13				2132.76	89.4195					-0.998005	-1.08276	-1.10716	-0.916409		1.02957	1.12101	0.886341	1.06741		70.1216	2.05357	7.00601	728.846	4.68291e-10	1.01729e-07		0.0285714	0.0593233	0.000117107	0.872872	0.993733	0.00465921	6.12534e-07	1177.29	1110.06	1091.43	1245.85	4803.11	5117.45	4349.07	4930.79
LOC101698564				2110.84	99.3599					-4.29984	-5.99947	-6.73733	-5.56312		5.7287	5.56082	5.38176	5.92849		74.1423	11.1228	10.0803	716.453	5.06163e-10	1.05259e-07		0.0285714	0.0593233	0.00115035	0.872872	0.980819	0.00465921	1.73891e-05	49.2491	14.47	8.27624	19.9336	52482.2	46717	41263.9	60277.7
LOC106007613				2109.29	94.3322					-2.9745	-3.20255	-2.65678	-3.57648		3.05814	3.00126	3.49194	2.85898		53.5568	6.19842	7.76427	715.577	5.08977e-10	1.05259e-07		0.0285714	0.0593233	0.0022495	0.872872	0.970176	0.00465921	6.48439e-05	144.23	122.995	180.008	94.6847	9506.39	9138.85	12841.5	8280.46
Ccl17				2109.16	43.1777					-2.58287	-4.07724	-3.75188	-2.79551		3.54696	3.19796	3.17742	3.28515		12.2851	6.66871	3.91155	715.509	5.09198e-10	1.05259e-07		0.0210706	0.0593233	0.000515443	0.929981	0.98855	0.000813758	3.72021e-06	10.5534	3.10072	4.13812	8.97013	808.049	634.206	625.224	673.779
Dnm1				2104.63	41.4371					1.60263	1.82204	1.54342	1.83585		-1.61942	-1.65946	-1.99421	-1.53086		66.4245	-3.42078	3.79962	712.958	5.17512e-10	1.05259e-07		0.0285714	0.0593233	0.000347684	-0.872872	-0.990238	0.00465921	2.30854e-06	547.604	637.716	525.541	643.856	57.7928	56.1834	44.3421	61.5148
Trim14				2102	76.7964					-0.963751	-0.951363	-1.2039	-1.11812		1.15333	1.09019	1.00123	0.992383		28.2889	2.11832	5.96492	711.481	5.22398e-10	1.05259e-07		0.0285714	0.0593233	1.83577e-05	0.872872	0.995918	0.00465921	1.69533e-07	576.919	581.902	488.298	518.274	2506.11	2398.74	2255.24	2241.44
Rpl3l				2091.94	44.4077					-1.61078	-1.98265	-1.73792	-1.6264		1.46345	1.74901	1.84649	1.8988		28.0947	3.50166	3.9894	705.836	5.4161e-10	1.07571e-07		0.0285714	0.0593233	0.000709768	0.872872	0.985419	0.00465921	7.66552e-06	64.4929	49.6116	58.9682	63.7876	550.608	671.344	718.342	744.905
Erap1				2071.79	88.614					-1.128	-0.870257	-1.11107	-1.02662		0.962528	1.12668	0.979612	1.06712		78.1342	2.06655	6.91391	694.599	5.82479e-10	1.14059e-07		0.0285714	0.0593233	1.77379e-05	0.872872	0.995788	0.00465921	1.86213e-07	1006.09	1203.08	1017.98	1079.41	4288.23	4805.11	4339.32	4610.72
Gpcpd1				2033.44	71.5097					-1.45753	-1.93232	-1.82092	-1.60729		1.48154	1.79496	1.65513	1.88642		84.996	3.41282	5.64693	673.414	6.70257e-10	1.29425e-07		0.0285714	0.0593233	0.00055801	0.872872	0.986891	0.00465921	5.57629e-06	234.52	168.473	182.077	211.296	1805.24	2243.53	2036.19	2390.43
Itgb8				2004.62	66.144					-2.9018	-3.07722	-3.32785	-2.77149		3.3088	3.09926	2.44374	3.22657		96.3101	6.10817	5.31237	657.682	7.46015e-10	1.4208e-07		0.0285714	0.0593233	0.00378195	0.872872	0.958239	0.00465921	0.000176421	28.1424	24.8058	20.6906	30.8971	2157.25	1865.48	1183.93	2037.68
Trim21				1968.58	72.2506					-1.53929	-1.22837	-1.24416	-1.28491		1.24684	1.3379	1.53275	1.17925		37.4164	2.65156	5.6917	638.226	8.54693e-10	1.5985e-07		0.0285714	0.0593233	0.00049441	0.872872	0.987344	0.00465921	5.01942e-06	281.424	349.348	345.533	335.882	1947.09	2074.02	2374.08	1857.94
LOC101718983				1966.24	92.5771					-3.11186	-2.34738	-2.10932	-2.51603		2.43418	2.39277	2.61068	2.64696		41.5594	5.00318	7.441	636.975	8.62316e-10	1.5985e-07		0.0285714	0.0593233	0.000180097	0.872872	0.993897	0.00465921	5.65608e-07	155.956	265.629	313.463	236.213	7332.33	7124.81	8286.65	8497.69
Fpr2				1959.67	88.4629					-1.93307	-2.00636	-2.06894	-2.73772		2.18203	2.19022	2.34854	2.0253		31.468	4.35196	6.89357	633.458	8.84209e-10	1.61752e-07		0.0285714	0.0593233	0.000206563	0.872872	0.993023	0.00465921	8.44717e-07	300.185	285.267	273.116	171.429	5218.17	5247.91	5856.7	4680.89
LOC110348906				1954.78	37.6825					-2.67203	-3.83906	-3.5137	-2.55733		2.98426	3.44261	3.18333	2.97192		0.942243	6.39908	3.52912	630.847	9.00896e-10	1.62664e-07		0.0210706	0.0593233	0.00110553	0.929981	0.981166	0.000813758	1.64671e-05	8.20819	3.10072	4.13812	8.97013	463.393	637.062	532.105	459.438
Ifi44l				1941.95	60.1813					-1.71054	-1.76771	-1.41163	-1.57056		1.63518	1.61945	1.85758	1.34823		0.942243	3.24203	4.98618	624.014	9.4642e-10	1.66042e-07		0.0285714	0.0593233	0.0010336	0.872872	0.981306	0.00465921	1.61054e-05	130.158	125.063	160.352	143.522	1332.39	1317.93	1554.63	1091.89
Nampt				1940.83	94.4472					-1.39167	-1.11575	-1.22784	-1.49146		1.40875	1.24783	1.40718	1.16297		78.1054	2.6106	7.77799	623.422	9.505e-10	1.66042e-07		0.0285714	0.0593233	0.000157633	0.872872	0.992188	0.00465921	1.18504e-06	1342.63	1625.81	1504.21	1252.83	9359.28	8371.32	9349.09	7893.11
Gbp5				1937.84	93.656					-3.90492	-4.75642	-5.76005	-5.54033		4.52923	5.3215	5.46744	4.64355		37.5243	10.0211	7.63603	621.831	9.61554e-10	1.66042e-07		0.0265187	0.0593233	0.00833734	0.894427	0.930659	0.00271368	0.000790767	17.589	9.30217	4.13812	4.98341	6428.66	11133.8	12319.1	6958.86
LOC110351000				1934.96	52.1686					-1.74571	-1.5018	-1.74276	-1.20585		1.61137	1.5721	1.54367	1.46897		59.6922	3.0887	4.51122	620.309	9.72283e-10	1.66042e-07		0.0285714	0.0593233	7.44046e-07	0.872872	0.997899	0.00465921	2.31331e-08	94.9805	112.66	95.1768	138.539	982.478	956.07	937.392	890.042
Tbc1d16				1933.1	54.4343					-1.71002	-2.77259	-2.37862	-2.26887		2.25965	2.17142	2.36787	2.33116		84.3415	4.55156	4.63474	619.321	9.79319e-10	1.66042e-07		0.0285714	0.0593233	3.18839e-05	0.872872	0.996962	0.00465921	6.9921e-08	68.0107	32.0408	42.4157	45.8473	1080.2	1016.06	1164.42	1135.14
Parp12				1920.77	95.2312					-1.91012	-1.41089	-1.67743	-1.35818		1.4824	1.59473	1.62852	1.65097		54.535	3.16348	7.96256	612.808	1.02732e-09	1.72082e-07		0.0285714	0.0593233	7.83499e-06	0.872872	0.997204	0.00465921	5.45243e-08	918.145	1298.17	1079.02	1346.52	9651.4	10433	10680.2	10847.7
Ebi3				1914.42	91.1818					-2.9843	-3.67569	-3.20632	-3.78976		3.09115	3.39882	3.19123	3.97485		33.2374	6.86392	7.21199	609.467	1.05305e-09	1.74292e-07		0.0285714	0.0593233	0.00692373	0.872872	0.938387	0.00465921	0.000558036	77.3915	47.5444	66.2099	43.854	5285.42	6542.03	5665.15	9752.97
Nfkb1				1907.13	82.2269					-0.778716	-0.886572	-0.819764	-0.847451		0.772309	0.878635	0.731555	0.950005		70.1359	1.66939	6.34451	605.635	1.08353e-09	1.77228e-07		0.0285714	0.0593233	0.000226012	0.872872	0.992265	0.00465921	1.15028e-06	934.561	867.169	908.318	891.033	2740.43	2950.1	2664.07	3099.77
Psmb10				1900.47	66.4101					-1.67607	-1.63599	-1.70774	-1.72418		1.27342	1.76036	1.84872	1.86148		8.60246	3.39814	5.32743	602.147	1.11222e-09	1.79805e-07		0.0285714	0.0593233	0.00194603	0.872872	0.972886	0.00465921	4.88249e-05	161.819	166.406	158.283	156.479	1256.73	1761.68	1873.01	1889.66
Vwa5a				1896.91	91.0523					-0.702407	-0.821211	-0.846086	-0.805405		0.768047	0.842546	0.857363	0.707153		76.2641	1.58841	7.19713	600.284	1.12793e-09	1.80248e-07		0.0285714	0.0593233	3.13447e-05	0.872872	0.99578	0.00465921	1.87289e-07	1806.97	1664.06	1635.59	1682.4	5009.06	5274.57	5329.03	4802
Palmd				1891.08	24.6134					2.0072	1.80959	2.31056	2.12828		-2.03013	-1.93879	-2.25376	-2.03295		45.3859	-4.23745	2.30229	597.245	1.15412e-09	1.82338e-07		0.0265187	0.0593233	0.000973202	-0.894427	-0.982678	0.00271368	1.28266e-05	205.205	178.808	253.46	223.257	11.5586	12.3794	9.75526	11.534
Clic4				1886.2	84.8738					-1.85416	-1.94317	-2.28635	-2.77115		2.21957	2.161	2.16194	2.31231		75.7175	4.39651	6.55909	594.701	1.17663e-09	1.83805e-07		0.0285714	0.0593233	1.58479e-05	0.872872	0.997797	0.00465921	2.66793e-08	247.418	232.554	183.112	130.565	4182.1	4015.68	4018.28	4459.82
LOC110348609				1879.37	38.4234					-2.95969	-4.11129	-5.1353	-3.55354		3.69754	4.07733	4.22307	3.76187		41.6529	8.31468	3.57523	591.15	1.20893e-09	1.86434e-07		0.0210706	0.0593233	0.00145268	0.929981	0.977608	0.000813758	2.75992e-05	3.5178	1.03357	0	1.99336	454.987	592.306	655.376	475.778
Rnf19b				1875.03	92.6922					-0.937852	-1.00555	-0.997819	-1.00405		0.820402	1.09638	0.914155	1.11432		51.2192	1.97829	7.45835	588.901	1.22996e-09	1.86434e-07		0.0285714	0.0593233	0.000595246	0.872872	0.987263	0.00465921	5.11649e-06	1706.13	1627.88	1636.63	1629.57	5774.03	6991.5	6161.78	7079
Slc38a1				1872.3	74.8328					1.00603	1.1988	0.989144	0.986098		-1.08405	-1.083	-1.14985	-0.863163		27.6271	-2.09072	5.85217	587.484	1.24343e-09	1.86434e-07		0.0285714	0.0593233	0.000101821	-0.872872	-0.992537	0.00465921	1.03353e-06	2105.99	2407.2	2081.47	2077.08	493.866	494.223	471.8	575.74
LOC101712273				1871.56	89.4411					-1.78404	-2.22008	-2.27671	-2.55364		1.91916	2.17903	2.43744	2.29883		50.0899	4.41095	7.00941	587.102	1.24709e-09	1.86434e-07		0.0285714	0.0593233	0.000967273	0.872872	0.982279	0.00465921	1.37272e-05	354.125	261.494	251.391	207.31	4624.48	5537.4	6623.82	6016.91
Tmprss4				1866.08	41.5378					1.77265	2.13233	2.09203	1.74612		-1.58502	-1.94157	-2.21943	-1.99711		29.6914	-3.89873	3.80615	584.27	1.27467e-09	1.87449e-07		0.0285714	0.0593233	0.000877061	-0.872872	-0.983045	0.00465921	1.20314e-05	537.05	689.394	670.376	527.244	51.4881	39.995	32.8132	38.4467
Ccl22				1861.8	99.2879					-3.50186	-3.37235	-3.96005	-3.35826		4.06977	3.40408	2.95999	3.75868		52.2405	7.13794	9.99627	582.058	1.29672e-09	1.87449e-07		0.0285714	0.0593233	0.00829555	0.872872	0.930877	0.00465921	0.000783461	340.054	372.087	247.253	375.749	64879.3	40898.6	30062.2	52294.3
Nfkb2				1858.15	80.0906					-1.40606	-1.02207	-1.11386	-1.15976		1.0367	1.31703	1.17297	1.17505		57.2323	2.34855	6.18287	580.18	1.31582e-09	1.87449e-07		0.0285714	0.0593233	0.000120742	0.872872	0.992223	0.00465921	1.16902e-06	467.867	610.843	573.13	555.151	2548.14	3094.85	2800.65	2804.69
LOC101726242				1857.56	46.9179					-0.934915	-1.16512	-1.00277	-0.895283		1.04434	1.01884	1.03895	0.895975		48.4284	2.00255	4.17609	579.874	1.31896e-09	1.87449e-07		0.0285714	0.0593233	7.3773e-06	0.872872	0.996484	0.00465921	1.08422e-07	173.545	147.801	165.525	178.406	687.209	675.153	684.642	619.954
Irf9				1857.11	74.653					-0.979813	-1.15834	-1.11021	-0.845635		0.968034	1.05814	0.951097	1.11674		29.4109	2.04521	5.84044	579.646	1.3213e-09	1.87449e-07		0.0285714	0.0593233	1.06628e-05	0.872872	0.995428	0.00465921	2.38094e-07	531.187	469.243	485.195	583.058	2052.17	2184.49	2028.21	2275.09
Fam49a				1848.4	88.2687					-0.768519	-0.846675	-0.741109	-0.809737		0.658353	0.807644	0.831793	0.868249		74.991	1.58536	6.8768	575.167	1.36848e-09	1.92181e-07		0.0285714	0.0593233	0.000160105	0.872872	0.993325	0.00465921	7.39969e-07	1382.49	1309.54	1409.03	1343.53	3718.7	4124.24	4193.88	4301.23
Slc2a6				1822.52	96.8928					-1.53534	-1.58163	-1.34438	-1.39215		1.20029	1.53536	1.39045	1.72741		34.3091	2.93687	8.42527	561.953	1.52009e-09	2.11338e-07		0.0285714	0.0593233	0.00145266	0.872872	0.977043	0.00465921	2.97277e-05	1747.17	1691.96	1994.57	1929.57	11642.6	14686.7	13283.1	16778.2
Zbtb17				1818.31	59.7497					-0.853213	-0.964538	-0.919847	-0.894944		0.922235	1.0583	0.867695	0.784315		51.9888	1.82224	4.95597	559.817	1.54647e-09	2.12876e-07		0.0285714	0.0593233	0.000341155	0.872872	0.990502	0.00465921	2.12658e-06	328.328	303.871	313.463	318.938	1126.43	1237.94	1084.61	1023.64
Tspan13				1811.07	74.8615					-1.069	-1.29705	-1.51617	-1.30674		1.21635	1.23581	1.49886	1.23793		25.1744	2.5947	5.85447	556.151	1.59308e-09	2.17143e-07		0.0285714	0.0593233	0.000275523	0.872872	0.989414	0.00465921	2.94259e-06	443.242	378.288	324.843	375.749	2164.6	2194.01	2633.03	2197.23
Tap1				1806.11	85.5355					-1.28286	-1.29118	-1.41922	-1.30212		1.0086	1.39404	1.54188	1.35086		58.7931	2.66143	6.62463	553.644	1.62594e-09	2.1798e-07		0.0285714	0.0593233	0.00145877	0.872872	0.977289	0.00465921	2.87896e-05	641.411	637.716	583.475	632.892	3143.93	4107.1	4550.39	3985.96
Aldh1a2				1805.42	57.4336					-2.81524	-3.98228	-4.40036	-6.01816		4.6354	4.0041	4.35946	4.21707		39.1858	8.6158	4.8144	553.295	1.63058e-09	2.1798e-07		0.0210706	0.0593233	0.0017284	0.929981	0.974912	0.000813758	3.87387e-05	8.20819	3.10072	2.06906	0	1609.79	1038.92	1329.38	1204.34
Daxx				1800.72	83.6798					-1.07271	-0.794319	-0.948236	-0.810369		0.825684	0.920724	0.963261	0.915967		46.9251	1.8099	6.45511	550.926	1.66251e-09	2.19248e-07		0.0285714	0.0593233	5.74346e-07	0.872872	0.996762	0.00465921	8.46578e-08	800.885	971.56	873.144	960.801	2988.41	3191.98	3287.52	3181.47
Anxa3				1799.4	59.0592					0.973155	1.02955	1.22935	1.17682		-0.990059	-1.27411	-1.14071	-1.004		36.3303	-2.20843	4.91014	550.261	1.6716e-09	2.19248e-07		0.0285714	0.0593233	0.000186304	-0.872872	-0.991122	0.00465921	1.73803e-06	1043.61	1085.25	1246.61	1202	266.898	219.02	240.334	264.321
Adora2a				1795.79	75.2212					-2.08872	-3.19516	-2.63276	-3.3203		2.67717	2.98794	2.66307	2.90875		46.5439	5.57776	5.87728	548.443	1.69678e-09	2.2047e-07		0.0285714	0.0593233	0.000404846	0.872872	0.989923	0.00465921	2.53857e-06	87.9449	40.3094	60.0028	36.8772	2418.89	3000.57	2395.36	2840.25
Tmem132a				1780.75	85.7872					-1.28051	-1.09479	-1.34056	-1.16058		0.940471	1.33858	1.29304	1.30435		65.2881	2.44498	6.64157	540.903	1.80629e-09	2.32526e-07		0.0285714	0.0593233	0.000786031	0.872872	0.983637	0.00465921	1.08198e-05	685.97	780.349	657.961	745.517	3201.72	4219.47	4088.34	4120.53
Clec16a				1775.96	78.4219					-1.52738	-1.04873	-1.24328	-1.31643		1.368	1.37668	1.28127	1.10987		81.9176	2.56302	6.0761	538.509	1.84284e-09	2.33341e-07		0.0285714	0.0593233	0.000121998	0.872872	0.991985	0.00465921	1.27952e-06	378.749	528.157	461.401	438.54	2824.49	2841.55	2659.64	2361.59
Ccnl1				1774.16	84.2912					-0.745479	-0.781956	-0.766858	-0.672281		0.673763	0.862905	0.720594	0.709311		80.1194	1.48521	6.50596	537.613	1.85676e-09	2.33341e-07		0.0285714	0.0593233	0.000131389	0.872872	0.993457	0.00465921	6.96739e-07	1104.59	1076.98	1088.33	1162.13	2955.84	3370.05	3053.4	3029.6
Maf				1773.37	68.0429					0.938823	1.08145	0.961956	0.956109		-0.883499	-1.11504	-0.83817	-1.10164		87.9738	-1.96721	5.42795	537.216	1.86297e-09	2.33341e-07		0.0285714	0.0593233	2.09836e-06	-0.872872	-0.996237	0.00465921	1.32798e-07	1537.28	1697.13	1562.14	1555.82	433.971	369.477	447.855	372.933
Tapbpl				1769.06	69.9058					-1.31686	-1.00298	-1.25267	-1.12889		0.951275	1.26732	1.26095	1.22185		26.5914	2.35373	5.53425	535.072	1.89693e-09	2.34844e-07		0.0285714	0.0593233	0.000358644	0.872872	0.988362	0.00465921	3.90683e-06	316.602	393.792	331.05	360.799	1528.88	1903.57	1895.18	1844.48
LOC101698514				1767.58	98.0508					-2.68919	-2.9199	-2.45619	-3.11435		2.77667	2.66976	3.30995	2.42325		34.5825	5.60986	8.95604	534.336	1.90875e-09	2.34844e-07		0.0285714	0.0593233	0.00571476	0.872872	0.945476	0.00465921	0.000388838	490.146	417.564	576.233	364.785	21705.9	20155.6	31413.7	16989.6
LOC101719867				1763.73	76.4583					-2.64015	-2.27823	-2.38096	-1.65216		2.0635	2.26531	2.32916	2.29353		84.881	4.43465	5.94454	532.42	1.93997e-09	2.36592e-07		0.0285714	0.0593233	0.000107231	0.872872	0.99464	0.00465921	3.83469e-07	91.4627	117.828	109.66	182.393	2408.38	2770.13	2895.54	2824.87
Bcl6				1758.91	79.3642					-1.02799	-0.927628	-0.852831	-1.05739		0.873117	1.05809	1.09522	0.83941		66.5396	1.93631	6.13525	530.031	1.97978e-09	2.39347e-07		0.0285714	0.0593233	0.000334748	0.872872	0.988844	0.00465921	3.44215e-06	644.929	691.461	728.309	631.896	2411.54	2741.56	2813.06	2355.82
Psmf1				1752.59	89.0671					-0.911809	-0.744871	-0.994842	-0.762145		0.804818	0.924443	0.832634	0.851771		40.4014	1.70428	6.96983	526.904	2.03338e-09	2.42322e-07		0.0285714	0.0593233	2.41242e-07	0.872872	0.997005	0.00465921	6.70195e-08	1306.27	1466.64	1233.16	1449.17	4295.58	4667.03	4379.23	4437.71
Cd40				1751.91	73.7611					-1.60138	-1.69965	-1.93671	-2.01632		1.4572	1.88453	1.80035	2.11197		19.9669	3.64442	5.77992	526.568	2.03925e-09	2.42322e-07		0.0285714	0.0593233	0.00203237	0.872872	0.971583	0.00465921	5.61513e-05	216.931	202.581	171.732	162.459	1814.69	2440.64	2302.24	2857.55
Opn3				1747.16	77.8897					-0.973414	-1.42729	-1.17207	-1.34044		1.34595	1.26824	1.12183	1.17719		48.601	2.45191	6.04021	524.219	2.08083e-09	2.45168e-07		0.0285714	0.0593233	3.41702e-05	0.872872	0.993973	0.00465921	5.44835e-07	558.157	407.228	486.229	432.56	2789.82	2643.48	2388.27	2481.74
Ikbke				1736.67	93.3611					-0.812505	-0.879062	-0.998766	-0.846058		0.726273	0.919621	0.979746	0.910751		61.6054	1.77013	7.57995	519.057	2.17592e-09	2.54217e-07		0.0285714	0.0593233	0.000187105	0.872872	0.991547	0.00465921	1.5004e-06	2110.68	2015.47	1854.91	2062.13	6134.44	7014.35	7312.9	6971.35
Maz				1734.27	46.4648					0.784777	0.827004	0.720688	0.743674		-0.792137	-0.760292	-0.696263	-0.827451		17.6868	-1.54146	4.14057	517.88	2.19833e-09	2.54695e-07		0.0285714	0.0593233	3.24293e-06	-0.872872	-0.99784	0.00465921	2.51552e-08	613.269	631.514	586.579	596.015	204.902	209.497	219.05	199.923
Irf1				1729.83	90.6998					-1.27152	-1.21041	-1.41624	-1.37089		0.978251	1.4485	1.41817	1.42413		31.4105	2.64629	7.14684	515.699	2.24061e-09	2.56129e-07		0.0285714	0.0593233	0.00131286	0.872872	0.978407	0.00465921	2.47638e-05	932.216	972.594	843.142	870.103	4437.44	6147.8	6019.88	6044.79
Slc35b4				1727.51	80.925					-1.0642	-1.22904	-1.51848	-1.21032		1.39929	1.22139	1.0795	1.32186		91.527	2.50931	6.2452	514.563	2.26302e-09	2.56129e-07		0.0285714	0.0593233	0.000234293	0.872872	0.989775	0.00465921	2.65222e-06	595.68	531.257	434.503	538.208	3289.99	2908.2	2635.69	3118.03
Dhx58				1726.4	91.0235					-3.07591	-2.1912	-2.11094	-2.49607		2.22621	2.57097	2.71823	2.3587		42.7965	4.9048	7.19254	514.021	2.27382e-09	2.56129e-07		0.0285714	0.0593233	0.00100826	0.872872	0.981994	0.00465921	1.43975e-05	138.367	256.326	271.047	207.31	5497.67	6981.98	7732.38	6026.52
Btg3				1724.16	63.3029					-1.13882	-1.52372	-1.29997	-1.01544		1.1804	1.27299	1.19624	1.32832		16.313	2.48222	5.15213	512.925	2.29582e-09	2.56129e-07		0.0285714	0.0593233	1.5712e-06	0.872872	0.996649	0.00465921	9.38509e-08	266.18	203.614	237.942	290.034	1332.39	1420.77	1347.11	1476.35
Rgl1				1722.81	95.9865					-0.955885	-0.861255	-0.835014	-0.719583		0.885211	0.857422	0.889707	0.739396		81.9967	1.68486	8.1527	512.266	2.30919e-09	2.56129e-07		0.0285714	0.0593233	9.35842e-06	0.872872	0.995716	0.00465921	1.95886e-07	2889.28	3085.22	3141.87	3403.67	10354.4	10156.8	10386.7	9358.89
Socs1				1721.05	33.7913					-2.73851	-2.89965	-2.4374	-2.77576		2.23307	2.8708	3.13118	2.61629		13.1698	5.59029	3.20438	511.408	2.32673e-09	2.56129e-07		0.0210706	0.0593233	0.00469613	0.929981	0.951957	0.000813758	0.000267339	8.20819	7.23502	10.3453	7.97345	287.913	448.515	537.426	375.817
Nmi				1719.76	81.8241					-1.13554	-1.08704	-1.22434	-0.900462		0.879698	1.15174	1.17906	1.1369		77.53	2.17492	6.31206	510.78	2.33967e-09	2.56129e-07		0.0285714	0.0593233	0.000264427	0.872872	0.989132	0.00465921	3.18327e-06	642.584	664.588	604.166	756.481	2600.68	3140.56	3200.61	3108.42
Tnip1				1714.82	99.3095					-1.30822	-1.09388	-1.20499	-1.22446		1.17384	1.2794	0.965938	1.41237		55.3478	2.42297	10.0191	508.371	2.39012e-09	2.59608e-07		0.0285714	0.0593233	0.000988545	0.872872	0.981718	0.00465921	1.50686e-05	7044.97	8173.51	7567.59	7466.14	39364.3	42352.7	34081.3	46441.7
Lmln				1705.65	52.3988					-1.82255	-1.26189	-1.57732	-1.20253		1.4602	1.43067	1.52036	1.45307		40.0273	2.91667	4.52353	503.915	2.487e-09	2.68036e-07		0.0285714	0.0593233	6.63856e-09	0.872872	0.998626	0.00465921	6.47945e-09	94.9805	140.566	112.764	146.512	933.091	914.17	972.866	928.489
Lad1				1701.29	24.0667					-2.88911	-4.00854	-4.00854	-4.00854		3.65502	3.69601	3.79622	3.76747		52.1254	9.08967	2.23837	501.801	2.53461e-09	2.71067e-07		0.0210706	0.0593233	2.36629e-05	0.929981	0.998477	0.000813758	8.81358e-09	1.1726	0	0	0	201.749	207.593	222.597	218.185
Dpy19l4				1695.58	84.694					-1.18241	-0.894577	-1.13622	-1.05349		1.27489	1.0111	1.02499	0.95571		48.3133	2.13529	6.5424	499.038	2.59855e-09	2.75783e-07		0.0285714	0.0593233	0.000441402	0.872872	0.986535	0.00465921	6.04224e-06	736.392	899.21	760.38	805.318	4048.65	3371.96	3404.59	3244.9
Ido1				1690.37	88.7003					-4.62278	-3.29216	-4.24652	-4.20954		3.3955	4.4435	3.99782	4.53417		17.2912	8.21635	6.92166	496.523	2.65846e-09	2.80004e-07		0.0285714	0.0593233	0.00868594	0.872872	0.928826	0.00465921	0.000853925	11.726	31.0072	15.518	15.9469	3298.39	6821.04	5008	7263.55
Tlr2				1682.04	90.369					-1.21964	-0.912959	-1.08672	-0.870509		1.0921	0.950378	0.946651	1.10069		62.6915	2.04043	7.10293	492.512	2.75754e-09	2.88256e-07		0.0285714	0.0593233	1.39589e-05	0.872872	0.99452	0.00465921	4.09752e-07	1081.14	1337.45	1185.57	1377.41	5371.58	4868.91	4856.35	5403.69
Trex1				1680.2	54.1754					-1.10536	-1.07833	-1.15821	-0.942359		0.885167	1.0445	1.09043	1.26416		18.0824	2.15067	4.61715	491.629	2.77993e-09	2.88428e-07		0.0285714	0.0593233	0.000630878	0.872872	0.985351	0.00465921	7.77357e-06	202.86	206.715	195.526	227.243	809.099	903.695	932.958	1052.48
Dram1				1677.75	91.0379					-1.21322	-1.07378	-0.953352	-1.10821		0.857034	1.25395	1.10795	1.12961		32.0866	2.17898	7.19404	490.452	2.81014e-09	2.89307e-07		0.0285714	0.0593233	0.000657643	0.872872	0.984622	0.00465921	8.98725e-06	1122.18	1236.16	1343.85	1206.98	4715.89	6209.69	5611.94	5696.84
Ccl14				1675.16	28.3032					-3.20381	-2.33765	-3.01819	-2.57618		2.75247	3.16121	2.39643	2.82572		1.89168	5.75471	2.70243	489.211	2.84246e-09	2.89307e-07		0.0210706	0.0593233	0.00282186	0.929981	0.965356	0.000813758	0.000101264	3.5178	7.23502	4.13812	5.98009	279.507	371.382	218.163	294.117
Tfdp1				1674.49	85.0464					0.64352	0.684391	0.841452	0.829982		-0.782441	-0.777591	-0.679988	-0.759325		44.904	-1.50239	6.5762	488.892	2.85082e-09	2.89307e-07		0.0285714	0.0593233	0.000250548	-0.872872	-0.991198	0.00465921	1.69353e-06	3031.17	3118.29	3477.06	3449.51	1127.49	1131.29	1210.54	1145.71
Oas1				1669.33	96.9935					-3.10562	-2.704	-2.16206	-2.93495		2.53139	2.7062	3.11454	2.5545		20.2402	5.42916	8.45548	486.423	2.91668e-09	2.93845e-07		0.0285714	0.0593233	0.00225843	0.872872	0.969946	0.00465921	6.63426e-05	274.388	362.785	528.645	308.971	13703.2	15468.5	20529.5	13924.4
Naip				1657.6	67.5322					-1.09606	-1.29399	-1.5197	-1.46725		1.52224	1.4587	1.19136	1.20471		78.9973	2.69199	5.39665	480.828	3.07286e-09	3.07352e-07		0.0285714	0.0593233	0.000563777	0.872872	0.985115	0.00465921	8.15365e-06	308.393	268.729	229.666	238.207	1898.76	1816.91	1509.41	1523.45
LOC101716219				1654.66	75.624					-1.3204	-1.56123	-1.10806	-1.33121		1.22619	1.44175	1.51609	1.13686		40.1424	2.66279	5.90179	479.433	3.11337e-09	3.0918e-07		0.0285714	0.0593233	0.000665022	0.872872	0.983982	0.00465921	1.01521e-05	377.577	319.375	437.606	374.752	2210.84	2567.3	2703.09	2078.05
Tlr8				1649.69	96.2814					-0.725417	-0.969293	-1.06144	-0.870166		0.889719	0.949828	0.893943	0.892827		72.488	1.80838	8.22926	477.076	3.18334e-09	3.12753e-07		0.0285714	0.0593233	6.60899e-08	0.872872	0.998188	0.00465921	1.4854e-08	3490.83	2947.75	2765.3	3157.49	10695.9	11151	10727.2	10718.9
Caspase-12				1648.92	92.2319					-0.914547	-1.20484	-1.20233	-1.21062		1.35334	1.06151	1.06865	1.04884		34.4314	2.26737	7.37923	476.711	3.19434e-09	3.12753e-07		0.0285714	0.0593233	0.000455061	0.872872	0.98604	0.00465921	6.7306e-06	1538.45	1257.86	1260.06	1252.83	7413.24	6055.43	6085.51	6002.5
Gpc2				1638.52	35.9707					-3.23418	-3.95225	-4.97627	-3.3945		3.58283	4.01938	3.60245	4.35254		46.882	8.36701	3.38595	471.788	3.34735e-09	3.2537e-07		0.0210706	0.0593233	0.00480621	0.929981	0.951253	0.000813758	0.000279106	2.3452	1.03357	0	1.99336	376.179	509.46	381.342	642.06
Sucnr1				1637.02	66.1224					-2.95985	-2.3758	-2.88019	-3.36283		3.1314	2.64572	3.31733	2.48421		83.4784	5.82514	5.31042	471.082	3.37002e-09	3.2537e-07		0.0285714	0.0593233	0.00534513	0.872872	0.947733	0.00465921	0.000343111	29.315	44.4437	31.0359	21.927	2065.83	1475.05	2350.13	1318.72
Picalm				1621.41	98.9499					-0.841365	-0.962764	-0.937511	-0.949427		1.12498	0.876401	0.826555	0.863127		68.6399	1.84984	9.55329	463.745	3.61707e-09	3.42066e-07		0.0285714	0.0593233	0.000617986	0.872872	0.986147	0.00465921	6.57741e-06	8001.81	7355.95	7485.86	7424.28	31272.2	26322.4	25428.4	26081.3
Nlrc5				1620.94	62.2743					-2.86773	-4.30443	-2.91889	-5.66699		3.78944	4.03471	4.27728	3.6566		92.3829	7.7088	5.10051	463.528	3.62471e-09	3.42066e-07		0.029401	0.060183	0.00194546	0.878114	0.972866	0.00412316	4.89355e-05	12.8986	4.1343	12.4144	0.996681	1401.74	1661.7	1966.13	1278.35
Stat1				1620.48	98.655					-1.89071	-1.46752	-1.66719	-1.23498		1.46796	1.62254	1.48024	1.68966		94.6343	3.11307	9.29968	463.31	3.63238e-09	3.42066e-07		0.0285714	0.0593233	6.33856e-05	0.872872	0.994078	0.00465921	5.16976e-07	2381.55	3193.75	2780.82	3752.5	24439	27203.2	24648	28498.6
Cfb				1618.2	47.1841					-2.29644	-3.41701	-2.02646	-2.25923		2.41768	2.7652	2.43862	2.37764		57.9371	4.96819	4.18849	462.245	3.67025e-09	3.42066e-07		0.0285714	0.0593233	0.000626313	0.872872	0.98643	0.00465921	6.18349e-06	28.1424	12.4029	34.1395	28.9037	763.916	972.258	775.1	742.983
Cmpk2				1618.17	96.8424					-2.71336	-1.95341	-1.98412	-2.42206		1.92445	2.37519	2.51426	2.25904		57.707	4.51945	8.40791	462.232	3.67071e-09	3.42066e-07		0.0285714	0.0593233	0.00137098	0.872872	0.977937	0.00465921	2.64057e-05	471.385	798.953	782.105	577.078	11759.3	16072.3	17698.7	14828.9
Il15ra				1616.99	33.9495					-2.06054	-1.7482	-1.96959	-2.35814		1.74118	1.93543	2.39046	2.0694		38.4162	4.12336	3.21784	461.679	3.69057e-09	3.42066e-07		0.0285714	0.0593233	0.00229924	0.872872	0.969346	0.00465921	7.03681e-05	22.2794	27.9065	23.7942	17.9403	323.64	370.429	508.16	406.574
Dnajb6				1613.19	93.0015					-0.581529	-0.76352	-0.683763	-0.651794		0.654208	0.71454	0.672699	0.639158		45.5873	1.3395	7.50795	459.903	3.7552e-09	3.45752e-07		0.0285714	0.0593233	2.04077e-08	0.872872	0.998072	0.00465921	1.78822e-08	2538.68	2237.69	2364.94	2417.95	5979.98	6235.4	6057.13	5917.91
LOC101725014				1600.76	40.4014					-2.73269	-2.695	-3.01649	-1.74416		2.38491	2.5546	2.74283	2.506		5.17155	5.07126	3.71825	454.118	3.97557e-09	3.63633e-07		0.0285714	0.0593233	0.000289412	0.872872	0.991212	0.00465921	1.68556e-06	14.0712	14.47	11.3798	28.9037	522.237	587.545	669.566	568.05
Smchd1				1594.34	92.2679					-1.31504	-1.07045	-1.27236	-1.08693		1.44698	1.15345	1.1586	0.985768		92.944	2.3785	7.3872	451.141	4.0951e-09	3.71441e-07		0.0285714	0.0593233	0.00115627	0.872872	0.978903	0.00465921	2.31044e-05	1140.94	1351.92	1175.23	1336.55	7745.29	6319.2	6341.81	5625.72
Traf1				1592.85	66.6763					-1.74629	-2.10825	-2.60675	-2.6847		2.3659	2.53228	1.99522	2.25259		56.1174	4.55939	5.3409	450.449	4.12352e-09	3.71441e-07		0.0285714	0.0593233	0.00102876	0.872872	0.981261	0.00465921	1.62198e-05	107.879	83.7195	58.9682	55.8141	1881.94	2112.11	1455.31	1739.71
Snx10				1591.93	97.3962					-0.99607	-0.804608	-1.04916	-0.744577		0.864937	0.936549	0.882388	0.910541		46.4288	1.79201	8.62868	450.024	4.14108e-09	3.71441e-07		0.0285714	0.0593233	5.69209e-08	0.872872	0.998018	0.00465921	1.94388e-08	3828.53	4372.02	3690.17	4557.82	13910.2	14618.2	14079.5	14357
Rasa2				1590.42	58.0306					-0.90796	-0.781212	-0.951562	-0.959015		1.00441	1.0015	0.853635	0.740207		88.1393	1.80521	4.84995	449.328	4.17005e-09	3.71643e-07		0.0285714	0.0593233	0.000347324	0.872872	0.988595	0.00465921	3.67739e-06	294.322	321.442	285.53	284.054	1110.67	1108.43	1000.36	924.644
Il1a				1578.26	63.0799					-3.15385	-2.73958	-3.00173	-4.05262		2.72492	3.76869	3.24942	3.20476		35.2586	6.51983	5.13969	443.722	4.4126e-09	3.90754e-07		0.0285714	0.0593233	0.00695316	0.872872	0.938193	0.00465921	0.000563236	17.589	23.7722	19.6561	8.97013	1092.81	2254	1572.37	1524.41
Zmpste24				1571.46	94.8932					-0.683808	-0.563409	-0.74114	-0.732383		0.686925	0.708113	0.641781	0.683922		53.8661	1.35905	7.8962	440.596	4.5553e-09	4.00838e-07		0.0285714	0.0593233	1.98403e-08	0.872872	0.998239	0.00465921	1.36441e-08	3086.28	3354.98	2966	2984.06	7982.76	8100.88	7736.81	7966.16
Pou2f2				1567.58	69.1434					-1.49631	-2.20671	-2.25073	-2.36667		1.80447	2.24998	2.08874	2.17723		57.2682	4.14505	5.49132	438.819	4.63892e-09	4.05628e-07		0.0285714	0.0593233	0.000587046	0.872872	0.986005	0.00465921	6.78135e-06	162.991	99.2232	96.2113	88.7046	1615.05	2199.72	1967.02	2091.5
Gltp				1561.17	89.6353					-0.794058	-0.876992	-0.829116	-0.947784		0.805841	0.865565	1.05238	0.724162		32.4318	1.72882	7.0278	435.892	4.78079e-09	4.15421e-07		0.0285714	0.0593233	0.0006493	0.872872	0.984969	0.00465921	8.39528e-06	1468.09	1386.02	1432.82	1319.61	4452.15	4640.37	5282.03	4207.03
Ppa1				1555.42	84.6004					-1.12501	-1.46085	-1.45068	-1.69237		1.17001	1.42842	1.5657	1.56478		14.7162	2.86268	6.53227	433.27	4.9124e-09	4.24206e-07		0.0285714	0.0593233	0.000586069	0.872872	0.984513	0.00465921	9.1787e-06	635.548	503.351	506.92	428.573	3122.91	3735.72	4108.74	4106.11
Oas2				1550	96.6194					-4.3255	-2.92692	-2.86114	-2.85969		3.10693	3.43855	3.36232	3.06545		58.4478	6.38209	8.33071	430.806	5.04008e-09	4.28373e-07		0.0285714	0.0593233	0.000584748	0.872872	0.987613	0.00465921	4.70779e-06	76.2189	202.581	212.079	212.293	13337.5	16784.5	15920.6	12959.4
Serpini1				1547.65	66.7194					-0.962979	-1.33985	-1.14318	-1.11042		1.30176	0.939318	1.24535	1.07001		31.7773	2.283	5.34242	429.737	5.09677e-09	4.28373e-07		0.0285714	0.0593233	0.000567865	0.872872	0.984524	0.00465921	9.16e-06	359.988	276.998	317.601	324.918	1733.78	1348.4	1667.26	1476.35
Pacs2				1547.57	87.4056					0.816963	1.16155	0.921335	1.15044		-1.09339	-0.898381	-1.10475	-0.953764		84.1833	-2.03101	6.78097	429.702	5.09865e-09	4.28373e-07		0.0285714	0.0593233	0.000836874	-0.872872	-0.982041	0.00465921	1.42853e-05	3557.66	4517.75	3824.66	4483.07	945.701	1082.72	938.279	1041.91
Psma3				1546.95	90.333					-0.949253	-1.22137	-0.994619	-1.08623		0.862555	1.09051	1.27797	1.02044		8.7607	2.13094	7.1004	429.423	5.11353e-09	4.28373e-07		0.0285714	0.0593233	0.000832672	0.872872	0.981884	0.00465921	1.46631e-05	1275.79	1056.31	1236.26	1160.14	4481.57	5248.86	5977.32	5000
Nfkbiz				1546.78	77.9544					-1.67052	-1.4834	-1.54288	-1.58221		1.43793	1.67867	1.93848	1.22393		63.2669	3.16599	6.04385	429.343	5.11784e-09	4.28373e-07		0.0285714	0.0593233	0.00366782	0.872872	0.958923	0.00465921	0.000167978	284.941	324.542	311.394	302.991	2465.13	2912.97	3487.95	2125.14
Parp16				1544.83	49.7878					1.58642	1.63077	1.93331	1.37047		-1.75259	-1.9114	-1.46	-1.39698		47.0834	-3.27033	4.36092	428.462	5.16537e-09	4.28373e-07		0.0285714	0.0593233	0.00151247	-0.872872	-0.975495	0.00465921	3.61137e-05	827.855	853.733	1053.15	712.627	80.9099	72.3718	99.3263	103.806
Socs3				1544.39	57.1028					-1.12222	-1.41407	-1.43056	-1.17107		1.33672	1.30793	1.00404	1.48921		37.2869	2.57906	4.79766	428.26	5.17635e-09	4.28373e-07		0.0285714	0.0593233	0.000996705	0.872872	0.980325	0.00465921	1.87596e-05	205.205	167.439	165.525	198.34	1132.74	1110.34	899.258	1259.13
Fzd3				1533.14	58.1889					-0.783135	-1.1459	-0.968597	-0.914114		1.07258	0.852097	0.901371	0.985694		99.4677	1.9064	4.85954	423.179	5.46185e-09	4.46779e-07		0.0285714	0.0593233	3.88476e-05	0.872872	0.992622	0.00465921	9.98356e-07	316.602	245.991	278.289	289.037	1148.5	985.59	1019.87	1081.31
Rnf115				1533.1	88.3478					-0.553899	-0.516386	-0.559292	-0.605278		0.568541	0.505461	0.593738	0.567114		94.5048	1.11787	6.88508	423.159	5.46303e-09	4.46779e-07		0.0285714	0.0593233	1.84465e-06	0.872872	0.997941	0.00465921	2.18038e-08	1733.1	1778.78	1726.63	1672.43	3774.4	3612.88	3840.91	3770.66
Birc3				1530.86	92.872					-1.49976	-2.45126	-2.0328	-1.91998		1.76448	2.00941	2.0524	2.0775		96.0584	3.9218	7.48471	422.148	5.52211e-09	4.4897e-07		0.0285714	0.0593233	0.000197771	0.872872	0.992031	0.00465921	1.25741e-06	696.524	359.684	481.057	520.267	6700.81	7940.9	8181.12	8324.68
Sms				1528.72	90.6855					-0.942514	-1.29168	-1.01718	-0.911061		0.977476	0.905551	1.13016	1.14925		28.3967	2.07821	7.1457	421.188	5.57895e-09	4.49721e-07		0.0285714	0.0593233	0.000111134	0.872872	0.990642	0.00465921	2.03442e-06	1337.94	1050.11	1270.4	1367.45	5065.8	4819.39	5631.45	5706.46
Sp110				1528.09	67.1006					-0.894587	-0.733961	-0.775068	-0.762593		0.806564	0.892083	0.839419	0.628143		54.945	1.58657	5.37422	420.902	5.59603e-09	4.49721e-07		0.0285714	0.0593233	0.000273657	0.872872	0.989706	0.00465921	2.70617e-06	445.587	498.183	484.16	488.374	1451.12	1539.81	1484.57	1282.2
Cx3cl1				1513.31	53.3626					-1.86389	-2.043	-1.82655	-2.7319		2.00236	2.352	1.80784	2.30314		62.3534	4.23416	4.57625	414.281	6.00965e-09	4.7797e-07		0.0285714	0.0593233	0.001586	0.872872	0.975427	0.00465921	3.64133e-05	64.4929	56.8466	66.2099	34.8838	954.107	1216.04	833.631	1175.51
Slc26a11				1511.92	65.2665					1.01343	1.15344	1.02906	0.931945		-1.07493	-0.786815	-1.22633	-1.03981		45.7096	-2.06037	5.26422	413.66	6.05031e-09	4.7797e-07		0.0285714	0.0593233	1.46834e-05	-0.872872	-0.993469	0.00465921	6.9298e-07	1415.33	1559.66	1430.76	1337.55	332.046	405.663	298.866	340.254
Dnm1l				1511.91	77.7674					-0.531166	-0.531235	-0.585879	-0.538578		0.577724	0.492845	0.577228	0.53906		72.8116	1.09438	6.03194	413.654	6.05069e-09	4.7797e-07		0.0285714	0.0593233	1.01667e-05	0.872872	0.997782	0.00465921	2.72461e-08	976.775	976.728	940.388	971.764	2107.86	1987.37	2107.14	2052.09
Gcnt2				1509.89	68.4457					-0.64453	-0.737575	-0.741804	-0.759714		0.702705	0.844784	0.736183	0.599953		61.0947	1.44554	5.44943	412.752	6.11038e-09	4.79958e-07		0.0285714	0.0593233	0.000254183	0.872872	0.990602	0.00465921	2.06078e-06	572.228	536.425	534.852	528.241	1457.43	1608.37	1491.67	1357.17
Mobp				1507.14	55.9088					1.35024	1.18943	1.32078	1.10988		-1.12402	-1.3751	-1.49353	-0.977683		51.7011	-2.48097	4.72188	411.527	6.19261e-09	4.83684e-07		0.0285714	0.0593233	5.26511e-05	-0.872872	-0.992429	0.00465921	1.07856e-06	1113.97	996.366	1091.43	942.86	199.648	167.598	154.311	221.069
Vcpip1				1504.07	88.4917					-0.704489	-0.699072	-0.841182	-0.822466		0.911396	0.685442	0.801933	0.668437		83.9603	1.53614	6.89856	410.162	6.28582e-09	4.88222e-07		0.0285714	0.0593233	0.000296723	0.872872	0.988583	0.00465921	3.68911e-06	1478.65	1484.21	1344.89	1362.46	4534.11	3876.65	4202.74	3831.22
Arhgap21				1499.58	90.7574					-1.20529	-1.09712	-1.06756	-0.856633		1.2659	1.02401	1.04817	0.888526		92.7929	2.11446	7.15774	408.164	6.4253e-09	4.96283e-07		0.0285714	0.0593233	0.000533732	0.872872	0.984188	0.00465921	9.76641e-06	1115.14	1202.05	1226.95	1420.27	6188.03	5232.67	5321.05	4763.55
Arf4				1498.24	81.4141					-0.582435	-0.820404	-0.655509	-0.72684		0.619289	0.712943	0.760792	0.692164		14.8098	1.39195	6.28328	407.572	6.46737e-09	4.96773e-07		0.0285714	0.0593233	1.17294e-06	0.872872	0.995414	0.00465921	2.40297e-07	1075.27	911.613	1022.12	972.761	2474.58	2640.62	2729.7	2602.84
Tgm2				1493.77	93.1885					-1.74851	-1.78887	-1.99267	-1.32905		1.74585	1.71743	1.4168	1.97902		54.9162	3.42342	7.53371	405.59	6.61059e-09	5.04984e-07		0.0285714	0.0593233	0.00124418	0.872872	0.977945	0.00465921	2.63777e-05	704.732	685.26	594.855	942.86	7952.29	7797.11	6330.28	9347.36
Dbr1				1481.85	70.2438					-0.543815	-0.779654	-0.762669	-0.668501		0.679102	0.702012	0.694015	0.679509		37.6897	1.37598	5.55637	400.324	7.01051e-09	5.28717e-07		0.0285714	0.0593233	1.05512e-05	0.872872	0.998158	0.00465921	1.55946e-08	668.381	567.432	574.164	612.959	1561.46	1586.47	1577.69	1561.9
LOC101715397				1481.61	99.2232					-3.99777	-2.96777	-2.71931	-2.57017		3.00342	3.07259	3.1847	2.99431		51.176	6.03499	9.91853	400.218	7.01883e-09	5.28717e-07		0.0285714	0.0593233	6.13788e-05	0.872872	0.997017	0.00465921	6.62039e-08	329.5	673.891	800.726	888.043	42338	44417.3	48006.5	42071.3
Api5				1481.13	94.8141					-0.631448	-0.791895	-0.74424	-0.660254		0.823829	0.637123	0.668094	0.698792		71.3515	1.41454	7.86993	400.009	7.03536e-09	5.28717e-07		0.0285714	0.0593233	6.65408e-05	0.872872	0.992923	0.00465921	8.81258e-07	3114.42	2786.52	2880.13	3052.83	8541.78	7504.77	7667.64	7832.56
Ehf				1475.68	30.4611					-2.85586	-2.9956	-3.41368	-4.03387		3.17929	3.71829	3.6443	2.75713		76.5806	7.07734	2.90346	397.614	7.22773e-09	5.37412e-07		0.0210706	0.0593233	0.00641172	0.929981	0.941324	0.000813758	0.000483068	3.5178	3.10072	2.06906	0.996681	295.269	429.47	407.947	220.108
Pde4b				1472.96	57.7573					-0.892931	-0.965097	-1.33476	-1.31464		1.18863	1.13222	1.03842	1.14816		44.6954	2.24682	4.8339	396.418	7.32626e-09	5.37412e-07		0.0285714	0.0593233	2.46639e-07	0.872872	0.996368	0.00465921	1.19456e-07	267.352	254.259	196.561	199.336	1134.84	1091.29	1022.53	1103.42
Psme2				1472.75	89.8655					-1.21592	-1.28177	-0.991508	-1.28961		0.909672	1.20881	1.42516	1.23516		5.22189	2.39696	7.05456	396.327	7.33377e-09	5.37412e-07		0.0285714	0.0593233	0.00130256	0.872872	0.976867	0.00465921	3.04151e-05	965.049	921.949	1127.64	916.947	4214.67	5186.01	6025.2	5281.62
CUNH8orf58				1472.68	56.8223					0.733734	0.848442	0.907344	0.729803		-0.779138	-0.776786	-0.962823	-0.700576		72.265	-1.61169	4.78449	396.296	7.33636e-09	5.37412e-07		0.0285714	0.0593233	3.74186e-05	-0.872872	-0.992863	0.00465921	9.03981e-07	913.454	989.131	1030.39	910.966	319.437	319.96	281.129	337.37
Tmem229b				1472.46	69.3879					-1.18669	-0.811964	-1.25286	-1.05371		1.13825	1.16896	1.0776	0.920413		73.5237	2.14763	5.50394	396.2	7.34434e-09	5.37412e-07		0.0285714	0.0593233	4.13494e-05	0.872872	0.991877	0.00465921	1.3318e-06	355.297	460.974	339.326	389.702	1784.22	1822.63	1710.72	1534.02
LOC101716694				1462.97	91.9658					-2.77684	-2.25568	-1.86954	-2.07396		1.84442	2.44097	2.53048	2.16014		45.465	4.47587	7.33382	392.047	7.70035e-09	5.60513e-07		0.0285714	0.0593233	0.00256174	0.872872	0.967079	0.00465921	8.70135e-05	215.758	310.072	405.536	351.828	5333.75	8065.65	8581.97	6638.79
LOC101719334				1461.3	97.1589					-2.98085	-2.12428	-1.98346	-2.11467		2.31639	2.25596	2.58424	2.04668		23.5992	4.56563	8.51986	391.318	7.76498e-09	5.62274e-07		0.0285714	0.0593233	0.00110507	0.872872	0.980673	0.00465921	1.77862e-05	415.1	752.442	829.693	757.478	16360.6	15689.4	19698.5	13570.7
Enpp4				1459.82	87.8228					0.951634	0.906862	0.861364	0.935496		-0.686499	-1.00227	-1.10485	-0.86174		78.0047	-1.82073	6.82535	390.675	7.82261e-09	5.63511e-07		0.0285714	0.0593233	1.61387e-07	-0.872872	-0.997026	0.00465921	6.56164e-08	4204.94	4076.42	3949.84	4158.15	1350.25	1084.63	1010.11	1195.69
Sash1				1449.72	70.0568					-1.2241	-1.5973	-1.84138	-1.48795		1.78242	1.44552	1.26758	1.65522		77.9976	3.07833	5.54583	386.281	8.23017e-09	5.89814e-07		0.0285714	0.0593233	0.00128291	0.872872	0.976984	0.00465921	2.99556e-05	281.424	217.051	183.112	234.22	2268.63	1795.96	1587.45	2077.08
Sord				1448.55	96.9071					-1.77349	-1.90892	-1.37422	-1.58386		1.38179	1.5992	1.63247	2.02702		17.5789	3.32596	8.42658	385.774	8.27888e-09	5.90263e-07		0.0285714	0.0593233	0.00252833	0.872872	0.966663	0.00465921	9.03187e-05	1323.86	1205.15	1746.29	1509.97	11802.3	13722.1	14042.3	18459.2
Mrps18c				1442.89	74.8256					-0.782276	-0.81533	-0.675038	-0.942527		0.655675	0.826592	0.919371	0.813533		4.26527	1.60913	5.85157	383.323	8.51914e-09	6.04294e-07		0.0285714	0.0593233	0.000126087	0.872872	0.98988	0.00465921	2.57141e-06	668.381	653.219	720.033	598.009	1812.59	2040.69	2176.31	2022.3
Grina				1441.36	95.5765					-0.534016	-0.590751	-0.600477	-0.569923		0.573895	0.518106	0.573059	0.630108		26.167	1.1481	8.05526	382.664	8.58523e-09	6.05685e-07		0.0285714	0.0593233	1.64592e-05	0.872872	0.997294	0.00465921	4.94392e-08	3941.1	3789.08	3763.62	3844.2	8495.54	8173.25	8490.63	8833.14
Htr2b				1440.43	27.7494					-2.34405	-2.30868	-2.98921	-3.35405		2.3427	3.083	2.61138	2.95891		65.921	5.68523	2.64601	382.261	8.62588e-09	6.05685e-07		0.0210706	0.0593233	0.00322336	0.929981	0.962158	0.000813758	0.00013166	7.03559	7.23502	4.13812	2.99004	205.953	344.718	248.316	316.224
LOC110346747				1436.34	43.1562					-1.12253	-1.10194	-0.966283	-0.926556		0.907375	1.11395	1.22514	0.870846		50.5862	2.07039	3.90995	380.495	8.80711e-09	6.15303e-07		0.0285714	0.0593233	0.0008552	0.872872	0.982166	0.00465921	1.39904e-05	124.295	126.096	138.627	142.525	510.678	589.449	636.753	497.885
Ncstn				1432.6	97.5473					-0.739543	-0.598224	-0.692236	-0.626883		0.581073	0.700641	0.638693	0.73648		54.0315	1.32872	8.71024	378.885	8.97636e-09	6.23992e-07		0.0285714	0.0593233	2.744e-05	0.872872	0.994765	0.00465921	3.5727e-07	5245.03	5784.92	5419.9	5671.12	13102.2	14234.4	13636.1	14592.5
Lysmd2				1419.4	73.3439					-1.45227	-1.19644	-1.09738	-1.34107		1.08985	1.16215	1.60408	1.23109		9.65979	2.55383	5.75928	373.223	9.60378e-09	6.64285e-07		0.0285714	0.0593233	0.00205172	0.872872	0.970076	0.00465921	6.54944e-05	320.119	382.423	409.674	345.848	1869.33	1965.47	2670.28	2061.71
Lactb2				1417.47	60.7135					-0.65971	-0.79321	-0.685519	-0.90588		0.832614	0.782518	0.783352	0.645835		6.74675	1.52317	5.01804	372.398	9.69958e-09	6.64715e-07		0.0285714	0.0593233	1.35946e-05	0.872872	0.993543	0.00465921	6.69819e-07	413.927	377.255	406.57	348.838	1166.36	1126.52	1127.18	1024.61
Wars				1416.5	96.3821					-1.38365	-1.09775	-1.03489	-1.30924		1.1679	1.15554	1.48705	1.01503		45.6304	2.41657	8.25369	371.984	9.74809e-09	6.64715e-07		0.0285714	0.0593233	0.00126122	0.872872	0.976728	0.00465921	3.09615e-05	1964.1	2394.79	2501.49	2068.11	11519.7	11421.4	14372.2	10361.4
Pdxk				1415.53	82.4354					0.68048	0.875324	0.837073	0.784335		-0.637758	-0.95477	-0.841219	-0.743464		68.8413	-1.58699	6.35938	371.568	9.79718e-09	6.64715e-07		0.0285714	0.0593233	1.08679e-05	-0.872872	-0.992807	0.00465921	9.25389e-07	2634.83	3015.97	2937.03	2831.57	1056.03	847.512	916.995	981.353
Axin2				1415.45	68.1795					1.09019	1.04714	0.9488	1.17879		-0.887211	-1.12559	-1.34405	-0.908071		70.5603	-2.12691	5.4375	371.534	9.80124e-09	6.64715e-07		0.0285714	0.0593233	1.41688e-05	-0.872872	-0.993182	0.00465921	7.88376e-07	1658.05	1609.28	1503.17	1763.13	420.311	356.146	305.96	414.264
LOC101724419				1411.26	92.0808					-2.35435	-1.65008	-1.52807	-1.61868		1.61743	1.81131	2.02713	1.6953		56.8798	3.54964	7.35123	369.748	1.00154e-08	6.75944e-07		0.0285714	0.0593233	0.000584236	0.872872	0.985511	0.00465921	7.52249e-06	391.648	638.749	695.204	652.826	6159.66	7045.78	8182.89	6501.34
LOC101699547				1409.52	96.5835					0.807848	0.727279	0.879297	0.718342		-0.809005	-0.893061	-0.819846	-0.610854		2.99216	-1.56423	8.31901	369.009	1.01057e-08	6.78739e-07		0.0285714	0.0593233	6.92302e-06	-0.872872	-0.99381	0.00465921	5.90106e-07	11246.4	10635.5	11817.4	10569.8	3666.17	3458.61	3638.71	4206.07
Egln1				1407.75	91.8866					-0.704967	-0.664661	-0.692534	-0.829783		0.559917	0.794635	0.79726	0.740132		70.2942	1.44829	7.31705	368.253	1.01991e-08	6.79001e-07		0.0285714	0.0593233	0.000254662	0.872872	0.989061	0.00465921	3.24587e-06	2005.14	2061.98	2022.51	1838.88	4819.92	5671.67	5682	5461.36
Parm1				1407.39	77.6163					-2.47391	-3.7865	-3.27565	-2.34768		2.74016	2.71579	2.99186	3.43593		77.8321	5.88733	6.02537	368.1	1.02181e-08	6.79001e-07		0.0285714	0.0593233	0.00412691	0.872872	0.955646	0.00465921	0.000210948	65.6655	25.8394	37.2431	71.761	2473.53	2432.07	2945.2	4007.11
Tnf				1406.67	67.8774					-1.55336	-1.51435	-1.40172	-1.38158		1.04615	1.60411	1.78268	1.41807		22.3549	2.95323	5.42082	367.796	1.02561e-08	6.79001e-07		0.0285714	0.0593233	0.0035667	0.872872	0.959559	0.00465921	0.000160371	212.24	218.084	235.873	239.203	1291.41	1901.66	2152.37	1671.47
Sesn1				1405.26	50.7229					1.64227	1.3044	1.40032	1.05654		-1.12081	-1.49741	-1.45549	-1.32981		48.1551	-2.71882	4.41728	367.199	1.03311e-08	6.80726e-07		0.0285714	0.0593233	0.00188829	-0.872872	-0.971591	0.00465921	5.61051e-05	1040.09	822.725	879.351	692.693	152.363	117.128	120.611	131.68
Psme1				1403.24	97.1949					-0.852885	-0.979334	-0.808953	-1.0148		0.735456	0.87718	1.1117	0.931629		11.5946	1.8321	8.52873	366.339	1.04402e-08	6.84673e-07		0.0285714	0.0593233	0.000718912	0.872872	0.982749	0.00465921	1.26687e-05	3910.62	3582.37	4031.56	3495.36	11761.4	12975.5	15266.1	13474.6
Zc3h12c				1399.45	87.8372					-1.10277	-0.879126	-1.08505	-0.928912		0.900084	1.23282	0.808522	1.05444		97.648	2.0044	6.83254	364.733	1.0648e-08	6.95022e-07		0.0285714	0.0593233	0.00120138	0.872872	0.977492	0.00465921	2.80267e-05	977.947	1142.1	990.045	1103.33	3922.56	4940.33	3681.28	4365.63
LOC101708858				1396.38	99.7554					-4.04604	-3.93207	-3.75911	-2.61174		3.55689	3.45887	3.64996	3.68324		44.9759	7.04967	10.9367	363.431	1.08201e-08	7.02954e-07		0.0285714	0.0593233	8.8535e-05	0.872872	0.996371	0.00465921	1.19117e-07	452.623	489.914	552.439	1224.92	88186.6	82393.4	94062.9	96258.1
Ptger4				1395.32	77.005					-0.771745	-0.907296	-0.777586	-1.01769		0.693152	0.956273	0.821598	1.0033		49.6368	1.74045	5.98111	362.987	1.08797e-08	7.03535e-07		0.0285714	0.0593233	0.000393857	0.872872	0.985474	0.00465921	7.57987e-06	718.803	654.253	715.895	605.982	1985.97	2383.51	2170.99	2462.51
Actb				1389.87	99.9353					-0.873891	-0.82846	-0.809332	-0.774046		0.620457	0.869909	0.961727	0.833636		29.4037	1.64775	12.0841	360.684	1.11946e-08	7.20551e-07		0.0285714	0.0593233	0.000726195	0.872872	0.98494	0.00465921	8.44326e-06	46964.9	48467.4	49114.3	50330.4	132319	157295	167632	153390
Skil				1388.32	85.6074					-1.02424	-0.981015	-1.19728	-0.751781		1.00466	1.03907	0.819279	1.0913		93.9294	1.97259	6.62769	360.033	1.12856e-08	7.23058e-07		0.0285714	0.0593233	6.59509e-05	0.872872	0.990142	0.00465921	2.3776e-06	901.728	929.184	799.692	1089.37	3682.98	3771.9	3238.75	3910.99
Herc5				1387.38	50.2985					-2.04394	-1.80768	-1.34675	-1.81987		1.82486	1.5844	2.1038	1.50518		56.4123	3.51741	4.3909	359.636	1.13415e-08	7.23307e-07		0.0285714	0.0593233	0.00234322	0.872872	0.96783	0.00465921	8.12374e-05	62.1477	73.3838	101.384	72.7577	921.533	779.902	1118.31	738.177
Dnali1				1385.44	63.4108					-1.11899	-1.08395	-1.08262	-1.31712		1.07631	1.15359	1.45336	0.919412		8.45141	2.31578	5.15732	358.82	1.14577e-08	7.27084e-07		0.0285714	0.0593233	0.00202601	0.872872	0.970806	0.00465921	6.08527e-05	281.424	288.367	288.634	245.184	1292.46	1363.64	1678.79	1159.17
Ipp				1384.65	83.9243					-0.635283	-0.489479	-0.529354	-0.663223		0.618578	0.57565	0.544222	0.578888		66.0577	1.15756	6.4764	358.488	1.15053e-08	7.27084e-07		0.0285714	0.0593233	8.43309e-08	0.872872	0.997258	0.00465921	5.14444e-08	1226.54	1357.08	1320.06	1202.99	2926.42	2840.59	2779.36	2846.98
Nod2				1383.71	54.571					-0.986066	-0.768229	-0.901742	-1.09103		0.910435	1.06332	1.02058	0.752739		76.3217	1.87735	4.64573	358.09	1.15627e-08	7.27402e-07		0.0285714	0.0593233	0.000291531	0.872872	0.986814	0.00465921	5.67512e-06	238.038	276.998	252.425	221.263	888.959	988.447	959.563	796.808
Epop				1377.25	20.456					-1.64471	-1.60702	-1.60577	-1.39303		1.33259	1.78082	1.58236	1.55476		51.737	3.20116	1.78333	355.38	1.19633e-08	7.49216e-07		0.0285714	0.0593233	0.000747167	0.872872	0.985007	0.00465921	8.3306e-06	14.0712	14.47	14.4834	16.9436	117.687	160.932	140.121	137.447
Prkacb				1362.73	96.5691					-1.00458	-0.811272	-0.842794	-1.07208		0.933008	0.87411	1.14024	0.783372		77.5085	1.86762	8.31368	349.32	1.29216e-08	8.05602e-07		0.0285714	0.0593233	0.000585896	0.872872	0.983113	0.00465921	1.18877e-05	3010.06	3441.8	3367.4	2872.43	11533.3	11071.9	13315	10397
St3gal6				1359.18	61.4328					-1.09982	-0.961711	-1.07002	-1.39751		0.902918	1.25622	1.29392	1.07601		35.2154	2.26863	5.05556	347.844	1.31692e-08	8.13032e-07		0.0285714	0.0593233	0.000680149	0.872872	0.981956	0.00465921	1.44881e-05	268.525	295.602	274.151	218.273	1079.15	1378.87	1415.4	1216.84
LOC110346334				1358.22	53.6503					-0.910361	-0.808783	-0.722555	-0.796896		0.72723	0.858589	0.977489	0.675287		35.5175	1.6255	4.58972	347.445	1.3237e-08	8.13032e-07		0.0285714	0.0593233	0.000566703	0.872872	0.984956	0.00465921	8.41605e-06	253.281	271.83	288.634	274.087	790.185	865.605	940.053	762.206
Srgap2				1358.2	86.6144					-1.24198	-0.790759	-1.16795	-1.01925		1.17115	1.10031	1.09025	0.85824		92.8792	2.10473	6.70556	347.438	1.32382e-08	8.13032e-07		0.0285714	0.0593233	0.000133623	0.872872	0.988332	0.00465921	3.93698e-06	795.022	1087.32	836.935	927.91	4238.84	4035.68	4007.64	3412.15
Sec24d				1357.69	86.7151					-0.557484	-0.632107	-0.701787	-0.508507		0.589527	0.679048	0.570626	0.560684		82.529	1.19935	6.71356	347.225	1.32747e-08	8.13032e-07		0.0285714	0.0593233	1.27662e-06	0.872872	0.995094	0.00465921	2.94134e-07	1517.34	1440.8	1372.82	1569.77	3361.44	3576.69	3317.68	3294.88
Asap3				1356	48.0256					0.632467	0.593939	0.665427	0.689868		-0.528386	-0.691982	-0.671546	-0.689786		70.9919	-1.29308	4.24527	346.527	1.33949e-08	8.16795e-07		0.0285714	0.0593233	1.12723e-07	-0.872872	-0.997115	0.00465921	5.98862e-08	616.787	600.507	631.063	641.863	275.304	245.683	249.203	246.059
Pik3ap1				1350.74	94.9004					-1.37274	-1.03062	-1.00646	-0.943964		0.95088	1.17096	1.26764	0.964305		62.634	2.17419	7.89694	344.348	1.37786e-08	8.33636e-07		0.0285714	0.0593233	0.000421427	0.872872	0.984697	0.00465921	8.8562e-06	1634.6	2072.32	2107.34	2200.67	8186.61	9535.94	10196.9	8263.16
LOC101697452				1350.58	35.1435					-0.897072	-0.73272	-0.936932	-0.863411		0.854828	0.914453	0.917066	0.743786		21.4774	1.72277	3.31768	344.279	1.3791e-08	8.33636e-07		0.0285714	0.0593233	3.41428e-05	0.872872	0.994763	0.00465921	3.57702e-07	103.189	115.76	100.349	105.648	349.909	364.716	365.379	323.914
Filip1l				1349.61	84.061					-1.1249	-1.53681	-1.55805	-1.44034		1.68517	1.43801	1.49155	1.04537		55.2758	2.84066	6.48913	343.882	1.38626e-08	8.34335e-07		0.0285714	0.0593233	0.00210272	0.872872	0.969372	0.00465921	7.01861e-05	619.132	465.109	458.297	497.344	4348.12	3663.35	3801.89	2790.27
Prkcd				1348.47	98.6262					-1.20916	-1.04393	-0.928462	-1.29312		0.838867	1.22067	1.25755	1.15757		59.9511	2.23967	9.28138	343.408	1.39485e-08	8.35886e-07		0.0285714	0.0593233	0.000786786	0.872872	0.981078	0.00465921	1.66988e-05	4712.67	5284.67	5725.09	4446.19	19491.9	25397.7	26055.4	24310.8
C1r				1344.2	82.5649					-1.50818	-1.48741	-1.86254	-2.4741		1.79719	1.78485	1.96397	1.78623		48.7593	3.62403	6.37536	341.648	1.4273e-08	8.51664e-07		0.0285714	0.0593233	1.56154e-05	0.872872	0.996082	0.00465921	1.49907e-07	349.434	354.516	273.116	178.406	3463.37	3433.85	3887.92	3437.14
Irf2				1340.54	89.5922					-0.64683	-0.59494	-0.578212	-0.604018		0.512748	0.597859	0.571304	0.742089		40.1856	1.21465	7.02364	340.141	1.45584e-08	8.62134e-07		0.0285714	0.0593233	0.000412945	0.872872	0.989015	0.00465921	3.2866e-06	1764.76	1829.43	1850.77	1817.95	3943.57	4183.28	4106.97	4623.22
Batf2				1338.6	34.4746					-2.41097	-1.8965	-3.57997	-3.36024		2.90817	2.82127	2.94658	2.57166		30.1877	5.61052	3.27039	339.345	1.4712e-08	8.62134e-07		0.0265187	0.0593233	0.000359895	0.894427	0.990232	0.00271368	2.31326e-06	10.5534	15.5036	4.13812	4.98341	460.241	433.279	472.687	364.283
Ficd				1338.54	68.5176					-0.51248	-0.560682	-0.589825	-0.501492		0.560681	0.598877	0.48956	0.515362		60.0518	1.08343	5.45528	339.32	1.47168e-08	8.62134e-07		0.0285714	0.0593233	9.43176e-06	0.872872	0.996478	0.00465921	1.08975e-07	663.691	641.85	628.994	668.773	1397.54	1435.06	1330.26	1354.29
LOC101713702				1338.06	95.3895					-4.08476	-4.67244	-7.27644	-4.49824		5.01066	5.12727	4.38167	6.01228		1.56081	10.1346	8.02098	339.121	1.47555e-08	8.62134e-07		0.029401	0.060183	0.0264087	0.878114	0.857946	0.00412316	0.00642463	17.589	11.3693	1.03453	12.9569	10167.3	11023.4	6574.16	20358.5
LOC106007681				1338.02	55.0529					-1.70599	-2.06795	-1.20475	-1.29742		1.50721	1.57587	1.55401	1.63902		22.5922	3.10622	4.67094	339.105	1.47585e-08	8.62134e-07		0.0285714	0.0593233	5.56835e-08	0.872872	0.997721	0.00465921	2.95551e-08	107.879	83.7195	153.11	143.522	1008.75	1057.96	1042.04	1105.34
Mcm6				1330.98	83.2842					-0.58083	-0.927796	-0.795004	-0.698642		0.774018	0.737397	0.815346	0.675512		50.5502	1.49758	6.42946	336.218	1.53344e-08	8.87913e-07		0.0285714	0.0593233	4.43551e-07	0.872872	0.9947	0.00465921	3.70621e-07	1170.25	919.881	1008.67	1078.41	2994.72	2919.63	3081.78	2797
Ciz1				1330.68	79.9036					0.659747	0.622431	0.788365	0.807035		-0.564447	-0.831438	-0.709266	-0.772427		52.0679	-1.43874	6.16895	336.095	1.53595e-08	8.87913e-07		0.0285714	0.0593233	3.52622e-05	-0.872872	-0.990816	0.00465921	1.92323e-06	2333.47	2273.86	2551.15	2584.39	998.239	829.419	902.805	864.09
C1rl				1329.45	70.661					-1.1278	-1.70487	-1.76663	-2.11409		1.64571	1.75378	1.70945	1.60446		39.8403	3.32397	5.58404	335.592	1.54629e-08	8.87913e-07		0.0285714	0.0593233	3.42832e-07	0.872872	0.997219	0.00465921	5.36598e-08	287.287	192.245	184.146	144.519	1970.21	2123.54	2059.25	1914.65
Ptpro				1329.17	19.4706					2.05532	1.95259	2.05853	1.71563		-1.62544	-2.4029	-1.72301	-2.03073		81.9032	-4.00008	1.66496	335.478	1.54864e-08	8.87913e-07		0.0210706	0.0593233	0.000329723	-0.929981	-0.990075	0.000813758	2.42567e-06	146.575	136.432	146.903	115.615	10.5078	5.71356	9.75526	7.68935
Tmem106a				1328.79	81.4932					-1.0468	-1.16686	-0.834432	-1.32446		0.896337	1.26162	1.15026	1.06433		62.3391	2.18317	6.2887	335.319	1.55192e-08	8.87913e-07		0.0285714	0.0593233	0.000300417	0.872872	0.98538	0.00465921	7.72621e-06	669.554	616.01	775.898	552.161	2577.56	3320.53	3073.79	2896
Pitpna				1327.92	91.3256					-0.608059	-0.53989	-0.610417	-0.504881		0.626526	0.60402	0.476374	0.556328		67.4603	1.13227	7.23931	334.967	1.55923e-08	8.88443e-07		0.0285714	0.0593233	3.65788e-05	0.872872	0.994106	0.00465921	5.09736e-07	2129.44	2232.52	2125.96	2287.38	5012.21	4934.62	4516.69	4774.12
Znf174				1326.7	62.5692					0.570458	0.673702	0.677581	0.533289		-0.611201	-0.53371	-0.685825	-0.624294		90.4841	-1.22954	5.11208	334.468	1.56969e-08	8.90749e-07		0.0285714	0.0593233	4.30061e-05	-0.872872	-0.993457	0.00465921	6.96717e-07	1088.17	1168.97	1172.12	1060.47	479.155	505.65	454.95	474.817
Stat3				1321.64	97.0582					-0.96339	-0.713707	-0.813077	-0.930035		0.643736	0.939015	0.902008	0.935449		67.302	1.71196	8.49056	332.401	1.61382e-08	9.12072e-07		0.0285714	0.0593233	0.000363132	0.872872	0.985762	0.00465921	7.13873e-06	3609.26	4291.4	4005.7	3693.7	10997.4	13495.4	13153.6	13462.1
Arhgef3				1318.39	43.8754					-1.01417	-0.940143	-1.19346	-1.40723		1.0326	1.36242	1.05592	1.10407		37.1431	2.28221	3.96277	331.078	1.64288e-08	9.19741e-07		0.0285714	0.0593233	0.000397838	0.872872	0.98486	0.00465921	8.57807e-06	132.504	139.533	116.902	100.665	550.608	692.294	559.597	578.623
Irf7				1317.78	96.7921					-3.99346	-2.92029	-2.88871	-2.35531		2.74292	3.04177	2.98604	3.38704		26.2389	5.98551	8.39592	330.832	1.64837e-08	9.19741e-07		0.0285714	0.0593233	0.00185834	0.872872	0.973544	0.00465921	4.53786e-05	114.915	242.89	248.287	359.802	12358.2	15202.8	14626.7	19313.7
Tmem9				1317.27	90.2036					1.01545	0.844766	1.12934	0.784567		-0.824007	-1.15529	-0.859944	-0.934874		23.5776	-1.88869	7.08763	330.625	1.65298e-08	9.19741e-07		0.0285714	0.0593233	0.000568017	-0.872872	-0.982402	0.00465921	1.34447e-05	5195.78	4615.94	5622.67	4427.26	1451.12	1153.19	1415.4	1343.71
Vhl				1317.18	81.7234					0.560257	0.690083	0.701949	0.629854		-0.652144	-0.630183	-0.779595	-0.520221		53.902	-1.29014	6.30432	330.586	1.65385e-08	9.19741e-07		0.0285714	0.0593233	2.25172e-06	-0.872872	-0.993841	0.00465921	5.8126e-07	2448.39	2679.03	2701.16	2569.44	1056.03	1072.25	966.658	1157.25
LOC110347402				1310.55	82.3563					-0.807784	-1.28825	-1.31484	-0.993754		1.22714	1.04022	1.00205	1.13521		76.8467	2.19159	6.35631	327.897	1.71541e-08	9.43954e-07		0.0285714	0.0593233	1.3948e-05	0.872872	0.992223	0.00465921	1.16896e-06	826.682	592.238	581.406	726.58	3390.86	2978.67	2900.86	3181.47
Vegfb				1309.56	85.3197					0.670714	0.542555	0.717279	0.736206		-0.657572	-0.757769	-0.721105	-0.530308		20.9379	-1.33338	6.60569	327.495	1.72485e-08	9.43954e-07		0.0285714	0.0593233	3.04736e-05	-0.872872	-0.991292	0.00465921	1.63985e-06	3236.37	2961.19	3342.57	3386.72	1288.25	1201.75	1232.71	1407.15
LOC110351001				1308.75	23.9517					-2.29418	-1.81838	-1.81714	-1.86712		2.12903	2.0799	2.13474	1.45315		1.56801	3.99792	2.22808	327.168	1.73257e-08	9.43954e-07		0.0285714	0.0593233	0.00269247	0.872872	0.966118	0.00465921	9.47886e-05	9.38079	13.4365	13.4489	12.9569	221.714	214.259	222.597	138.408
Sorbs3				1308.58	84.6652					0.494205	0.778312	0.821765	0.769333		-0.744745	-0.73186	-0.682818	-0.704191		56.1893	-1.43801	6.54075	327.1	1.73418e-08	9.43954e-07		0.0285714	0.0593233	0.000986596	-0.872872	-0.982064	0.00465921	1.42325e-05	2692.29	3278.5	3378.78	3258.15	1140.09	1150.33	1190.14	1172.63
LOC106007601				1308.48	42.142					-3.28157	-2.37409	-2.06425	-2.17256		2.18134	2.5648	2.95176	2.19455		70.1	4.95605	3.84258	327.057	1.7352e-08	9.43954e-07		0.0285714	0.0593233	0.00525484	0.872872	0.948022	0.00465921	0.000337526	10.5534	20.6715	25.8633	23.9203	508.577	663.726	868.218	513.264
Fgr				1307.51	93.0231					-0.614256	-0.768202	-0.746691	-0.713605		0.889641	0.651071	0.686907	0.615134		72.3657	1.42456	7.50911	326.667	1.74449e-08	9.43954e-07		0.0285714	0.0593233	0.000521885	0.872872	0.984943	0.00465921	8.43747e-06	2448.39	2200.48	2233.55	2285.39	6945.65	5886.88	6034.96	5742.02
St6galnac3				1307.02	62.3103					0.872698	0.725683	0.915683	0.794063		-0.882792	-0.75868	-0.651515	-1.01514		32.3096	-1.65112	5.10261	326.467	1.74928e-08	9.43954e-07		0.0285714	0.0593233	6.90704e-06	-0.872872	-0.992704	0.00465921	9.6581e-07	1244.13	1123.5	1281.78	1178.08	367.772	400.902	431.892	335.448
Igsf6				1306.77	98.4464					-0.889864	-0.99367	-0.767977	-0.984259		0.718347	0.99955	0.82835	1.08952		30.1014	1.82238	9.16487	326.365	1.75171e-08	9.43954e-07		0.0285714	0.0593233	0.000851314	0.872872	0.98062	0.00465921	1.79327e-05	5933.35	5521.36	6456.5	5557.49	18091.3	21984.8	19524.7	23399.6
Eps15				1303.64	95.9361					-0.565369	-0.593233	-0.679712	-0.517588		0.575747	0.569293	0.66835	0.542511		81.1264	1.17773	8.14473	325.104	1.7823e-08	9.5673e-07		0.0285714	0.0593233	4.01553e-06	0.872872	0.995417	0.00465921	2.39889e-07	4085.33	4007.17	3773.97	4222.94	9011.48	8971.25	9608.93	8806.22
Rrp15				1299.69	67.9853					-1.19873	-1.00913	-0.965074	-1.17198		0.914806	1.02601	1.41057	0.993522		94.922	2.18488	5.42641	323.51	1.82191e-08	9.74233e-07		0.0285714	0.0593233	0.00224202	0.872872	0.968349	0.00465921	7.73967e-05	330.673	377.255	388.983	336.878	1434.31	1549.33	2022.89	1514.8
Etv3				1298.11	78.2205					-1.08581	-1.1481	-1.46432	-1.07932		1.375	1.09401	0.919215	1.38932		73.984	2.39593	6.06034	322.875	1.83801e-08	9.79072e-07		0.0285714	0.0593233	0.00159173	0.872872	0.97319	0.00465921	4.7213e-05	528.842	506.452	406.57	531.231	2915.91	2399.7	2125.76	2945.02
Nsrp1				1292.14	76.5302					-0.598183	-0.702123	-0.534975	-0.583749		0.656169	0.546844	0.694998	0.52102		39.6389	1.21092	5.94791	320.473	1.90041e-08	1.00845e-06		0.0285714	0.0593233	8.2066e-05	0.872872	0.991218	0.00465921	1.68202e-06	865.378	805.155	904.179	874.089	2065.83	1915	2122.21	1881.01
Spata13				1290.81	55.8009					0.928272	1.02011	0.942622	0.86851		-0.685377	-0.861566	-1.08933	-1.12325		93.5553	-1.87443	4.71622	319.939	1.91463e-08	1.01213e-06		0.0285714	0.0593233	3.17821e-07	-0.872872	-0.995118	0.00465921	2.89814e-07	947.46	1009.8	956.941	908.973	308.929	273.299	233.239	227.797
Ccr7				1287.62	83.7373					-2.99553	-4.04629	-5.63809	-4.21991		4.64023	3.85019	3.59581	4.81358		60.584	8.3975	6.45967	318.662	1.94915e-08	1.02264e-06		0.0265187	0.0593233	0.0148614	0.894427	0.900221	0.00271368	0.00230135	24.6246	11.3693	3.10359	9.96681	5095.22	2946.29	2469.86	5745.86
Fam49b				1287.61	92.757					-0.661165	-0.735184	-0.646147	-0.73552		0.699168	0.562014	0.871002	0.645833		69.3376	1.39333	7.46356	318.66	1.94922e-08	1.02264e-06		0.0285714	0.0593233	0.00076252	0.872872	0.983453	0.00465921	1.11859e-05	2307.67	2192.21	2331.83	2191.7	5926.39	5388.84	6676.15	5711.26
Nfkbia				1285.65	93.6992					-1.41904	-1.63671	-1.35823	-1.37348		0.948555	1.69739	1.62477	1.51674		23.4698	2.91865	7.64288	317.874	1.97086e-08	1.02836e-06		0.0285714	0.0593233	0.00372076	0.872872	0.958123	0.00465921	0.000177883	1099.9	945.721	1147.29	1135.22	5680.51	9546.41	9077.71	8422.72
Ifngr2				1285.28	98.6046					-1.19125	-1.28072	-1.19467	-1.00902		0.869874	1.36039	1.04843	1.39697		28.4255	2.35102	9.27283	317.728	1.97491e-08	1.02836e-06		0.0285714	0.0593233	0.00243354	0.872872	0.967211	0.00465921	8.59777e-05	4617.69	4339.98	4606.76	5239.55	19273.4	27078.5	21812.8	27773.9
Il15				1278.81	46.4504					-1.50507	-1.31626	-1.06843	-1.87068		1.4722	1.62326	1.3742	1.29078		86.5209	2.86769	4.13903	315.142	2.04838e-08	1.06264e-06		0.0285714	0.0593233	0.000169307	0.872872	0.989023	0.00465921	3.27929e-06	91.4627	104.391	124.144	70.7644	727.139	807.517	679.321	641.099
Ankh				1276.56	96.6626					1.14809	1.01113	0.802224	1.03152		-0.858543	-1.08423	-1.21639	-0.833812		50.1546	-1.99351	8.33791	314.247	2.07455e-08	1.06896e-06		0.0285714	0.0593233	0.000237155	-0.872872	-0.986261	0.00465921	6.41739e-06	13257.4	12056.6	10431.2	12228.3	3298.39	2820.6	2573.62	3355.44
Ifitm10				1275.83	36.6036					1.81659	1.28105	1.41274	1.86648		-1.47103	-1.9248	-1.38392	-1.59711		12.9612	-3.21852	3.44371	313.955	2.08319e-08	1.06896e-06		0.0285714	0.0593233	0.00279108	-0.872872	-0.964429	0.00465921	0.000109538	521.806	359.684	394.156	540.201	52.5389	38.0904	55.871	48.0584
Cd83				1274.51	94.102					-0.863297	-0.855573	-0.621028	-0.903487		0.765189	0.804039	0.980561	0.693595		38.5888	1.6216	7.71831	313.431	2.0988e-08	1.06896e-06		0.0285714	0.0593233	0.000198963	0.872872	0.986436	0.00465921	6.17487e-06	2301.81	2314.17	2722.88	2238.55	7119.02	7313.36	8265.37	6774.31
Fpr1				1274.49	95.5549					-2.98599	-1.83459	-2.34075	-2.35771		1.91133	2.68092	2.38457	2.54223		14.4789	4.73156	8.0535	313.424	2.09901e-08	1.06896e-06		0.0285714	0.0593233	0.0028658	0.872872	0.964585	0.00465921	0.000108113	281.424	626.346	440.71	435.55	8415.68	14347.7	11683.3	13032.5
Plac8				1274.39	24.4695					-3.08406	-2.63491	-2.04614	-2.09402		2.7363	2.60668	2.55648	1.95968		3.98475	5.06361	2.28954	313.385	2.10019e-08	1.06896e-06		0.0210706	0.0593233	0.00283545	0.929981	0.96494	0.000813758	0.000104925	3.5178	5.16787	8.27624	7.97345	254.288	232.352	224.371	148.02
LOC110348642				1273.85	24.7644					-1.90252	-1.65766	-1.51867	-1.50592		1.32224	1.78749	1.94206	1.53298		24.7644	3.35578	2.3193	313.168	2.10669e-08	1.06896e-06		0.0285714	0.0593233	0.00232188	0.872872	0.96888	0.00465921	7.35972e-05	16.4164	19.6379	21.7251	21.927	161.82	223.781	249.203	187.428
Ripk2				1269.17	80.6301					-0.831657	-0.913947	-0.61786	-1.08452		0.808862	0.84397	0.848354	0.946799		56.326	1.71641	6.22466	311.31	2.16344e-08	1.09376e-06		0.0285714	0.0593233	3.7024e-07	0.872872	0.994704	0.00465921	3.69942e-07	819.646	774.147	950.733	687.71	2557.59	2620.62	2628.6	2814.3
LOC101718778				1263.16	99.5109					-0.853109	-0.629529	-0.760125	-0.634737		0.669772	0.70212	0.666214	0.839396		41.4946	1.43755	10.3929	308.934	2.23877e-08	1.12774e-06		0.0285714	0.0593233	2.3957e-05	0.872872	0.992354	0.00465921	1.11105e-06	15294.2	17858.1	16312.5	17793.7	43952	44948.6	43843.7	49435.8
Ppt1				1261.5	92.3542					1.02643	0.765988	0.813331	1.1416		-0.83252	-1.08529	-1.01413	-0.815407		37.999	-1.87796	7.39562	308.278	2.26014e-08	1.1344e-06		0.0285714	0.0593233	0.000960835	-0.872872	-0.97818	0.00465921	2.55505e-05	6493.85	5421.1	5601.98	7033.58	1789.48	1501.72	1577.69	1810.84
LOC101722790				1259.27	25.7426					-2.33475	-2.98099	-2.12762	-2.53791		1.83832	2.64924	2.79905	2.69467		4.61771	5.18511	2.41711	307.395	2.28927e-08	1.14488e-06		0.0210706	0.0593233	0.00508156	0.929981	0.949309	0.000813758	0.000313387	7.03559	4.1343	8.27624	5.98009	143.957	253.301	281.129	261.438
Ccdc85b				1256.07	36.2152					-1.21022	-1.25834	-1.21579	-1.39619		0.914787	1.20227	1.46855	1.49493		23.0454	2.57313	3.40489	306.135	2.33167e-08	1.16191e-06		0.0285714	0.0593233	0.00262449	0.872872	0.966544	0.00465921	9.12858e-05	72.7011	70.2831	72.4171	63.7876	320.487	391.379	470.913	479.623
Bcl3				1248.4	62.6699					-0.959862	-1.21252	-1.23954	-0.921653		0.936367	1.01593	1.00007	1.3812		29.1736	2.17444	5.11706	303.12	2.437e-08	1.21006e-06		0.0285714	0.0593233	0.00149666	0.872872	0.973079	0.00465921	4.77978e-05	315.429	264.595	259.667	323.921	1176.87	1243.65	1230.05	1602.27
Kynu				1247.56	67.6617					-0.972868	-1.1887	-0.952019	-0.825952		0.807867	0.926761	1.23916	0.965751		32.2448	1.97532	5.40394	302.792	2.44879e-08	1.21158e-06		0.0285714	0.0593233	0.00108027	0.872872	0.976774	0.00465921	3.07806e-05	398.684	343.147	404.501	441.53	1372.32	1490.29	1850.84	1531.14
Dnm3				1246.27	45.8462					1.18886	0.790316	1.19681	1.11519		-1.24383	-1.15738	-0.852094	-1.03787		74.9047	-2.15214	4.09828	302.289	2.46707e-08	1.2163e-06		0.0285714	0.0593233	0.000777849	-0.872872	-0.980163	0.00465921	1.92261e-05	696.524	528.157	700.377	661.796	128.195	136.173	168.5	148.02
Otogl				1245.43	42.9476					1.74191	1.87082	1.38547	1.56526		-1.20392	-1.70152	-1.55498	-2.10304		97.0942	-3.27813	3.89242	301.958	2.47915e-08	1.21794e-06		0.0285714	0.0593233	0.000865586	-0.872872	-0.980359	0.00465921	1.86655e-05	662.518	724.536	517.265	586.048	85.1131	59.9924	66.5132	45.1749
Itih4				1243.05	74.2214					1.17431	0.917059	0.845436	1.07959		-1.22957	-0.771518	-0.929594	-1.0857		56.067	-2.00487	5.80752	301.025	2.51362e-08	1.23052e-06		0.0285714	0.0593233	0.000290473	-0.872872	-0.984396	0.00465921	9.38803e-06	2328.78	1948.29	1853.88	2180.74	439.225	603.733	540.974	485.39
B4galt5				1241.67	86.2476					-0.91372	-0.849232	-0.934318	-1.10388		1.08634	1.02596	0.635138	1.05371		72.2074	1.90959	6.67556	300.489	2.5337e-08	1.23209e-06		0.0285714	0.0593233	0.00146844	0.872872	0.974636	0.00465921	4.00217e-05	1018.99	1065.62	1004.53	893.026	4079.12	3911.89	2983.34	3987.89
Ermap				1241.62	18.8305					-2.10203	-2.5207	-1.66732	-2.07762		2.33985	2.06035	2.23247	1.73499		63.0152	4.34978	1.57012	300.467	2.53454e-08	1.23209e-06		0.0210706	0.0593233	0.00161262	0.929981	0.975218	0.000813758	3.73442e-05	5.86299	4.1343	8.27624	5.98009	148.16	121.889	137.461	97.078
LOC106009530				1240.22	41.5162					-1.59061	-1.11386	-0.98005	-1.17974		1.00747	1.26035	1.21349	1.38296		5.36575	2.42888	3.80369	299.92	2.55522e-08	1.23781e-06		0.0285714	0.0593233	0.000269702	0.872872	0.986372	0.00465921	6.26305e-06	76.2189	106.458	116.902	101.661	466.546	556.12	538.313	605.536
Lima1				1238.47	94.1811					-0.837307	-1.05754	-0.808199	-0.993893		0.935558	0.779503	0.80307	1.17881		67.8415	1.85415	7.74598	299.24	2.58122e-08	1.24607e-06		0.0285714	0.0593233	0.00129194	0.872872	0.975291	0.00465921	3.70201e-05	2284.22	1960.69	2330.8	2049.18	7808.33	7007.69	7123.12	9242.59
Mgst1				1231.99	97.835					-0.784918	-1.03846	-0.666092	-0.981089		0.785896	0.810069	1.00164	0.872953		7.5811	1.73019	8.841	296.715	2.68071e-08	1.28962e-06		0.0285714	0.0593233	1.99565e-05	0.872872	0.990928	0.00465921	1.85413e-06	5187.58	4351.35	5633.02	4527.92	15412.8	15673.3	17899.1	16371.6
Mars				1224.78	81.4572					-0.467013	-0.46537	-0.54077	-0.49742		0.404708	0.523872	0.5542	0.487792		53.6647	0.986691	6.28717	293.919	2.79638e-08	1.3375e-06		0.0285714	0.0593233	8.24643e-05	0.872872	0.993609	0.00465921	6.49339e-07	1234.75	1236.16	1173.16	1208.97	2260.22	2454.93	2507.1	2394.27
Arhgef40				1224.59	69.3088					0.600442	0.778447	0.708601	0.671308		-0.522528	-0.818383	-0.752983	-0.664903		83.9747	-1.37843	5.50097	293.846	2.79948e-08	1.3375e-06		0.0285714	0.0593233	3.80854e-06	-0.872872	-0.992449	0.00465921	1.07028e-06	1422.36	1609.28	1533.17	1494.02	652.533	531.362	556.05	591.118
Rnf213				1223.08	99.1369					-2.81635	-1.83697	-2.35928	-1.71437		2.37024	2.31422	2.02498	2.01754		99.8993	4.3087	9.79469	293.262	2.8244e-08	1.34478e-06		0.0285714	0.0593233	0.000588703	0.872872	0.986171	0.00465921	6.54376e-06	1218.33	2403.06	1672.84	2616.29	44404.8	42713.7	34954	34774.1
Apeh				1217.95	89.9662					-0.456542	-0.472454	-0.506007	-0.438191		0.40568	0.508579	0.490098	0.468836		46.1699	0.937218	7.06246	291.279	2.91117e-08	1.38136e-06		0.0285714	0.0593233	1.68682e-05	0.872872	0.996557	0.00465921	1.01796e-07	2142.34	2118.83	2070.1	2169.77	3895.24	4183.28	4130.02	4069.59
Plaur				1208.3	43.0555					-0.889573	-0.929703	-1.17508	-0.961309		1.25046	0.892048	0.999201	0.813963		15.6153	1.99036	3.90128	287.566	3.08254e-08	1.45771e-06		0.0285714	0.0593233	0.00135707	0.872872	0.975293	0.00465921	3.70086e-05	147.747	143.667	121.04	140.532	654.635	510.412	549.842	483.468
Dnpep				1206.37	85.8088					-1.14709	-0.906108	-0.959939	-1.14299		0.739841	1.18516	1.26768	0.963435		24.4552	2.08948	6.64319	286.827	3.11811e-08	1.46953e-06		0.0285714	0.0593233	0.00216995	0.872872	0.968308	0.00465921	7.76944e-05	814.956	963.292	927.974	817.278	3016.78	4108.05	4349.96	3522.68
Mamdc2				1205.33	76.2569					0.833201	1.2397	1.27328	0.993809		-1.28027	-0.939011	-0.911552	-1.20916		45.1341	-2.1734	5.93305	286.428	3.13755e-08	1.47369e-06		0.0285714	0.0593233	0.00120789	-0.872872	-0.974997	0.00465921	3.83465e-05	1931.27	2560.16	2620.47	2158.81	445.53	564.691	575.56	468.089
Khnyn				1202.28	94.7062					-0.673129	-0.490954	-0.576303	-0.605979		0.571601	0.651262	0.640511	0.482992		80.5294	1.17342	7.82849	285.263	3.19504e-08	1.49564e-06		0.0285714	0.0593233	3.46566e-05	0.872872	0.991972	0.00465921	1.28563e-06	3045.24	3455.24	3256.7	3190.38	7217.8	7627.61	7570.97	6787.77
Fdps				1201.13	92.5124					0.829342	0.876975	1.15553	0.973552		-1.1162	-1.02027	-0.686024	-1.0129		20.305	-1.91398	7.42482	284.821	3.21721e-08	1.50097e-06		0.0285714	0.0593233	0.000260555	-0.872872	-0.983943	0.00465921	1.02247e-05	5734.01	5926.52	7188.95	6336.9	1487.9	1590.28	2005.15	1598.42
Fas				1200.31	82.1909					-0.621363	-0.712322	-0.515853	-0.613702		0.480329	0.594313	0.721225	0.667374		9.71733	1.2335	6.34296	284.511	3.23287e-08	1.50323e-06		0.0285714	0.0593233	0.000190371	0.872872	0.987412	0.00465921	4.9394e-06	1116.31	1048.04	1201.09	1122.26	2396.83	2593.96	2832.57	2728.76
Zdhhc21				1196.18	49.2627					-1.00069	-0.908365	-0.929181	-0.801236		1.08039	0.896668	1.0305	0.63192		91.4767	1.83184	4.3255	282.934	3.31394e-08	1.53579e-06		0.0285714	0.0593233	0.00152475	0.872872	0.974836	0.00465921	3.90871e-05	189.961	202.581	199.664	218.273	806.998	710.387	779.534	591.118
Gal3st4				1192.2	32.9138					-1.75091	-3.62875	-3.03874	-3.34654		2.65926	2.91244	3.28915	2.90409		35.9347	5.91691	3.13174	281.417	3.39428e-08	1.56705e-06		0.0265187	0.0593233	0.00175635	0.894427	0.973973	0.00271368	4.32192e-05	14.0712	3.10072	5.17265	3.98672	319.437	380.904	494.858	378.7
Ccdc25				1191.72	79.5224					-0.877641	-0.860421	-0.824646	-0.725968		0.652305	0.872675	0.696266	1.06743		44.4077	1.65349	6.14511	281.237	3.40395e-08	1.56705e-06		0.0285714	0.0593233	0.00185486	0.872872	0.971812	0.00465921	5.48175e-05	759.844	768.979	788.312	844.189	2196.13	2558.72	2264.11	2928.68
Lyn				1190.89	97.6264					-0.643826	-0.544204	-0.582161	-0.519095		0.476281	0.601145	0.551276	0.660584		69.5749	1.14555	8.73531	280.921	3.42105e-08	1.56973e-06		0.0285714	0.0593233	9.30264e-05	0.872872	0.992122	0.00465921	1.21519e-06	5851.27	6269.66	6106.83	6379.76	12719.7	13869.7	13398.4	14453.1
LOC101711014				1189.56	53.5568					-0.773165	-0.783967	-0.611541	-0.633235		0.536716	0.750619	0.814664	0.699908		8.09897	1.40492	4.58607	280.414	3.44869e-08	1.57721e-06		0.0285714	0.0593233	0.00026856	0.872872	0.986612	0.00465921	5.93934e-06	288.459	286.3	322.773	317.941	716.631	831.324	869.105	802.575
Bfar				1186.21	84.7875					-0.739805	-0.854718	-0.901785	-1.03128		0.967956	0.945286	1.01736	0.596992		40.9192	1.77057	6.55199	279.144	3.51911e-08	1.60012e-06		0.0285714	0.0593233	0.00111179	0.872872	0.976509	0.00465921	3.18376e-05	1084.65	1001.53	969.355	886.049	3545.33	3490.04	3668.87	2741.25
Chmp5				1186.08	90.1316					-0.639108	-0.78247	-0.562762	-0.673744		0.719709	0.515193	0.789079	0.634103		18.1975	1.33095	7.08211	279.096	3.52181e-08	1.60012e-06		0.0285714	0.0593233	0.000286395	0.872872	0.985507	0.00465921	7.52824e-06	1815.18	1643.38	1913.88	1772.1	4657.05	4041.39	4886.5	4388.69
Wee1				1184.82	59.6634					0.823144	0.542561	0.743311	0.606638		-0.602872	-0.755354	-0.716682	-0.640745		53.938	-1.36274	4.94808	278.618	3.54882e-08	1.60714e-06		0.0285714	0.0593233	0.000558657	-0.872872	-0.98394	0.00465921	1.02305e-05	1133.9	933.318	1072.81	975.751	421.362	379	389.324	410.419
Trerf1				1182.92	52.5642					1.14822	1.28085	0.857627	1.06897		-0.861803	-1.25146	-1.29881	-0.943591		94.2387	-2.18016	4.53199	277.898	3.58993e-08	1.62048e-06		0.0285714	0.0593233	0.000537269	-0.872872	-0.981193	0.00465921	1.63955e-05	908.764	996.366	742.793	860.136	224.867	171.407	165.839	212.418
Mthfd1				1180.55	89.6497					-0.831822	-0.817035	-1.03354	-0.608946		0.846585	0.757089	0.724387	0.963279		59.5843	1.64128	7.02869	277.004	3.64181e-08	1.63858e-06		0.0285714	0.0593233	3.94537e-05	0.872872	0.988581	0.00465921	3.69101e-06	1451.68	1466.64	1262.13	1694.36	4648.64	4368.97	4271.03	5040.37
Ibtk				1177.94	83.7014					-0.633651	-0.558505	-0.721109	-0.777525		0.679802	0.799817	0.706208	0.504963		86.9668	1.34767	6.45665	276.016	3.70022e-08	1.65838e-06		0.0285714	0.0593233	0.000302881	0.872872	0.984711	0.00465921	8.83331e-06	1177.29	1240.29	1107.98	1065.45	2927.47	3181.5	2981.56	2593.23
Map3k5				1177.31	64.4249					-0.512781	-0.552279	-0.75869	-0.542413		0.588317	0.61236	0.553401	0.612085		85.0248	1.18157	5.21382	275.781	3.71427e-08	1.65838e-06		0.0285714	0.0593233	1.37836e-06	0.872872	0.996486	0.00465921	1.08163e-07	553.467	538.492	466.573	542.194	1188.43	1208.42	1159.99	1208.19
Abi3				1176.99	72.5886					-1.01947	-0.815931	-1.0264	-0.928055		0.62063	1.03775	1.13563	0.995844		19.4562	1.90689	5.7139	275.659	3.7216e-08	1.65838e-06		0.0285714	0.0593233	0.00190039	0.872872	0.970886	0.00465921	6.03576e-05	485.456	559.164	483.126	517.277	1515.22	2023.55	2165.67	1965.59
Tbc1d19				1175.44	35.3665					1.39934	1.25167	1.22666	1.07078		-1.15163	-1.23283	-0.948709	-1.61527		52.6433	-2.47237	3.34029	275.076	3.75684e-08	1.66873e-06		0.0285714	0.0593233	0.000117295	-0.872872	-0.989216	0.00465921	3.10992e-06	442.07	398.96	392.087	351.828	74.6053	70.4673	86.0237	53.8254
Pfkfb3				1174.68	77.9472					-0.781697	-0.582375	-0.680816	-0.701636		0.825745	0.781181	0.589881	0.549716		76.8971	1.37695	6.04374	274.789	3.77438e-08	1.66875e-06		0.0285714	0.0593233	0.000638568	0.872872	0.981693	0.00465921	1.51302e-05	793.849	911.613	851.418	839.205	2420.99	2347.32	2055.7	1999.23
Isg15				1174.4	99.18					-4.92163	-4.5987	-3.67713	-2.9137		3.7356	4.0106	4.42063	3.94433		4.51701	7.85821	9.839	274.682	3.78089e-08	1.66875e-06		0.0285714	0.0593233	0.00241736	0.872872	0.968768	0.00465921	7.439e-05	83.2545	104.391	198.63	337.875	34014.7	41157.7	54687.1	39309.9
Ttl				1173.28	78.3428					0.479463	0.456838	0.464747	0.443439		-0.469017	-0.444137	-0.537927	-0.393405		79.4864	-0.921962	6.07266	274.262	3.80677e-08	1.67486e-06		0.0285714	0.0593233	1.21619e-06	-0.872872	-0.998025	0.00465921	1.92411e-08	2067.29	2035.11	2046.3	2016.29	1070.74	1089.39	1020.76	1128.41
Ttc39a				1172.41	84.5213					0.58594	0.79383	0.842972	0.724804		-0.758681	-0.741487	-0.553369	-0.89401		56.4482	-1.47241	6.52219	273.936	3.82696e-08	1.67843e-06		0.0285714	0.0593233	7.12738e-05	-0.872872	-0.98737	0.00465921	4.98923e-06	2814.24	3250.59	3363.26	3098.68	1107.52	1120.81	1277.05	1008.27
Slc4a8				1167.31	25.0521					-1.87259	-2.77806	-2.5534	-2.23717		2.87784	2.46941	2.15271	1.94125		90.6135	4.88524	2.34614	272.019	3.94849e-08	1.72153e-06		0.0210706	0.0593233	0.006998	0.929981	0.937659	0.000813758	0.000577747	10.5534	5.16787	6.20718	7.97345	309.98	233.304	187.124	161.476
Rnf125				1167.25	70.8552					-0.764121	-0.899492	-0.770011	-0.626485		0.65609	0.763477	0.669134	0.971408		16.4137	1.53379	5.59562	271.996	3.95e-08	1.72153e-06		0.0285714	0.0593233	0.000652282	0.872872	0.980218	0.00465921	1.9066e-05	573.401	521.955	571.061	630.899	1536.24	1655.03	1550.2	1911.76
Lpcat2				1166.05	92.9655					-0.777655	-1.07816	-1.2672	-1.42217		1.23761	1.21278	1.00771	1.08709		63.7057	2.25657	7.50437	271.546	3.97916e-08	1.72593e-06		0.0285714	0.0593233	1.40465e-05	0.872872	0.991431	0.00465921	1.5628e-06	1842.15	1495.58	1311.78	1178.08	7450.02	7322.89	6352.45	6711.84
Fam26f				1165.38	54.6932					-1.12834	-1.78207	-1.58805	-1.73445		1.26586	1.60708	1.93175	1.42823		32.0794	3.12839	4.65127	271.296	3.99555e-08	1.72593e-06		0.0285714	0.0593233	0.00292734	0.872872	0.961768	0.00465921	0.000135728	158.301	100.257	114.833	103.655	836.42	1059.87	1327.6	936.178
Stx11				1165.3	76.336					-1.29367	-1.17181	-1.16693	-1.87265		1.1373	1.56834	1.48855	1.31087		58.455	2.73875	5.93888	271.268	3.99735e-08	1.72593e-06		0.0285714	0.0593233	0.000615367	0.872872	0.981761	0.00465921	1.4963e-05	384.612	418.598	420.019	257.144	2078.44	2802.5	2651.66	2344.29
Adgre1				1164.5	88.1321					-1.28945	-2.42818	-2.11706	-1.83607		2.0153	1.74573	2.11633	1.79341		82.5793	3.78811	6.8632	270.967	4.01714e-08	1.72911e-06		0.0285714	0.0593233	0.000430568	0.872872	0.986492	0.00465921	6.0996e-06	540.568	244.957	304.152	369.769	5350.56	4438.49	5738.75	4587.66
Rrm2b				1163	62.0945					0.532009	0.594304	0.501721	0.499857		-0.435082	-0.587978	-0.593167	-0.511664		81.0832	-1.06458	5.09105	270.404	4.05452e-08	1.73782e-06		0.0285714	0.0593233	3.30483e-07	-0.872872	-0.995672	0.00465921	2.01977e-07	1067.06	1114.19	1044.88	1043.53	545.354	490.414	488.65	517.109
LOC101722398				1162.49	76.9618					0.551418	0.879431	0.674214	0.626901		-0.743946	-0.703395	-0.709851	-0.574771		79.0405	-1.37076	5.97574	270.215	4.06713e-08	1.73782e-06		0.0285714	0.0593233	0.000845351	-0.872872	-0.979784	0.00465921	2.03419e-05	1912.51	2400.99	2082.51	2015.29	778.627	800.851	797.271	875.624
Hyls1				1162.18	51.5572					-0.60147	-0.931617	-0.841662	-0.977309		0.806249	0.902343	0.951776	0.69169		29.8569	1.67707	4.47119	270.1	4.07488e-08	1.73782e-06		0.0285714	0.0593233	5.54309e-05	0.872872	0.988123	0.00465921	4.1513e-06	286.114	227.386	242.08	220.267	760.764	813.231	841.613	702.614
Ap3b1				1160.68	93.3827					-0.56919	-0.550448	-0.509544	-0.565867		0.446465	0.663498	0.493892	0.591195		66.144	1.10004	7.58301	269.539	4.11271e-08	1.74859e-06		0.0285714	0.0593233	0.000471221	0.872872	0.987921	0.00465921	4.36646e-06	2787.27	2823.73	2904.96	2793.7	5636.38	6551.55	5824.78	6231.25
LOC110350614				1156.7	21.6068					-1.0675	-1.09124	-1.04259	-1.29394		1.04908	1.15247	1.2348	1.05893		13.1698	2.28077	1.93765	268.053	4.21517e-08	1.78669e-06		0.0285714	0.0593233	5.47515e-05	0.872872	0.995207	0.00465921	2.74283e-07	30.4876	29.9737	31.0359	25.9137	135.55	145.696	154.311	136.486
Jak2				1154.82	85.7944					-0.538769	-0.5408	-0.475467	-0.63301		0.489554	0.597684	0.645728	0.455079		72.6893	1.09559	6.64173	267.354	4.26438e-08	1.80206e-06		0.0285714	0.0593233	0.000150189	0.872872	0.988794	0.00465921	3.48825e-06	1482.16	1480.08	1548.69	1388.38	3024.14	3259.59	3370	2952.71
Klhl5				1149.82	66.8633					-0.517218	-0.628969	-0.555868	-0.562808		0.708904	0.48657	0.539537	0.529852		56.3116	1.13555	5.35411	265.494	4.39889e-08	1.85326e-06		0.0285714	0.0593233	0.000379743	0.872872	0.987408	0.00465921	4.94457e-06	612.096	566.399	595.889	593.025	1433.26	1228.42	1274.39	1265.86
Marcksl1				1148.69	89.2829					-2.62272	-2.98851	-2.91502	-1.69173		2.20047	2.42687	2.77436	2.81627		21.8586	5.03244	6.99171	265.074	4.42996e-08	1.86072e-06		0.0285714	0.0593233	0.00215545	0.872872	0.970186	0.00465921	6.47776e-05	154.783	119.895	126.213	296.014	4409.07	5158.4	6563.52	6757.01
Slc4a7				1141.57	69.2656					-0.628742	-0.729107	-0.76248	-0.614755		0.873547	0.595605	0.560285	0.705647		95.447	1.37258	5.49903	262.438	4.63127e-08	1.93941e-06		0.0285714	0.0593233	0.000857832	0.872872	0.97995	0.00465921	1.98478e-05	605.061	564.332	551.405	610.965	1715.92	1415.06	1380.81	1527.3
Ewsr1				1140.84	93.9581					-0.522367	-0.464484	-0.515331	-0.489711		0.415342	0.50153	0.591698	0.483324		35.6686	0.997358	7.68482	262.169	4.65243e-08	1.94122e-06		0.0285714	0.0593233	0.000200264	0.872872	0.992116	0.00465921	1.21803e-06	3129.67	3257.83	3144.97	3201.34	5995.74	6364.91	6775.47	6285.08
Hexdc				1140.46	51.6939					-1.24137	-0.850469	-0.903342	-1.13284		0.756201	1.0661	1.23759	1.06812		29.2815	2.06959	4.48052	262.029	4.66352e-08	1.94122e-06		0.0285714	0.0593233	0.00099968	0.872872	0.976366	0.00465921	3.24214e-05	170.027	223.252	215.182	183.389	681.955	845.608	952.468	846.789
Rarres1				1137.29	94.8716					-1.3301	-0.93972	-1.70304	-1.18627		1.08187	1.43777	1.34171	1.29779		11.386	2.56004	7.88835	260.861	4.75706e-08	1.97425e-06		0.0285714	0.0593233	0.00015405	0.872872	0.987651	0.00465921	4.66404e-06	1520.86	1993.77	1174.19	1680.4	8098.35	10364.4	9696.73	9405.99
Slc15a3				1135.09	82.5793					-1.34905	-0.876861	-0.901228	-1.02514		0.787272	1.20355	1.1641	0.99736		28.5406	2.07413	6.37629	260.051	4.82324e-08	1.99139e-06		0.0285714	0.0593233	0.000730912	0.872872	0.978374	0.00465921	2.48781e-05	589.817	818.591	804.865	738.541	2596.47	3465.28	3371.77	3003.65
Lgals9				1134.97	72.0276					-2.59235	-2.7711	-2.24343	-2.88139		2.39521	2.52308	3.42785	2.14212		24.3329	5.33518	5.67578	260.006	4.827e-08	1.99139e-06		0.0285714	0.0593233	0.0210267	0.872872	0.876323	0.00465921	0.00430156	57.4573	50.6452	73.4516	46.844	1853.57	2025.46	3793.02	1555.17
Fnip2				1132.27	89.3692					0.523898	0.874129	0.832048	0.900004		-0.67475	-0.796104	-0.737185	-0.92204		77.7674	-1.57059	7.00016	259.012	4.9098e-08	2.01936e-06		0.0285714	0.0593233	0.000971913	-0.872872	-0.977538	0.00465921	2.78572e-05	3691.34	4705.87	4570.55	4791.05	1607.69	1477.91	1539.56	1354.29
Tex2				1131.82	95.9217					-0.70741	-0.652107	-0.774841	-0.673042		0.929011	0.665343	0.608711	0.604335		83.4424	1.40948	8.1395	258.846	4.92384e-08	2.01936e-06		0.0285714	0.0593233	0.00137266	0.872872	0.976392	0.00465921	3.23142e-05	3560.01	3699.16	3397.4	3645.86	11070	9220.74	8865.76	8838.9
Ikzf2				1124.97	37.8983					-1.06653	-1.32996	-1.39476	-1.92412		1.61702	1.54997	1.26374	1.28464		97.7703	2.85504	3.54338	256.338	5.14156e-08	2.10244e-06		0.0285714	0.0593233	0.000473309	0.872872	0.983406	0.00465921	1.12809e-05	82.0819	68.2159	65.1754	44.8506	532.745	508.507	416.816	422.914
Armcx4				1123.46	67.899					0.834429	0.92307	0.543495	0.863308		-0.628125	-0.805848	-0.877828	-0.8525		94.9076	-1.58818	5.42193	255.786	5.19105e-08	2.11646e-06		0.0285714	0.0593233	0.000797381	-0.872872	-0.978617	0.00465921	2.40537e-05	1527.9	1624.78	1248.68	1558.81	553.76	489.462	465.592	473.856
Znf366				1120.17	41.2501					-1.53174	-1.11835	-1.82923	-1.01219		1.4601	1.42061	1.21584	1.39496		89.6066	2.72251	3.78868	254.581	5.301e-08	2.1478e-06		0.0285714	0.0593233	1.12231e-05	0.872872	0.993032	0.00465921	8.41513e-07	72.7011	97.156	58.9682	104.652	585.284	569.452	493.971	559.4
Jag1				1120.11	56.3907					-1.65575	-1.48432	-1.97381	-2.10187		1.7412	1.95557	1.27908	2.23991		89.585	3.64282	4.75229	254.561	5.30291e-08	2.1478e-06		0.0285714	0.0593233	0.00623622	0.872872	0.941552	0.00465921	0.000477544	100.843	113.693	80.6934	73.7544	1071.79	1243.65	777.76	1514.8
Gca				1119.77	85.816					-0.663453	-0.590982	-0.61151	-0.890021		0.671266	0.638164	0.605823	0.840713		53.2619	1.37681	6.64329	254.438	5.31427e-08	2.1478e-06		0.0285714	0.0593233	7.61651e-05	0.872872	0.986764	0.00465921	5.73949e-06	1306.27	1373.62	1354.2	1116.28	3296.29	3221.5	3150.06	3707.23
Camk1d				1118.74	94.1955					0.455959	0.691163	0.553512	0.536037		-0.479653	-0.600749	-0.576591	-0.579677		91.5486	-1.12036	7.74643	254.061	5.34938e-08	2.15199e-06		0.0285714	0.0593233	0.000306296	-0.872872	-0.987318	0.00465921	5.05079e-06	6337.9	7460.34	6781.35	6699.69	3313.1	3046.28	3097.74	3091.12
Lrrc4				1118.56	31.9427					1.76204	1.21653	2.20852	1.7986		-1.74937	-1.98941	-1.55954	-1.68738		54.8515	-3.56337	3.05009	253.995	5.35559e-08	2.15199e-06		0.0285714	0.0593233	0.00668418	-0.872872	-0.939408	0.00465921	0.000531179	345.917	236.689	471.746	354.818	29.4218	24.7588	33.7	30.7574
Pak1				1117.51	56.6712					-0.909304	-1.33774	-1.31282	-0.92615		1.26196	0.91464	1.31983	0.989583		62.562	2.24438	4.77046	253.615	5.39135e-08	2.16011e-06		0.0285714	0.0593233	0.000891839	0.872872	0.976628	0.00465921	3.1362e-05	252.109	187.077	190.354	249.17	1139.04	895.125	1185.71	942.906
Nr4a3				1108.92	62.2528					-2.53153	-3.08626	-3.94946	-2.70322		3.77402	2.79341	2.42328	3.27975		89.6209	6.19749	5.09887	250.492	5.69627e-08	2.27348e-06		0.0285714	0.0593233	0.016964	0.872872	0.891633	0.00465921	0.00292849	29.315	19.6379	10.3453	25.9137	2396.83	1214.13	939.166	1701.27
Hlx				1108.63	54.3408					-0.803867	-1.37329	-0.95019	-1.31405		0.90333	1.13335	1.21107	1.19365		30.9214	2.21322	4.62807	250.386	5.70699e-08	2.27348e-06		0.0285714	0.0593233	8.80939e-05	0.872872	0.987261	0.00465921	5.11868e-06	247.418	166.406	223.459	173.422	810.15	950.356	1003.02	990.964
Il4i1				1107.51	83.7157					-1.37144	-1.19912	-1.04255	-1.10874		0.778414	1.49044	1.14102	1.31198		33.0432	2.38001	6.45768	249.982	5.74797e-08	2.28326e-06		0.0285714	0.0593233	0.00383853	0.872872	0.956147	0.00465921	0.000203965	572.228	644.951	718.999	686.713	2542.88	4166.14	3269.79	3681.27
Traf3				1104.24	59.2678					-0.560736	-0.703458	-0.834664	-0.565516		0.760179	0.633763	0.560278	0.710153		91.7212	1.33181	4.92431	248.797	5.87055e-08	2.32531e-06		0.0285714	0.0593233	1.60282e-05	0.872872	0.990023	0.00465921	2.46401e-06	427.999	387.59	353.809	426.579	1070.74	980.829	932.071	1034.22
Tpcn1				1103.53	66.705					0.5515	0.587102	0.503646	0.466569		-0.417636	-0.622937	-0.542774	-0.525469		72.6678	-1.05453	5.342	248.542	5.8973e-08	2.32926e-06		0.0285714	0.0593233	1.00016e-06	-0.872872	-0.994039	0.00465921	5.27209e-07	1288.69	1320.91	1246.61	1214.95	657.787	570.404	603.053	610.342
Gng10				1102.89	95.3463					-0.735121	-1.18016	-0.781975	-1.07717		1.077	0.770557	1.00216	0.92471		13.738	1.87983	8.00648	248.31	5.92179e-08	2.33231e-06		0.0285714	0.0593233	8.64927e-05	0.872872	0.986671	0.00465921	5.86087e-06	2918.6	2143.63	2825.3	2302.33	10251.4	8289.43	9733.09	9224.33
Ehd4				1101.7	93.6201					-0.665325	-0.758701	-0.586213	-0.697814		0.851519	0.645343	0.716823	0.494369		67.302	1.35869	7.62758	247.881	5.96741e-08	2.33851e-06		0.0285714	0.0593233	0.00096598	0.872872	0.978695	0.00465921	2.37924e-05	2590.27	2427.87	2736.33	2532.57	7414.29	6426.81	6753.3	5788.16
LOC101708523				1101.6	80.6517					1.14925	0.824475	0.871392	0.765005		-0.965608	-1.1157	-0.701242	-0.827571		22.3333	-1.80509	6.22632	247.846	5.97116e-08	2.33851e-06		0.0285714	0.0593233	0.000761162	-0.872872	-0.976611	0.00465921	3.14283e-05	3184.78	2542.59	2626.67	2439.88	734.494	661.821	882.408	808.342
Sbno2				1100.59	79.5871					-0.546491	-0.563748	-0.715567	-0.659336		0.63473	0.705741	0.4362	0.708471		80.141	1.24591	6.1514	247.48	6.01047e-08	2.34729e-06		0.0285714	0.0593233	0.000472397	0.872872	0.982824	0.00465921	1.25043e-05	1027.2	1014.97	913.49	949.837	2330.63	2448.26	2030.87	2452.9
Rabggta				1099.99	66.0289					-0.569828	-0.611027	-0.609697	-0.719077		0.482162	0.576343	0.783883	0.667241		33.3237	1.25993	5.30562	247.265	6.03366e-08	2.34975e-06		0.0285714	0.0593233	0.000699676	0.872872	0.981962	0.00465921	1.44756e-05	560.502	544.694	545.197	505.317	1163.21	1241.75	1434.02	1322.57
Spsb1				1098.47	30.6624					-1.18158	-1.63049	-2.24013	-2.07964		1.8943	1.93816	1.67651	1.62288		63.3317	3.56274	2.92451	246.718	6.09326e-08	2.36152e-06		0.0285714	0.0593233	0.00021676	0.872872	0.988857	0.00465921	3.43042e-06	39.8684	28.9401	18.6215	20.9303	343.605	354.241	295.318	284.506
Thra				1098.36	61.7636					0.486083	0.717558	0.720169	0.615727		-0.666981	-0.755367	-0.576412	-0.540776		78.8966	-1.27217	5.07348	246.676	6.09787e-08	2.36152e-06		0.0285714	0.0593233	0.000178247	-0.872872	-0.986338	0.00465921	6.31026e-06	992.018	1164.84	1166.95	1085.39	445.53	418.995	474.46	486.351
Selplg				1097.78	89.5346					0.584162	0.651843	0.48644	0.735413		-0.671731	-0.577547	-0.717189	-0.491391		57.1603	-1.22963	7.01903	246.466	6.12091e-08	2.36386e-06		0.0285714	0.0593233	0.000131965	-0.872872	-0.986161	0.00465921	6.55717e-06	4119.34	4317.24	3849.49	4574.77	1724.33	1840.72	1670.81	1954.05
Uba7				1097.3	80.2417					-0.957584	-0.807845	-0.831572	-1.26826		0.7583	0.998015	1.17509	0.933861		59.462	1.93086	6.19221	246.296	6.13975e-08	2.36457e-06		0.0285714	0.0593233	0.000557942	0.872872	0.979214	0.00465921	2.21034e-05	702.387	779.315	766.587	566.115	2309.61	2727.27	3083.55	2608.61
Zfp36l2				1093.93	93.4043					0.600339	0.976683	0.865173	0.912186		-1.0254	-0.817163	-0.861491	-0.650329		67.6904	-1.67828	7.58803	245.083	6.27567e-08	2.41024e-06		0.0285714	0.0593233	0.00052646	-0.872872	-0.979857	0.00465921	2.0124e-05	5735.18	7444.84	6891.01	7119.29	1857.78	2146.4	2081.42	2409.65
Atpif1				1092.25	94.0445					-0.821571	-0.951111	-0.809479	-0.894057		0.523342	0.952007	0.988796	1.01207		1.6687	1.75074	7.69951	244.481	6.34451e-08	2.42996e-06		0.0285714	0.0593233	0.00233962	0.872872	0.96806	0.00465921	7.95222e-05	2279.53	2083.69	2298.73	2167.78	5791.89	7796.16	7997.54	8127.64
Znfx1				1090.35	95.8714					-0.982799	-0.610767	-0.965615	-0.772577		0.956835	0.924705	0.682203	0.768015		93.0519	1.66222	8.1323	243.801	6.42342e-08	2.45343e-06		0.0285714	0.0593233	0.000125056	0.872872	0.985071	0.00465921	8.22493e-06	2798.99	3622.68	2832.54	3238.22	10740	10503.4	8878.18	9422.33
Sh2b2				1089.77	24.0308					-0.99592	-1.81042	-1.65689	-1.782		1.5614	1.58388	1.50269	1.59725		49.457	3.1402	2.23581	243.593	6.44778e-08	2.45599e-06		0.0285714	0.0593233	3.09399e-08	0.872872	0.998043	0.00465921	1.87214e-08	31.6602	17.5708	19.6561	17.9403	191.242	194.261	183.576	196.078
Rhpn2				1087.99	37.9486					-1.20874	-1.77486	-2.01479	-2.35643		2.07837	1.5059	1.9371	1.83345		60.9221	3.67008	3.54686	242.954	6.52332e-08	2.47518e-06		0.0285714	0.0593233	0.001148	0.872872	0.977026	0.00465921	2.97932e-05	58.6299	39.2758	33.105	25.9137	581.08	390.427	526.784	490.196
Cd80				1087.75	32.1729					-3.5237	-3.22992	-2.41636	-3.68403		3.24841	3.78271	3.4802	2.34269		37.6537	6.73739	3.06679	242.866	6.53379e-08	2.47518e-06		0.0210706	0.0593233	0.0127791	0.929981	0.909153	0.000813758	0.00174903	2.3452	3.10072	6.20718	1.99336	364.62	528.505	428.345	194.156
LOC106010436				1085.27	67.2661					1.07314	1.56147	1.63998	1.18084		-1.18205	-1.4637	-1.70807	-1.10161		24.7141	-2.73455	5.3816	241.983	6.64026e-08	2.50868e-06		0.0285714	0.0593233	0.00262952	-0.872872	-0.96328	0.00465921	0.000120395	1353.18	1898.68	2004.92	1458.14	282.659	232.352	195.992	298.923
Neurl1				1084.17	16.0037					2.03618	2.50179	2.27274	1.97848		-2.09683	-1.72913	-2.03414	-2.92909		63.6122	-4.60653	1.23021	241.587	6.68859e-08	2.52009e-06		0.0210706	0.0593233	0.00144144	-0.929981	-0.976655	0.000813758	3.12525e-05	90.2901	125.063	106.557	86.7112	4.20311	5.71356	4.43421	1.92234
Fmnl2				1082.16	76.9474					-0.428411	-0.592013	-0.598958	-0.497019		0.56647	0.574332	0.564216	0.411384		86.0534	1.05893	5.97354	240.869	6.77741e-08	2.54666e-06		0.0285714	0.0593233	2.67274e-05	0.872872	0.990262	0.00465921	2.2918e-06	1010.78	902.311	897.972	963.791	2015.39	2026.41	2012.24	1809.88
LOC101726570				1079.65	94.9723					0.510748	0.626557	0.636057	0.785127		-0.563805	-0.776423	-0.556501	-0.66176		38.5313	-1.2801	7.91326	239.977	6.88988e-08	2.58194e-06		0.0285714	0.0593233	0.000206362	-0.872872	-0.985125	0.00465921	8.13625e-06	7224.38	7828.29	7880.02	8737.9	3429.74	2959.63	3447.15	3204.53
Acsf2				1078.67	85.1039					0.681532	1.00714	0.934844	0.759023		-0.885591	-0.808287	-1.0603	-0.628362		50.9171	-1.68994	6.58341	239.626	6.93467e-08	2.59094e-06		0.0285714	0.0593233	0.000325977	-0.872872	-0.981026	0.00465921	1.68358e-05	3015.92	3779.78	3594.99	3182.4	1017.15	1073.2	901.031	1215.88
Rab8b				1078.31	97.0078					-0.586712	-0.722461	-0.61351	-0.456831		0.694192	0.57802	0.570556	0.536745		69.3879	1.188	8.46024	239.498	6.95118e-08	2.59094e-06		0.0285714	0.0593233	4.15923e-06	0.872872	0.991856	0.00465921	1.34195e-06	4998.79	4549.8	4906.78	5469.79	12148	11208.1	11150.3	10892
Gadd45b				1077.76	68.4888					-0.903302	-0.721948	-0.675876	-0.981608		0.584682	0.883816	0.831054	0.983183		16.7662	1.64496	5.45378	239.305	6.97604e-08	2.59326e-06		0.0285714	0.0593233	0.000678614	0.872872	0.978215	0.00465921	2.54282e-05	462.004	524.022	541.059	437.543	1297.71	1596.94	1539.56	1710.88
Trpm2				1073.66	85.6434					-1.79374	-1.22628	-1.86214	-1.39603		1.16344	1.95844	1.48407	1.67223		82.9533	3.14442	6.62958	237.847	7.16762e-08	2.65737e-06		0.0285714	0.0593233	0.00418123	0.872872	0.953139	0.00465921	0.000248298	391.648	580.869	373.465	516.281	3048.31	5289.81	3807.21	4337.75
Cilp				1071.71	22.9807					2.15025	1.9344	2.29934	1.95935		-1.70399	-2.94412	-1.6323	-2.06293		98.3097	-4.20748	2.11195	237.157	7.26051e-08	2.68465e-06		0.029401	0.060183	0.000439367	-0.878114	-0.987498	0.00412316	4.83954e-06	195.824	168.473	217.251	171.429	12.6093	4.7613	13.3026	9.61168
St8sia5				1070.43	65.734					1.68358	2.76292	2.2159	2.6392		-2.85737	-1.74231	-2.44873	-2.25319		99.5325	-4.66726	5.29156	236.702	7.32248e-08	2.70038e-06		0.0285714	0.0593233	0.00838523	-0.872872	-0.92995	0.00465921	0.000814833	1074.1	2270.76	1553.86	2084.06	45.1835	99.0351	60.3053	69.2041
Lrrc57				1069.57	62.1161					-0.40041	-0.501156	-0.531099	-0.432189		0.474062	0.444063	0.440294	0.506435		19.0606	0.932965	5.09305	236.398	7.36432e-08	2.70863e-06		0.0285714	0.0593233	7.47339e-08	0.872872	0.996901	0.00465921	7.42465e-08	567.538	529.19	518.3	555.151	1041.32	1019.87	1017.21	1064.97
Ppp1r3e				1068.88	67.151					0.77177	0.881239	0.807993	0.961897		-0.662207	-0.93996	-1.13266	-0.688068		97.5329	-1.70366	5.37684	236.154	7.39816e-08	2.7139e-06		0.0285714	0.0593233	2.6748e-06	-0.872872	-0.991347	0.00465921	1.60913e-06	1387.18	1496.62	1422.48	1582.73	512.78	422.804	369.813	503.652
Cxcl16				1068.16	96.8568					-0.989731	-1.14228	-1.35035	-0.779527		1.12709	1.06318	0.821824	1.2498		26.0304	2.12439	8.41008	235.901	7.43331e-08	2.71961e-06		0.0285714	0.0593233	0.000480031	0.872872	0.980232	0.00465921	1.90269e-05	3068.69	2760.68	2389.76	3550.18	13313.4	12736.5	10774.2	14495.4
LOC110350207				1067.12	41.6745					0.757042	1.1705	0.798066	1.10807		-1.11313	-0.883234	-0.804741	-1.03258		70.5819	-1.92943	3.81611	235.533	7.48498e-08	2.73133e-06		0.0285714	0.0593233	0.00167167	-0.872872	-0.971007	0.00465921	5.96121e-05	444.415	592.238	457.262	567.112	120.84	141.887	149.876	127.835
Arhgef28				1060.71	81.3062					0.581156	1.03683	0.966978	0.757695		-0.771417	-0.801749	-0.761665	-1.00782		87.0172	-1.6801	6.27095	233.273	7.81155e-08	2.84304e-06		0.0285714	0.0593233	0.00185663	-0.872872	-0.969233	0.00465921	7.11398e-05	2268.98	3112.09	2964.96	2564.46	887.908	869.414	893.937	753.556
Tlr3				1056.47	55.7434					-4.22401	-2.43944	-2.59894	-4.41445		3.55439	3.51209	3.98	2.63036		78.8966	6.74412	4.71287	231.781	8.03658e-08	2.9173e-06		0.029401	0.060183	0.0107882	0.878114	0.918279	0.00412316	0.00128213	4.69039	18.6043	16.5525	3.98672	1248.32	1212.23	1677.02	657.439
Rasgrp3				1055.5	58.6204					1.61412	1.57871	1.72803	1.10418		-1.65301	-1.16477	-1.25962	-1.94766		88.8082	-3.00284	4.88348	231.442	8.08897e-08	2.9246e-06		0.0285714	0.0593233	0.00175147	-0.872872	-0.970314	0.00465921	6.39558e-05	1293.38	1261.99	1399.72	907.976	133.449	187.595	175.595	108.612
LOC101699218				1055.07	98.058					-3.55996	-6.51071	-5.65733	-6.06763		6.19741	5.21148	6.05325	4.3335		1.76221	10.7145	8.95867	231.288	8.1128e-08	2.9246e-06		0.0265187	0.0593233	0.0291199	0.894427	0.849307	0.00271368	0.00761724	38.6958	4.1343	8.27624	5.98009	34355.2	17345.4	31088.2	9437.71
Itga5				1054.94	88.5205					-0.787972	-0.629172	-0.849134	-0.667465		0.543203	0.899312	0.634828	0.8564		77.2639	1.47225	6.90291	231.243	8.1198e-08	2.9246e-06		0.0285714	0.0593233	0.00120122	0.872872	0.974259	0.00465921	4.18232e-05	1411.81	1576.2	1353.17	1534.89	3553.73	4548.95	3786.82	4415.61
Azi2				1053.87	83.9603					-0.524896	-0.466474	-0.392504	-0.469371		0.452934	0.453681	0.557721	0.388908		51.9097	0.927507	6.47904	230.869	8.17813e-08	2.938e-06		0.0285714	0.0593233	6.01875e-05	0.872872	0.990821	0.00465921	1.92005e-06	1363.73	1420.13	1494.9	1417.28	2686.84	2688.23	2889.33	2570.16
Mocs2				1051.44	55.8441					0.631922	0.401622	0.514793	0.50951		-0.497921	-0.528151	-0.523926	-0.50785		12.3211	-1.03262	4.71886	230.016	8.3132e-08	2.97883e-06		0.0285714	0.0593233	0.000541053	-0.872872	-0.987874	0.00465921	4.41742e-06	886.485	755.543	817.279	814.288	404.55	396.14	397.305	401.768
Arg1				1047.9	44.5012					2.04626	1.27942	1.69727	1.56751		-1.36635	-1.83753	-1.30869	-2.0779		31.0509	-3.30218	4.00099	228.782	8.51365e-08	3.04281e-06		0.0285714	0.0593233	0.00371415	-0.872872	-0.956142	0.00465921	0.000204034	871.241	511.619	683.825	624.919	80.9099	58.0879	84.25	49.0196
Slc45a4				1046.91	37.5459					0.781045	0.72078	0.767917	0.691563		-0.509482	-0.786211	-0.809101	-0.856511		65.5254	-1.48124	3.51694	228.433	8.57124e-08	3.05554e-06		0.0285714	0.0593233	7.91192e-07	-0.872872	-0.995455	0.00465921	2.33912e-07	399.856	383.456	396.225	375.749	162.871	134.269	132.139	127.835
Tcf4				1045.42	56.4123					-0.692107	-0.873574	-0.930928	-0.973653		1.09303	0.833622	0.941999	0.601611		48.7161	1.74591	4.75356	227.916	8.6577e-08	3.07846e-06		0.0285714	0.0593233	0.00167847	0.872872	0.970224	0.00465921	6.45313e-05	322.465	284.233	273.116	265.117	1113.83	930.359	1003.02	792.003
Cmtr1				1043.88	85.6146					-0.82607	-0.578624	-0.645017	-0.463948		0.553108	0.638318	0.707328	0.614906		64.4609	1.2522	6.62784	227.379	8.74853e-08	3.10283e-06		0.0285714	0.0593233	1.5017e-06	0.872872	0.991555	0.00465921	1.49594e-06	1176.12	1396.36	1333.51	1511.97	3060.92	3247.21	3406.36	3194.92
Met				1042.75	88.2328					-3.35572	-2.19772	-1.75454	-2.86603		2.3354	2.97998	2.34198	2.51664		87.7724	4.9869	6.8711	226.985	8.81586e-08	3.11875e-06		0.0285714	0.0593233	0.00326066	0.872872	0.961268	0.00465921	0.000141073	85.5997	192.245	261.736	120.598	4473.16	6993.4	4493.63	5072.08
Jaml				1042.29	61.6558					1.63598	1.87278	1.49889	1.63139		-1.64546	-1.32424	-1.27908	-2.39026		31.914	-3.26923	5.06688	226.826	8.84325e-08	3.1205e-06		0.0285714	0.0593233	0.000234385	-0.872872	-0.987837	0.00465921	4.45742e-06	1377.8	1623.75	1252.82	1373.43	140.804	176.168	181.803	83.6216
Nup50				1041.28	78.7959					-0.44894	-0.358435	-0.438752	-0.453019		0.359121	0.476035	0.420163	0.443826		86.2692	0.850192	6.09516	226.472	8.90468e-08	3.1308e-06		0.0285714	0.0593233	7.68164e-06	0.872872	0.994517	0.00465921	4.1037e-07	1110.45	1182.41	1118.33	1107.31	1944.99	2109.26	2029.09	2062.67
Etv5				1041.06	43.3575					-1.33777	-1.57897	-1.90499	-1.27976		1.49423	1.07777	1.91587	1.61363		70.697	3.07748	3.92653	226.398	8.91749e-08	3.1308e-06		0.0285714	0.0593233	0.00458998	0.872872	0.950721	0.00465921	0.000288225	83.2545	70.2831	55.8646	86.7112	598.944	448.515	802.592	650.711
Mettl4				1039.26	26.6561					-0.856703	-1.06462	-1.12348	-0.923371		1.00331	1.1166	0.766976	1.08128		60.0086	2.00482	2.53041	225.771	9.0276e-08	3.16148e-06		0.0285714	0.0593233	0.000507942	0.872872	0.985062	0.00465921	8.24023e-06	57.4573	49.6116	47.5884	54.8175	211.206	228.543	179.142	222.991
Camk2b				1038.54	30.5977					1.13527	1.49034	1.78121	1.32024		-1.28523	-1.52579	-1.77337	-1.14266		29.9863	-2.89281	2.91872	225.521	9.07193e-08	3.16697e-06		0.0285714	0.0593233	0.0026859	-0.872872	-0.963481	0.00465921	0.000118446	246.246	315.24	385.88	280.067	45.1835	38.0904	31.9263	49.9807
Edn1				1038.27	32.7555					-2.20929	-2.27136	-2.3773	-2.66794		1.9538	3.11715	2.52113	1.93381		38.4665	4.937	3.11971	225.426	9.08883e-08	3.16697e-06		0.0285714	0.0593233	0.0184554	0.872872	0.885855	0.00465921	0.00340696	14.0712	13.4365	12.4144	9.96681	268.999	603.733	399.079	265.282
Acsl4				1037.78	86.5712					-0.366611	-0.515401	-0.510326	-0.595233		0.488614	0.536778	0.427456	0.534723		82.8598	0.992684	6.70222	225.257	9.11905e-08	3.16955e-06		0.0285714	0.0593233	9.22107e-07	0.872872	0.992866	0.00465921	9.02787e-07	1763.59	1590.67	1596.28	1504.99	3191.21	3299.58	3058.72	3294.88
Slc35b2				1036.46	54.0675					0.746756	0.657275	0.828961	0.770169		-0.632465	-1.03796	-0.694451	-0.638284		30.1374	-1.49663	4.61251	224.799	9.2016e-08	3.18571e-06		0.0285714	0.0593233	1.30351e-06	-0.872872	-0.992173	0.00465921	1.19185e-06	832.545	782.416	881.42	846.182	319.437	240.922	305.96	318.147
Cttn				1036.3	80.1697					-0.912872	-0.552274	-0.640029	-0.58039		0.617283	0.77666	0.595348	0.696275		51.4134	1.33794	6.18849	224.745	9.21137e-08	3.18571e-06		0.0285714	0.0593233	5.72984e-06	0.872872	0.989528	0.00465921	2.84841e-06	805.575	1034.61	973.493	1014.62	2328.52	2600.62	2293.37	2459.63
LOC101719030				1035.68	91.5054					-2.08944	-2.07769	-1.66866	-2.65117		1.48455	2.57355	2.38444	2.04442		10.602	4.26263	7.26392	224.528	9.25074e-08	3.19139e-06		0.0285714	0.0593233	0.00821898	0.872872	0.930736	0.00465921	0.000788166	350.607	353.483	469.677	237.21	4186.3	8906.49	7812.19	6171.66
Cdk18				1034.05	76.0699					-1.02053	-0.934856	-0.975205	-0.559541		1.04359	0.890988	0.738519	0.817031		78.7528	1.7378	5.92554	223.966	9.35383e-08	3.21897e-06		0.0285714	0.0593233	8.23205e-05	0.872872	0.984214	0.00465921	9.71894e-06	580.436	616.01	598.993	799.338	2430.45	2186.39	1967.02	2077.08
Dcaf13				1033.21	81.2487					-0.544362	-0.611809	-0.464119	-0.6036		0.407887	0.575658	0.695324	0.545021		21.5493	1.11515	6.26737	223.673	9.40823e-08	3.22475e-06		0.0285714	0.0593233	0.000513805	0.872872	0.982031	0.00465921	1.43105e-05	1135.08	1083.19	1200.06	1089.37	2197.18	2468.26	2681.81	2416.38
LOC101725298				1032.79	17.73					-3.07764	-2.58017	-1.83582	-3.19946		2.1214	2.92268	2.92548	2.72354		31.7629	5.73629	1.45274	223.531	9.43471e-08	3.22475e-06		0.0210706	0.0593233	0.00356355	0.929981	0.95932	0.000813758	0.000163208	1.1726	2.06715	4.13812	0.996681	78.8084	138.078	138.347	120.146
Trim26				1032.71	79.7741					-1.12723	-0.737247	-0.903188	-0.634961		0.729314	0.999601	0.907224	0.766483		58.0234	1.69397	6.16136	223.501	9.44021e-08	3.22475e-06		0.0285714	0.0593233	7.17369e-05	0.872872	0.985141	0.00465921	8.11139e-06	640.239	839.263	747.965	901	2321.17	2799.65	2625.94	2381.77
Cnnm2				1031.49	57.8796					0.547704	0.458273	0.428277	0.459961		-0.549352	-0.451679	-0.481488	-0.411697		95.3751	-0.947987	4.84306	223.079	9.51939e-08	3.24383e-06		0.0285714	0.0593233	4.38089e-06	-0.872872	-0.994412	0.00465921	4.34368e-07	920.49	865.102	847.28	866.116	429.768	459.942	450.516	472.895
Hint2				1030.03	79.0261					-0.597585	-0.751261	-0.593044	-0.692865		0.560973	0.629311	0.888889	0.555584		3.22233	1.32364	6.10711	222.575	9.6152e-08	3.26846e-06		0.0285714	0.0593233	0.00142644	0.872872	0.973159	0.00465921	4.7376e-05	949.805	853.733	952.802	889.039	2121.52	2224.48	2663.19	2113.61
LOC101707725				1029.04	61.2602					-1.08496	-0.792605	-0.932584	-1.0722		0.74585	1.31025	0.902338	0.923907		41.1206	1.95445	5.04782	222.232	9.68086e-08	3.28276e-06		0.0285714	0.0593233	0.00305549	0.872872	0.959878	0.00465921	0.000156646	288.459	353.483	320.704	291.031	1028.71	1521.71	1146.69	1163.97
Trim34				1027.53	82.644					-0.682415	-0.613197	-0.862968	-0.66692		0.807579	0.802088	0.758943	0.45689		88.9664	1.41753	6.37964	221.714	9.78135e-08	3.30876e-06		0.0285714	0.0593233	0.000914039	0.872872	0.976342	0.00465921	3.25174e-05	1065.89	1118.33	940.388	1077.41	2995.77	2984.39	2896.43	2349.1
Epb41l1				1025.39	67.6329					0.698723	1.36002	1.28633	0.986653		-1.15163	-0.94631	-1.20185	-1.03193		94.3609	-2.18875	5.40267	220.974	9.92699e-08	3.34988e-06		0.0285714	0.0593233	0.00427695	-0.872872	-0.953186	0.00465921	0.000247567	1211.29	1916.25	1820.77	1479.07	335.198	386.618	323.697	364.283
Pxk				1024.83	76.2785					-0.797065	-1.11082	-0.742907	-1.00371		1.0607	0.782794	1.11627	0.694726		36.805	1.83245	5.93457	220.784	9.96483e-08	3.35451e-06		0.0285714	0.0593233	0.00140759	0.872872	0.970504	0.00465921	6.27442e-05	669.554	538.492	695.204	580.068	2429.4	2003.56	2524.84	1884.85
Slco5a1				1023.95	31.2954					-2.35359	-3.24522	-3.83742	-4.86212		4.2887	3.28188	3.47689	3.25087		96.677	7.51227	2.99348	220.479	1.0026e-07	3.36694e-06		0.0210706	0.0593233	0.0138238	0.929981	0.904571	0.000813758	0.00202009	4.69039	2.06715	1.03453	0	567.42	281.869	322.81	275.855
Rasgrp1				1019.41	81.86					-1.22529	-0.979872	-0.910072	-1.36804		0.741312	1.35892	1.25511	1.12793		82.3779	2.24971	6.31532	218.922	1.03449e-07	3.46566e-06		0.0285714	0.0593233	0.00238591	0.872872	0.96392	0.00465921	0.000114263	590.99	700.764	735.551	535.218	2312.76	3549.08	3302.6	3023.84
Fam120a				1018.58	94.2746					0.375389	0.625589	0.579437	0.633338		-0.528238	-0.561263	-0.619319	-0.504933		82.7519	-1.11026	7.7557	218.636	1.04049e-07	3.47015e-06		0.0285714	0.0593233	0.00066503	-0.872872	-0.982828	0.00465921	1.2497e-05	6037.71	7181.28	6955.15	7219.96	3226.94	3153.89	3029.45	3279.51
Top2b				1018.46	86.9381					-0.425112	-0.385907	-0.458056	-0.432563		0.432507	0.471009	0.470628	0.327494		83.3777	0.852103	6.73628	218.594	1.04137e-07	3.47015e-06		0.0285714	0.0593233	0.00015623	0.872872	0.991607	0.00465921	1.46864e-06	1761.24	1809.79	1721.46	1752.17	3192.26	3278.63	3277.77	2968.09
Atp6v0a1				1017.85	84.4926					0.60066	0.769822	0.617934	0.662128		-0.879213	-0.474936	-0.658355	-0.63804		54.2617	-1.3201	6.52133	218.387	1.04573e-07	3.47015e-06		0.0285714	0.0593233	3.31227e-06	-0.872872	-0.989848	0.00465921	2.59591e-06	2909.22	3271.26	2944.27	3035.89	1042.37	1379.83	1214.97	1232.22
Acsl1				1017.6	95.706					-0.63699	-0.56127	-0.614874	-0.697721		0.499234	0.801748	0.508425	0.701448		69.6181	1.2606	8.08205	218.3	1.04759e-07	3.47015e-06		0.0285714	0.0593233	0.00126424	0.872872	0.976394	0.00465921	3.23043e-05	3673.75	3871.77	3730.52	3522.27	8076.28	9960.65	8127.91	9291.61
Serpinb13				1017.5	19.1829					-1.83919	-2.31184	-3.32302	-3.35012		2.81069	3.04155	2.68973	2.28221		19.3124	5.73823	1.61743	218.265	1.04831e-07	3.47015e-06		0.0210706	0.0593233	0.00260264	0.929981	0.966577	0.000813758	9.102e-05	4.69039	3.10072	1.03453	0.996681	141.855	166.646	130.366	98.0392
Galc				1014.28	81.3853					0.776153	0.637832	0.62733	0.568222		-0.439698	-0.643606	-0.735664	-0.790568		41.1925	-1.3015	6.27799	217.165	1.07199e-07	3.53569e-06		0.0285714	0.0593233	1.02123e-05	-0.872872	-0.987769	0.00465921	4.53234e-06	2783.75	2529.16	2510.8	2409.97	1197.89	1039.87	975.526	939.061
Ptpn22				1014.12	43.6524					0.979169	1.23585	1.12011	1.29622		-0.709932	-1.24731	-1.24223	-1.43187		72.229	-2.30579	3.94401	217.109	1.07319e-07	3.53569e-06		0.0285714	0.0593233	6.1136e-05	-0.872872	-0.986873	0.00465921	5.59919e-06	520.634	622.212	574.164	648.839	160.769	110.462	110.855	97.078
Cnp				1013.34	48.1479					-0.687991	-0.815066	-0.656403	-0.573539		0.472421	0.710633	0.786029	0.763916		35.2226	1.37249	4.25437	216.844	1.07901e-07	3.54644e-06		0.0285714	0.0593233	0.000548831	0.872872	0.980937	0.00465921	1.7072e-05	243.901	223.252	249.322	264.12	546.405	644.681	679.321	668.973
Vldlr				1012.81	44.3286					-0.682506	-0.951607	-0.787399	-0.672754		0.617452	0.870375	0.662441	0.943998		65.7916	1.55425	3.98667	216.661	1.08305e-07	3.55133e-06		0.0285714	0.0593233	0.000709186	0.872872	0.978335	0.00465921	2.50122e-05	196.997	163.305	183.112	198.34	486.51	579.927	501.953	610.342
LOC101698744				1008.91	32.3599					-0.97598	-0.692662	-0.734424	-0.675555		0.873272	0.741402	0.718842	0.745106		7.82565	1.54261	3.08648	215.331	1.1129e-07	3.64064e-06		0.0285714	0.0593233	2.74376e-06	0.872872	0.993971	0.00465921	5.45435e-07	85.5997	104.391	101.384	105.648	311.03	283.774	279.355	284.506
Acp2				1008.5	98.619					-0.554906	-0.464991	-0.449953	-0.501922		0.397613	0.537092	0.475724	0.561342		44.2566	0.986757	9.27986	215.192	1.11608e-07	3.64246e-06		0.0285714	0.0593233	9.61239e-05	0.872872	0.991626	0.00465921	1.45869e-06	9257.67	9853.07	9956.32	9604.02	17916.8	19735.6	18913.7	20070.2
LOC110344845				1007.81	68.7693					-3.1985	-2.97987	-4.26278	-4.53125		4.32171	3.19881	3.00008	4.4518		79.1268	7.61125	5.47145	214.957	1.12147e-07	3.65149e-06		0.029401	0.060183	0.0264905	0.878114	0.857669	0.00412316	0.00646084	14.0712	16.5372	6.20718	4.98341	2765.65	1269.36	1105.89	3026.72
Fnbp1				1006.35	83.1547					0.362039	0.529083	0.54084	0.485447		-0.463752	-0.547806	-0.390605	-0.515248		86.1181	-0.959687	6.41863	214.462	1.13296e-07	3.68026e-06		0.0285714	0.0593233	7.00543e-05	-0.872872	-0.988504	0.00465921	3.76543e-06	2410.86	2706.93	2729.09	2626.25	1359.71	1282.7	1430.48	1311.99
Etv1				1004.16	53.8877					-0.83343	-1.39936	-1.64916	-1.22049		1.00551	1.36275	1.46533	1.26884		88.3191	2.53996	4.60191	213.715	1.15053e-07	3.72864e-06		0.0285714	0.0593233	0.000488879	0.872872	0.979694	0.00465921	2.06159e-05	219.276	147.801	124.144	167.442	787.033	1008.44	1082.83	944.828
Bcl2a1				1000.24	98.1299					-1.07206	-1.0458	-0.846245	-1.0821		0.619772	1.1306	1.291	1.00483		8.37949	2.04056	8.99397	212.388	1.18261e-07	3.82367e-06		0.0285714	0.0593233	0.00374772	0.872872	0.956374	0.00465921	0.000200844	4423.04	4504.32	5172.65	4392.37	14291.6	20364.1	22759	18664
Tmem19				999.345	87.6861					-0.486907	-0.638165	-0.544017	-0.426745		0.602076	0.476737	0.59803	0.418989		44.904	1.04835	6.81617	212.084	1.19012e-07	3.83303e-06		0.0285714	0.0593233	7.36221e-05	0.872872	0.986699	0.00465921	5.82479e-06	1743.65	1570	1675.94	1817.95	3710.3	3401.48	3699.9	3267.97
Eed				999.237	57.3761					-0.427754	-0.728366	-0.6903	-0.527302		0.61495	0.566084	0.550884	0.641805		30.9502	1.18441	4.81128	212.048	1.19102e-07	3.83303e-06		0.0285714	0.0593233	2.48512e-06	0.872872	0.993508	0.00465921	6.80834e-07	443.242	359.684	369.327	413.623	914.177	883.698	874.426	931.372
Fh				998.222	92.8433					-0.566728	-0.719612	-0.47259	-0.792473		0.509855	0.722511	0.674534	0.644504		30.346	1.27282	7.47726	211.704	1.19957e-07	3.83638e-06		0.0285714	0.0593233	1.28695e-05	0.872872	0.988056	0.00465921	4.22128e-06	2530.47	2275.93	2701.16	2163.79	5337.95	6185.89	5983.52	5860.24
Slc6a12				998.036	97.1877					-0.46959	-0.729591	-0.852854	-0.644924		0.671206	0.71763	0.566878	0.741244		91.5774	1.34347	8.52768	211.641	1.20114e-07	3.83638e-06		0.0285714	0.0593233	2.8103e-06	0.872872	0.990435	0.00465921	2.17203e-06	5548.74	4633.51	4253.99	4913.64	12236.3	12636.5	11382.6	12845.1
CUNH19orf66				997.979	66.9352					-1.00997	-0.772258	-0.799688	-0.750583		0.68901	0.860811	1.1196	0.663082		74.3724	1.67595	5.35799	211.622	1.20163e-07	3.83638e-06		0.0285714	0.0593233	0.00237274	0.872872	0.964599	0.00465921	0.00010799	398.684	470.276	461.401	477.41	1296.66	1460.77	1747.97	1273.55
Bag1				997.807	76.5878					-0.621574	-0.735757	-0.502881	-0.529508		0.447898	0.602119	0.738686	0.601017		25.6635	1.19656	5.95057	211.563	1.20309e-07	3.83638e-06		0.0285714	0.0593233	0.000262222	0.872872	0.98228	0.00465921	1.37253e-05	853.652	788.617	926.939	909.97	1792.63	1994.99	2193.16	1993.46
Cxcl13				997.161	80.0978					-5.17239	-4.55432	-4.55324	-4.11124		3.51117	5.00861	5.60163	4.26979		18.8305	9.59634	6.18383	211.345	1.20859e-07	3.84509e-06		0.0210706	0.0593233	0.0416834	0.929981	0.813407	0.000813758	0.0140534	2.3452	4.1343	4.13812	5.98009	1374.42	3882.37	5856.7	2326.03
LOC110350592				996.528	29.7921					0.622745	0.743943	0.726968	0.791256		-0.701408	-0.713533	-0.815025	-0.654946		82.8886	-1.45214	2.8421	211.131	1.214e-07	3.85349e-06		0.0285714	0.0593233	2.96249e-05	-0.872872	-0.995067	0.00465921	2.99059e-07	225.139	244.957	242.08	253.157	89.3162	88.5603	82.4763	92.2721
Papss2				995.795	90.4769					-0.444388	-0.468929	-0.452087	-0.530184		0.445053	0.611164	0.427697	0.411675		71.1861	0.949998	7.11505	210.884	1.22031e-07	3.85782e-06		0.0285714	0.0593233	0.000470331	0.872872	0.98564	0.00465921	7.32311e-06	2236.15	2198.41	2224.24	2106.98	4143.22	4648.94	4093.66	4048.44
Nlrp3				995.724	87.9379					-0.863519	-1.07673	-1.18336	-0.960031		0.747775	1.32769	0.821419	1.18676		79.0837	2.05856	6.84419	210.86	1.22092e-07	3.85782e-06		0.0285714	0.0593233	0.00402637	0.872872	0.953652	0.00465921	0.000240328	1145.63	988.097	917.628	1071.43	3502.24	5235.53	3685.72	4748.17
Ptprh				995.114	31.914					-3.00624	-2.161	-2.64656	-1.9297		1.7864	2.82683	2.21125	2.91901		52.744	4.97221	3.04859	210.654	1.22619e-07	3.86075e-06		0.029401	0.060183	0.011319	0.878114	0.915586	0.00412316	0.00141018	7.03559	13.4365	9.31077	15.9469	221.714	457.085	297.979	487.312
Dennd2a				994.975	58.7355					0.934848	1.41215	1.40674	1.01579		-1.57231	-1.06976	-0.93821	-1.18925		90.7718	-2.38525	4.89243	210.607	1.2274e-07	3.86075e-06		0.0285714	0.0593233	0.00203152	-0.872872	-0.965987	0.00465921	9.58799e-05	954.495	1329.18	1324.2	1009.64	167.074	237.113	259.845	218.185
Themis2				988.665	61.4831					-0.55894	-0.725975	-0.772682	-0.856689		0.717466	0.951347	0.674253	0.571221		80.2129	1.46257	5.05662	208.481	1.28357e-07	4.02834e-06		0.0285714	0.0593233	0.000893931	0.872872	0.974689	0.00465921	3.97725e-05	459.659	409.296	396.225	373.755	1114.88	1311.26	1081.95	1007.3
Usp18				988.232	90.9156					-2.45742	-4.70071	-4.093	-2.36775		3.77204	3.07266	3.3509	3.42328		25.5053	6.53211	7.17746	208.335	1.28754e-07	4.03168e-06		0.0285714	0.0593233	0.00226211	0.872872	0.969893	0.00465921	6.66915e-05	111.397	22.7386	35.174	118.605	8432.5	5192.68	6297.47	6621.49
LOC101722563				987.369	85.9958					-3.2519	-4.69282	-3.05608	-4.89203		3.26522	3.81536	5.00523	3.80702		77.5516	7.96111	6.65536	208.045	1.29547e-07	4.0474e-06		0.029401	0.060183	0.0401522	0.878114	0.817473	0.00412316	0.0131975	26.9698	9.30217	31.0359	7.97345	2560.75	3750	8556.25	3728.37
Tmem173				983.807	72.4592					-0.79853	-0.764925	-1.01122	-0.860419		0.560201	0.973146	0.794669	1.10708		29.2095	1.73076	5.70495	206.851	1.3288e-07	4.14222e-06		0.0285714	0.0593233	0.00281972	0.872872	0.96205	0.00465921	0.000132784	581.609	595.339	501.747	557.145	1493.16	1988.32	1756.83	2181.85
Acap1				982.126	57.297					0.962847	0.871856	0.536369	0.692757		-0.778826	-0.610552	-0.874009	-0.800442		52.6074	-1.54022	4.80747	206.288	1.34486e-07	4.18291e-06		0.0285714	0.0593233	0.00152538	-0.872872	-0.970705	0.00465921	6.14777e-05	1098.72	1031.51	817.279	910.966	327.843	368.525	306.847	322.953
LOC106008188				980.08	31.5831					-1.68388	-1.80726	-1.22044	-2.20573		1.57554	1.96945	1.34172	2.0306		37.7688	3.48145	3.02304	205.603	1.36472e-07	4.23519e-06		0.0285714	0.0593233	0.00343042	0.872872	0.958091	0.00465921	0.000178286	30.4876	27.9065	42.4157	20.9303	300.523	395.188	255.411	412.341
Sod2				979.091	98.2594					-1.12351	-1.81599	-1.29193	-1.63535		1.86655	1.37066	1.09642	1.53316		33.5395	2.93535	9.0621	205.273	1.37443e-07	4.25262e-06		0.0285714	0.0593233	0.00414959	0.872872	0.952417	0.00465921	0.000259815	3571.74	2209.78	3178.08	2504.66	28384.7	20127.9	16643.4	22527.9
Ube2q1				978.886	84.7227					-0.331911	-0.47458	-0.377158	-0.407842		0.415559	0.36287	0.405346	0.407716		23.2036	0.795392	6.546	205.204	1.37645e-07	4.25262e-06		0.0285714	0.0593233	4.39873e-07	0.872872	0.996535	0.00465921	1.03741e-07	1655.71	1499.72	1604.56	1570.77	2780.36	2680.61	2760.74	2765.28
Tnk2				977.712	79.3498					0.373541	0.673576	0.55472	0.484208		-0.555425	-0.49575	-0.483551	-0.551319		74.9263	-1.04744	6.13395	204.812	1.3881e-07	4.27912e-06		0.0285714	0.0593233	0.00111033	-0.872872	-0.978763	0.00465921	2.35663e-05	1973.48	2429.93	2237.69	2130.9	1036.07	1079.86	1089.04	1039.02
Coch				975.167	24.6206					-1.76634	-2.93338	-3.35146	-2.97286		2.99065	2.0268	2.92426	3.08234		47.9393	5.73388	2.30258	203.964	1.41373e-07	4.34848e-06		0.0210706	0.0593233	0.00625611	0.929981	0.9418	0.000813758	0.000471576	8.20819	3.10072	2.06906	2.99004	247.984	126.651	236.787	264.321
Znf277				973.548	67.2085					-0.518093	-0.6207	-0.556575	-0.545379		0.711666	0.606574	0.531985	0.390522		27.1812	1.12567	5.37879	203.424	1.43033e-07	4.38981e-06		0.0285714	0.0593233	0.00113854	0.872872	0.978246	0.00465921	2.53191e-05	622.65	579.835	606.235	610.965	1461.63	1358.88	1290.36	1169.74
Edem2				972.063	88.8082					-0.452694	-0.484108	-0.392646	-0.378687		0.352437	0.409206	0.438011	0.50848		27.7638	0.854789	6.93437	202.93	1.44574e-07	4.42733e-06		0.0285714	0.0593233	4.9744e-05	0.872872	0.991113	0.00465921	1.74322e-06	1981.69	1938.99	2065.96	2086.05	3463.37	3602.4	3675.07	3859.09
Ubqln1				971.395	91.2896					-0.39525	-0.418	-0.383093	-0.438009		0.357724	0.495354	0.395028	0.386246		57.0884	0.818219	7.22983	202.708	1.45272e-07	4.43895e-06		0.0285714	0.0593233	0.000145654	0.872872	0.992565	0.00465921	1.0216e-06	2541.02	2501.25	2562.53	2466.79	4282.97	4711.79	4395.19	4368.51
LOC101700163				969.343	50.0827					-1.54513	-1.45521	-1.76371	-2.38149		1.63121	1.82729	2.30496	1.38207		45.2564	3.59225	4.37664	202.027	1.47443e-07	4.4954e-06		0.0285714	0.0593233	0.00730208	0.872872	0.934818	0.00465921	0.000658937	84.4271	89.921	72.4171	46.844	771.271	883.698	1230.94	648.789
Htr4				968.732	19.6432					-1.60395	-1.76931	-2.5083	-1.81658		1.91399	2.0531	1.42221	2.30884		81.6514	3.9803	1.68792	201.824	1.48098e-07	4.50321e-06		0.0210706	0.0593233	0.00450642	0.929981	0.952211	0.000813758	0.000263168	10.5534	9.30217	5.17265	8.97013	131.347	144.744	93.1184	173.01
Hdgfl3				968.499	70.1575					0.576525	0.53395	0.592817	0.675865		-0.453673	-0.483707	-0.685618	-0.756159		88.2184	-1.18624	5.55278	201.747	1.48347e-07	4.50321e-06		0.0285714	0.0593233	1.85716e-06	-0.872872	-0.991109	0.00465921	1.74555e-06	1490.37	1447	1507.31	1596.68	729.24	714.196	620.789	591.118
Rbck1				967.914	85.665					-0.538554	-0.5493	-0.474217	-0.423506		0.33979	0.537242	0.585718	0.522828		40.538	0.995277	6.63017	201.553	1.48977e-07	4.50626e-06		0.0285714	0.0593233	0.000423554	0.872872	0.98329	0.00465921	1.15187e-05	1488.03	1476.98	1555.93	1611.63	2736.23	3137.7	3244.95	3106.5
Tbxas1				967.804	61.5838					0.619857	0.52915	0.597006	0.59891		-0.692909	-0.427355	-0.496557	-0.728101		42.6527	-1.16825	5.06196	201.516	1.49096e-07	4.50626e-06		0.0285714	0.0593233	5.57778e-06	-0.872872	-0.993259	0.00465921	7.61877e-07	1095.21	1028.41	1077.98	1079.41	440.276	529.457	504.613	429.642
Tlr4				966.557	91.4839					-0.509965	-0.898398	-0.762387	-0.766843		0.866743	0.762738	0.779645	0.528468		82.7088	1.46781	7.26247	201.103	1.50451e-07	4.52782e-06		0.0285714	0.0593233	0.000235435	0.872872	0.980151	0.00465921	1.9262e-05	2197.45	1678.53	1844.57	1838.88	5707.83	5310.76	5373.38	4514.61
Rnf144a				966.548	52.9166					-0.820449	-0.924051	-1.16128	-1.50065		1.0669	1.35882	0.94214	1.03857		81.076	2.19631	4.55105	201.1	1.50461e-07	4.52782e-06		0.0285714	0.0593233	0.000540413	0.872872	0.977644	0.00465921	2.74682e-05	232.175	216.017	183.112	144.519	861.638	1055.1	790.176	844.867
Milr1				965.412	65.0076					-0.538525	-0.773165	-0.691659	-0.440896		0.522943	0.595339	0.689188	0.636774		10.1417	1.21915	5.24578	200.724	1.51706e-07	4.55545e-06		0.0285714	0.0593233	2.52662e-06	0.872872	0.990148	0.00465921	2.37329e-06	552.294	469.243	496.575	591.032	1153.75	1213.18	1294.79	1248.56
Vegfc				961.519	18.1831					-1.45828	-1.79235	-2.47288	-2.51603		2.2812	2.02663	1.65266	2.27906		43.8179	4.26297	1.49981	199.437	1.56066e-07	4.67568e-06		0.0210706	0.0593233	0.00208658	0.929981	0.969658	0.000813758	6.82568e-05	9.38079	7.23502	4.13812	3.98672	137.652	115.224	88.6842	137.447
Runx3				961.24	78.0263					-0.724641	-0.794853	-1.03086	-0.992035		0.988682	1.11263	0.56192	0.87916		68.0141	1.78111	6.05256	199.345	1.56383e-07	4.67568e-06		0.0285714	0.0593233	0.0022338	0.872872	0.964261	0.00465921	0.000111084	771.57	734.872	623.822	640.866	2532.38	2759.65	1883.65	2347.17
Gpr137b				960.483	88.5277					0.445603	0.507035	0.447609	0.519418		-0.588587	-0.507526	-0.488346	-0.335205		73.4518	-0.957558	6.90406	199.095	1.57249e-07	4.6915e-06		0.0285714	0.0593233	2.50831e-06	-0.872872	-0.993054	0.00465921	8.33273e-07	3577.6	3733.27	3582.58	3765.46	1746.39	1847.39	1872.12	2081.89
Glipr2				959.505	86.9596					-0.665772	-0.52458	-0.543319	-0.708048		0.528837	0.661998	0.792288	0.458597		29.1232	1.225	6.73755	198.773	1.58375e-07	4.70618e-06		0.0285714	0.0593233	0.000975878	0.872872	0.974855	0.00465921	3.89989e-05	1423.53	1570	1549.73	1382.4	3259.51	3574.79	3912.75	3104.57
Actr3				959.468	97.4826					-0.520381	-0.693768	-0.553338	-0.654861		0.50888	0.64288	0.781363	0.489225		44.1056	1.21445	8.67426	198.76	1.58418e-07	4.70618e-06		0.0285714	0.0593233	0.000774662	0.872872	0.978152	0.00465921	2.56471e-05	6044.75	5360.12	5908.2	5506.66	12338.2	13539.2	14903.4	12171.3
Gmppb				957.398	79.8461					-0.571212	-0.586408	-0.477951	-0.526321		0.395663	0.514751	0.720823	0.530656		19.2189	1.08582	6.16655	198.078	1.60834e-07	4.76775e-06		0.0285714	0.0593233	0.00124807	0.872872	0.976053	0.00465921	3.37183e-05	1042.44	1031.51	1112.12	1075.42	2038.51	2214.01	2554.11	2238.56
Snx20				956.724	86.6791					-0.510774	-0.916264	-0.902825	-0.889799		0.634655	0.865253	0.975283	0.74447		43.7819	1.6065	6.71066	197.856	1.61629e-07	4.78112e-06		0.0285714	0.0593233	0.000201186	0.872872	0.979498	0.00465921	2.12149e-05	1461.06	1102.82	1113.15	1123.26	3233.25	3793.81	4094.55	3489.04
Pyroxd2				955.972	62.9432					1.0583	1.02011	0.705239	1.26576		-0.866015	-0.948389	-1.34891	-0.886093		52.6145	-2.02985	5.12879	197.609	1.62522e-07	4.79734e-06		0.0285714	0.0593233	0.00166036	-0.872872	-0.967881	0.00465921	8.08538e-05	1330.9	1296.1	1041.77	1536.88	349.909	330.434	250.089	345.059
Smim3				955.587	90.182					-0.608686	-0.540295	-0.442698	-0.415886		0.383912	0.57735	0.553905	0.492398		79.2707	1.00387	7.08536	197.482	1.62981e-07	4.8007e-06		0.0285714	0.0593233	4.93898e-05	0.872872	0.987112	0.00465921	5.29985e-06	1941.82	2036.14	2178.72	2219.61	3864.76	4419.44	4348.19	4166.66
Esd				952.355	49.0254					0.581843	0.532121	0.460199	0.414013		-0.517477	-0.406914	-0.500883	-0.562901		10.0554	-0.996165	4.31026	196.421	1.66893e-07	4.90552e-06		0.0285714	0.0593233	4.68411e-05	-0.872872	-0.990452	0.00465921	2.1607e-06	647.274	625.313	594.855	576.082	301.573	325.673	305.074	292.195
Sp100				950.439	85.9671					-0.489232	-0.557696	-0.585694	-0.39905		0.522097	0.552816	0.594371	0.36239		50.9315	1.01708	6.65352	195.792	1.69263e-07	4.96456e-06		0.0285714	0.0593233	0.000160519	0.872872	0.984214	0.00465921	9.71888e-06	1560.73	1488.35	1459.72	1661.47	3147.08	3214.83	3308.81	2817.18
Stxbp5				950.156	88.5492					-0.623901	-0.987965	-0.888598	-0.81904		1.12981	0.687574	0.719661	0.78246		76.336	1.66561	6.90737	195.7	1.69616e-07	4.96456e-06		0.0285714	0.0593233	0.00199697	0.872872	0.964192	0.00465921	0.000111726	1531.41	1189.64	1274.54	1337.55	5166.68	3802.38	3887.92	4060.94
CUNH5orf30				948.587	38.8118					0.624585	0.594597	0.506087	0.4804		-0.455651	-0.58895	-0.569535	-0.591532		56.4195	-1.10691	3.59799	195.186	1.71589e-07	5.01177e-06		0.0285714	0.0593233	2.60193e-05	-0.872872	-0.992868	0.00465921	9.02204e-07	401.029	392.758	369.327	362.792	189.14	172.359	174.708	172.049
Il7r				945.899	89.8367					-1.29085	-1.55425	-1.25846	-1.69549		1.90242	1.65136	1.31322	0.932053		75.9836	2.93514	7.05228	194.307	1.7503e-07	5.10047e-06		0.0285714	0.0593233	0.00840264	0.872872	0.929158	0.00465921	0.000842254	787.986	656.32	805.899	595.019	7215.7	6063.04	4796.04	3682.24
LOC101715954				945.645	41.0631					-1.28312	-2.52682	-2.2842	-2.51279		2.5865	2.07521	2.25263	1.69259		10.3287	4.29544	3.76655	194.224	1.75359e-07	5.10047e-06		0.0285714	0.0593233	0.00474129	0.872872	0.949591	0.00465921	0.000308254	52.7669	21.7051	25.8633	21.927	784.931	550.407	622.563	421.953
Rnf41				944.121	71.1285					-0.373938	-0.578268	-0.4659	-0.421849		0.392027	0.460675	0.519638	0.467615		60.0158	0.919761	5.61659	193.726	1.77349e-07	5.14755e-06		0.0285714	0.0593233	1.3582e-06	0.872872	0.992305	0.00465921	1.13259e-06	832.545	722.469	781.07	805.318	1416.45	1485.53	1547.54	1492.69
Nfkbib				942.753	64.8277					-0.692839	-0.641758	-0.596923	-0.63073		0.403998	0.71293	0.825718	0.619603		13.0835	1.29054	5.23681	193.28	1.79156e-07	5.18919e-06		0.0285714	0.0593233	0.00214608	0.872872	0.969746	0.00465921	6.76709e-05	487.801	505.418	521.403	509.304	1044.47	1294.12	1399.44	1212.99
Nab1				942.356	58.7571					-0.619815	-0.580176	-0.603815	-0.604474		0.731262	0.727398	0.389455	0.560164		89.0887	1.2122	4.89445	193.151	1.79684e-07	5.19366e-06		0.0285714	0.0593233	0.00189983	0.872872	0.973037	0.00465921	4.80198e-05	409.237	420.665	413.812	413.623	1045.52	1042.73	824.763	928.489
Neurl3				936.765	32.6404					-4.69394	-3.07704	-3.66925	-3.69634		3.00652	3.89388	3.49531	4.74085		29.8353	8.38192	3.11063	191.332	1.87315e-07	5.403e-06		0.0210706	0.0593233	0.034002	0.929981	0.834627	0.000813758	0.00995072	0	2.06715	1.03453	0.996681	207.003	383.761	290.884	691.08
Kiaa1147				935.57	36.395					1.09182	0.963789	1.01316	0.639408		-0.66707	-0.944198	-1.07207	-1.02483		83.4424	-1.86485	3.4236	190.945	1.88992e-07	5.4304e-06		0.0285714	0.0593233	0.000893306	-0.872872	-0.974808	0.00465921	3.92167e-05	432.689	395.859	409.674	315.948	127.144	104.749	95.7789	99.0003
Nt5c3a				935.532	85.1687					-0.452465	-0.662291	-0.41036	-0.54089		0.449463	0.494088	0.634626	0.48783		40.7322	1.03218	6.59115	190.932	1.89046e-07	5.4304e-06		0.0285714	0.0593233	2.01552e-05	0.872872	0.986778	0.00465921	5.72205e-06	1530.24	1322.98	1575.59	1439.21	2860.22	2950.1	3252.05	2937.33
LOC101700852				933.828	65.9714					-2.79236	-3.38193	-3.58763	-3.53044		4.10168	2.44009	3.9255	2.8251		59.9079	6.8684	5.30205	190.38	1.91469e-07	5.48865e-06		0.0285714	0.0593233	0.0316531	0.872872	0.841554	0.00465921	0.00880015	22.2794	14.47	12.4144	12.9569	2767.75	874.175	2449.46	1141.87
Pycard				933.266	93.7424					-0.524533	-0.409206	-0.387894	-0.520951		0.388825	0.426961	0.551984	0.474815		33.0864	0.921414	7.65139	190.198	1.92277e-07	5.50045e-06		0.0285714	0.0593233	2.5424e-05	0.872872	0.989675	0.00465921	2.73027e-06	3078.07	3334.31	3383.95	3085.72	5798.2	5953.53	6492.57	6154.36
Rgs10				931.95	82.5505					0.777865	0.421266	0.710717	0.613484		-0.754371	-0.687962	-0.560228	-0.52077		7.25743	-1.26503	6.37355	189.772	1.9418e-07	5.54349e-06		0.0285714	0.0593233	0.000814471	-0.872872	-0.974762	0.00465921	3.94334e-05	2992.47	2336.91	2856.34	2670.11	1033.97	1082.72	1183.05	1215.88
Sun2				930.48	82.0398					0.786131	0.970339	0.774518	0.579918		-0.56431	-0.856354	-0.994687	-0.695556		69.4598	-1.55436	6.33303	189.297	1.96332e-07	5.59332e-06		0.0285714	0.0593233	0.00040643	-0.872872	-0.976524	0.00465921	3.17805e-05	2790.78	3171.01	2768.4	2418.94	1093.86	893.221	811.46	998.654
Cygb				930.21	19.9022					1.87769	1.65613	2.57194	2.01227		-2.44674	-2.15306	-2.07451	-1.44372		25.9872	-4.19351	1.71647	189.209	1.9673e-07	5.59332e-06		0.0210706	0.0593233	0.00730241	-0.929981	-0.935207	0.000813758	0.000647416	124.295	106.458	201.733	136.545	5.25389	6.66583	7.09474	11.534
LOC101701425				929.538	55.2471					-1.09607	-0.709115	-0.888057	-0.658622		0.623072	1.03454	0.903721	0.790523		33.7121	1.67577	4.68368	188.992	1.97724e-07	5.61005e-06		0.0285714	0.0593233	0.000605113	0.872872	0.975314	0.00465921	3.69147e-05	234.52	306.972	271.047	317.941	774.424	1030.35	940.939	869.857
Hmgcs1				929.269	90.7358					-0.62618	-0.578118	-0.568573	-0.874671		0.623678	0.771756	0.771965	0.480143		64.7702	1.3241	7.15491	188.905	1.98125e-07	5.61005e-06		0.0285714	0.0593233	0.000326362	0.872872	0.978946	0.00465921	2.29646e-05	1925.41	1990.66	2003.89	1620.6	4580.34	5075.55	5076.28	4146.48
Josd1				927.932	92.4405					0.406449	0.622519	0.615659	0.569299		-0.412313	-0.621716	-0.663528	-0.516368		61.7636	-1.1067	7.41469	188.474	2.00125e-07	5.65516e-06		0.0285714	0.0593233	6.08923e-05	-0.872872	-0.984819	0.00465921	8.64693e-06	4869.8	5656.75	5629.91	5451.85	2760.39	2387.32	2319.09	2568.24
Rft1				927.611	68.6614					-0.842902	-0.83147	-0.880004	-0.743793		0.486479	1.04278	1.00341	0.765503		62.4757	1.66681	5.46225	188.37	2.0061e-07	5.65736e-06		0.0285714	0.0593233	0.00387411	0.872872	0.956468	0.00465921	0.000199562	481.938	485.78	469.677	516.281	1212.6	1783.58	1735.55	1471.55
Slc15a2				924.973	23.2108					1.70063	1.17834	1.17001	1.34863		-1.02853	-1.58041	-1.2211	-1.56756		73.9121	-2.73702	2.13705	187.52	2.04636e-07	5.75923e-06		0.0285714	0.0593233	0.00222482	-0.872872	-0.966181	0.00465921	9.42643e-05	221.621	154.003	153.11	173.422	32.5741	21.902	28.3789	22.1069
Tom1l1				923.033	84.1545					-0.637107	-1.12476	-0.77589	-1.01116		1.11345	0.746313	0.961338	0.727813		31.1659	1.7722	6.49546	186.896	2.07655e-07	5.83237e-06		0.0285714	0.0593233	0.000729492	0.872872	0.97289	0.00465921	4.88061e-05	1116.31	795.852	1013.84	861.132	3758.63	2913.92	3382.42	2876.78
Cct5				922.511	88.7291					-0.45713	-0.460197	-0.403598	-0.367856		0.327589	0.467341	0.502458	0.391394		31.4033	0.84575	6.92313	186.728	2.08476e-07	5.84362e-06		0.0285714	0.0593233	0.000190173	0.872872	0.98798	0.00465921	4.30234e-06	1961.76	1957.59	2035.96	2087.05	3380.35	3724.29	3816.08	3533.25
Fkbp1a				922.145	94.5336					-0.337927	-0.558383	-0.516868	-0.484828		0.466332	0.410943	0.486256	0.534475		17.881	0.947516	7.80257	186.61	2.09053e-07	5.84803e-06		0.0285714	0.0593233	1.26318e-06	0.872872	0.992019	0.00465921	1.26308e-06	3878.96	3329.14	3426.36	3503.33	6774.37	6519.18	6868.59	7102.07
Tfec				921.539	79.1412					-0.533383	-0.674246	-0.804934	-0.430812		0.658522	0.697893	0.540104	0.546856		49.4426	1.21715	6.1174	186.416	2.10013e-07	5.86307e-06		0.0285714	0.0593233	5.24527e-06	0.872872	0.987771	0.00465921	4.53077e-06	1015.47	920.915	841.073	1090.37	2321.17	2385.41	2138.18	2148.21
Lmo4				919.84	80.7092					-0.851759	-0.742216	-0.630034	-0.951429		0.617509	0.959354	0.997645	0.60093		30.5042	1.59572	6.22899	185.87	2.12733e-07	5.92711e-06		0.0285714	0.0593233	0.00212099	0.872872	0.963844	0.00465921	0.00011498	826.682	891.975	964.182	771.431	2290.7	2903.44	2981.56	2264.51
Scara3				919.448	95.7563					-1.48798	-1.98626	-1.94774	-1.11428		1.40895	1.6815	1.38306	2.06275		66.2447	3.25034	8.087	185.744	2.13366e-07	5.93286e-06		0.0285714	0.0593233	0.00402947	0.872872	0.95279	0.00465921	0.000253821	1285.17	909.546	934.181	1665.45	9578.9	11570.9	9408.51	15071.1
Rabl3				918.754	62.9576					-1.09011	-1.07184	-0.895123	-0.944397		0.669765	1.06581	1.3905	0.875398		56.0455	2.02614	5.1294	185.522	2.14492e-07	5.95226e-06		0.0285714	0.0593233	0.00594181	0.872872	0.942825	0.00465921	0.000447459	299.013	302.837	342.43	330.898	1015.05	1336.02	1673.47	1170.7
Hk1				918.448	82.3635					0.715637	0.502741	0.515662	0.843924		-0.548904	-0.774481	-0.690082	-0.564497		67.4099	-1.294	6.35718	185.424	2.14991e-07	5.95421e-06		0.0285714	0.0593233	0.00125597	-0.872872	-0.970795	0.00465921	6.09182e-05	2821.27	2434.07	2455.97	3083.73	1173.72	1003.68	1064.21	1161.09
Phlda1				916.842	78.1414					-1.28507	-2.10994	-1.98059	-1.28226		1.81003	1.28595	1.50627	2.0556		88.4342	3.31388	6.05634	184.909	2.17629e-07	6.0153e-06		0.0285714	0.0593233	0.00415779	0.872872	0.952183	0.00465921	0.000263619	354.125	199.48	218.286	354.818	3033.6	2109.26	2457.44	3596.69
Plekha1				916.04	57.4912					0.417436	0.389048	0.56542	0.535983		-0.492753	-0.422962	-0.558569	-0.433602		65.2449	-0.956497	4.81642	184.652	2.1896e-07	6.03008e-06		0.0285714	0.0593233	0.000155873	-0.872872	-0.98713	0.00465921	5.27853e-06	824.337	808.255	913.49	895.02	438.175	459.942	418.589	456.555
Camkk1				915.997	47.5437					0.79471	0.496408	0.638923	0.550595		-0.742496	-0.545306	-0.515734	-0.677099		92.4045	-1.24361	4.21405	184.639	2.19031e-07	6.03008e-06		0.0285714	0.0593233	0.000455751	-0.872872	-0.979317	0.00465921	2.17772e-05	678.935	551.929	609.338	573.092	233.273	267.585	273.147	244.137
Ankdd1b				915.668	17.1114					-2.74201	-2.24454	-2.83674	-3.86143		3.27559	3.10197	3.11636	2.1908		31.4177	6.5857	1.37246	184.533	2.19581e-07	6.03326e-06		0.0210706	0.0593233	0.00638676	0.929981	0.941343	0.000813758	0.000482605	1.1726	2.06715	1.03453	0	139.754	123.794	125.045	65.3594
LOC110350658				912.889	33.8272					0.737472	0.692058	0.862775	0.870011		-0.773067	-0.64614	-0.679816	-1.06329		49.5001	-1.58187	3.2086	183.645	2.2428e-07	6.15023e-06		0.0285714	0.0593233	6.54004e-06	-0.872872	-0.990664	0.00465921	2.01998e-06	307.221	297.669	335.188	336.878	107.179	117.128	114.403	87.4663
Scmh1				911.857	60.994					0.458943	0.625261	0.562211	0.560499		-0.476803	-0.583137	-0.723976	-0.422997		61.0012	-1.10214	5.03489	183.316	2.26054e-07	6.1616e-06		0.0285714	0.0593233	3.12626e-06	-0.872872	-0.989609	0.00465921	2.78318e-06	969.739	1088.35	1041.77	1040.53	506.475	470.417	426.571	525.759
Mst1r				911.805	45.0838					-2.38945	-1.96211	-1.73323	-2.08543		1.44997	1.83017	2.11366	2.77642		73.3798	4.17547	4.04471	183.299	2.26144e-07	6.1616e-06		0.0285714	0.0593233	0.0189376	0.872872	0.88386	0.00465921	0.00358319	30.4876	41.343	48.6229	37.8739	449.733	585.64	713.021	1129.37
Cdc23				911.56	64.5688					-0.449707	-0.458694	-0.415397	-0.582936		0.406438	0.496482	0.415161	0.588654		52.4563	0.955091	5.22206	183.221	2.26567e-07	6.1616e-06		0.0285714	0.0593233	0.000104547	0.872872	0.986756	0.00465921	5.7497e-06	598.025	594.305	612.442	545.185	1083.35	1153.19	1089.93	1229.33
Batf3				911.401	45.7024					-0.902675	-1.02628	-0.760305	-0.88574		0.499081	1.06486	0.986447	1.02461		2.31605	1.80723	4.08621	183.17	2.26842e-07	6.1616e-06		0.0285714	0.0593233	0.00306276	0.872872	0.960506	0.00465921	0.000149482	172.372	158.137	190.354	174.419	457.089	677.057	641.187	658.4
Ifrd1				911.109	73.4949					-0.64567	-0.668002	-0.712686	-0.9977		0.561498	0.975228	0.812196	0.675136		36.0785	1.51557	5.76535	183.077	2.27349e-07	6.1616e-06		0.0285714	0.0593233	0.00102547	0.872872	0.97113	0.00465921	5.88633e-05	701.214	690.428	669.341	549.171	1620.3	2158.78	1927.99	1753.17
Traf2				911.106	46.7525					-0.710815	-0.838684	-0.778753	-0.810888		0.431969	0.934805	0.922097	0.85027		45.501	1.58782	4.16331	183.076	2.27354e-07	6.1616e-06		0.0285714	0.0593233	0.00300037	0.872872	0.962774	0.00465921	0.000125391	216.931	198.446	206.906	202.326	480.206	680.866	674.887	642.06
Dirc2				910.411	69.1649					0.515386	0.450047	0.50151	0.512698		-0.547434	-0.511599	-0.598295	-0.322313		76.6669	-0.987142	5.49301	182.855	2.28565e-07	6.18157e-06		0.0285714	0.0593233	1.7758e-05	-0.872872	-0.992967	0.00465921	8.65201e-07	1405.95	1343.65	1392.48	1403.33	672.498	689.437	649.168	786.236
Hs2st1				910.174	81.6442					-0.644194	-0.935072	-0.794572	-0.831795		0.867146	0.784104	0.497489	1.05689		71.8982	1.61403	6.2974	182.779	2.2898e-07	6.18157e-06		0.0285714	0.0593233	0.00278023	0.872872	0.96032	0.00465921	0.000151579	997.881	815.49	899.007	876.083	2846.56	2687.28	2202.92	3246.83
Osbpl5				909.797	30.3244					1.45206	1.57278	1.75912	1.17728		-1.1433	-1.25125	-2.09614	-1.47056		70.6394	-2.98559	2.8833	182.659	2.29641e-07	6.1874e-06		0.0285714	0.0593233	0.00135218	-0.872872	-0.972978	0.00465921	4.83319e-05	290.804	316.274	360.017	240.2	47.285	43.804	23.9447	37.4856
Aqp3				909.518	23.6783					2.02581	1.37782	1.45578	1.1293		-1.26665	-1.64372	-1.44742	-1.63092		28.0083	-3.07377	2.20284	182.57	2.30133e-07	6.18866e-06		0.0285714	0.0593233	0.00820317	-0.872872	-0.930588	0.00465921	0.000793162	266.18	169.506	178.974	142.525	26.2695	19.9975	23.0579	20.1845
Ccnd1				908.06	71.2436					-0.742149	-1.53549	-1.57514	-1.79195		1.37366	1.50226	1.38597	1.38284		74.5163	2.77252	5.62586	182.106	2.32717e-07	6.23603e-06		0.0285714	0.0593233	3.96673e-07	0.872872	0.995282	0.00465921	2.61681e-07	446.76	257.36	250.356	215.283	1939.74	2120.68	1956.37	1952.13
Eif3e				908.018	89.3836					-0.454284	-0.585886	-0.403226	-0.507121		0.340935	0.522663	0.576641	0.510277		21.873	0.976773	7.00126	182.093	2.32791e-07	6.23603e-06		0.0285714	0.0593233	0.000208043	0.872872	0.983438	0.00465921	1.12166e-05	2045.01	1866.64	2118.72	1971.44	3549.53	4026.16	4179.69	3991.73
Atg16l2				906.658	43.897					0.792924	1.02299	1.22813	0.664176		-0.885555	-0.758959	-0.942042	-1.12166		49.795	-1.87075	3.9639	181.66	2.35233e-07	6.2826e-06		0.0285714	0.0593233	0.00313923	-0.872872	-0.958126	0.00465921	0.000177844	510.08	598.44	690.032	466.447	158.668	173.311	152.537	134.564
Tcof1				906.547	79.9252					-0.530855	-0.485193	-0.719281	-0.421694		0.634592	0.523036	0.427144	0.572251		76.5446	1.07675	6.17117	181.625	2.35434e-07	6.2826e-06		0.0285714	0.0593233	1.90128e-05	0.872872	0.985927	0.00465921	6.89393e-06	1076.45	1111.09	944.526	1161.13	2415.74	2235.91	2092.06	2313.53
LOC110344528				905.803	35.46					-1.72465	-3.34278	-2.56115	-2.6105		2.22447	3.00994	3.04322	1.96144		62.8138	5.1983	3.34789	181.388	2.36783e-07	6.30148e-06		0.0265187	0.0593233	0.0127079	0.894427	0.909107	0.00271368	0.00175163	21.1068	6.20145	11.3798	10.9635	340.452	587.545	601.279	283.545
Styk1				905.657	27.6559					0.816277	1.13822	1.00551	0.886684		-0.862377	-0.824428	-0.884343	-1.27555		44.1703	-1.93343	2.6381	181.342	2.37048e-07	6.30148e-06		0.0285714	0.0593233	0.000217354	-0.872872	-0.984968	0.00465921	8.39561e-06	204.032	255.293	232.769	214.286	63.0467	64.7537	62.0789	47.0972
Slc29a1				905.319	69.0427					0.909127	1.74766	1.48084	1.41285		-1.72809	-0.981039	-1.49163	-1.34971		38.1716	-2.78342	5.48576	181.234	2.37665e-07	6.30583e-06		0.0285714	0.0593233	0.00442762	-0.872872	-0.949519	0.00465921	0.000309552	1273.44	2278	1893.19	1805.99	203.851	342.814	240.334	265.282
Itga4				903.712	92.8145					-1.21384	-1.01924	-1.09819	-0.873539		1.08357	0.893905	0.749171	1.47817		71.819	2.12413	7.47302	180.724	2.4062e-07	6.37209e-06		0.0285714	0.0593233	0.00643062	0.872872	0.938873	0.00465921	0.000545149	1367.25	1564.83	1481.45	1731.23	6724.98	5896.4	5333.47	8840.83
Gprc5a				903.344	33.8128					1.81446	1.71647	2.12043	2.25216		-1.15685	-1.86305	-2.56862	-2.315		21.2472	-3.92176	3.20657	180.608	2.41302e-07	6.37798e-06		0.0285714	0.0593233	0.00138893	-0.872872	-0.973891	0.00465921	4.36291e-05	352.952	329.71	436.572	478.407	44.1327	26.6633	15.9632	19.2234
Dock4				902.338	92.6059					-0.873229	-0.813607	-1.06875	-0.780122		1.23661	0.909627	0.732287	0.657181		94.253	1.78178	7.44343	180.289	2.43179e-07	6.41541e-06		0.0285714	0.0593233	0.00431046	0.872872	0.950796	0.00465921	0.00028693	1825.74	1902.81	1594.21	1947.51	7883.99	6284.92	5557.84	5275.85
Rdh12				898.615	23.218					-1.82606	-1.81609	-1.09382	-1.30918		1.54888	1.20065	1.83325	1.46236		26.0304	3.05195	2.1377	179.11	2.50272e-07	6.59003e-06		0.0285714	0.0593233	0.00192177	0.872872	0.968343	0.00465921	7.7443e-05	16.4164	16.5372	27.9323	23.9203	179.683	140.935	219.05	169.166
Atrn				898.054	93.5841					0.425116	0.68552	0.488443	0.636587		-0.638448	-0.513685	-0.645795	-0.437739		93.5122	-1.11934	7.62247	178.933	2.5136e-07	6.60342e-06		0.0285714	0.0593233	0.000344188	-0.872872	-0.97952	0.00465921	2.11478e-05	5687.1	6812.29	5942.34	6585.07	2720.47	2966.29	2706.64	3126.68
Nop9				897.864	70.4812					-0.465069	-0.483693	-0.579756	-0.413203		0.424408	0.450352	0.637408	0.429553		35.6614	0.973362	5.57194	178.873	2.51731e-07	6.60342e-06		0.0285714	0.0593233	0.000366748	0.872872	0.982014	0.00465921	1.43494e-05	752.808	743.14	695.204	780.401	1395.43	1420.77	1617.6	1400.42
Tns1				897.371	95.7995					0.616098	1.10215	0.698181	1.08708		-0.872875	-1.06619	-0.811	-0.753446		98.1946	-1.76419	8.09704	178.718	2.52693e-07	6.61619e-06		0.0285714	0.0593233	0.00346203	-0.872872	-0.956004	0.00465921	0.000205941	8097.97	11342.4	8572.12	11224.6	2884.39	2522.54	3010.83	3133.41
Tbc1d2				894.623	94.4329					0.386294	0.67642	0.673357	0.606725		-0.495678	-0.650519	-0.497305	-0.699294		59.9439	-1.17357	7.77558	177.851	2.58136e-07	6.74599e-06		0.0285714	0.0593233	0.000466444	-0.872872	-0.978216	0.00465921	2.54215e-05	6110.41	7471.71	7455.86	7119.29	3315.21	2977.72	3311.47	2878.7
Cacnb2				893.575	56.5777					-1.77441	-2.70552	-2.47663	-1.3199		2.22745	1.64331	1.95215	2.45355		61.591	4.07986	4.76283	177.52	2.60246e-07	6.78837e-06		0.0285714	0.0593233	0.00389447	0.872872	0.954948	0.00465921	0.000220955	79.7367	41.343	48.6229	109.635	1292.46	861.796	1067.76	1511.92
Sdc4				892.842	92.8864					-1.24128	-0.986347	-1.07861	-1.89107		1.10144	1.52805	1.18411	1.38371		47.9249	2.56967	7.48518	177.289	2.61735e-07	6.81442e-06		0.0285714	0.0593233	0.000545507	0.872872	0.979031	0.00465921	2.26881e-05	1212.47	1447	1357.3	772.428	6154.41	8272.29	6517.4	7484.62
Prex1				892.203	97.8278					-0.845577	-0.414422	-0.628878	-0.580319		0.602829	0.641593	0.609296	0.615478		91.9873	1.22658	8.84026	177.088	2.63039e-07	6.83357e-06		0.0285714	0.0593233	0.00011351	0.872872	0.993572	0.00465921	6.60913e-07	5400.99	7282.57	6276.5	6491.38	14741.4	15142.9	14807.6	14871.2
Rtn4ip1				891.91	40.4229					0.673403	0.449942	0.635712	0.483742		-0.622198	-0.592622	-0.477713	-0.550267		24.225	-1.12642	3.72037	176.996	2.63639e-07	6.83357e-06		0.0285714	0.0593233	0.000419616	-0.872872	-0.984378	0.00465921	9.41931e-06	450.278	385.523	438.641	394.686	182.835	186.643	202.2	192.234
LOC101701229				891.761	53.9883					0.646201	0.836669	0.648486	0.890239		-0.509751	-0.956925	-0.881557	-0.673362		82.5577	-1.50833	4.60824	176.95	2.63945e-07	6.83357e-06		0.0285714	0.0593233	7.17918e-05	-0.872872	-0.98215	0.00465921	1.40291e-05	771.57	880.606	772.794	913.957	345.706	253.301	266.939	308.535
Ntn1				890.817	55.542					-0.456561	-0.395859	-0.65341	-0.606383		0.567491	0.468599	0.602954	0.473169		89.2325	1.05546	4.70136	176.653	2.65893e-07	6.87121e-06		0.0285714	0.0593233	3.55568e-06	0.872872	0.989392	0.00465921	2.9604e-06	409.237	426.866	356.913	368.772	833.267	777.997	854.029	780.469
Pepd				890.103	91.7716					0.705341	0.753578	0.998895	0.707864		-1.06778	-0.832456	-0.551822	-0.713615		32.2376	-1.57611	7.30165	176.428	2.67378e-07	6.89677e-06		0.0285714	0.0593233	0.000181578	-0.872872	-0.979053	0.00465921	2.26175e-05	5141.85	5316.71	6302.36	5150.85	1503.66	1770.25	2150.59	1922.34
Lmtk3				889.101	25.5988					1.08079	1.21996	0.909771	1.33925		-0.92045	-0.910683	-1.43444	-1.2842		85.5427	-2.29237	2.40156	176.114	2.69478e-07	6.93806e-06		0.0285714	0.0593233	0.000560094	-0.872872	-0.979818	0.00465921	2.02409e-05	192.306	211.883	170.697	230.233	47.285	47.613	32.8132	36.5244
LOC101707560				888.511	56.9877					1.20515	0.878776	0.954928	1.20503		-0.66954	-1.44032	-1.13326	-1.00077		19.2908	-2.10859	4.7903	175.928	2.70722e-07	6.9572e-06		0.0285714	0.0593233	0.000223417	-0.872872	-0.979952	0.00465921	1.98441e-05	1143.28	911.613	961.079	1143.19	311.03	181.882	225.258	247.02
Nfyb				887.577	61.3896					-0.696214	-0.800443	-0.452509	-0.747448		0.678402	0.518535	0.854071	0.645606		42.7821	1.34889	5.05407	175.635	2.72706e-07	6.98067e-06		0.0285714	0.0593233	0.0002691	0.872872	0.977727	0.00465921	2.71625e-05	424.481	394.825	502.782	409.636	1102.27	986.542	1245.13	1077.47
Itga6				887.381	83.874					1.23143	1.47912	1.08902	1.5513		-1.93837	-0.962061	-1.15372	-1.29672		88.7147	-2.64444	6.47265	175.574	2.73123e-07	6.98067e-06		0.0285714	0.0593233	0.000790667	-0.872872	-0.976043	0.00465921	3.37618e-05	3270.38	3883.14	2962.89	4082.41	362.519	714.196	625.224	566.128
LOC101707766				887.373	42.0197					-0.769062	-0.777744	-1.00037	-0.636092		0.553617	0.725068	0.95382	0.950759		59.088	1.6009	3.83673	175.571	2.73141e-07	6.98067e-06		0.0285714	0.0593233	0.00127649	0.872872	0.970636	0.00465921	6.19145e-05	165.336	164.338	140.696	181.396	415.057	467.56	548.068	546.905
Rspry1				886.296	66.5036					-0.424783	-0.482293	-0.44181	-0.365243		0.395487	0.462435	0.339587	0.516621		68.1723	0.858784	5.33186	175.234	2.75452e-07	7.01975e-06		0.0285714	0.0593233	0.000150948	0.872872	0.988219	0.00465921	4.0517e-06	663.691	637.716	655.892	691.697	1172.67	1228.42	1128.06	1275.47
Aoah				886.19	93.8071					-1.19547	-2.07585	-2.12647	-2.45082		2.40555	1.99037	1.74441	1.70829		50.6366	3.87653	7.66538	175.201	2.7568e-07	7.01975e-06		0.0285714	0.0593233	0.00391265	0.872872	0.954415	0.00465921	0.000228795	967.394	525.056	506.92	404.652	11749.8	8811.27	7429.96	7246.25
Ifi35				885.163	78.7096					-1.48436	-1.0019	-1.07564	-0.892196		0.674262	1.18925	1.28103	1.30956		25.8721	2.23262	6.08912	174.879	2.77909e-07	7.04877e-06		0.0285714	0.0593233	0.00280491	0.872872	0.959121	0.00465921	0.000165587	422.136	590.171	560.715	636.879	1888.25	2698.71	2876.03	2933.49
Dapp1				884.797	56.3619					-0.514296	-0.485864	-0.421945	-0.556053		0.398157	0.455301	0.649179	0.475521		42.9763	0.993103	4.75208	174.765	2.78706e-07	7.04877e-06		0.0285714	0.0593233	0.000588215	0.872872	0.981361	0.00465921	1.59629e-05	410.41	418.598	437.606	398.672	773.373	804.66	920.542	816.032
LOC101712296				884.498	87.3481					-0.430853	-0.568415	-0.368399	-0.679675		0.563787	0.482624	0.470547	0.530384		15.191	1.01963	6.77123	174.671	2.7936e-07	7.04877e-06		0.0285714	0.0593233	8.27102e-06	0.872872	0.990951	0.00465921	1.84016e-06	1762.42	1602.04	1840.43	1483.06	3512.75	3320.53	3292.84	3432.33
CUNHXorf21				884.341	70.2151					-1.43763	-1.51728	-1.50201	-2.11641		1.50146	1.62078	2.26254	1.18856		46.6662	3.3263	5.55525	174.622	2.79706e-07	7.04877e-06		0.0285714	0.0593233	0.0124617	0.872872	0.909633	0.00465921	0.00172211	223.966	211.883	214.148	139.535	1724.33	1873.1	2923.03	1387.93
Sgpl1				884.34	97.8206					0.369213	0.539828	0.601693	0.735171		-0.581642	-0.60129	-0.509822	-0.55315		43.2856	-1.12862	8.83235	174.622	2.79708e-07	7.04877e-06		0.0285714	0.0593233	0.00170314	-0.872872	-0.973027	0.00465921	4.80713e-05	12643	14230.3	14853.8	16293.7	6540.04	6451.57	6873.91	6670.51
Clip4				884.269	53.0965					0.474335	0.510858	0.672769	0.492868		-0.660179	-0.461254	-0.429552	-0.599844		71.8694	-1.07592	4.56484	174.599	2.79862e-07	7.04877e-06		0.0285714	0.0593233	5.10637e-05	-0.872872	-0.985272	0.00465921	7.89915e-06	709.422	727.637	814.175	718.607	322.589	370.429	378.682	336.409
Zc3h12a				882.901	37.3517					-0.822416	-0.821625	-0.514293	-0.672522		0.544576	0.840196	0.760744	0.685341		48.7952	1.41903	3.50241	174.172	2.82884e-07	7.09945e-06		0.0285714	0.0593233	0.000141946	0.872872	0.983298	0.00465921	1.15026e-05	130.158	130.23	161.387	144.519	337.3	414.233	391.984	371.972
LOC101706874				882.896	54.9378					-0.424331	-0.648235	-0.600426	-0.55368		0.436575	0.690075	0.475312	0.62471		17.543	1.11708	4.66426	174.17	2.82895e-07	7.09945e-06		0.0285714	0.0593233	0.000347668	0.872872	0.979973	0.00465921	1.97804e-05	404.547	346.247	357.947	369.769	735.545	877.032	755.589	838.139
LOC101707884				882.62	79.4721					0.675059	0.833964	0.773139	0.637888		-1.0601	-0.64276	-0.677138	-0.540048		74.8256	-1.44963	6.14281	174.084	2.8351e-07	7.10205e-06		0.0285714	0.0593233	5.73353e-06	-0.872872	-0.987506	0.00465921	4.82971e-06	2304.16	2572.57	2466.32	2245.52	691.412	923.693	901.918	991.926
Akt1				881.656	92.9008					0.379137	0.509881	0.576548	0.479123		-0.516168	-0.544238	-0.542736	-0.341547		42.3146	-0.971849	7.48843	173.783	2.85668e-07	7.14323e-06		0.0285714	0.0593233	2.44698e-05	-0.872872	-0.9864	0.00465921	6.22506e-06	5113.7	5598.87	5863.72	5480.75	2748.84	2695.85	2698.66	3102.65
Gpr146				880.245	37.1646					0.879711	1.50213	1.4434	0.945193		-1.50622	-1.06906	-1.0111	-1.18405		83.6007	-2.41085	3.49066	173.342	2.88857e-07	7.21002e-06		0.0285714	0.0593233	0.00495178	-0.872872	-0.947004	0.00465921	0.000357467	344.744	531.257	510.023	360.799	65.1483	88.5603	92.2316	81.6993
Gpnmb				878.151	99.9856					0.498324	0.798066	0.882052	0.554176		-0.740001	-0.602054	-0.605872	-0.784693		50.6869	-1.37303	13.7891	172.69	2.93665e-07	7.3169e-06		0.0285714	0.0593233	0.00191387	-0.872872	-0.967452	0.00465921	8.41117e-05	414148	509785	540342	430495	175542	193156	192645	170187
Ifnar2				876.86	97.1661					-1.0883	-0.805363	-0.80728	-0.634676		0.63894	1.027	0.680631	0.989046		69.1505	1.6695	8.52247	172.288	2.96675e-07	7.37867e-06		0.0285714	0.0593233	0.00132611	0.872872	0.967993	0.00465921	8.00189e-05	3397.02	4133.26	4127.78	4652.51	11249.6	14722	11579.5	14339.7
Plagl1				876.153	43.3432					-0.594813	-0.6899	-0.607364	-0.719466		0.901174	0.608262	0.602086	0.500021		61.2745	1.31647	3.92632	172.068	2.98338e-07	7.40676e-06		0.0285714	0.0593233	0.00214293	0.872872	0.968161	0.00465921	7.87756e-05	208.723	195.346	206.906	191.363	590.537	481.844	479.782	446.943
Snx8				874.633	95.0658					0.438123	0.472113	0.297834	0.427984		-0.405433	-0.386087	-0.402001	-0.442533		73.3223	-0.819503	7.92754	171.595	3.01948e-07	7.48304e-06		0.0285714	0.0593233	0.000339605	-0.872872	-0.989089	0.00465921	3.22083e-06	7345.16	7520.29	6664.44	7293.71	4092.78	4148.05	4102.53	3988.85
Atxn10				873.422	77.6379					0.417459	0.314727	0.401255	0.363656		-0.432209	-0.390413	-0.306081	-0.368395		48.6298	-0.748629	6.02721	171.219	3.0486e-07	7.54176e-06		0.0285714	0.0593233	2.33112e-06	-0.872872	-0.993362	0.00465921	7.27557e-07	1951.2	1817.02	1929.4	1879.74	1082.3	1114.15	1181.27	1131.29
LOC101700189				872.183	91.6709					-0.47692	-0.606033	-0.645577	-0.636079		0.700951	0.570132	0.729109	0.364417		91.7859	1.18818	7.28636	170.835	3.07871e-07	7.60273e-06		0.0285714	0.0593233	0.00150743	0.872872	0.970395	0.00465921	6.34343e-05	2386.24	2181.88	2122.86	2136.88	5399.95	4931.76	5506.4	4276.24
Aifm2				871.957	93.541					0.403239	0.480055	0.681342	0.526234		-0.628054	-0.563065	-0.467506	-0.432245		37.7472	-1.04718	7.60761	170.765	3.08425e-07	7.6029e-06		0.0285714	0.0593233	0.000421257	-0.872872	-0.978889	0.00465921	2.31517e-05	5595.64	5901.71	6785.48	6093.71	2737.28	2863.45	3059.6	3135.33
LOC101708128				871.192	18.7442					-1.1937	-2.3658	-2.62933	-1.67296		1.91317	1.97283	2.10416	1.87163		8.5593	3.97806	1.56012	170.528	3.10305e-07	7.63569e-06		0.0265187	0.0593233	1.35697e-05	0.894427	0.994701	0.00271368	3.70584e-07	12.8986	5.16787	4.13812	8.97013	118.738	123.794	135.687	115.34
Tram1				869.92	98.5399					-0.389743	-0.463062	-0.415533	-0.397303		0.379134	0.399864	0.377553	0.50909		53.7006	0.833633	9.22025	170.134	3.1346e-07	7.68698e-06		0.0285714	0.0593233	0.000118251	0.872872	0.991842	0.00465921	1.34915e-06	10125.4	9623.61	9945.97	10072.5	17253.8	17503.5	17234.9	18880.2
Hspa4l				869.906	53.2259					-0.412376	-0.585333	-0.476465	-0.415227		0.521941	0.365857	0.463601	0.538001		72.0132	0.946264	4.57079	170.129	3.13495e-07	7.68698e-06		0.0285714	0.0593233	3.34126e-05	0.872872	0.988377	0.00465921	3.89185e-06	390.475	346.247	373.465	389.702	747.103	670.392	717.455	755.478
Txnip				869.128	89.2757					0.684433	0.760609	0.669385	0.562988		-0.521025	-0.711373	-0.939816	-0.505202		53.7222	-1.3307	6.99107	169.889	3.15443e-07	7.72113e-06		0.0285714	0.0593233	4.63542e-06	-0.872872	-0.987723	0.00465921	4.58397e-06	4258.88	4489.85	4214.68	3914.96	1846.22	1617.89	1380.81	1866.59
Cd14				866.248	98.9211					-0.540383	-0.833559	-0.72462	-0.506617		0.722109	0.684092	0.464754	0.734224		41.3724	1.30052	9.52116	168.998	3.22772e-07	7.88665e-06		0.0285714	0.0593233	0.000115218	0.872872	0.981619	0.00465921	1.53134e-05	10580.4	8634.48	9311.81	10830.9	25384.7	24724.5	21237.2	25598.8
Sept9				865.803	98.2666					0.410052	0.648875	0.658677	0.473605		-0.541895	-0.581784	-0.43072	-0.636809		62.1521	-1.09775	9.06306	168.861	3.23922e-07	7.90086e-06		0.0285714	0.0593233	0.000496288	-0.872872	-0.978884	0.00465921	2.31663e-05	15323.5	18082.4	18205.7	16013.7	7920.77	7704.74	8555.36	7416.37
Ptafr				865.324	85.4204					-0.358113	-0.421523	-0.466824	-0.392742		0.340363	0.509485	0.335477	0.453876		67.5753	0.821393	6.61174	168.713	3.25163e-07	7.91724e-06		0.0285714	0.0593233	0.000328285	0.872872	0.984761	0.00465921	8.74709e-06	1696.75	1623.75	1573.52	1656.48	2754.09	3096.75	2744.78	2979.62
Sap30				864.059	70.9919					-0.562974	-0.663626	-0.397371	-0.558133		0.451912	0.463358	0.705113	0.561722		13.3281	1.09257	5.6038	168.323	3.2847e-07	7.98377e-06		0.0285714	0.0593233	0.000261547	0.872872	0.97881	0.00465921	2.34087e-05	708.25	660.454	794.519	710.634	1432.21	1443.63	1707.17	1545.56
Zwint				863.749	69.0498					-0.648838	-0.642587	-0.751086	-0.702509		0.362241	0.729779	0.795288	0.857712		9.41523	1.3859	5.48579	168.228	3.29287e-07	7.98966e-06		0.0285714	0.0593233	0.00316212	0.872872	0.961206	0.00465921	0.000141749	588.645	591.205	548.301	567.112	1187.38	1532.19	1603.41	1674.36
LOC101707823				863.391	88.0601					-1.9196	-1.85252	-1.82405	-2.44038		1.59259	2.48262	2.59471	1.36662		40.3222	4.10046	6.85802	168.117	3.30231e-07	7.99862e-06		0.0285714	0.0593233	0.0192246	0.872872	0.882775	0.00465921	0.00368141	310.739	325.576	332.084	216.28	3555.83	6590.6	7123.12	3040.18
Adgrg5				862.622	49.1333					-0.861095	-1.54021	-1.79905	-1.60707		1.81927	1.22203	1.55105	1.21509		60.469	2.8957	4.31527	167.881	3.32272e-07	8.03405e-06		0.0285714	0.0593233	0.00283118	0.872872	0.957908	0.00465921	0.000180609	159.473	99.2232	82.7624	94.6847	1027.66	678.962	853.142	675.701
Atp11c				861.801	95.0083					0.475997	0.452056	0.447248	0.455328		-0.303673	-0.529037	-0.450379	-0.54754		87.197	-0.91231	7.91865	167.628	3.34468e-07	8.0731e-06		0.0285714	0.0593233	0.000117066	-0.872872	-0.993816	0.00465921	5.88354e-07	7420.2	7298.07	7273.78	7314.64	4321.85	3696.68	3903.88	3649.56
LOC101709232				861.175	90.3043					0.602135	0.765748	0.689684	0.775785		-0.671379	-0.743059	-0.976327	-0.442586		23.6927	-1.40653	7.09629	167.435	3.36153e-07	8.09971e-06		0.0285714	0.0593233	4.37465e-06	-0.872872	-0.98797	0.00465921	4.31309e-06	4274.12	4787.52	4541.59	4820.95	1767.41	1681.69	1430.48	2071.32
Chi3l1				860.597	91.5486					-1.71113	-1.90969	-1.60348	-2.6165		2.53694	1.55803	2.2247	1.52112		21.7219	3.94126	7.27117	167.258	3.37716e-07	8.12331e-06		0.0285714	0.0593233	0.0126476	0.872872	0.909026	0.00465921	0.00175621	503.045	438.236	542.094	268.107	9576.79	4858.43	7712.87	4735.68
Clec4e				859.934	99.3814					-0.497701	-0.834601	-0.517984	-0.594144		0.502931	0.637801	0.578199	0.7255		9.08437	1.21855	10.0945	167.054	3.3952e-07	8.12679e-06		0.0285714	0.0593233	1.95548e-05	0.872872	0.985959	0.00465921	6.84849e-06	16417.6	12998.2	16188.3	15355.9	32850.5	36069.7	34609.9	38330.4
Tor3a				859.871	56.9661					-0.774317	-0.448626	-0.664502	-0.546856		0.566501	0.716516	0.695844	0.45544		31.7629	1.21714	4.79006	167.034	3.39694e-07	8.12679e-06		0.0285714	0.0593233	0.000138297	0.872872	0.980496	0.00465921	1.82787e-05	341.226	427.9	368.293	399.669	865.841	960.831	947.147	801.614
Angpt1				859.678	27.3898					1.24957	0.915497	1.159	1.04217		-1.09899	-1.39659	-1.16892	-0.70173		28.519	-2.18555	2.60834	166.975	3.40219e-07	8.12679e-06		0.0285714	0.0593233	9.85545e-05	-0.872872	-0.985345	0.00465921	7.78181e-06	255.627	202.581	240.011	221.263	49.3866	39.995	47.0026	65.3594
Flrt2				859.549	39.7396					-1.21006	-1.10953	-2.27038	-1.14449		1.50812	1.36074	1.48021	1.38539		67.0143	2.81329	3.66832	166.935	3.40574e-07	8.12679e-06		0.0285714	0.0593233	2.62532e-07	0.872872	0.995442	0.00465921	2.35968e-07	80.9093	86.8203	38.2776	84.7179	537.999	485.653	527.671	494.04
Psma5				859.472	90.4985					-0.596484	-0.738249	-0.54061	-0.818502		0.501305	0.72365	0.904295	0.564595		8.96209	1.35193	7.11928	166.912	3.40784e-07	8.12679e-06		0.0285714	0.0593233	0.00152354	0.872872	0.966503	0.00465921	9.16148e-05	1907.82	1729.17	1983.19	1635.55	4084.38	4765.11	5400.87	4267.59
E2f5				858.92	34.9924					-0.594263	-1.01951	-0.927013	-0.826775		0.793915	0.882447	0.637966	1.05323		12.3427	1.69212	3.30527	166.742	3.423e-07	8.14897e-06		0.0285714	0.0593233	0.000641028	0.872872	0.975358	0.00465921	3.67206e-05	126.641	94.0553	100.349	107.642	333.097	354.241	298.866	398.885
Alpl				858.019	33.2374					-1.01492	-1.05108	-0.816179	-1.35807		0.791552	1.36689	1.15629	0.925521		42.3002	2.13819	3.15941	166.465	3.44793e-07	8.19429e-06		0.0285714	0.0593233	0.00257235	0.872872	0.960956	0.00465921	0.000144472	77.3915	75.4509	88.9696	60.7975	273.202	407.568	352.076	299.884
Kcnk13				857.161	61.8643					-0.899353	-1.50606	-0.855655	-0.696785		0.985332	1.025	1.04251	0.905016		74.7896	1.95224	5.07851	166.202	3.47183e-07	8.23701e-06		0.0285714	0.0593233	1.89695e-06	0.872872	0.993203	0.00465921	7.81153e-07	334.191	219.118	344.499	384.719	1236.77	1271.27	1286.81	1169.74
Ube2l3				853.446	91.9873					-0.473646	-0.462741	-0.379845	-0.564009		0.423025	0.428883	0.622398	0.405934		54.3408	0.941719	7.33666	165.065	3.57758e-07	8.47343e-06		0.0285714	0.0593233	0.000331681	0.872872	0.980713	0.00465921	1.76771e-05	2556.27	2575.67	2728.06	2401	4760.03	4779.4	5465.61	4703.96
Tapbp				851.571	91.9082					-1.15624	-0.613066	-0.806302	-1.05635		0.6188	1.07205	0.937626	1.00348		31.0365	1.8106	7.32323	164.492	3.63232e-07	8.57765e-06		0.0285714	0.0593233	0.000653187	0.872872	0.972367	0.00465921	5.16645e-05	1370.77	1997.9	1747.32	1469.11	4693.83	6426.81	5854.93	6128.41
Htra1				851.517	91.4119					-0.595976	-1.02945	-0.751759	-1.05736		0.577289	0.972761	0.863696	1.0208		36.5964	1.71523	7.24788	164.475	3.63392e-07	8.57765e-06		0.0285714	0.0593233	0.000749171	0.872872	0.97118	0.00465921	5.85599e-05	1955.89	1448.04	1755.6	1420.27	4412.22	5804.03	5381.36	6000.57
Gpr34				851.179	53.4561					2.02223	1.18409	1.3444	1.28051		-1.14111	-1.47751	-1.30013	-1.91249		36.6755	-2.93758	4.58133	164.372	3.64388e-07	8.58659e-06		0.0285714	0.0593233	0.00933502	-0.872872	-0.923028	0.00465921	0.00107527	1410.64	788.617	881.42	843.192	156.566	123.794	140.121	91.311
Fam163a				850.62	27.8645					1.6511	1.96756	1.26507	1.37989		-1.16285	-1.26262	-1.80122	-2.03694		65.0507	-3.15417	2.65711	164.201	3.66044e-07	8.6009e-06		0.0285714	0.0593233	0.00373509	-0.872872	-0.954359	0.00465921	0.000229622	272.043	339.012	207.941	225.25	37.828	35.2336	23.9447	20.1845
Mocs1				850.553	71.6968					0.375754	0.385156	0.48254	0.550017		-0.451628	-0.531614	-0.47259	-0.337635		48.9966	-0.897691	5.6586	164.181	3.66245e-07	8.6009e-06		0.0285714	0.0593233	6.2895e-05	-0.872872	-0.985244	0.00465921	7.94375e-06	1445.81	1455.27	1556.97	1631.57	814.353	770.379	802.592	881.391
Paip1				850.349	79.4577					-0.446616	-0.411765	-0.306123	-0.376327		0.355296	0.393908	0.464727	0.3269		53.8373	0.770795	6.14048	164.118	3.66851e-07	8.6009e-06		0.0285714	0.0593233	1.59428e-05	0.872872	0.989872	0.00465921	2.57739e-06	1156.18	1184.48	1274.54	1213.96	2016.44	2071.17	2175.42	1977.12
Zfand2a				848.655	89.2038					0.39991	0.55376	0.699821	0.55432		-0.663327	-0.409282	-0.638284	-0.496919		26.3756	-1.10444	6.98598	163.602	3.71933e-07	8.70536e-06		0.0285714	0.0593233	0.000244736	-0.872872	-0.977959	0.00465921	2.63291e-05	3599.88	4005.1	4431.93	4006.66	1722.23	2054.03	1752.4	1932.91
Slc16a12				845.075	14.4357					-2.24329	-1.20656	-2.05767	-2.42251		1.95545	2.25266	1.65819	2.06374		77.7027	4.1188	1.02634	162.512	3.8294e-07	8.94183e-06		0.0210706	0.0593233	0.00125765	0.929981	0.975998	0.000813758	3.39478e-05	3.5178	8.2686	4.13812	2.99004	81.9607	100.94	66.5132	88.4275
Actn3				844.953	22.2398					1.39417	1.2632	1.08718	1.60389		-1.74629	-1.2968	-1.39536	-0.909987		65.8347	-2.69614	2.01541	162.475	3.83322e-07	8.94183e-06		0.0285714	0.0593233	0.000998456	-0.872872	-0.974998	0.00465921	3.83446e-05	165.336	150.902	133.454	191.363	17.8632	24.7588	23.0579	32.6797
Gpr15				844.457	26.4547					-1.11123	-2.64289	-2.10953	-2.40017		2.08011	2.36904	2.05434	1.76033		11.199	4.1206	2.50874	162.325	3.84878e-07	8.96309e-06		0.029401	0.060183	0.00126793	0.878114	0.974875	0.00412316	3.89086e-05	25.7972	8.2686	12.4144	9.96681	243.781	298.058	239.447	195.117
Cd207				843.944	39.006					-5.36312	-3.32724	-3.00188	-2.78215		3.06568	4.66046	3.4269	3.32135		24.3329	7.41314	3.61551	162.169	3.86493e-07	8.98563e-06		0.0210706	0.0593233	0.0412635	0.929981	0.814502	0.000813758	0.0138197	0	3.10072	4.13812	4.98341	343.605	1039.87	441.647	410.419
Optn				843.094	87.0675					-0.51134	-0.440554	-0.440946	-0.526089		0.493945	0.495824	0.30242	0.626738		48.3277	0.963783	6.74409	161.911	3.89187e-07	9.02965e-06		0.0285714	0.0593233	0.0013931	0.872872	0.973996	0.00465921	4.31068e-05	1646.33	1729.17	1728.7	1629.57	3305.75	3310.06	2894.65	3624.57
Stk10				842.938	83.2194					-0.745038	-0.387801	-0.681349	-0.617778		0.606811	0.773141	0.483207	0.568806		79.7526	1.21373	6.42568	161.863	3.89685e-07	9.02965e-06		0.0285714	0.0593233	0.000122549	0.872872	0.97823	0.00465921	2.53737e-05	1085.83	1391.19	1134.88	1186.05	2773	3111.99	2545.24	2700.88
Sept11				841.981	82.0111					-0.540002	-0.489021	-0.724911	-0.663153		0.651041	0.773041	0.620937	0.372067		43.1993	1.21346	6.32844	161.573	3.92749e-07	9.08355e-06		0.0285714	0.0593233	0.00121019	0.872872	0.969445	0.00465921	6.96936e-05	1170.25	1212.38	1029.36	1074.42	2673.18	2909.16	2617.96	2203
Rgs16				841.804	40.0273					-0.820213	-0.846578	-0.763934	-0.721768		0.478239	0.843053	0.761358	1.06984		38.4377	1.59654	3.69196	161.52	3.93318e-07	9.08355e-06		0.0285714	0.0593233	0.00392271	0.872872	0.956041	0.00465921	0.000205424	144.23	141.6	150.007	154.486	356.214	458.99	433.666	537.293
Notum				841.597	28.4111					-1.61707	-1.64576	-2.86995	-1.91809		2.11184	1.84058	1.53851	2.55995		34.417	4.06939	2.71493	161.457	3.93983e-07	9.08383e-06		0.0285714	0.0593233	0.00869704	0.872872	0.927551	0.00465921	0.000899779	21.1068	20.6715	8.27624	16.9436	292.116	241.874	195.992	398.885
Oxr1				840.113	94.5048					0.540581	0.559596	0.753026	0.886944		-0.517867	-0.802452	-0.832526	-0.587303		73.0202	-1.37138	7.79706	161.007	3.98807e-07	9.17983e-06		0.0285714	0.0593233	0.000770741	-0.872872	-0.97097	0.00465921	5.9836e-05	6695.54	6784.38	7757.94	8512.65	3214.33	2638.71	2584.26	3063.24
Rab30				837.508	20.1755					-1.81258	-2.56365	-1.44272	-1.87081		2.51204	1.58712	1.7377	1.85289		56.7503	3.96083	1.74825	160.219	4.07432e-07	9.36285e-06		0.0265187	0.0593233	0.00921855	0.894427	0.924903	0.00271368	0.00100003	9.38079	5.16787	12.4144	8.97013	207.003	108.558	120.611	130.719
Adssl1				837.07	37.4092					0.593231	0.943786	0.735013	0.734965		-0.879524	-0.49751	-0.857307	-0.772654		31.5256	-1.50676	3.50646	160.087	4.08903e-07	9.38114e-06		0.0285714	0.0593233	0.00026063	-0.872872	-0.978492	0.00465921	2.4473e-05	345.917	441.336	381.742	381.729	123.992	161.884	125.932	133.602
LOC106009085				1447.03	26.6921					-4.00236	-4.00236	-4.00236	-4.00236		3.49496	4.34934	4.23007	3.93508		90.8293	11.0293	2.53485	488.537	4.11368e-07	9.41214e-06		0.0210706	0.0593233	0.00392791	0.929981	0.957223	0.000813758	0.000189461	0	0	0	0	179.683	325.673	299.753	244.137
Pecam1				836.269	66.0361					-0.822472	-0.824193	-0.893604	-0.897367		1.26877	0.628853	0.680341	0.859673		64.6983	1.74299	5.30568	159.845	4.11608e-07	9.41214e-06		0.0285714	0.0593233	0.00719724	0.872872	0.936454	0.00465921	0.000611312	431.516	431.001	410.709	409.636	1842.01	1181.76	1224.73	1386.97
Mocos				835.983	80.2273					-0.441974	-0.322109	-0.493139	-0.327238		0.406281	0.4486	0.38798	0.3416		83.7877	0.791168	6.19043	159.759	4.12579e-07	9.41886e-06		0.0285714	0.0593233	1.80033e-06	0.872872	0.991298	0.00465921	1.63641e-06	1198.4	1302.3	1156.6	1297.68	2158.3	2222.58	2131.08	2063.63
Prmt9				835.645	70.9631					-0.776932	-0.666758	-0.731185	-0.663077		0.445944	0.882612	0.933407	0.575989		58.678	1.43399	5.60271	159.657	4.13729e-07	9.42553e-06		0.0285714	0.0593233	0.00420381	0.872872	0.953744	0.00465921	0.000238914	579.264	625.313	597.959	626.912	1353.4	1832.15	1897.84	1481.16
Mepce				835.499	87.8084					-0.92539	-0.739729	-1.00661	-0.661274		0.488416	0.898369	0.854966	1.09125		66.0865	1.67639	6.82244	159.613	4.14227e-07	9.42553e-06		0.0285714	0.0593233	0.00293054	0.872872	0.956813	0.00465921	0.000194905	1166.74	1327.11	1102.81	1401.33	3110.3	4132.81	4010.3	4724.14
Sass6				834.191	58.7643					-0.472161	-0.427872	-0.310124	-0.412124		0.464357	0.374658	0.42104	0.362227		43.1202	0.811317	4.89461	159.218	4.18719e-07	9.49851e-06		0.0285714	0.0593233	1.2605e-06	0.872872	0.992733	0.00465921	9.54192e-07	476.075	490.948	532.783	496.347	912.076	857.035	885.068	849.673
Arhgap45				834.167	95.5118					0.345667	0.605303	0.573525	0.569569		-0.671221	-0.465682	-0.501254	-0.455907		75.4082	-1.04824	8.0425	159.211	4.18801e-07	9.49851e-06		0.0285714	0.0593233	0.000285334	-0.872872	-0.979801	0.00465921	2.02908e-05	7266.59	8699.6	8510.05	8486.74	3590.51	4140.43	4039.57	4168.59
Fam198b				833.954	43.1921					0.638373	0.473612	0.710265	0.598299		-0.533384	-0.55612	-0.825764	-0.505281		36.618	-1.21131	3.91217	159.147	4.19539e-07	9.49918e-06		0.0285714	0.0593233	3.00151e-05	-0.872872	-0.985388	0.00465921	7.71502e-06	496.009	442.37	521.403	482.394	219.613	216.163	179.142	223.952
Fgd3				833.764	34.7407					0.724631	0.808769	0.685715	0.677772		-0.572963	-0.53404	-0.896744	-0.89314		63.6481	-1.44667	3.28938	159.089	4.20197e-07	9.49918e-06		0.0285714	0.0593233	1.73383e-06	-0.872872	-0.991975	0.00465921	1.28416e-06	329.5	349.348	320.704	318.938	133.449	137.126	106.421	106.69
Magi1				832.959	56.29					0.537896	0.607611	0.528672	0.592098		-0.32521	-0.619632	-0.612795	-0.70864		77.0625	-1.12862	4.74816	158.847	4.23e-07	9.54703e-06		0.0285714	0.0593233	3.20684e-05	-0.872872	-0.990447	0.00465921	2.16368e-06	836.063	877.505	830.728	868.109	459.19	374.238	376.021	351.788
Rasgef1b				832.011	92.6706					-0.609796	-0.430573	-0.648366	-0.484586		0.504589	0.671585	0.625654	0.371493		55.8369	1.08879	7.45557	158.561	4.26331e-07	9.60661e-06		0.0285714	0.0593233	0.000543546	0.872872	0.975488	0.00465921	3.61448e-05	2480.05	2808.22	2414.59	2704.99	5370.53	6029.72	5840.74	4897.15
Cpne2				831.755	68.3665					-0.390542	-0.67019	-0.628918	-0.50667		0.621955	0.476873	0.430043	0.667451		35.7765	1.09863	5.4447	158.485	4.27232e-07	9.61134e-06		0.0285714	0.0593233	0.000129841	0.872872	0.979748	0.00465921	2.04502e-05	714.113	588.104	605.2	658.806	1441.67	1303.64	1261.98	1487.89
LOC101703326				831.32	18.3198					-2.91705	-4.03647	-3.01178	-1.71838		3.31994	2.64851	3.00097	2.71426		78.2996	6.20383	1.51406	158.354	4.28773e-07	9.61776e-06		0.0210706	0.0593233	0.0029311	0.929981	0.963942	0.000813758	0.000114058	1.1726	0	1.03453	3.98672	162.871	101.892	130.366	106.69
Rnase6				831.284	97.4538					2.06851	1.2754	1.40279	1.47746		-1.34387	-1.8815	-1.91433	-1.08446		8.45861	-3.10334	8.66297	158.343	4.28901e-07	9.61776e-06		0.0285714	0.0593233	0.00650922	-0.872872	-0.937068	0.00465921	0.000594048	23459	13537.8	14787.6	15573.1	2202.43	1516.95	1482.8	2636.48
Elovl6				830.262	39.1642					-0.809427	-0.646432	-0.964728	-0.767006		0.708962	1.0253	0.922839	0.530487		80.2848	1.60808	3.62527	158.036	4.32547e-07	9.67183e-06		0.0285714	0.0593233	0.00235478	0.872872	0.962805	0.00465921	0.000125081	138.367	155.036	124.144	142.525	398.245	496.128	462.045	351.788
Ypel3				830.219	82.1621					0.886445	0.855507	0.945928	0.950888		-1.15735	-0.960787	-1.06506	-0.455577		10.6092	-1.79396	6.34017	158.022	4.32704e-07	9.67183e-06		0.0285714	0.0593233	2.70216e-05	-0.872872	-0.99176	0.00465921	1.39019e-06	2867	2806.16	2987.72	2998.02	694.565	796.09	740.513	1130.33
Zc3h12d				827.06	61.9507					-0.873994	-0.883972	-1.2544	-0.610084		0.736181	1.15891	0.92385	0.803509		42.1492	1.80498	5.08275	157.074	4.442e-07	9.91286e-06		0.0285714	0.0593233	0.000661899	0.872872	0.971335	0.00465921	5.76264e-05	351.78	349.348	270.012	422.593	1076	1442.68	1225.62	1127.45
Cd276				825.873	69.7116					-0.700443	-0.619136	-0.472173	-0.657415		0.460197	0.855565	0.605808	0.527596		54.3839	1.23101	5.52325	156.719	4.48608e-07	9.99519e-06		0.0285714	0.0593233	0.00187192	0.872872	0.964682	0.00465921	0.00010724	596.853	631.514	699.342	614.952	1335.54	1756.92	1477.48	1399.46
Ppm1h				825.277	95.3104					0.308255	0.646879	0.568086	0.654694		-0.600813	-0.479979	-0.526036	-0.571086		86.1397	-1.09507	7.99777	156.54	4.50838e-07	1.00288e-05		0.0285714	0.0593233	0.00181802	-0.872872	-0.970199	0.00465921	6.46937e-05	6822.18	8627.25	8168.65	8674.12	3632.54	3949.98	3825.84	3708.19
Cdkn2c				824.658	57.5415					-0.476678	-0.855207	-0.945036	-1.15294		0.863841	0.790035	0.773048	1.00294		14.0761	1.70145	4.81858	156.355	4.5317e-07	1.00646e-05		0.0285714	0.0593233	9.36821e-06	0.872872	0.985498	0.00465921	7.54128e-06	393.993	302.837	284.496	246.18	999.29	949.404	938.279	1100.54
Fen1				824.224	42.1204					-0.527041	-0.493531	-0.395759	-0.376548		0.44826	0.466282	0.47298	0.405358		31.281	0.897447	3.84218	156.225	4.54814e-07	1.0085e-05		0.0285714	0.0593233	3.71863e-07	0.872872	0.995875	0.00465921	1.74912e-07	218.103	223.252	238.976	242.193	429.768	435.183	437.213	417.147
CUNH7orf43				823.159	67.3955					-0.730608	-0.957213	-1.05769	-0.565819		0.748898	0.718489	0.736253	1.10769		32.3455	1.65415	5.39045	155.907	4.58875e-07	1.01588e-05		0.0285714	0.0593233	0.000986914	0.872872	0.967204	0.00465921	8.60352e-05	496.009	423.766	395.191	556.148	1384.93	1356.02	1372.83	1776.24
Tpp1				822.633	99.5037					0.504212	0.549443	0.485018	0.371251		-0.368033	-0.464841	-0.591616	-0.485435		49.9964	-0.954296	10.389	155.749	4.60895e-07	1.01752e-05		0.0285714	0.0593233	1.6383e-05	-0.872872	-0.988228	0.00465921	4.04277e-06	41745.7	43075.3	41194	38070.2	22805	21324.9	19530.9	21022.7
Gk				822.585	42.4369					-1.06624	-0.473238	-0.830433	-0.883865		0.678286	0.823054	0.957161	0.795279		68.3306	1.61814	3.861	155.735	4.61079e-07	1.01752e-05		0.0285714	0.0593233	1.89081e-05	0.872872	0.984207	0.00465921	9.73164e-06	136.021	205.681	160.352	154.486	458.139	506.603	556.05	496.924
Hck				822.024	95.037					-0.656528	-1.14811	-0.93381	-0.878884		1.18328	0.618215	0.780483	1.03536		38.0565	1.81515	7.92119	155.568	4.63243e-07	1.02068e-05		0.0285714	0.0593233	0.00280445	0.872872	0.956298	0.00465921	0.000201889	2931.5	2084.72	2418.73	2512.63	10496.2	7094.34	7939.01	9473.27
LOC106010941				821.55	45.1989					-0.771967	-1.36786	-1.75611	-1.78896		1.45481	1.64955	1.13028	1.45026		97.9789	2.8113	4.05265	155.426	4.65084e-07	1.02311e-05		0.0285714	0.0593233	0.000519231	0.872872	0.976834	0.00465921	3.05436e-05	144.23	95.0889	72.4171	70.7644	678.803	777.045	541.86	676.662
LOC101716432				820.814	87.0891					0.48917	0.389795	0.526445	0.402716		-0.462088	-0.552038	-0.499854	-0.294146		11.9902	-0.902257	6.74501	155.206	4.67958e-07	1.0271e-05		0.0285714	0.0593233	6.25568e-06	-0.872872	-0.986638	0.00465921	5.90525e-06	3320.8	3099.69	3407.74	3127.59	1716.97	1613.13	1672.58	1929.06
Hacd3				820.455	51.6867					0.678126	0.597843	0.70792	0.755336		-0.715455	-0.986381	-0.549743	-0.487647		53.6647	-1.36056	4.47977	155.099	4.69364e-07	1.0271e-05		0.0285714	0.0593233	4.8892e-06	-0.872872	-0.989294	0.00465921	3.04285e-06	738.737	698.696	754.173	779.405	280.558	232.352	314.829	328.72
Nme4				820.345	40.5236					0.794144	0.633972	0.81547	0.700959		-0.492114	-0.999206	-0.833213	-0.620012		8.32914	-1.46708	3.73032	155.067	4.69796e-07	1.0271e-05		0.0285714	0.0593233	4.13678e-06	-0.872872	-0.98818	0.00465921	4.0925e-06	467.867	418.598	474.849	438.54	191.242	134.269	150.763	174.933
Elk3				820.324	84.4062					-0.4089	-0.452203	-0.664755	-0.479214		0.447578	0.627972	0.380308	0.549214		72.3369	1.00298	6.51322	155.06	4.69882e-07	1.0271e-05		0.0285714	0.0593233	0.000168608	0.872872	0.97918	0.00465921	2.22098e-05	1498.58	1454.24	1254.89	1427.25	2714.16	3075.8	2590.47	2912.34
Btg2				820.144	55.0744					-1.1317	-0.773766	-1.59092	-1.65535		1.25641	1.54655	1.34748	1.00129		51.4277	2.55115	4.6715	155.006	4.7059e-07	1.0271e-05		0.0285714	0.0593233	0.000835667	0.872872	0.97231	0.00465921	5.19835e-05	185.271	237.722	134.489	128.572	974.072	1191.28	1037.61	816.032
LOC110346649				818.228	13.2705					-1.69592	-1.84428	-1.84321	-2.62268		1.9953	1.93541	2.55455	1.52083		72.1787	4.29895	0.86715	154.436	4.78209e-07	1.04209e-05		0.0210706	0.0593233	0.00846057	0.929981	0.929321	0.000813758	0.000836573	4.69039	4.1343	4.13812	1.99336	72.5037	69.515	107.308	51.9031
Cd86				817.92	94.9507					-0.766601	-1.18773	-1.1461	-1.03468		1.22303	1.04834	1.30378	0.559968		93.4475	2.08592	7.90893	154.344	4.79448e-07	1.04316e-05		0.0285714	0.0593233	0.00482657	0.872872	0.946071	0.00465921	0.000376417	2539.85	1896.61	1952.16	2108.98	10089.6	8938.87	10670.5	6371.58
Ahnak				817.555	98.4751					0.72892	1.37718	0.834857	1.28723		-0.935575	-0.830005	-1.24397	-1.21864		96.7345	-2.13021	9.18551	154.235	4.80919e-07	1.04472e-05		0.0285714	0.0593233	0.00540268	-0.872872	-0.942518	0.00465921	0.000454592	17186.8	26937	18496.4	25308.7	5420.97	5832.6	4377.45	4455.01
Cdkn1c				817.358	72.0132					-2.20032	-2.05856	-2.24457	-1.75637		2.157	1.95403	1.25823	2.89057		26.8431	4.24032	5.6741	154.177	4.81716e-07	1.04482e-05		0.0285714	0.0593233	0.0266688	0.872872	0.85699	0.00465921	0.00655023	106.706	117.828	103.453	145.515	2206.63	1916.9	1183.05	3669.74
Il4r				816.927	78.5802					-0.634343	-0.819897	-0.723602	-0.411662		0.55919	0.610686	0.573036	0.846592		55.7506	1.29223	6.08525	154.048	4.83463e-07	1.04698e-05		0.0285714	0.0593233	0.00021379	0.872872	0.975171	0.00465921	3.7556e-05	914.627	804.121	859.695	1067.45	2093.15	2169.25	2113.34	2554.79
Tnni2				815.894	42.6671					0.921198	0.708321	1.03034	0.598152		-0.749837	-1.03905	-0.582645	-0.886476		4.74718	-1.63359	3.87311	153.741	4.8768e-07	1.05447e-05		0.0285714	0.0593233	0.00111201	-0.872872	-0.968223	0.00465921	7.83211e-05	547.604	472.344	590.717	437.543	171.277	139.982	192.445	155.709
Steap3				815.569	82.2556					-1.63101	-0.80072	-1.40617	-1.18785		1.22264	1.52766	0.847977	1.42747		89.6641	2.50266	6.34729	153.645	4.89017e-07	1.05466e-05		0.0285714	0.0593233	0.00262404	0.872872	0.958088	0.00465921	0.000178321	425.653	757.61	497.609	579.072	3082.98	3809.04	2377.62	3553.44
Casp10				815.503	61.8212					-0.354776	-0.338856	-0.440995	-0.359117		0.368021	0.307738	0.414044	0.403941		83.8164	0.747875	5.07665	153.625	4.89288e-07	1.05466e-05		0.0285714	0.0593233	6.78321e-06	0.872872	0.993466	0.00465921	6.93931e-07	589.817	596.373	555.543	588.042	974.072	934.168	1005.68	998.654
Cers6				812.699	77.3142					-1.20237	-1.73756	-2.02922	-1.7775		2.35124	1.29716	1.36005	1.73821		93.3252	3.41259	6.00253	152.793	5.00991e-07	1.07736e-05		0.0285714	0.0593233	0.0152626	0.872872	0.897224	0.00465921	0.00250913	349.434	240.823	196.561	234.22	4113.8	1980.7	2069	2689.35
Frrs1				812.61	93.4762					0.458151	0.616894	0.48953	0.557258		-0.570154	-0.498972	-0.705254	-0.347454		86.4777	-1.05675	7.59675	152.766	5.01367e-07	1.07736e-05		0.0285714	0.0593233	5.98511e-06	-0.872872	-0.98658	0.00465921	5.98136e-06	5759.8	6429.87	5886.48	6169.46	2823.44	2966.29	2570.96	3294.88
Mthfd2				812.384	77.192					-1.20426	-2.69008	-1.86863	-2.47406		2.47729	1.85537	2.2049	1.69946		35.0284	4.04771	5.99527	152.699	5.02323e-07	1.07775e-05		0.0285714	0.0593233	0.00426	0.872872	0.951868	0.00465921	0.000268802	282.596	100.257	177.939	116.612	3637.79	2363.51	3011.72	2121.3
Hk2				811.818	89.398					-0.812627	-0.760662	-0.915646	-0.464659		0.918676	0.82414	0.51497	0.695808		84.658	1.47478	7.00425	152.532	5.04733e-07	1.08125e-05		0.0285714	0.0593233	0.000547177	0.872872	0.97087	0.00465921	6.04557e-05	1484.51	1538.99	1382.13	1889.71	4931.3	4618.46	3727.4	4225.3
Gng12				810.994	84.4997					0.381948	0.589463	0.596729	0.463875		-0.658544	-0.419016	-0.56166	-0.392794		73.0706	-1.0152	6.52174	152.288	5.08258e-07	1.08562e-05		0.0285714	0.0593233	7.66725e-05	-0.872872	-0.980396	0.00465921	1.85586e-05	2605.51	3008.74	3023.93	2757.82	1266.19	1495.05	1354.21	1522.49
Eif4e3				810.977	50.2266					-0.664009	-0.597062	-0.585162	-1.09291		0.723064	0.683364	0.874683	0.658033		26.8575	1.4617	4.38635	152.282	5.08333e-07	1.08562e-05		0.0285714	0.0593233	1.01878e-05	0.872872	0.985667	0.00465921	7.28242e-06	267.352	280.099	282.427	198.34	700.869	681.819	778.647	669.934
St3gal2				810.412	57.4408					-0.569376	-0.996066	-0.786126	-0.877203		1.08162	0.794992	0.539491	0.812672		75.9261	1.6219	4.81467	152.115	5.10768e-07	1.08914e-05		0.0285714	0.0593233	0.00203748	0.872872	0.960537	0.00465921	0.000149127	374.059	278.032	321.739	301.994	1176.87	964.64	807.913	976.547
Sgk1				809.9	98.7557					-0.612285	-0.55836	-0.538046	-0.35896		0.629588	0.493727	0.551985	0.39235		46.8748	1.03325	9.39141	151.964	5.12987e-07	1.0922e-05		0.0285714	0.0593233	7.45415e-05	0.872872	0.982654	0.00465921	1.28777e-05	9547.3	9910.95	10051.5	11380.1	22581.2	20551.7	21398.6	19157
N4bp1				809.403	76.1706					-0.527943	-0.413845	-0.761694	-0.560453		0.600068	0.633721	0.385036	0.645112		79.3498	1.1311	5.9302	151.817	5.15149e-07	1.09443e-05		0.0285714	0.0593233	0.000122627	0.872872	0.978786	0.00465921	2.34909e-05	905.246	979.829	769.691	885.053	1979.67	2026.41	1705.4	2042.48
Adm				809.298	33.4676					-0.831167	-1.44717	-1.76097	-1.14867		1.32279	1.23904	1.02293	1.60322		18.4708	2.58918	3.17934	151.786	5.1561e-07	1.09443e-05		0.0285714	0.0593233	0.00136306	0.872872	0.968332	0.00465921	7.75229e-05	79.7367	51.6787	41.3812	63.7876	358.315	338.053	290.884	435.409
Sorbs1				808.717	47.0977					0.464097	0.87484	0.611424	0.524223		-0.604066	-0.549145	-0.72125	-0.600123		93.9653	-1.24816	4.18393	151.614	5.18156e-07	1.09731e-05		0.0285714	0.0593233	0.00260445	-0.872872	-0.96278	0.00465921	0.000125338	527.669	701.797	584.51	550.168	251.136	260.919	231.466	251.826
Cd320				808.628	29.3246					-0.771792	-0.888161	-0.928687	-0.859695		0.506502	0.893194	1.0667	0.981943		11.8032	1.75145	2.79968	151.588	5.18546e-07	1.09731e-05		0.0285714	0.0593233	0.00299553	0.872872	0.962723	0.00465921	0.000125903	77.3915	71.3166	69.3135	72.7577	189.14	247.588	279.355	263.36
Ccdc22				807.949	77.6955					-0.535054	-0.42522	-0.407128	-0.605311		0.345088	0.522546	0.639228	0.465852		66.6043	0.988746	6.02899	151.387	5.2154e-07	1.10196e-05		0.0285714	0.0593233	0.000475891	0.872872	0.975822	0.00465921	3.46965e-05	982.638	1060.45	1073.84	935.883	1809.44	2046.41	2218.88	1967.51
Psmc4				807.772	76.0052					-0.657343	-0.562811	-0.448746	-0.618592		0.416145	0.658892	0.764091	0.448363		21.5925	1.14975	5.92233	151.335	5.22325e-07	1.10196e-05		0.0285714	0.0593233	0.00172676	0.872872	0.965875	0.00465921	9.68213e-05	820.819	876.471	948.664	843.192	1728.53	2045.46	2200.26	1767.59
Pnrc1				806.398	83.6438					-0.685805	-0.607844	-0.52432	-0.602572		0.365464	0.731317	0.521693	0.802066		26.5195	1.21988	6.45278	150.929	5.28455e-07	1.1132e-05		0.0285714	0.0593233	0.00312335	0.872872	0.959241	0.00465921	0.000164149	1151.49	1215.48	1287.99	1219.94	2387.37	3076.75	2660.53	3231.45
Prps2				805.359	84.3919					-0.50328	-0.593097	-0.674025	-0.590918		0.489762	0.57335	0.43994	0.858267		56.9877	1.18945	6.51257	150.623	5.33144e-07	1.11975e-05		0.0285714	0.0593233	0.00320331	0.872872	0.957918	0.00465921	0.000180474	1368.42	1285.77	1215.57	1287.71	2724.67	2887.25	2632.15	3517.88
Gprc5b				805.231	72.1643					1.63503	1.59275	2.09916	1.49991		-1.10913	-2.12659	-1.31372	-2.27743		83.7157	-3.35365	5.68634	150.585	5.33724e-07	1.11975e-05		0.0285714	0.0593233	0.00227388	-0.872872	-0.963903	0.00465921	0.000114424	2040.32	1981.36	2814.96	1857.81	303.675	149.505	263.392	134.564
Tank				805.175	73.0921					-0.645086	-0.98592	-0.512369	-0.81975		0.766479	0.673602	0.957238	0.565806		25.4406	1.47948	5.74572	150.568	5.33981e-07	1.11975e-05		0.0285714	0.0593233	0.000491809	0.872872	0.971515	0.00465921	5.65543e-05	695.351	548.828	762.449	615.949	1851.47	1735.97	2113.34	1610.92
CUNH19orf38				803.162	62.3175					-0.621499	-1.01308	-0.693271	-0.698935		0.864602	0.479725	0.962057	0.720397		27.2819	1.51942	5.1032	149.975	5.43216e-07	1.13584e-05		0.0285714	0.0593233	0.00162966	0.872872	0.964111	0.00465921	0.000112475	449.105	342.113	427.261	425.583	1259.88	964.64	1348	1139.95
Cdyl				803.146	57.2323					-0.404996	-0.484924	-0.470109	-0.442229		0.502913	0.585665	0.344427	0.369252		62.0226	0.905489	4.80618	149.971	5.4329e-07	1.13584e-05		0.0285714	0.0593233	0.001079	0.872872	0.978315	0.00465921	2.50786e-05	464.349	439.269	443.813	452.493	872.146	923.693	781.308	794.886
Strn4				800.536	69.9202					-0.460805	-0.492888	-0.417243	-0.488669		0.37205	0.468209	0.648156	0.371189		55.5132	0.935052	5.53483	149.204	5.55535e-07	1.1597e-05		0.0285714	0.0593233	0.00173923	0.872872	0.972076	0.00465921	5.32982e-05	738.737	722.469	761.414	724.587	1316.63	1407.44	1594.54	1315.84
Tmco3				800.031	67.2589					0.427122	0.450759	0.5191	0.347821		-0.322824	-0.508465	-0.52067	-0.392842		61.0947	-0.872474	5.38157	149.055	5.5794e-07	1.16297e-05		0.0285714	0.0593233	1.11333e-05	-0.872872	-0.986773	0.00465921	5.72802e-06	1239.44	1259.93	1321.1	1173.09	736.596	647.537	642.074	701.653
Grb2				797.94	97.9573					-0.53996	-0.6256	-0.489146	-0.568406		0.315873	0.712356	0.610895	0.583989		51.3127	1.11808	8.91343	148.442	5.68025e-07	1.18222e-05		0.0285714	0.0593233	0.00203066	0.872872	0.968051	0.00465921	7.9587e-05	7125.88	6715.13	7381.37	6986.73	12897.3	16976.9	15823.9	15531.5
Pdia5				797.505	42.7246					-0.688191	-0.688056	-0.736208	-0.849613		0.677119	0.63429	0.570148	1.08051		47.9753	1.49895	3.87545	148.315	5.70147e-07	1.18487e-05		0.0285714	0.0593233	0.00453688	0.872872	0.95059	0.00465921	0.000290507	182.925	182.943	176.905	163.456	472.85	458.99	438.987	625.721
Cd164				796.685	99.1081					-0.466426	-0.31893	-0.367375	-0.423998		0.379986	0.400317	0.365816	0.430611		58.6636	0.787515	9.77524	148.074	5.74174e-07	1.19145e-05		0.0285714	0.0593233	5.00521e-07	0.872872	0.995559	0.00465921	2.18259e-07	14168.5	15693.8	15175.5	14591.4	25476.1	25837.7	25227.1	26386
Ptma				794.486	97.9429					-0.462264	-0.532751	-0.382069	-0.425201		0.318716	0.460169	0.458995	0.564405		12.9037	0.902797	8.90368	147.431	5.85135e-07	1.21232e-05		0.0285714	0.0593233	0.000354355	0.872872	0.981962	0.00465921	1.4474e-05	7671.14	7305.31	8109.68	7870.79	13182	14540.1	14528.2	15629.6
Stx1b				794.32	58.8362					0.730284	0.708617	0.863428	0.377805		-0.556873	-0.663017	-0.631475	-0.828769		33.9207	-1.34939	4.89995	147.382	5.85974e-07	1.21232e-05		0.0285714	0.0593233	0.0021917	-0.872872	-0.962524	0.00465921	0.000127916	1027.2	1011.87	1126.6	804.322	420.311	390.427	399.079	347.943
Nek2				793.967	70.0496					-0.588107	-1.04424	-1.49565	-0.930224		1.07367	1.11432	0.914179	0.956056		40.2647	1.99955	5.54557	147.279	5.87758e-07	1.2142e-05		0.0285714	0.0593233	3.25877e-06	0.872872	0.989093	0.00465921	3.21734e-06	567.538	413.43	302.083	447.51	1797.88	1849.29	1609.62	1657.05
Fam98b				792.778	59.8648					0.570816	0.402069	0.383659	0.393142		-0.368947	-0.496596	-0.378322	-0.505821		59.9439	-0.876459	4.96466	146.932	5.9381e-07	1.22489e-05		0.0285714	0.0593233	0.000167414	-0.872872	-0.982922	0.00465921	1.22934e-05	1024.85	911.613	900.041	905.983	533.795	488.51	530.332	485.39
Trim16				791.973	43.3216					0.451532	0.828373	1.02975	1.00286		-0.96547	-0.877112	-0.818784	-0.651149		42.0629	-1.67471	3.92344	146.697	5.97948e-07	1.22825e-05		0.0285714	0.0593233	0.00351369	-0.872872	-0.954553	0.00465921	0.000226742	405.719	527.123	606.235	595.019	151.312	160.932	167.613	188.389
Mxd4				791.753	95.2816					0.316442	0.409747	0.4522	0.409155		-0.454289	-0.40058	-0.438593	-0.294082		69.3016	-0.793389	7.9908	146.633	5.99087e-07	1.22825e-05		0.0285714	0.0593233	4.82475e-06	-0.872872	-0.990081	0.00465921	2.42163e-06	7069.6	7541.99	7767.25	7538.9	4143.22	4300.41	4188.55	4629.95
Hspbap1				791.697	31.1875					0.770656	0.64917	0.887923	0.561318		-0.670144	-0.565249	-0.744175	-0.8895		49.457	-1.44311	2.98556	146.617	5.99374e-07	1.22825e-05		0.0285714	0.0593233	0.000416329	-0.872872	-0.979774	0.00465921	2.03737e-05	275.561	253.226	298.979	238.207	100.875	108.558	95.7789	86.5051
LOC101721350				791.626	89.2901					-0.316091	-0.641221	-0.471082	-0.640802		0.498468	0.531605	0.592177	0.446947		57.6926	1.02978	6.99243	146.596	5.99744e-07	1.22825e-05		0.0285714	0.0593233	9.35333e-06	0.872872	0.986681	0.00465921	5.84854e-06	2220.9	1772.58	1994.57	1773.1	3906.79	3997.59	4169.04	3769.7
Fibp				791.604	94.4904					-0.831501	-0.735578	-0.535265	-0.580107		0.419053	0.645331	0.883196	0.734872		14.9105	1.34624	7.79021	146.59	5.99858e-07	1.22825e-05		0.0285714	0.0593233	0.00168147	0.872872	0.963736	0.00465921	0.000116009	2582.06	2759.64	3170.84	3073.76	6144.95	7188.62	8477.32	7648.98
Psph				790.726	69.2081					-0.408563	-0.613748	-0.507855	-0.711602		0.3767	0.693765	0.556519	0.614784		15.9318	1.12278	5.49603	146.334	6.04424e-07	1.23384e-05		0.0285714	0.0593233	0.000322372	0.872872	0.975112	0.00465921	3.78221e-05	728.184	631.514	679.686	590.035	1255.68	1564.56	1422.49	1481.16
Ell2				790.586	52.8879					-0.506915	-0.553127	-0.809528	-0.664485		0.829604	0.692944	0.576495	0.435012		67.7192	1.27228	4.55009	146.293	6.05157e-07	1.23384e-05		0.0285714	0.0593233	0.00104546	0.872872	0.968824	0.00465921	7.3993e-05	344.744	333.845	279.323	308.971	872.146	793.233	731.645	663.206
Ly96				790.536	70.7257					-0.615929	-0.643887	-0.472365	-0.832125		0.445591	0.670033	0.853705	0.594977		3.46688	1.28567	5.58607	146.278	6.05416e-07	1.23384e-05		0.0285714	0.0593233	0.00099858	0.872872	0.967591	0.00465921	8.3047e-05	655.483	642.883	724.171	564.121	1369.16	1599.8	1817.14	1518.65
Acaa1				790.131	90.1892					-0.305587	-0.301533	-0.401157	-0.436944		0.337619	0.397328	0.317047	0.393228		62.2671	0.722098	7.08675	146.16	6.07542e-07	1.23384e-05		0.0285714	0.0593233	1.10415e-06	0.872872	0.992392	0.00465921	1.0948e-06	2469.49	2476.44	2311.14	2254.49	3857.41	4020.44	3802.78	4009.03
Ywhag				790.012	95.483					-0.403414	-0.284514	-0.460101	-0.42549		0.425914	0.440387	0.355073	0.352145		68.7262	0.785894	8.03479	146.126	6.08169e-07	1.23384e-05		0.0285714	0.0593233	1.49746e-06	0.872872	0.991574	0.00465921	1.48598e-06	4427.73	4808.19	4257.09	4360.48	7868.23	7947.57	7491.15	7475.97
Ccnb3				789.918	38.1069					-1.16774	-2.52724	-3.11257	-3.31299		2.88962	2.39344	2.63841	2.19906		80.9609	4.91814	3.55722	146.098	6.08665e-07	1.23384e-05		0.029401	0.060183	0.00240495	0.878114	0.96601	0.00412316	9.56906e-05	38.6958	14.47	9.31077	7.97345	659.889	467.56	554.276	408.496
Nptn				789.892	92.8648					-0.384661	-0.492237	-0.475937	-0.652854		0.661497	0.400286	0.475762	0.468144		25.1744	1.00327	7.48424	146.091	6.08801e-07	1.23384e-05		0.0285714	0.0593233	0.000232364	0.872872	0.977498	0.00465921	2.80074e-05	2988.95	2774.11	2805.65	2481.74	6173.32	5150.78	5427.47	5398.88
Ppme1				789.614	79.6591					-0.52596	-0.399357	-0.351042	-0.604033		0.417385	0.588472	0.382382	0.492153		47.2272	0.939388	6.15547	146.01	6.10267e-07	1.23501e-05		0.0285714	0.0593233	4.65462e-05	0.872872	0.981443	0.00465921	1.57532e-05	1085.83	1185.51	1225.92	1028.57	2088.95	2352.08	2038.85	2200.11
Nup88				788.786	69.2944					-0.320677	-0.60909	-0.458978	-0.607169		0.562484	0.427819	0.562302	0.44331		46.249	0.995769	5.50028	145.768	6.14659e-07	1.24209e-05		0.0285714	0.0593233	8.00115e-06	0.872872	0.985272	0.00465921	7.89866e-06	789.159	645.984	716.929	646.846	1456.38	1326.5	1456.19	1340.83
Ralgps2				788.084	30.7416					0.871551	1.07838	0.764915	0.792498		-0.57742	-1.16372	-0.882079	-0.884123		91.8291	-1.75639	2.92949	145.564	6.18409e-07	1.24716e-05		0.0285714	0.0593233	0.000145017	-0.872872	-0.981019	0.00465921	1.68533e-05	268.525	310.072	249.322	254.154	97.7224	64.7537	78.9289	78.8158
Chst11				787.981	50.1043					-0.453913	-0.661949	-0.772095	-0.537732		0.804211	0.486283	0.517804	0.617392		18.2047	1.21591	4.37867	145.534	6.1896e-07	1.24716e-05		0.0285714	0.0593233	0.000521338	0.872872	0.972959	0.00465921	4.84337e-05	320.119	276.998	256.564	301.994	767.068	615.16	628.771	673.779
Kif3a				787.753	61.3249					0.729572	0.744373	0.74699	0.399328		-0.625698	-0.511161	-0.602353	-0.88105		84.7946	-1.31248	5.0513	145.468	6.20183e-07	1.24782e-05		0.0285714	0.0593233	0.000664841	-0.872872	-0.971418	0.00465921	5.71292e-05	1146.8	1158.64	1160.74	911.963	447.632	484.701	454.95	374.856
Dnaja4				787.405	21.9305					1.29761	1.33463	1.53323	0.808089		-1.13101	-0.946559	-1.4189	-1.47709		54.2185	-2.53357	1.97874	145.367	6.22061e-07	1.24979e-05		0.0285714	0.0593233	0.00318447	-0.872872	-0.958082	0.00465921	0.000178395	157.128	161.238	185.181	111.628	28.371	32.3769	23.0579	22.1069
LOC101715076				786.503	88.4773					-0.555908	-0.493277	-0.74057	-0.966129		0.73444	0.787954	0.745096	0.488395		87.0603	1.3719	6.89671	145.105	6.26951e-07	1.25692e-05		0.0285714	0.0593233	8.54973e-05	0.872872	0.978517	0.00465921	2.43904e-05	1674.47	1748.81	1473.17	1259.8	4096.98	4251.84	4127.36	3454.44
Tsr2				786.393	65.5614					-0.437943	-0.448881	-0.43106	-0.450037		0.267157	0.515895	0.546721	0.438148		19.449	0.88912	5.2828	145.073	6.27549e-07	1.25692e-05		0.0285714	0.0593233	0.00163019	0.872872	0.975651	0.00465921	3.54328e-05	633.203	628.413	636.236	627.909	1032.92	1227.46	1253.99	1163.01
Prpf38a				786.251	53.9164					-0.395567	-0.378367	-0.405894	-0.367791		0.293305	0.378751	0.47757	0.397993		18.1112	0.776657	4.60433	145.032	6.28323e-07	1.25692e-05		0.0285714	0.0593233	0.00045922	0.872872	0.988112	0.00465921	4.16331e-06	411.582	416.531	408.639	419.603	664.092	704.673	754.703	714.148
Tmem216				785.37	42.7174					0.641478	0.782501	0.8626	0.609621		-1.04847	-0.604679	-0.692955	-0.5501		53.2331	-1.44269	3.8753	144.776	6.33151e-07	1.26418e-05		0.0285714	0.0593233	4.34667e-05	-0.872872	-0.982123	0.00465921	1.40926e-05	466.694	514.72	544.163	456.48	143.957	196.166	184.463	203.768
Pml				785.257	42.1636					-0.662404	-0.441536	-0.757236	-0.461023		0.631139	0.675237	0.506615	0.509209		52.2693	1.15958	3.84491	144.743	6.33774e-07	1.26418e-05		0.0285714	0.0593233	1.01524e-05	0.872872	0.985972	0.00465921	6.82908e-06	192.306	224.286	180.008	221.263	472.85	487.558	433.666	434.448
Lyz				784.468	99.9568					-0.63813	-1.25368	-1.20652	-1.42573		0.845214	1.19998	1.38114	1.09771		3.02093	2.24281	12.4882	144.514	6.38141e-07	1.26896e-05		0.0285714	0.0593233	0.000841179	0.872872	0.969932	0.00465921	6.64398e-05	63971.1	41752.3	43139.9	37058.6	178862	228726	259329	213074
P2ry1				784.429	31.7198					-0.68384	-1.44897	-1.36355	-1.03574		1.2671	1.0939	0.867759	1.30333		82.0902	2.26196	3.03545	144.503	6.38354e-07	1.26896e-05		0.0285714	0.0593233	0.000428285	0.872872	0.976154	0.00465921	3.32965e-05	86.7723	50.6452	53.7956	67.7743	338.351	299.962	256.297	346.982
Chrna4				784.32	9.11314					-1.66879	-2.22751	-1.48317	-1.84801		1.65169	1.54609	1.74063	2.28907		73.7035	3.9362	0.337146	144.471	6.38962e-07	1.26896e-05		0.0210706	0.0593233	0.00507775	0.929981	0.948475	0.000813758	0.000328887	3.5178	2.06715	4.13812	2.99004	44.1327	40.9472	47.0026	69.2041
Ahcyl1				784.141	93.8215					0.479899	0.509258	0.561193	0.284999		-0.381723	-0.446382	-0.465734	-0.54151		65.2377	-0.920451	7.66705	144.42	6.39958e-07	1.26896e-05		0.0285714	0.0593233	0.000708214	-0.872872	-0.976801	0.00465921	3.06729e-05	6240.57	6368.89	6602.37	5451.85	3433.94	3283.4	3239.63	3073.82
Ccdc114				783.936	22.9159					0.974975	0.836271	1.09375	0.894079		-0.974904	-0.875414	-0.692588	-1.25617		65.6333	-1.90952	2.09897	144.36	6.411e-07	1.26896e-05		0.0285714	0.0593233	2.71802e-05	-0.872872	-0.988965	0.00465921	3.33191e-06	157.128	142.633	170.697	148.505	39.9296	42.8517	48.7763	32.6797
Spns3				783.839	47.6588					0.789631	1.34833	0.980694	0.891158		-1.42719	-0.766066	-0.881948	-0.934604		82.2341	-2.00382	4.22321	144.332	6.41643e-07	1.26896e-05		0.0285714	0.0593233	0.0023973	-0.872872	-0.957637	0.00465921	0.000184082	589.817	869.236	673.479	632.892	126.093	199.975	184.463	177.816
Hif1a				782.985	94.0732					-0.775729	-0.942905	-0.93496	-1.17633		1.33423	0.961384	0.539693	0.994617		73.4014	1.93564	7.71106	144.084	6.46438e-07	1.27662e-05		0.0285714	0.0593233	0.00624477	0.872872	0.938166	0.00465921	0.000563989	2272.5	2023.74	2034.92	1721.27	9813.22	7578.09	5657.17	7754.71
Ninj1				782.308	93.7064					-0.424315	-0.862061	-0.798583	-0.771032		0.721594	0.747564	0.49587	0.890962		29.2958	1.42493	7.64314	143.889	6.50264e-07	1.28236e-05		0.0285714	0.0593233	0.000342784	0.872872	0.972271	0.00465921	5.22014e-05	3052.27	2253.19	2354.59	2400.01	6755.45	6878.18	5776.89	7597.07
Ido2				781.424	55.6427					-1.21102	-1.10821	-1.42703	-0.948549		0.826562	1.61654	0.862376	1.38933		38.6391	2.38173	4.70698	143.633	6.55299e-07	1.29046e-05		0.0285714	0.0593233	0.00922097	0.872872	0.923595	0.00465921	0.00105218	187.616	201.547	161.387	225.25	773.373	1337.93	792.837	1142.83
Ldha				780.899	97.2164					-0.590334	-0.495929	-0.394589	-0.619101		0.335131	0.617646	0.616016	0.531161		25.829	1.05188	8.53537	143.481	6.58311e-07	1.29408e-05		0.0285714	0.0593233	0.000478708	0.872872	0.975525	0.00465921	3.59816e-05	5340.01	5701.2	6116.14	5234.57	10143.2	12337.5	12323.6	11619.6
Psmb2				780.779	83.4928					-0.415471	-0.699693	-0.409905	-0.667973		0.477303	0.502019	0.701902	0.511817		5.57434	1.09388	6.4427	143.446	6.59001e-07	1.29408e-05		0.0285714	0.0593233	5.11915e-05	0.872872	0.979203	0.00465921	2.21367e-05	1403.6	1152.44	1409.03	1178.08	2606.98	2652.05	3046.3	2670.13
Tnfrsf1a				779.286	86.9453					-0.518194	-0.345171	-0.313099	-0.424113		0.311402	0.406707	0.415169	0.4673		58.9513	0.799426	6.73694	143.015	6.67663e-07	1.30799e-05		0.0285714	0.0593233	8.3611e-06	0.872872	0.986677	0.00465921	5.85354e-06	1659.23	1870.77	1912.85	1771.1	2949.53	3151.03	3169.57	3286.23
Tmem164				779.235	78.6737					0.848356	0.709639	0.719605	0.817794		-0.409303	-1.02574	-0.944363	-0.715983		81.5004	-1.53054	6.08803	143	6.67963e-07	1.30799e-05		0.0285714	0.0593233	1.12042e-05	-0.872872	-0.987806	0.00465921	4.49114e-06	2463.63	2237.69	2253.21	2411.97	1029.76	671.344	710.36	832.372
Apobec1				778.891	37.9055					-1.5983	-2.16633	-1.7747	-1.64876		1.38893	1.83078	2.58792	1.38048		28.9002	3.70081	3.5435	142.901	6.69979e-07	1.31009e-05		0.0285714	0.0593233	0.0239241	0.872872	0.865927	0.00465921	0.00543552	43.3861	28.9401	38.2776	41.8606	350.96	477.083	807.026	348.904
Ldlr				777.974	89.736					-0.586336	-0.419236	-0.772563	-0.903109		0.787052	0.748235	0.535294	0.610662		82.9605	1.33304	7.03452	142.636	6.75379e-07	1.31879e-05		0.0285714	0.0593233	3.81402e-05	0.872872	0.980001	0.00465921	1.96997e-05	1815.18	2038.21	1595.25	1457.15	4704.33	4579.42	3950.88	4162.82
Stt3b				777.4	91.2465					0.418144	0.382475	0.406875	0.275338		-0.311668	-0.412064	-0.430331	-0.328769		79.1484	-0.741821	7.22075	142.471	6.78788e-07	1.32359e-05		0.0285714	0.0593233	3.03858e-05	-0.872872	-0.988272	0.00465921	3.99781e-06	4468.77	4359.62	4434	4047.52	2694.2	2513.02	2481.38	2662.44
Kif27				776.81	24.8148					0.784139	1.08584	1.06503	0.63079		-0.813058	-1.00888	-0.776667	-0.967186		71.7543	-1.80971	2.324	142.301	6.82311e-07	1.3286e-05		0.0285714	0.0593233	0.0021672	-0.872872	-0.96726	0.00465921	8.55965e-05	164.164	202.581	199.664	147.509	53.5897	46.6608	54.9842	48.0584
Tigd4				775.632	28.2313					0.625695	0.960189	1.0917	0.920302		-1.12638	-0.681268	-0.782569	-1.00767		80.0475	-1.81073	2.69519	141.961	6.89408e-07	1.33829e-05		0.0285714	0.0593233	0.000855779	-0.872872	-0.973394	0.00465921	4.61494e-05	189.961	239.789	262.771	233.223	55.6913	76.1809	70.9474	60.5536
Psma6				775.525	93.1741					-0.482224	-0.8594	-0.559814	-0.706902		0.419984	0.729939	0.805804	0.652613		8.3651	1.30465	7.53297	141.93	6.90056e-07	1.33829e-05		0.0285714	0.0593233	0.000598116	0.872872	0.970503	0.00465921	6.27529e-05	2769.68	2132.26	2624.6	2370.11	5177.19	6418.24	6764.83	6083.23
LOC101712442				775.31	94.3969					-0.77008	-0.826986	-0.688485	-1.03856		1.02886	0.904609	0.978627	0.412011		46.249	1.67649	7.7729	141.869	6.9136e-07	1.33829e-05		0.0285714	0.0593233	0.00388156	0.872872	0.951346	0.00465921	0.000277527	2510.53	2413.4	2656.67	2084.06	8738.27	8017.08	8439.19	5697.81
Arpc5				775.264	99.1585					-0.457969	-0.538286	-0.362112	-0.413658		0.470996	0.316682	0.515361	0.468986		29.5188	0.886539	9.80946	141.855	6.91642e-07	1.33829e-05		0.0285714	0.0593233	9.42247e-05	0.872872	0.985301	0.00465921	7.8529e-06	14442.9	13660.8	15435.2	14893.4	27498.9	24709.3	28357.7	27460.6
Rps6ka2				775.15	89.9302					0.634169	0.928602	0.646626	0.681192		-0.749923	-0.451399	-1.00195	-0.687314		87.7508	-1.43785	7.06159	141.823	6.92331e-07	1.33829e-05		0.0285714	0.0593233	0.000147712	-0.872872	-0.975646	0.00465921	3.54539e-05	4238.94	5198.88	4275.71	4379.42	1623.45	1996.89	1363.08	1695.5
Ncr3lg1				775.03	40.1784					0.743586	0.423323	0.638378	0.666033		-0.615065	-0.426011	-0.737071	-0.693173		56.6353	-1.23947	3.70411	141.788	6.93065e-07	1.33829e-05		0.0285714	0.0593233	0.00026338	-0.872872	-0.977687	0.00465921	2.73097e-05	459.659	367.953	427.261	435.55	178.632	203.784	164.066	169.166
Dct				774.723	58.9513					0.776224	0.658824	0.871527	0.537127		-0.52559	-1.00613	-0.573981	-0.737999		16.0253	-1.4176	4.90324	141.7	6.94942e-07	1.34005e-05		0.0285714	0.0593233	0.000172931	-0.872872	-0.976195	0.00465921	3.31245e-05	1050.65	968.459	1122.47	890.036	425.565	304.723	411.495	367.166
Alkbh3				774.536	67.2157					-0.652473	-0.675925	-0.417804	-0.535624		0.468534	0.487213	0.794933	0.531145		68.4169	1.14454	5.37982	141.646	6.96084e-07	1.3404e-05		0.0285714	0.0593233	0.00103698	0.872872	0.967621	0.00465921	8.28203e-05	565.193	556.063	665.203	612.959	1230.46	1246.51	1543.11	1285.08
Stom				773.995	86.859					-0.936306	-1.84829	-1.99856	-1.6319		1.94295	1.26493	1.90325	1.30393		50.5502	3.18701	6.72489	141.49	6.99405e-07	1.34493e-05		0.0285714	0.0593233	0.0051615	0.872872	0.943523	0.00465921	0.000431503	739.91	392.758	353.809	456.48	5450.39	3406.24	5302.43	3499.61
Hdac3				773.728	84.2408					0.739183	0.793784	1.00038	0.527897		-0.887265	-0.776143	-0.468569	-0.929262		59.1167	-1.52898	6.50281	141.413	7.01053e-07	1.34624e-05		0.0285714	0.0593233	0.000927992	-0.872872	-0.965344	0.00465921	0.000101375	3045.24	3162.74	3649.82	2630.24	985.63	1064.63	1317.85	957.324
Nfe2l1				773.49	82.7016					-0.582992	-0.454685	-0.412461	-0.507084		0.408639	0.631668	0.589978	0.326937		71.6536	0.983108	6.38321	141.345	7.02526e-07	1.3472e-05		0.0285714	0.0593233	0.00143071	0.872872	0.968793	0.00465921	7.42126e-05	1215.98	1329.18	1368.68	1281.73	2418.89	2823.45	2743	2285.66
Arhgap17				773.107	70.6107					-0.318	-0.404512	-0.471176	-0.323076		0.33696	0.325792	0.413899	0.440113		64.7414	0.758619	5.57964	141.235	7.049e-07	1.34989e-05		0.0285714	0.0593233	5.63212e-06	0.872872	0.989333	0.00465921	3.0102e-06	857.17	807.222	770.725	854.156	1350.25	1339.83	1424.27	1450.4
Aftph				772.449	88.0745					-0.373134	-0.376823	-0.38074	-0.474869		0.453389	0.342737	0.517081	0.29236		74.9479	0.805238	6.85889	141.046	7.09e-07	1.35588e-05		0.0285714	0.0593233	0.000706277	0.872872	0.978518	0.00465921	2.43845e-05	1995.76	1990.66	1985.26	1859.81	3540.07	3278.63	3699.9	3166.09
Prkcb				770.889	81.8816					0.652827	1.00751	0.913606	0.623652		-0.829712	-0.776393	-0.509192	-1.08229		94.3681	-1.5944	6.31722	140.598	7.18833e-07	1.37279e-05		0.0285714	0.0593233	0.000746545	-0.872872	-0.967411	0.00465921	8.44235e-05	2491.77	3186.51	2985.65	2441.87	891.06	924.645	1112.99	747.789
Rin2				770.075	93.1094					-0.552976	-0.449404	-0.648909	-0.524667		0.37624	0.689767	0.4254	0.684548		75.5736	1.09366	7.51942	140.365	7.24018e-07	1.3808e-05		0.0285714	0.0593233	0.00190123	0.872872	0.965011	0.00465921	0.000104298	2693.46	2894.01	2520.12	2746.85	5129.9	6375.39	5307.75	6352.36
Mettl7a				769.367	32.1945					1.55465	1.13017	1.12185	0.920547		-0.79017	-1.02589	-1.40943	-1.50172		29.9	-2.37196	3.06956	140.162	7.28567e-07	1.38757e-05		0.0285714	0.0593233	0.00271156	-0.872872	-0.956706	0.00465921	0.000196343	415.1	309.039	307.255	267.111	80.9099	68.5628	52.3237	49.0196
Slc11a2				768.632	65.5038					-0.666135	-0.560705	-0.55396	-0.807241		0.44951	0.91339	0.666166	0.558976		74.5882	1.30256	5.27948	139.952	7.33325e-07	1.39472e-05		0.0285714	0.0593233	0.00260964	0.872872	0.957988	0.00465921	0.000179583	510.08	548.828	551.405	462.46	1106.47	1526.47	1285.92	1193.77
Kiaa0040				768.339	30.1518					-1.41645	-1.29012	-1.49848	-2.463		1.39557	1.87953	1.30941	2.08355		73.2432	3.34602	2.86898	139.868	7.35229e-07	1.39643e-05		0.0285714	0.0593233	0.00573164	0.872872	0.942103	0.00465921	0.000464369	34.0054	37.2087	32.0704	15.9469	244.831	342.814	230.579	395.04
Cemip				767.846	46.3569					-1.09015	-2.24056	-1.50189	-1.53708		1.36656	1.56909	1.27452	2.15951		96.3389	3.19193	4.13125	139.727	7.3845e-07	1.40064e-05		0.0285714	0.0593233	0.00917505	0.872872	0.922945	0.00465921	0.00107871	109.052	48.578	81.7279	79.7345	603.147	694.198	565.805	1045.75
Pdlim4				766.844	68.0069					-0.521417	-1.0237	-0.724551	-0.824761		0.474238	0.829814	0.948041	0.84234		36.769	1.54942	5.42665	139.44	7.45041e-07	1.40887e-05		0.0285714	0.0593233	0.00100577	0.872872	0.966012	0.00465921	9.56712e-05	599.198	422.732	520.369	485.384	1195.79	1530.28	1661.06	1543.64
Tap2				766.56	66.7985					-0.773792	-1.11031	-0.917854	-0.648853		0.749264	0.587751	0.918039	1.19576		82.1405	1.7353	5.34833	139.359	7.46926e-07	1.40887e-05		0.0285714	0.0593233	0.00365964	0.872872	0.949574	0.00465921	0.000308556	459.659	363.818	415.881	501.331	1322.93	1182.71	1487.23	1803.15
Ints9				766.451	47.853					-0.483951	-0.380513	-0.426965	-0.540059		0.38685	0.355805	0.516306	0.572527		45.091	0.919391	4.23294	139.328	7.47647e-07	1.40887e-05		0.0285714	0.0593233	0.0003622	0.872872	0.980935	0.00465921	1.70775e-05	294.322	316.274	306.221	283.057	539.049	527.552	589.75	613.225
Afap1l1				766.381	66.518					0.703395	0.714779	1.06062	0.755987		-0.996243	-0.801694	-0.463196	-0.973653		85.9671	-1.60961	5.33196	139.308	7.48109e-07	1.40887e-05		0.0285714	0.0593233	0.000425038	-0.872872	-0.970159	0.00465921	6.49549e-05	1299.24	1309.54	1664.56	1347.51	399.296	457.085	578.221	405.613
Gsap				766.34	85.9311					-1.02137	-0.905637	-0.90858	-0.526015		0.642629	0.857652	0.702708	1.15862		56.1821	1.68266	6.65056	139.296	7.48386e-07	1.40887e-05		0.0285714	0.0593233	0.00231283	0.872872	0.955189	0.00465921	0.000217467	966.221	1047.01	1044.88	1362.46	3064.07	3556.69	3194.4	4381.97
Btbd1				766.267	89.9518					0.281994	0.3417	0.3747	0.35678		-0.31031	-0.312115	-0.422696	-0.310053		59.052	-0.677495	7.06211	139.275	7.48869e-07	1.40887e-05		0.0285714	0.0593233	1.07266e-06	-0.872872	-0.992982	0.00465921	8.59473e-07	3663.2	3818.02	3906.39	3858.15	2429.4	2426.36	2247.26	2429.83
Tyro3				766.101	66.1728					0.420187	0.368913	0.457328	0.333334		-0.338672	-0.354428	-0.521703	-0.364959		64.7486	-0.789786	5.31381	139.228	7.49977e-07	1.40904e-05		0.0285714	0.0593233	3.45268e-06	-0.872872	-0.98941	0.00465921	2.94536e-06	1186.67	1145.2	1217.64	1117.28	700.869	693.246	617.242	688.196
Btbd6				764.779	51.9025					0.570343	0.554516	0.634188	0.64331		-0.698932	-0.74608	-0.646834	-0.310511		37.0783	-1.19335	4.49576	138.85	7.58838e-07	1.42377e-05		0.0285714	0.0593233	5.05875e-05	-0.872872	-0.988369	0.00465921	3.89901e-06	710.595	702.831	742.793	747.511	294.218	284.726	305.074	385.428
Mmp13				763.919	58.6852					-1.01962	-2.32011	-2.08919	-2.9442		2.09084	2.36008	1.77691	2.14529		37.6897	4.05948	4.88752	138.605	7.64671e-07	1.43098e-05		0.0285714	0.0593233	0.000947853	0.872872	0.977148	0.00465921	2.93247e-05	146.575	58.9138	69.3135	37.8739	1273.54	1535.04	1024.3	1322.57
Vegfa				763.841	43.8251					-1.06792	-2.4348	-2.48419	-2.05807		1.6182	2.28246	1.70257	2.44175		61.5623	3.98721	3.95742	138.583	7.65197e-07	1.43098e-05		0.0285714	0.0593233	0.0065387	0.872872	0.937167	0.00465921	0.000591298	76.2189	28.9401	27.9323	37.8739	495.967	786.567	525.897	878.508
Acss2				763.758	77.7458					-0.429667	-0.268298	-0.385824	-0.421017		0.395051	0.378233	0.443115	0.288406		57.6135	0.752428	6.03107	138.559	7.65767e-07	1.43098e-05		0.0285714	0.0593233	1.34596e-05	0.872872	0.986879	0.00465921	5.59167e-06	1085.83	1214.45	1119.36	1092.36	1923.98	1901.66	1989.19	1786.81
Tcp11l2				762.944	82.2844					0.476471	0.575193	0.555678	0.285576		-0.559952	-0.498334	-0.480299	-0.354332		75.1061	-0.949285	6.34984	138.327	7.71342e-07	1.43788e-05		0.0285714	0.0593233	0.000707787	-0.872872	-0.972657	0.00465921	5.00638e-05	2488.25	2664.56	2628.74	2179.74	1212.6	1265.55	1281.49	1398.5
LOC101707760				762.917	22.9878					-3.87714	-1.78421	-2.14712	-2.19331		1.74664	2.44897	2.92889	2.87728		5.9052	5.07125	2.11277	138.319	7.71528e-07	1.43788e-05		0.0210706	0.0593233	0.0100158	0.929981	0.921492	0.000813758	0.00113961	1.1726	8.2686	6.20718	5.98009	106.129	173.311	242.108	233.564
Cxcl8				762.754	95.1162					-1.29771	-1.93701	-2.33109	-1.81968		2.45778	1.72207	1.14683	2.0588		20.866	3.72472	7.93984	138.273	7.72645e-07	1.43803e-05		0.0285714	0.0593233	0.014722	0.872872	0.899633	0.00465921	0.00234121	1133.9	727.637	553.474	789.371	15326.7	9203.6	6176.85	11623.4
Nedd1				760.82	60.9581					-0.405938	-0.404196	-0.389469	-0.284224		0.392746	0.370214	0.425419	0.295448		61.8212	0.742565	5.03287	137.722	7.86098e-07	1.46111e-05		0.0285714	0.0593233	8.00058e-06	0.872872	0.990657	0.00465921	2.02446e-06	552.294	552.962	558.646	600.999	961.462	946.547	983.508	898.692
Tlcd2				760.314	68.2299					-0.474267	-0.482572	-0.507634	-0.333869		0.289505	0.551228	0.498739	0.45887		96.1663	0.901692	5.43903	137.578	7.89666e-07	1.46579e-05		0.0285714	0.0593233	0.000400633	0.872872	0.977411	0.00465921	2.83309e-05	687.143	683.193	671.41	757.478	1167.41	1399.82	1349.77	1312.96
Eogt				759.783	35.4744					0.597822	0.682077	0.674554	0.796284		-0.508054	-0.834361	-0.890383	-0.51794		63.1518	-1.37373	3.34858	137.427	7.93422e-07	1.47079e-05		0.0285714	0.0593233	4.62474e-06	-0.872872	-0.987791	0.00465921	4.50849e-06	317.774	336.945	335.188	364.785	147.109	117.128	112.629	146.098
Ttc39c				758.562	75.1421					1.21273	0.733289	1.02263	0.941572		-0.910371	-1.06797	-1.35398	-0.577904		27.6991	-1.94018	5.87194	137.081	8.02138e-07	1.48497e-05		0.0285714	0.0593233	0.000527957	-0.872872	-0.970819	0.00465921	6.07679e-05	2516.4	1804.62	2205.62	2085.06	576.877	517.078	423.91	726.643
Fhl3				758.13	72.3657					0.619013	0.480329	0.398807	0.562583		-0.527522	-0.669361	-0.544839	-0.31901		23.3115	-1.02795	5.69867	136.958	8.05249e-07	1.48875e-05		0.0285714	0.0593233	2.99868e-05	-0.872872	-0.980512	0.00465921	1.82322e-05	1731.93	1573.1	1486.62	1665.45	781.779	708.482	772.439	903.498
Clec17a				757.577	21.9737					0.993574	0.899617	0.610185	1.03492		-0.890643	-0.822827	-0.771433	-1.05339		96.1016	-1.79582	1.98135	136.801	8.09255e-07	1.49417e-05		0.0285714	0.0593233	0.001143	-0.872872	-0.976255	0.00465921	3.28771e-05	150.093	140.566	114.833	154.486	39.9296	41.8995	43.4553	35.5632
Bid				756.935	88.578					-0.976833	-0.819194	-0.680149	-0.927995		0.495989	0.955773	1.20945	0.742957		15.4931	1.72222	6.90903	136.619	8.13927e-07	1.5008e-05		0.0285714	0.0593233	0.00641544	0.872872	0.937074	0.00465921	0.000593896	1183.15	1319.87	1453.52	1223.92	3285.78	4519.43	5388.45	3899.46
Dnajc10				755.979	87.2042					-0.335636	-0.347384	-0.271235	-0.309597		0.354506	0.311347	0.344677	0.253322		78.6521	0.632362	6.75609	136.348	8.20945e-07	1.51174e-05		0.0285714	0.0593233	1.81962e-05	0.872872	0.992848	0.00465921	9.09746e-07	1937.13	1921.42	2025.61	1972.43	3126.07	3033.9	3104.83	2914.26
Spryd7				755.752	64.6623					-0.74709	-0.71208	-0.462971	-0.764406		0.843388	0.477269	0.848777	0.517114		45.2564	1.34991	5.2291	136.284	8.2262e-07	1.51281e-05		0.0285714	0.0593233	0.00196394	0.872872	0.959861	0.00465921	0.000156846	462.004	473.377	562.784	456.48	1393.33	1080.82	1398.55	1111.11
LOC106009211				754.323	47.8889					-2.20021	-1.4534	-2.1701	-1.62712		1.08935	2.48407	1.70771	2.1697		34.5537	3.79375	4.23627	135.879	8.33259e-07	1.52948e-05		0.0285714	0.0593233	0.0172778	0.872872	0.889703	0.00465921	0.00308313	44.5587	75.4509	45.5193	66.7776	444.479	1170.33	682.868	940.984
Fcgr3a				754.096	98.1659					-0.995028	-1.90139	-1.78511	-2.20006		1.86826	1.57226	2.14722	1.29384		61.7996	3.40403	9.01045	135.815	8.34964e-07	1.52948e-05		0.0285714	0.0593233	0.00507935	0.872872	0.94478	0.00465921	0.000403708	3245.75	1731.24	1876.64	1407.31	23624.7	19242.3	28664.5	15865
Lipg				753.981	52.4995					-1.4351	-2.38957	-1.80288	-3.36653		2.42229	2.35933	2.67727	1.53518		70.0496	4.43121	4.52786	135.783	8.35828e-07	1.52948e-05		0.0285714	0.0593233	0.00750624	0.872872	0.933527	0.00465921	0.00069817	75.0463	38.2423	57.9337	18.9369	1101.22	1054.15	1314.3	594.963
March5				753.927	77.12					-0.439701	-0.480067	-0.319045	-0.501678		0.297215	0.399581	0.539435	0.504258		68.6974	0.872316	5.98859	135.767	8.36237e-07	1.52948e-05		0.0285714	0.0593233	0.000353224	0.872872	0.976736	0.00465921	3.09312e-05	1034.23	1005.67	1124.53	990.701	1724.33	1851.19	2039.74	1990.58
Mfsd14b				753.639	92.1744					-0.688704	-0.478248	-0.427671	-0.777525		0.464669	0.724318	0.492413	0.690749		61.2602	1.18374	7.37234	135.686	8.38407e-07	1.52948e-05		0.0285714	0.0593233	0.000193333	0.872872	0.974477	0.00465921	4.07746e-05	2185.72	2529.16	2619.43	2055.16	4863	5822.12	4957.45	5688.19
Stat4				753.498	60.0806					-1.53783	-1.37426	-1.87832	-2.74272		2.3223	2.09471	1.92317	1.19295		46.026	3.75309	4.97877	135.646	8.39475e-07	1.52948e-05		0.0285714	0.0593233	0.00820543	0.872872	0.929261	0.00465921	0.000838657	120.778	135.398	95.1768	51.8274	1767.41	1509.33	1340.02	807.381
Mrps34				753.419	52.5067					0.389686	0.315193	0.517964	0.526263		-0.484419	-0.491203	-0.422456	-0.351028		6.55254	-0.877709	4.52827	135.624	8.40072e-07	1.52948e-05		0.0285714	0.0593233	0.000383925	-0.872872	-0.980344	0.00465921	1.87068e-05	667.209	633.581	729.344	733.557	363.569	361.859	379.568	398.885
Arhgap35				753.365	83.9028					-0.689493	-0.41537	-0.651799	-0.63283		0.85133	0.587211	0.452722	0.498229		95.4039	1.19939	6.47481	135.608	8.40483e-07	1.52948e-05		0.0285714	0.0593233	0.00186358	0.872872	0.959889	0.00465921	0.000156521	1169.08	1413.93	1200.06	1215.95	3403.47	2833.93	2581.6	2664.36
Cntn3				752.906	50.2697					0.373165	0.799063	0.630705	0.74474		-0.477902	-0.638821	-0.795734	-0.635216		83.6654	-1.28249	4.38816	135.478	8.43966e-07	1.53381e-05		0.0285714	0.0593233	0.00151177	-0.872872	-0.964713	0.00465921	0.000106956	567.538	762.778	678.652	734.554	314.183	280.917	251.863	281.622
Sgsm3				752.082	43.71					0.661148	0.762559	0.606338	0.777709		-0.641888	-0.595242	-1.05882	-0.511807		53.4561	-1.39602	3.94909	135.246	8.50265e-07	1.54324e-05		0.0285714	0.0593233	5.58862e-06	-0.872872	-0.98699	0.00465921	5.45203e-06	501.872	538.492	483.126	544.188	202.8	209.497	151.65	222.03
Epb41l2				751.805	96.8352					-0.34969	-0.359603	-0.432891	-0.283975		0.375933	0.344699	0.323491	0.382037		75.6599	0.712381	8.40617	135.167	8.5239e-07	1.54508e-05		0.0285714	0.0593233	7.87783e-07	0.872872	0.994986	0.00465921	3.13953e-07	5986.12	5945.12	5650.6	6265.14	9899.38	9687.35	9545.97	9941.36
Lyl1				750.931	37.8408					0.635256	0.792122	0.867822	0.614614		-0.947171	-0.435014	-0.711792	-0.815838		23.0454	-1.45114	3.53812	134.921	8.59143e-07	1.5553e-05		0.0285714	0.0593233	4.5852e-05	-0.872872	-0.980819	0.00465921	1.73897e-05	367.023	409.296	431.399	361.795	121.89	174.264	143.668	133.602
Adar				750.357	93.5266					-1.2925	-0.613789	-0.836305	-1.0082		0.780334	1.17977	1.0804	0.710285		89.2397	1.86799	7.60505	134.759	8.63612e-07	1.56115e-05		0.0285714	0.0593233	0.00136552	0.872872	0.962834	0.00465921	0.000124793	1495.06	2393.76	2051.47	1820.94	6293.11	8300.86	7748.34	5994.81
Ripk1				750.228	86.7798					-0.392069	-0.40337	-0.335225	-0.320551		0.355245	0.294138	0.485763	0.316068		73.646	0.727385	6.71935	134.722	8.64625e-07	1.56115e-05		0.0285714	0.0593233	0.000512872	0.872872	0.981441	0.00465921	1.57602e-05	1801.11	1787.05	1873.53	1892.7	3024.14	2898.68	3310.58	2943.1
Nfkbie				749.886	95.519					-1.23094	-1.00797	-0.803251	-0.909131		0.458546	1.24481	1.10619	1.14175		46.5727	1.9981	8.04443	134.626	8.67303e-07	1.56396e-05		0.0285714	0.0593233	0.00581457	0.872872	0.940373	0.00465921	0.000506568	2057.91	2402.03	2768.4	2572.43	6639.87	11451.9	10402.7	10662.2
Casp8				748.651	81.3206					-1.01224	-0.742365	-0.831595	-0.415254		0.589287	0.873427	0.865029	0.673711		51.6939	1.48951	6.27111	134.278	8.77048e-07	1.57948e-05		0.0285714	0.0593233	8.41642e-05	0.872872	0.976402	0.00465921	3.2275e-05	773.915	933.318	877.282	1171.1	2350.59	2862.5	2845.88	2492.31
Lyrm7				748.477	57.0596					0.498106	0.532995	0.451861	0.53089		-0.389729	-0.414708	-0.74302	-0.466395		65.8491	-1.00278	4.79349	134.229	8.78435e-07	1.57993e-05		0.0285714	0.0593233	4.03204e-05	-0.872872	-0.989532	0.00465921	2.84504e-06	852.479	873.371	825.555	872.096	460.241	452.324	360.058	436.37
Znf322				748.088	46.3713					0.417108	0.596916	0.45304	0.39654		-0.447533	-0.352199	-0.477453	-0.58642		81.1983	-0.933814	4.13322	134.12	8.81534e-07	1.58346e-05		0.0285714	0.0593233	8.00229e-05	-0.872872	-0.982737	0.00465921	1.26954e-05	513.598	581.902	526.576	506.314	281.609	300.914	275.808	255.671
Svbp				747.198	42.9691					-0.316435	-0.620338	-0.556417	-0.556501		0.614741	0.469941	0.494022	0.470987		4.21492	1.02488	3.89472	133.869	8.88686e-07	1.59425e-05		0.0285714	0.0593233	5.86738e-06	0.872872	0.986698	0.00465921	5.82545e-06	257.972	208.782	218.286	218.273	492.815	445.658	453.176	445.982
Tbc1d4				745.136	69.6325					-1.63331	-0.84042	-0.944006	-0.813367		1.31144	0.909145	1.12969	0.880828		90.0453	2.09052	5.51556	133.29	9.05483e-07	1.62136e-05		0.0285714	0.0593233	0.000665675	0.872872	0.971235	0.00465921	5.82237e-05	262.662	455.806	424.157	464.453	2029.05	1535.04	1788.76	1505.19
Ptp4a2				745.057	92.6563					-0.301491	-0.420772	-0.335201	-0.412109		0.365056	0.368341	0.454057	0.28212		35.1795	0.735425	7.45448	133.268	9.06134e-07	1.62136e-05		0.0285714	0.0593233	6.51729e-05	0.872872	0.986333	0.00465921	6.31615e-06	3191.81	2938.45	3118.07	2956.16	5066.85	5078.41	5389.34	4783.73
Rhbdd2				744.094	75.4298					0.814302	0.604035	0.564317	0.682041		-1.01303	-0.590662	-0.518484	-0.542522		16.1476	-1.32223	5.89144	132.997	9.14118e-07	1.63355e-05		0.0285714	0.0593233	2.88521e-05	-0.872872	-0.980591	0.00465921	1.80125e-05	2172.83	1878.01	1826.98	1982.4	611.553	819.897	862.01	847.75
Lsr				743.874	49.3922					0.731126	0.503064	0.616258	0.676989		-0.660664	-0.790914	-0.342372	-0.733488		43.1562	-1.25708	4.33703	132.935	9.15951e-07	1.63381e-05		0.0285714	0.0593233	1.47265e-05	-0.872872	-0.982214	0.00465921	1.38792e-05	704.732	601.54	650.72	678.74	267.948	244.731	334.339	254.71
LOC106010044				743.716	22.7793					-1.18411	-1.00298	-1.75479	-1.24643		1.42277	1.04065	1.69124	1.03367		96.1735	2.63576	2.08456	132.891	9.17272e-07	1.63381e-05		0.0285714	0.0593233	0.00459649	0.872872	0.947834	0.00465921	0.000341159	28.1424	32.0408	18.6215	26.9104	176.531	135.221	212.842	134.564
Dis3l				743.635	41.3436					0.348478	0.588529	0.498917	0.472819		-0.546447	-0.368822	-0.471049	-0.522425		66.6906	-0.958136	3.79429	132.869	9.17942e-07	1.63381e-05		0.0285714	0.0593233	0.00018714	-0.872872	-0.983008	0.00465921	1.21093e-05	385.785	455.806	428.296	420.599	207.003	234.256	218.163	210.496
Cited2				743.513	90.1172					0.592932	0.545897	0.771166	0.668188		-0.415983	-0.907023	-0.515575	-0.739604		31.7126	-1.27959	7.08002	132.834	9.18967e-07	1.63381e-05		0.0285714	0.0593233	1.6007e-05	-0.872872	-0.981812	0.00465921	1.48367e-05	4278.81	4141.53	4841.6	4507.99	2125.72	1512.19	1983.87	1698.38
Ddhd1				742.656	51.6795					-0.345613	-0.39593	-0.402463	-0.288797		0.333154	0.374039	0.327607	0.398003		79.2059	0.717211	4.4796	132.594	9.26176e-07	1.64452e-05		0.0285714	0.0593233	3.3844e-07	0.872872	0.99489	0.00465921	3.32237e-07	392.821	379.322	377.604	408.639	629.416	647.537	626.997	658.4
Abhd16a				742.37	81.6227					-0.372742	-0.581726	-0.514284	-0.474202		0.283429	0.475682	0.606493	0.577349		29.936	0.975797	6.29456	132.514	9.28593e-07	1.64511e-05		0.0285714	0.0593233	0.00110422	0.872872	0.968682	0.00465921	7.49979e-05	1323.86	1145.2	1200.06	1233.89	2086.85	2384.46	2610.86	2558.63
Brip1				742.25	33.3597					-1.17919	-0.717239	-1.655	-0.900356		1.23865	1.04685	1.22576	0.940516		87.2545	2.20213	3.16855	132.48	9.29609e-07	1.64511e-05		0.0285714	0.0593233	4.79007e-05	0.872872	0.984236	0.00465921	9.67726e-06	68.0107	94.0553	48.6229	82.7245	367.772	321.864	364.492	298.923
Selenof				742.182	95.8642					-0.472701	-0.481606	-0.347292	-0.43481		0.327241	0.431083	0.387165	0.59092		18.9671	0.870696	8.13036	132.461	9.30187e-07	1.64511e-05		0.0285714	0.0593233	0.000787434	0.872872	0.975513	0.00465921	3.60368e-05	4468.77	4441.27	4874.71	4587.72	7781.01	8361.8	8111.06	9341.59
Cables1				742.015	24.6781					1.22415	1.66059	1.83501	1.71734		-1.99215	-1.60311	-1.97491	-0.866923		55.8728	-3.20873	2.3084	132.414	9.31608e-07	1.64511e-05		0.0285714	0.0593233	0.00119203	-0.872872	-0.971382	0.00465921	5.73435e-05	154.783	209.816	236.907	218.273	15.7617	20.9497	15.9632	35.5632
Csk				741.919	86.0318					-0.467066	-0.281611	-0.379988	-0.393015		0.264544	0.417295	0.438581	0.40126		37.7472	0.761183	6.65709	132.388	9.32424e-07	1.64511e-05		0.0285714	0.0593233	5.31284e-05	0.872872	0.983372	0.00465921	1.13514e-05	1632.26	1856.3	1733.87	1718.28	2711.01	3013.91	3058.72	2980.58
Cldnd1				741.54	86.6863					-0.723917	-1.54085	-1.46875	-1.39055		1.7506	1.06225	1.13575	1.17545		70.2438	2.55342	6.71155	132.281	9.3566e-07	1.64873e-05		0.0285714	0.0593233	0.00510692	0.872872	0.940059	0.00465921	0.000514505	1013.13	574.667	604.166	637.876	5635.32	3496.7	3679.51	3782.2
Cnr2				741.011	48.3924					-1.41383	-0.771634	-1.18795	-0.974963		0.719261	1.16606	0.969695	1.49337		47.1553	2.18662	4.26928	132.133	9.40193e-07	1.65299e-05		0.0285714	0.0593233	0.00556036	0.872872	0.938971	0.00465921	0.000542558	125.468	196.379	146.903	170.432	553.76	755.143	658.924	947.712
Ackr3				740.84	24.1099					-2.9288	-3.0242	-4.04822	-4.04822		3.5147	3.52542	2.45276	4.55656		36.4669	8.35235	2.24603	132.086	9.41663e-07	1.65299e-05		0.0210706	0.0593233	0.0423503	0.929981	0.811647	0.000813758	0.0144344	1.1726	1.03357	0	0	188.089	189.5	89.571	388.312
Ntrk2				740.813	61.3321					1.39788	2.53114	1.52764	1.95777		-1.90039	-1.24252	-2.47899	-1.79253		95.8858	-3.72547	5.05149	132.078	9.41897e-07	1.65299e-05		0.0285714	0.0593233	0.0159406	-0.872872	-0.894284	0.00465921	0.0027244	990.846	2174.64	1084.19	1461.13	99.8239	158.075	66.5132	107.651
LOC101707277				740.704	48.4716					-1.58968	-1.63732	-1.09977	-2.01103		0.959823	1.85245	2.09904	1.42648		4.17176	3.2093	4.27484	132.047	9.42835e-07	1.65299e-05		0.0285714	0.0593233	0.0118763	0.872872	0.911056	0.00465921	0.00164381	84.4271	81.6524	118.971	62.7909	499.12	927.502	1100.57	690.119
Mon2				739.672	93.0734					0.426914	0.656423	0.584257	0.806934		-0.852396	-0.575971	-0.450415	-0.595747		98.1659	-1.23668	7.51764	131.759	9.51778e-07	1.66463e-05		0.0285714	0.0593233	0.000559814	-0.872872	-0.969269	0.00465921	7.08945e-05	5199.3	6096.02	5798.54	6766.47	2141.49	2593.96	2829.91	2558.63
Treml1				739.662	82.867					0.859515	0.40737	0.522661	0.778413		-0.731316	-0.617574	-0.741836	-0.477233		40.3582	-1.29211	6.39687	131.756	9.51865e-07	1.66463e-05		0.0285714	0.0593233	0.00281465	-0.872872	-0.954902	0.00465921	0.000221622	3198.85	2337.95	2532.53	3023.93	1061.29	1148.43	1053.57	1265.86
Pfkfb4				738.751	42.7102					0.559835	0.694127	0.895267	0.495818		-0.532121	-0.717154	-0.544112	-0.85166		64.8062	-1.32895	3.87516	131.502	9.59833e-07	1.67645e-05		0.0285714	0.0593233	0.00123447	-0.872872	-0.965592	0.00465921	9.92287e-05	449.105	493.015	566.923	429.57	210.156	184.739	208.408	168.204
Zswim7				737.385	28.1882					0.841913	0.733224	0.783233	0.968611		-0.612257	-0.990017	-1.09103	-0.633677		15.3132	-1.66448	2.68869	131.12	9.71933e-07	1.69546e-05		0.0285714	0.0593233	9.52161e-06	-0.872872	-0.987392	0.00465921	4.96312e-06	226.312	209.816	217.251	247.177	81.9607	62.8492	58.5316	80.7381
Spg21				736.681	72.5671					0.632739	0.446012	0.55767	0.317091		-0.483233	-0.56353	-0.354861	-0.551888		29.713	-0.979585	5.71226	130.924	9.78238e-07	1.70335e-05		0.0285714	0.0593233	0.00078782	-0.872872	-0.970295	0.00465921	6.40788e-05	1775.31	1559.66	1685.25	1426.25	818.556	774.188	894.824	780.469
Rpf1				736.606	60.8646					-0.6592	-0.697342	-0.399497	-0.66137		0.434424	0.663027	0.815472	0.504485		17.4135	1.21301	5.02877	130.903	9.7891e-07	1.70335e-05		0.0285714	0.0593233	0.0011335	0.872872	0.964512	0.00465921	0.000108778	436.207	424.799	522.438	435.55	932.04	1092.24	1214.09	978.469
LOC101701036				736.428	40.0921					-1.30613	-5.5225	-4.49781	-3.20441		3.75829	3.1418	4.16863	3.46213		17.1618	6.75545	3.69656	130.854	9.80512e-07	1.70401e-05		0.0265187	0.0593233	0.00745648	0.894427	0.934908	0.00271368	0.000656248	17.589	0	1.03453	3.98672	621.01	404.711	825.65	505.574
Phf1				735.807	62.3319					0.716145	0.468126	0.577112	0.588766		-0.75629	-0.739369	-0.39362	-0.46087		40.1208	-1.16922	5.10416	130.681	9.86123e-07	1.71162e-05		0.0285714	0.0593233	2.48583e-05	-0.872872	-0.980337	0.00465921	1.87277e-05	1203.09	1012.9	1092.46	1101.33	432.921	438.04	556.937	531.526
Pax8				735.213	11.7025					-1.47026	-1.62838	-1.11059	-1.67342		1.4009	1.87987	1.13478	1.4671		41.8902	3.09332	0.673157	130.515	9.91528e-07	1.7186e-05		0.0210706	0.0593233	0.00397913	0.929981	0.954415	0.000813758	0.000228791	7.03559	6.20145	9.31077	5.98009	57.7928	80.9422	47.8895	60.5536
Ikzf3				735.094	33.3957					0.693344	0.84404	0.822718	0.454022		-0.504793	-0.741853	-0.735881	-0.831598		66.0433	-1.41764	3.17008	130.482	9.92618e-07	1.7186e-05		0.0285714	0.0593233	0.000952492	-0.872872	-0.971223	0.00465921	5.82969e-05	297.84	330.744	325.877	252.16	129.246	109.51	109.968	102.845
Dcstamp				734.101	86.003					0.397482	0.444865	0.251742	0.464083		-0.314103	-0.466127	-0.42376	-0.354181		64.1229	-0.780648	6.65587	130.205	1.00173e-06	1.73223e-05		0.0285714	0.0593233	0.000270894	-0.872872	-0.979326	0.00465921	2.175e-05	2965.5	3064.55	2680.47	3105.66	1810.49	1629.32	1677.91	1760.86
LOC101698998				733.855	15.6225					-1.53848	-3.7141	-2.6894	-3.7141		2.816	2.83078	2.94715	3.06216		8.27879	6.36658	1.17699	130.137	1.00401e-06	1.734e-05		0.0210706	0.0593233	9.23608e-05	0.929981	0.994711	0.000813758	3.68444e-07	3.5178	0	1.03453	0	91.4177	92.3693	100.213	108.612
Noxo1				733.318	29.8281					-0.955902	-1.79729	-2.57505	-1.84757		1.72541	1.59451	1.64734	2.20855		16.4209	3.55096	2.8467	129.988	1.00898e-06	1.74043e-05		0.0285714	0.0593233	0.00260103	0.872872	0.960576	0.00465921	0.000148688	43.3861	23.7722	13.4489	22.9237	283.71	259.015	268.713	396.962
Ogdhl				733.183	18.9456					1.28206	1.10151	1.03506	1.03625		-1.00136	-1.61052	-0.881398	-0.961592		64.0797	-2.24404	1.58669	129.95	1.01024e-06	1.74045e-05		0.0285714	0.0593233	2.80077e-05	-0.872872	-0.989232	0.00465921	3.09622e-06	126.641	111.626	106.557	106.645	25.2187	16.1884	27.4921	25.9515
Il2ra				732.92	28.6197					-1.5865	-4.59291	-3.56821	-4.59291		3.63312	3.18858	4.1971	3.32173		12.0334	7.23549	2.73254	129.877	1.0127e-06	1.74252e-05		0.0210706	0.0593233	0.00950242	0.929981	0.924356	0.000813758	0.00102165	7.03559	0	1.03453	0	298.421	219.02	441.647	240.292
Snapc1				732.439	57.2035					-0.348104	-0.787815	-0.482623	-0.582071		0.625726	0.544642	0.559351	0.470894		25.2392	1.09485	4.80546	129.743	1.01721e-06	1.74697e-05		0.0285714	0.0593233	1.32772e-05	0.872872	0.98587	0.00465921	6.97897e-06	471.385	347.281	429.33	400.666	926.787	876.08	885.068	832.372
Fpgs				732.376	36.3806					-0.588072	-0.714404	-0.476959	-0.476959		0.456712	0.614673	0.480599	0.704409		44.7026	1.13273	3.42246	129.726	1.0178e-06	1.74697e-05		0.0285714	0.0593233	0.000228205	0.872872	0.980545	0.00465921	1.81403e-05	151.265	138.499	163.456	163.456	313.132	349.48	318.376	371.972
Cryl1				732.076	59.7569					0.923391	0.454858	0.928234	0.866868		-0.599255	-1.11196	-0.756751	-0.705386		17.9458	-1.5898	4.95623	129.643	1.02062e-06	1.74964e-05		0.0285714	0.0593233	0.00142993	-0.872872	-0.962594	0.00465921	0.000127206	1170.25	845.464	1174.19	1125.25	406.651	284.726	364.492	377.739
Mgat1				731.936	95.5909					-0.425368	-0.382767	-0.424453	-0.303779		0.337144	0.430433	0.473343	0.295447		57.9875	0.769183	8.05863	129.604	1.02193e-06	1.74975e-05		0.0285714	0.0593233	0.000177371	0.872872	0.983787	0.00465921	1.05245e-05	4439.46	4572.53	4442.27	4829.92	7531.98	8035.18	8277.78	7317.37
Fam212b				731.474	43.8538					0.697384	0.641215	0.440038	0.466468		-0.429809	-0.595893	-0.479368	-0.740034		81.0041	-1.12473	3.96111	129.475	1.02631e-06	1.75508e-05		0.0285714	0.0593233	0.000243661	-0.872872	-0.976082	0.00465921	3.35956e-05	540.568	519.888	452.09	460.467	246.933	219.972	238.561	198.962
Fbrs				731.31	84.5501					-0.769988	-0.486619	-0.78311	-0.49433		0.424291	0.695595	0.569952	0.84421		71.4306	1.2686	6.52521	129.43	1.02787e-06	1.75558e-05		0.0285714	0.0593233	0.00107349	0.872872	0.963497	0.00465921	0.000118294	1132.73	1378.79	1122.47	1371.43	2593.32	3130.08	2868.93	3469.82
Draxin				730.981	33.5108					1.42611	1.37007	1.44327	0.667362		-0.842249	-1.47853	-1.12068	-1.46535		63.6841	-2.47943	3.18225	129.339	1.03099e-06	1.75876e-05		0.0285714	0.0593233	0.00463404	-0.872872	-0.945889	0.00465921	0.000380193	398.684	383.456	403.467	235.217	81.9607	52.3743	67.4	52.8643
LOC101719584				730.143	37.2653					0.463284	0.479997	0.515378	0.379546		-0.458205	-0.541874	-0.476806	-0.36132		2.38797	-0.921809	3.49666	129.106	1.03901e-06	1.77027e-05		0.0285714	0.0593233	3.38142e-06	-0.872872	-0.992251	0.00465921	1.15641e-06	341.226	345.214	353.809	321.928	179.683	169.502	177.368	192.234
Tbc1d14				729.94	88.7147					0.311407	0.713138	0.786552	0.505929		-0.626604	-0.576359	-0.605576	-0.508487		76.9762	-1.17011	6.92201	129.05	1.04097e-06	1.77144e-05		0.0285714	0.0593233	0.00433076	-0.872872	-0.951882	0.00465921	0.000268577	3205.88	4235.59	4456.76	3668.78	1672.84	1732.16	1697.42	1815.65
Rap2c				729.624	87.7437					-0.491465	-0.381505	-0.334537	-0.413964		0.245955	0.460765	0.491892	0.422859		62.4757	0.812978	6.81949	128.962	1.04403e-06	1.77392e-05		0.0285714	0.0593233	0.0005629	0.872872	0.976133	0.00465921	3.33848e-05	1787.04	1928.65	1992.51	1885.72	2980.01	3458.61	3534.07	3368.89
Arhgef18				729.524	94.2387					0.262105	0.683834	0.635946	0.652531		-0.643709	-0.545118	-0.556203	-0.489387		89.9302	-1.12623	7.75185	128.935	1.04499e-06	1.77392e-05		0.0285714	0.0593233	0.00301369	-0.872872	-0.959472	0.00465921	0.000161403	5542.87	7425.2	7182.74	7265.8	2957.94	3167.22	3142.97	3292
Pkig				728.878	41.3076					0.450014	0.833745	1.02659	0.921139		-0.78704	-1.06845	-0.632143	-0.743847		12.1125	-1.62849	3.79284	128.756	1.05126e-06	1.7824e-05		0.0285714	0.0593233	0.00262361	-0.872872	-0.956601	0.00465921	0.000197764	372.886	486.814	556.577	517.277	157.617	129.507	175.595	162.437
Olfml2b				727.114	64.8493					-1.49727	-3.64046	-3.13148	-2.54592		3.00746	2.45433	1.97551	3.37783		53.2619	5.32741	5.23749	128.268	1.06861e-06	1.80961e-05		0.0285714	0.0593233	0.0174617	0.872872	0.889161	0.00465921	0.00312751	85.5997	18.6043	26.8978	40.8639	1964.96	1338.88	960.45	2540.37
LOC110346387				726.917	32.2592					0.828372	0.751148	0.581903	0.410503		-0.676198	-0.648553	-0.599661	-0.647514		13.7093	-1.30051	3.07432	128.213	1.07057e-06	1.81072e-05		0.0285714	0.0593233	0.0024911	-0.872872	-0.967311	0.00465921	8.52e-05	311.911	295.602	262.771	233.223	109.281	111.415	115.289	111.496
Ccl24				726.734	98.4608					1.22456	0.669511	0.824431	0.860732		-1.26619	-0.86839	-0.645013	-0.799632		15.0831	-1.78694	9.17594	128.163	1.07239e-06	1.81159e-05		0.0285714	0.0593233	0.00226167	-0.872872	-0.956029	0.00465921	0.000205595	25873.4	17610	19606.4	20106	4602.41	6064	7079.66	6360.05
Abca3				725.671	89.4339					-1.41003	-0.773968	-0.817392	-0.726065		0.68457	1.09098	0.821977	1.12992		92.1744	1.85064	7.00889	127.869	1.08304e-06	1.82737e-05		0.0285714	0.0593233	0.000926281	0.872872	0.966714	0.00465921	8.9909e-05	913.454	1420.13	1377.99	1468.11	3904.69	5175.54	4294.98	5317.18
Siglec15				725.519	94.0229					1.05952	1.63764	1.65538	1.53321		-2.28006	-1.21563	-1.3267	-1.06336		61.9794	-2.89272	7.6983	127.827	1.08458e-06	1.82774e-05		0.0285714	0.0593233	0.0015463	-0.872872	-0.968439	0.00465921	7.6743e-05	6295.68	9399.33	9515.61	8742.89	621.01	1299.84	1203.44	1444.64
Smad1				723.727	26.426					-0.731135	-1.09601	-0.744557	-0.591073		0.921291	0.707101	0.712914	0.82147		56.0814	1.58506	2.50737	127.332	1.10283e-06	1.85596e-05		0.0285714	0.0593233	1.45265e-05	0.872872	0.987704	0.00465921	4.60507e-06	66.8381	51.6787	66.2099	73.7544	212.257	182.834	183.576	198.001
Icoslg				723.547	41.509					-0.987974	-1.07704	-1.12727	-0.928501		0.417855	1.17206	1.21416	1.3167		29.375	2.10744	3.8034	127.283	1.10468e-06	1.85596e-05		0.0285714	0.0593233	0.00832203	0.872872	0.92986	0.00465921	0.000817927	124.295	116.794	112.764	129.569	330.995	558.977	575.56	618.031
Znf382				723.485	45.4219					-0.537846	-0.511301	-0.430109	-0.569406		0.380607	0.593194	0.687705	0.387155		60.1453	1.03243	4.06475	127.266	1.10532e-06	1.85596e-05		0.0285714	0.0593233	0.0019087	0.872872	0.967583	0.00465921	8.31079e-05	248.591	253.226	267.943	243.19	470.749	545.645	582.655	472.895
Trib1				723.049	35.6686					-0.741062	-1.34198	-1.29693	-1.39363		1.08625	1.15858	1.66608	0.862687		60.7854	2.4109	3.36331	127.145	1.10983e-06	1.86127e-05		0.0285714	0.0593233	0.00651138	0.872872	0.933452	0.00465921	0.000700509	100.843	66.1488	68.279	63.7876	360.417	379	539.2	308.535
Cpeb2				722.399	64.1085					0.632126	0.819928	0.408052	0.768634		-0.581385	-0.573808	-0.92381	-0.549736		33.1008	-1.31726	5.19602	126.966	1.11659e-06	1.87035e-05		0.0285714	0.0593233	0.000978896	-0.872872	-0.965534	0.00465921	9.97268e-05	1183.15	1347.78	1012.81	1300.67	509.628	512.316	401.739	520.953
Eea1				721.869	93.131					-0.829904	-0.61277	-0.731945	-0.699047		0.991956	0.658842	0.859923	0.362946		95.4686	1.45393	7.52307	126.82	1.12212e-06	1.87701e-05		0.0285714	0.0593233	0.00566218	0.872872	0.942334	0.00465921	0.000458918	2107.16	2449.57	2255.28	2307.32	7452.12	5915.44	6800.3	4818.34
Tnfsf12				721.76	23.6927					1.38179	1.20069	1.14171	1.14856		-0.671025	-1.37857	-1.14767	-1.67548		20.3697	-2.42534	2.2052	126.79	1.12327e-06	1.87701e-05		0.0285714	0.0593233	7.62714e-06	-0.872872	-0.988975	0.00465921	3.32223e-06	199.342	175.708	168.628	169.436	47.285	28.5678	33.7	23.068
C3				721.408	95.9289					-1.43821	-1.42651	-2.16744	-2.83268		2.46484	2.05541	1.80491	1.53968		85.0392	3.8672	8.14386	126.694	1.12697e-06	1.88094e-05		0.0285714	0.0593233	0.00655244	0.872872	0.93805	0.00465921	0.000567111	1125.69	1134.86	678.652	427.576	16854.5	12689.8	10666.9	8875.43
Cdc42se1				720.729	88.6571					-0.446026	-0.36722	-0.33161	-0.274941		0.388174	0.322571	0.425342	0.283712		13.9251	0.709745	6.91735	126.507	1.13415e-06	1.89066e-05		0.0285714	0.0593233	1.78787e-05	0.872872	0.986084	0.00465921	6.66749e-06	1993.42	2105.39	2158.03	2244.53	3554.78	3396.71	3647.58	3306.42
Slc46a1				720.525	43.2425					0.373261	0.454047	0.465072	0.372248		-0.31434	-0.484156	-0.383859	-0.482273		32.9857	-0.83368	3.91874	126.451	1.13632e-06	1.89201e-05		0.0285714	0.0593233	1.74964e-06	-0.872872	-0.991258	0.00465921	1.65913e-06	433.861	458.907	462.435	433.556	268.999	239.017	256.297	239.331
CUNH3orf70				719.398	81.9463					-1.12099	-1.09006	-0.818066	-0.577727		0.661363	0.940071	0.757288	1.24812		81.4644	1.8043	6.32303	126.141	1.14838e-06	1.9098e-05		0.0285714	0.0593233	0.00307698	0.872872	0.949213	0.00465921	0.00031514	700.041	715.234	863.833	1020.6	2410.49	2924.39	2576.28	3620.72
Cep135				717.463	41.0559					-0.501973	-0.761556	-0.843237	-0.552138		0.917339	0.531241	0.635665	0.57466		68.086	1.3351	3.7665	125.61	1.16942e-06	1.94246e-05		0.0285714	0.0593233	0.00114229	0.872872	0.964844	0.00465921	0.000105782	198.169	165.372	156.214	191.363	531.694	406.615	437.213	419.069
Pnpla8				716.338	78.911					-0.396629	-0.428696	-0.282162	-0.379031		0.43074	0.324905	0.460473	0.270401		91.5126	0.744667	6.10085	125.301	1.18185e-06	1.96077e-05		0.0285714	0.0593233	0.000245222	0.872872	0.979913	0.00465921	1.99592e-05	1166.74	1141.07	1263.16	1181.07	2071.08	1924.52	2114.23	1853.13
Cavin1				715.747	85.3269					0.621249	0.748957	0.635396	0.689505		-0.811363	-0.734263	-0.847049	-0.302433		40.7034	-1.33174	6.60571	125.139	1.18845e-06	1.96936e-05		0.0285714	0.0593233	5.41235e-05	-0.872872	-0.985414	0.00465921	7.67264e-06	3113.25	3401.49	3143.94	3264.13	1152.7	1216.04	1124.52	1640.71
Vps36				715.398	78.4579					-0.479558	-0.326802	-0.383389	-0.261917		0.40607	0.296216	0.370546	0.378834		78.1126	0.724336	6.07754	125.044	1.19235e-06	1.97349e-05		0.0285714	0.0593233	5.4002e-06	0.872872	0.988114	0.00465921	4.16088e-06	1085.83	1207.22	1160.74	1262.79	2006.99	1859.77	1958.15	1969.43
Icam1				715.169	93.7136					-0.458139	-0.805559	-0.887588	-1.23522		0.96628	0.893349	0.699296	0.827584		60.8502	1.67104	7.64775	124.981	1.19493e-06	1.9754e-05		0.0285714	0.0593233	1.29475e-05	0.872872	0.983172	0.00465921	1.17632e-05	2856.45	2244.92	2120.79	1666.45	7668.58	7290.51	6372.85	6965.59
Mpeg1				714.851	23.7287					-1.89416	-2.05953	-1.6787	-2.84344		2.65801	1.42448	2.66504	1.7283		74.2286	4.40719	2.20769	124.894	1.19851e-06	1.97851e-05		0.0265187	0.0593233	0.0196582	0.894427	0.880917	0.00271368	0.00385368	10.5534	9.30217	12.4144	4.98341	270.05	114.271	271.374	141.292
Capza1				714.75	94.6702					-0.272539	-0.371255	-0.319607	-0.315636		0.29147	0.299288	0.368386	0.319892		46.0476	0.639556	7.82312	124.867	1.19966e-06	1.97851e-05		0.0285714	0.0593233	8.61509e-07	0.872872	0.994746	0.00465921	3.61233e-07	4240.12	3959.62	4103.98	4115.3	6268.94	6303.01	6612.29	6393.69
Slc30a4				714.58	47.1049					0.717858	0.711202	0.593812	0.73902		-0.687548	-0.595496	-0.431152	-1.0477		78.0911	-1.36746	4.1842	124.82	1.20158e-06	1.97934e-05		0.0285714	0.0593233	1.56997e-05	-0.872872	-0.987336	0.00465921	5.02982e-06	616.787	613.943	565.888	625.916	232.222	247.588	277.582	180.7
LOC106007553				714.341	58.4119					-1.57246	-0.696874	-1.76339	-1.5927		1.10419	1.77193	1.28036	1.46893		15.0975	2.77395	4.87189	124.755	1.20429e-06	1.98145e-05		0.0285714	0.0593233	0.00229941	0.872872	0.957409	0.00465921	0.000187033	146.575	269.763	128.282	144.519	942.548	1497.91	1065.1	1213.96
Atf6				712.769	66.7266					-0.484367	-0.366718	-0.544815	-0.506001		0.622085	0.422519	0.560471	0.296826		54.1969	0.955723	5.34353	124.325	1.22229e-06	2.00868e-05		0.0285714	0.0593233	0.00139046	0.872872	0.967476	0.00465921	8.39283e-05	634.376	688.361	608.304	624.919	1367.06	1190.33	1309.87	1090.93
Vps37a				712.586	45.4866					-0.374023	-0.409885	-0.387415	-0.488999		0.276626	0.490719	0.442386	0.450591		33.0864	0.834228	4.06967	124.275	1.22441e-06	2.0098e-05		0.0285714	0.0593233	0.000377924	0.872872	0.983019	0.00465921	1.20854e-05	286.114	279.065	283.461	264.12	449.733	521.839	504.613	507.497
Kcnd1				712.255	34.8558					0.964299	0.782754	0.943366	0.810156		-1.31275	-0.620727	-0.937333	-0.629763		91.3616	-1.73275	3.29851	124.184	1.22825e-06	2.01371e-05		0.0285714	0.0593233	4.67996e-06	-0.872872	-0.98764	0.00465921	4.67675e-06	370.541	326.61	365.189	332.891	75.656	122.842	98.4395	122.068
Klc4				710.816	69.2297					0.253491	0.390707	0.478443	0.420458		-0.356714	-0.366316	-0.47766	-0.342409		46.3353	-0.773921	5.49714	123.792	1.24507e-06	2.0389e-05		0.0285714	0.0593233	0.000348687	-0.872872	-0.979633	0.00465921	2.07992e-05	1201.91	1321.94	1404.89	1349.51	787.033	781.806	723.663	794.886
Shc1				710.489	97.799					0.34337	0.295212	0.473782	0.411443		-0.380269	-0.441132	-0.303525	-0.398881		62.7347	-0.76269	8.83018	123.703	1.24894e-06	2.04282e-05		0.0285714	0.0593233	0.000133374	-0.872872	-0.984746	0.00465921	8.77152e-06	12924.4	12500.1	14147.2	13548.9	7826.2	7502.86	8253.84	7725.87
Zfyve28				710.352	36.5748					-0.632122	-1.43742	-0.824435	-0.944838		1.00566	0.726513	0.947623	1.15902		64.0581	1.90926	3.43876	123.666	1.25056e-06	2.04306e-05		0.0285714	0.0593233	0.000269071	0.872872	0.97517	0.00465921	3.75641e-05	128.986	73.3838	112.764	103.655	403.499	332.339	387.55	448.866
Marco				710.151	32.1441					-3.31184	-3.40725	-4.43126	-4.43126		2.78945	4.60682	4.88559	3.29976		38.8837	9.18557	3.06511	123.611	1.25295e-06	2.04457e-05		0.0210706	0.0593233	0.0493493	0.929981	0.794022	0.000813758	0.0186115	1.1726	1.03357	0	0	148.16	524.696	636.753	211.457
CUNH21orf2				709.818	68.0716					-1.20565	-1.13596	-1.27492	-1.10757		0.424459	1.51871	1.33279	1.44813		70.5603	2.42418	5.42908	123.52	1.25691e-06	2.04863e-05		0.0285714	0.0593233	0.0116333	0.872872	0.914101	0.00465921	0.00148419	307.221	322.475	292.772	328.905	953.056	2035.93	1789.65	1938.68
CUNH16orf74				709.636	18.1184					1.0649	1.17427	1.16241	0.783898		-1.06232	-1.39934	-0.821815	-0.902009		96.6122	-2.12328	1.48885	123.47	1.25908e-06	2.04976e-05		0.0285714	0.0593233	0.000441066	-0.872872	-0.980269	0.00465921	1.89207e-05	104.361	112.66	111.729	85.7146	23.1171	18.093	27.4921	25.9515
Zfpm2				708.429	19.8518					0.994393	0.842264	1.00262	1.25356		-0.86802	-1.43529	-0.930142	-0.859387		79.5512	-2.06917	1.71089	123.142	1.27358e-06	2.07095e-05		0.0285714	0.0593233	0.000437065	-0.872872	-0.979129	0.00465921	2.23742e-05	117.26	105.425	117.936	140.532	31.5234	20.9497	30.1526	31.7186
LOC101716457				707.887	28.9578					-1.76993	-2.94536	-1.20345	-1.99232		1.75264	1.99112	2.54901	1.61829		38.7255	3.93875	2.7613	122.994	1.28015e-06	2.0792e-05		0.0285714	0.0593233	0.00858729	0.872872	0.926712	0.00465921	0.000930816	19.9342	8.2686	30.0014	16.9436	239.577	282.821	416.816	218.185
Nsmce4a				707.569	50.9962					-0.302984	-0.520066	-0.545961	-0.431169		0.422905	0.361979	0.442785	0.57251		41.8255	0.901213	4.43387	122.908	1.28402e-06	2.08306e-05		0.0285714	0.0593233	4.57337e-05	0.872872	0.980964	0.00465921	1.70005e-05	384.612	330.744	324.843	351.828	636.772	610.399	645.621	706.459
Agtpbp1				707.244	77.5588					0.345759	0.443582	0.627121	0.475002		-0.327527	-0.617119	-0.43075	-0.516068		77.8969	-0.946248	6.01936	122.819	1.288e-06	2.08707e-05		0.0285714	0.0593233	0.000230156	-0.872872	-0.972974	0.00465921	4.83575e-05	1806.97	1933.82	2196.31	1976.42	1132.74	926.55	1054.46	993.848
Timp2				706.954	96.3461					0.785357	1.0719	0.662685	0.635023		-0.718293	-0.5076	-1.09044	-0.838631		66.9927	-1.57327	8.24452	122.741	1.29156e-06	2.09041e-05		0.0285714	0.0593233	0.0011847	-0.872872	-0.961251	0.00465921	0.000141262	10424.4	12715	9574.58	9392.72	3675.62	4253.75	2839.67	3381.39
Mknk1				706.818	80.7452					-0.435068	-0.529592	-0.448334	-0.451137		0.383097	0.52306	0.664494	0.29348		71.2724	0.939224	6.23272	122.704	1.29323e-06	2.09067e-05		0.0285714	0.0593233	0.00315584	0.872872	0.959486	0.00465921	0.000161234	1219.5	1142.1	1208.33	1205.98	2150.94	2370.18	2614.41	2021.34
Naaladl2				705.165	28.7636					0.715873	0.776937	0.854897	0.914914		-0.659338	-1.21433	-0.638225	-0.750729		98.1299	-1.62701	2.74627	122.255	1.31375e-06	2.12137e-05		0.0285714	0.0593233	3.49807e-06	-0.872872	-0.988992	0.00465921	3.30751e-06	216.931	226.353	238.976	249.17	83.0115	56.1834	84.25	77.8546
Tbc1d12				703.604	59.9871					0.402406	0.356726	0.361386	0.49303		-0.333365	-0.4806	-0.500472	-0.299111		63.2885	-0.806483	4.97224	121.832	1.33346e-06	2.15071e-05		0.0285714	0.0593233	8.10336e-06	-0.872872	-0.985506	0.00465921	7.52924e-06	922.835	894.042	896.938	982.727	553.76	499.937	493.084	567.089
Snrpa				703.092	52.5858					-0.337503	-0.540521	-0.578603	-0.579904		0.382708	0.489181	0.697573	0.46707		26.7065	1.02233	4.5325	121.693	1.34e-06	2.15875e-05		0.0285714	0.0593233	0.000563533	0.872872	0.969904	0.00465921	6.66231e-05	396.338	344.18	335.188	334.885	653.584	703.721	813.234	693.002
Slc22a5				702.93	64.2739					-0.430939	-0.737929	-0.743156	-0.833418		0.8904	0.824946	0.445396	0.584699		50.8164	1.37785	5.2047	121.649	1.34209e-06	2.15961e-05		0.0285714	0.0593233	0.00165961	0.872872	0.958035	0.00465921	0.000178986	562.847	454.773	453.124	425.583	1408.04	1345.54	1034.06	1138.98
Sh3glb1				702.484	92.0449					-0.316805	-0.412773	-0.308741	-0.488303		0.277538	0.453403	0.374821	0.42086		43.2497	0.763228	7.34491	121.528	1.34781e-06	2.16632e-05		0.0285714	0.0593233	3.51877e-05	0.872872	0.982979	0.00465921	1.2171e-05	2918.6	2730.7	2934.96	2591.37	4406.96	4978.42	4714.45	4867.36
Vti1b				702.311	87.607					-0.58109	-0.56285	-0.497622	-0.420344		0.292237	0.451119	0.613221	0.70533		98.9714	1.03849	6.80701	121.481	1.35004e-06	2.16739e-05		0.0285714	0.0593233	0.00297044	0.872872	0.957051	0.00465921	0.00019174	1621.7	1642.35	1718.35	1812.96	2971.6	3317.68	3712.32	3957.13
Gnpat				702.176	73.3583					0.299393	0.320185	0.538955	0.463764		-0.380196	-0.475395	-0.434864	-0.331842		42.5951	-0.814405	5.76037	121.445	1.35179e-06	2.16769e-05		0.0285714	0.0593233	0.000893482	-0.872872	-0.972713	0.00465921	4.9762e-05	1483.34	1504.88	1751.46	1662.46	925.736	866.557	891.276	957.324
Gmcl1				701.134	51.4781					-0.374256	-0.4893	-0.662796	-0.401327		0.523679	0.342036	0.484458	0.577505		38.783	0.964136	4.46672	121.163	1.36534e-06	2.18691e-05		0.0285714	0.0593233	5.83533e-05	0.872872	0.979434	0.00465921	2.1411e-05	371.714	343.147	304.152	364.785	693.514	611.351	674.887	719.915
Gadd45g				700.887	58.1817					0.962152	1.41791	1.58534	1.62727		-2.07297	-1.35943	-0.806123	-1.35415		9.89714	-2.75295	4.85913	121.096	1.36858e-06	2.18958e-05		0.0285714	0.0593233	0.00204841	-0.872872	-0.960953	0.00465921	0.000144505	851.307	1167.94	1311.78	1350.5	102.976	169.502	249.203	170.127
Stard4				700.397	56.8942					-0.688785	-0.576264	-0.810846	-1.01961		1.01637	0.812012	0.852464	0.414662		86.6	1.55779	4.7883	120.964	1.37503e-06	2.19736e-05		0.0285714	0.0593233	0.00291638	0.872872	0.95235	0.00465921	0.000260908	341.226	368.986	313.463	271.097	1114.88	967.497	995.037	734.333
Tns2				699.939	37.7401					1.24925	0.841273	0.96555	0.879406		-0.480713	-1.12489	-1.13174	-1.19814		81.3997	-1.95609	3.53289	120.84	1.38108e-06	2.20355e-05		0.0285714	0.0593233	0.000354618	-0.872872	-0.970626	0.00465921	6.19718e-05	507.735	382.423	416.916	392.692	152.363	97.1306	96.6658	92.2721
Slc18b1				699.864	92.2535					0.534453	0.370542	0.337314	0.410991		-0.565554	-0.333533	-0.386259	-0.367954		24.3473	-0.825912	7.38456	120.82	1.38208e-06	2.20355e-05		0.0285714	0.0593233	5.91913e-05	-0.872872	-0.979882	0.00465921	2.00507e-05	5379.88	4801.99	4692.63	4938.55	2509.26	2947.25	2841.44	2877.74
Tln2				699.526	50.2841					0.599773	1.22211	0.789377	1.32738		-0.981241	-0.814756	-1.29648	-0.846165		97.3171	-1.99447	4.38948	120.728	1.38656e-06	2.20818e-05		0.0285714	0.0593233	0.00705364	-0.872872	-0.931844	0.00465921	0.000751584	580.436	894.042	662.099	961.797	193.343	217.115	155.197	212.418
Clec5a				698.805	95.1881					-0.736284	-0.862042	-0.864161	-1.10719		0.993959	0.971573	1.21013	0.394017		44.7385	1.80909	7.95319	120.534	1.3962e-06	2.219e-05		0.0285714	0.0593233	0.00690895	0.872872	0.934064	0.00465921	0.000681678	2830.65	2594.27	2590.46	2188.71	9393.96	9249.31	10912.6	6197.61
Elovl5				698.779	94.3897					-0.711062	-0.415585	-0.6128	-0.958971		0.712674	0.853143	0.621285	0.511317		51.2479	1.34181	7.77193	120.527	1.39655e-06	2.219e-05		0.0285714	0.0593233	0.000162749	0.872872	0.97272	0.00465921	4.97223e-05	2769.68	3399.43	2964.96	2332.23	7432.16	8192.3	6975.9	6463.86
Appl2				697.888	39.2577					0.689643	1.02141	0.755569	0.560884		-0.775816	-0.528093	-0.678488	-1.04511		54.0315	-1.51686	3.63321	120.287	1.40855e-06	2.2342e-05		0.0285714	0.0593233	0.00115834	-0.872872	-0.963223	0.00465921	0.000120951	402.201	506.452	421.054	367.775	145.007	172.359	155.197	120.146
Psmc2				697.831	86.8086					-0.420464	-0.524569	-0.346035	-0.556784		0.324582	0.470967	0.646005	0.406299		20.9092	0.926982	6.72258	120.271	1.40933e-06	2.2342e-05		0.0285714	0.0593233	0.000986569	0.872872	0.966392	0.00465921	9.25272e-05	1733.1	1612.38	1824.91	1576.75	2905.4	3215.78	3630.73	3074.78
Acsl5				697.573	92.6131					-0.922335	-0.465729	-0.476326	-0.748956		0.466414	0.762918	0.752863	0.631152		61.778	1.2991	7.44497	120.202	1.41283e-06	2.23719e-05		0.0285714	0.0593233	0.000102957	0.872872	0.974529	0.00465921	4.05291e-05	1919.54	2634.58	2615.29	2164.79	5027.97	6175.41	6132.51	5636.29
Mkln1				696.475	75.5736					-0.27847	-0.360213	-0.40221	-0.292534		0.3324	0.341562	0.405451	0.254013		98.9355	0.667407	5.89862	119.906	1.42784e-06	2.25624e-05		0.0285714	0.0593233	3.06425e-05	0.872872	0.98671	0.00465921	5.81002e-06	1108.11	1047.01	1016.94	1097.35	1692.8	1703.59	1780.78	1603.23
Pgap1				696.456	60.9796					0.632963	0.835133	0.670603	0.810055		-0.445646	-0.829477	-1.09035	-0.583286		92.9799	-1.46	5.03454	119.901	1.4281e-06	2.25624e-05		0.0285714	0.0593233	1.32074e-05	-0.872872	-0.982508	0.00465921	1.32052e-05	1033.06	1188.61	1060.39	1168.11	488.612	374.238	312.168	444.06
Tlk2				695.729	62.562					-0.346521	-0.452315	-0.432605	-0.309705		0.510809	0.322713	0.381487	0.326138		68.0573	0.772185	5.11202	119.705	1.43815e-06	2.26953e-05		0.0285714	0.0593233	0.000214683	0.872872	0.980265	0.00465921	1.89329e-05	606.233	563.298	571.061	621.929	1099.11	964.64	1004.79	966.935
Tagap				695.206	85.4276					-0.844618	-0.808568	-0.983013	-0.986487		0.648752	1.15741	1.28745	0.529075		89.4699	1.84636	6.61204	119.564	1.44542e-06	2.27781e-05		0.0285714	0.0593233	0.0107065	0.872872	0.917402	0.00465921	0.00132296	1027.2	1053.21	933.146	930.9	2893.84	4117.58	4506.04	2663.4
Irak3				695.117	95.5477					-0.469513	-0.390112	-0.56516	-0.513989		0.695508	0.506435	0.356503	0.380328		93.8718	0.974432	8.05193	119.54	1.44667e-06	2.27781e-05		0.0285714	0.0593233	0.00213495	0.872872	0.96208	0.00465921	0.000132472	4189.69	4426.8	3920.87	4062.47	9396.06	8241.82	7428.19	7551.9
Tkt				694.968	97.4466					-0.345407	-0.52503	-0.435468	-0.585204		0.44231	0.464167	0.344596	0.640036		33.4388	0.946808	8.66253	119.5	1.44875e-06	2.2785e-05		0.0285714	0.0593233	0.000466537	0.872872	0.972097	0.00465921	5.31788e-05	6996.9	6177.68	6573.41	5925.27	12079.7	12264.2	11288.6	13854.3
CUNH2orf69				694.285	55.693					0.389039	0.430912	0.655741	0.329765		-0.40997	-0.444005	-0.514381	-0.437102		63.1806	-0.909277	4.71047	119.317	1.45833e-06	2.28826e-05		0.0285714	0.0593233	0.00236239	-0.872872	-0.965022	0.00465921	0.0001042	753.981	776.215	907.283	723.59	432.921	422.804	402.626	424.836
Ddx24				694.255	86.5856					-0.356034	-0.328488	-0.248484	-0.271777		0.327085	0.247677	0.299578	0.330443		50.7157	0.602262	6.70278	119.309	1.45876e-06	2.28826e-05		0.0285714	0.0593233	1.39016e-06	0.872872	0.992331	0.00465921	1.12094e-06	1844.5	1880.07	1987.33	1955.49	2962.14	2803.46	2906.18	2969.05
Ndufa6				694.174	71.2005					-0.514678	-0.675481	-0.586546	-0.791756		0.917814	0.687376	0.364734	0.598538		1.40257	1.29532	5.62145	119.287	1.45989e-06	2.28826e-05		0.0285714	0.0593233	0.00390949	0.872872	0.948394	0.00465921	0.000330427	718.803	642.883	683.825	593.025	1941.84	1655.03	1323.17	1556.13
Gng8				693.528	12.6304					-3.49946	-1.88256	-3.49946	-1.91769		2.65843	2.33806	2.78881	3.01387		27.6487	5.96965	0.785964	119.113	1.46904e-06	2.29802e-05		0.0210706	0.0593233	0.00191512	0.929981	0.972159	0.000813758	5.28282e-05	0	2.06715	0	1.99336	70.4022	56.1834	77.1553	90.3498
Mtr				693.191	77.4437					0.299029	0.443939	0.26727	0.444346		-0.281168	-0.396578	-0.373539	-0.4033		76.4439	-0.729403	6.01078	119.023	1.47383e-06	2.29802e-05		0.0285714	0.0593233	0.000433208	-0.872872	-0.977929	0.00465921	2.64352e-05	1778.83	1966.89	1740.08	1967.45	1189.48	1097.96	1115.65	1092.85
Adk				693.12	62.6843					0.447643	0.352463	0.60326	0.439945		-0.307687	-0.599554	-0.449994	-0.486075		20.2474	-0.922123	5.11741	119.004	1.47485e-06	2.29802e-05		0.0285714	0.0593233	0.000118358	-0.872872	-0.976044	0.00465921	3.37572e-05	1040.09	973.627	1158.67	1034.55	615.756	502.794	557.824	544.021
Arl10				693.058	79.7526					0.42263	0.266941	0.301597	0.290635		-0.282029	-0.295385	-0.36501	-0.339379		65.7124	-0.6421	6.16082	118.987	1.47572e-06	2.29802e-05		0.0285714	0.0593233	0.000254549	-0.872872	-0.984549	0.00465921	9.11547e-06	2166.96	1945.19	1992.51	1977.42	1329.23	1316.98	1254.88	1277.39
Fcer1g				692.968	98.5111					-0.567346	-0.436971	-0.318747	-0.490641		0.319013	0.423734	0.513086	0.557873		15.7808	0.906921	9.21098	118.963	1.47701e-06	2.29802e-05		0.0285714	0.0593233	0.000151476	0.872872	0.977552	0.00465921	2.78063e-05	8815.6	9649.45	10473.6	9297.04	16296.5	17523.5	18643.2	19231.1
Flt3lg				692.91	41.545					-0.777553	-0.553725	-0.736146	-1.02091		0.418262	0.80771	0.940784	0.92158		12.4793	1.55523	3.80744	118.947	1.47785e-06	2.29802e-05		0.0285714	0.0593233	0.00221397	0.872872	0.957151	0.00465921	0.000190411	161.819	189.144	166.559	136.545	371.976	487.558	534.766	527.681
Gas6				692.805	96.2598					0.344638	0.304024	0.412774	0.346094		-0.334249	-0.444165	-0.359899	-0.269217		44.7817	-0.703039	8.22116	118.919	1.47935e-06	2.29802e-05		0.0285714	0.0593233	2.19612e-06	-0.872872	-0.990417	0.00465921	2.1844e-06	8525.96	8289.27	8938.34	8534.58	5325.34	4934.62	5231.48	5570.93
LOC101700018				692.559	87.0819					0.822052	0.725689	1.20052	0.678454		-0.72346	-1.18728	-0.574761	-0.941215		36.5389	-1.71099	6.74498	118.853	1.48287e-06	2.29802e-05		0.0285714	0.0593233	0.00247237	-0.872872	-0.95152	0.00465921	0.000274603	3679.61	3441.8	4783.67	3330.91	1259.88	913.218	1396.78	1083.24
Rcbtb1				692.461	65.36					-0.4228	-0.497453	-0.443037	-0.291694		0.303572	0.469185	0.359626	0.522602		73.5525	0.828892	5.26986	118.827	1.48428e-06	2.29802e-05		0.0285714	0.0593233	0.000201228	0.872872	0.977231	0.00465921	2.90088e-05	637.894	605.675	628.994	698.673	1056.03	1184.61	1097.91	1229.33
Pon3				692.404	30.7344					1.6755	1.50288	1.27286	0.911658		-0.931548	-1.14639	-1.29943	-1.98553		28.2457	-2.68277	2.92922	118.812	1.4851e-06	2.29802e-05		0.0285714	0.0593233	0.00365333	-0.872872	-0.951066	0.00465921	0.000282287	376.404	333.845	284.496	221.263	60.9451	52.3743	47.0026	28.835
Nab2				692.378	63.3101					0.832261	0.599294	0.749896	0.831429		-1.10268	-0.786951	-0.724628	-0.398621		36.8841	-1.48892	5.15282	118.805	1.48547e-06	2.29802e-05		0.0285714	0.0593233	1.607e-05	-0.872872	-0.98138	0.00465921	1.59151e-05	1280.48	1089.39	1209.37	1279.74	334.148	416.138	434.553	544.982
LOC101705956				692.159	24.9299					-1.64369	-1.12184	-1.40096	-1.17276		1.52981	1.82893	1.21596	0.764542		70.9703	2.73942	2.3338	118.746	1.48863e-06	2.29802e-05		0.0285714	0.0593233	0.0109724	0.872872	0.915676	0.00465921	0.00140578	23.452	34.108	27.9323	32.8905	219.613	270.442	176.482	128.797
Crybg1				692.147	72.4016					-0.784369	-0.480678	-0.839483	-0.447832		0.86738	0.588001	0.566865	0.530116		95.4614	1.27227	5.70113	118.743	1.48879e-06	2.29802e-05		0.0285714	0.0593233	0.000433614	0.872872	0.966814	0.00465921	8.91144e-05	632.031	780.349	608.304	798.342	1988.07	1637.89	1614.05	1573.43
LOC101705558				692.115	33.3022					-1.25449	-2.2592	-1.71668	-1.63952		2.32955	2.00464	1.03488	1.50082		10.7675	3.51213	3.16268	118.734	1.48926e-06	2.29802e-05		0.0285714	0.0593233	0.0166361	0.872872	0.891665	0.00465921	0.00292598	44.5587	21.7051	32.0704	33.8872	545.354	435.183	221.711	306.613
Tmem255a				691.917	53.0389					1.25842	1.66087	2.04356	0.989829		-1.83184	-1.55339	-0.913948	-1.6535		63.3173	-2.99196	4.5584	118.681	1.49212e-06	2.29988e-05		0.0285714	0.0593233	0.011714	-0.872872	-0.910081	0.00465921	0.00169722	795.022	1051.15	1370.75	659.803	92.4685	112.367	175.595	104.767
Matk				691.613	76.372					1.07633	1.57082	1.54797	1.92949		-2.00831	-1.44879	-1.84586	-0.821644		33.482	-3.02075	5.93987	118.599	1.49653e-06	2.30412e-05		0.0285714	0.0593233	0.0040101	-0.872872	-0.948059	0.00465921	0.000336828	1808.15	2547.76	2507.7	3267.12	212.257	313.294	237.674	484.429
Hars				691.402	83.9099					-0.369328	-0.416061	-0.353035	-0.382061		0.227642	0.34914	0.508168	0.435535		31.5975	0.764316	6.47493	118.543	1.49959e-06	2.30628e-05		0.0285714	0.0593233	0.00192257	0.872872	0.970471	0.00465921	6.29552e-05	1538.45	1489.38	1555.93	1524.92	2327.47	2532.06	2827.25	2688.39
Mtap				691.27	79.5512					-0.36845	-0.4373	-0.221358	-0.332894		0.376613	0.310152	0.332414	0.340823		41.0127	0.67836	6.14725	118.507	1.50151e-06	2.30669e-05		0.0285714	0.0593233	3.76306e-05	0.872872	0.98988	0.00465921	2.57129e-06	1235.92	1178.28	1368.68	1266.78	2072.14	1978.8	2009.58	2021.34
Ap1s3				690.853	63.346					-0.843611	-1.21779	-1.22204	-1.01537		1.55091	0.981701	0.557495	1.2087		64.3099	2.1887	5.15489	118.396	1.5076e-06	2.31348e-05		0.0285714	0.0593233	0.0111659	0.872872	0.913779	0.00465921	0.00150061	345.917	266.662	265.874	306.978	1823.1	1228.42	915.221	1437.91
Thoc1				690.488	55.5204					-0.494504	-0.605891	-0.466313	-0.476667		0.351991	0.560477	0.732732	0.398175		34.0502	1.03056	4.69956	118.298	1.51293e-06	2.31911e-05		0.0285714	0.0593233	0.00300956	0.872872	0.958356	0.00465921	0.000174957	398.684	368.986	406.57	403.656	717.682	829.419	934.731	741.061
Tor4a				690.206	77.7314					-0.945734	-0.524125	-0.777907	-0.500599		0.440444	0.733683	0.679856	0.894383		69.1074	1.37192	6.03031	118.222	1.51709e-06	2.32291e-05		0.0285714	0.0593233	0.000811862	0.872872	0.963414	0.00465921	0.000119091	698.869	936.419	785.208	951.83	1828.35	2240.67	2158.57	2504.8
Slc2a9				689.726	81.5076					0.3626	0.817553	0.636916	0.579688		-0.789276	-0.413601	-0.600273	-0.593607		56.3188	-1.20194	6.28931	118.094	1.52417e-06	2.33119e-05		0.0285714	0.0593233	0.00152162	-0.872872	-0.958812	0.00465921	0.00016933	2130.61	2920.88	2577.01	2476.75	958.31	1243.65	1092.59	1097.65
Tmco6				688.874	86.1541					-0.304344	-0.40052	-0.534614	-0.356461		0.443364	0.503269	0.35329	0.296016		28.4687	0.798074	6.66979	117.866	1.53684e-06	2.34799e-05		0.0285714	0.0593233	0.000100553	0.872872	0.977594	0.00465921	2.76506e-05	1836.29	1717.8	1565.24	1771.1	3084.03	3214.83	2897.31	2784.5
Cmtm3				688.525	93.6057					-0.675837	-0.85583	-0.861167	-0.41959		0.471708	0.74797	0.653553	0.939192		36.8482	1.40486	7.62586	117.773	1.54207e-06	2.34882e-05		0.0285714	0.0593233	0.00103169	0.872872	0.960885	0.00465921	0.000145256	2537.5	2239.76	2231.48	3030.91	5622.72	6809.62	6378.17	7774.89
Spic				688.436	9.86837					-2.73939	-1.49865	-1.82193	-1.54072		1.45874	1.77244	2.03677	2.33274		84.0106	4.06397	0.440881	117.749	1.54341e-06	2.34882e-05		0.0210706	0.0593233	0.00517486	0.929981	0.946839	0.000813758	0.000360782	1.1726	4.1343	3.10359	3.98672	38.8788	48.5653	58.5316	72.0876
Arsk				688.413	48.2845					0.63533	0.515631	0.516962	0.570559		-0.353421	-0.547621	-0.836922	-0.50052		31.3817	-1.1131	4.26264	117.743	1.54375e-06	2.34882e-05		0.0285714	0.0593233	2.59688e-05	-0.872872	-0.985963	0.00465921	6.84215e-06	639.066	588.104	588.648	610.965	321.538	280.917	229.692	290.273
Zc3h13				688.387	85.7297					-0.637012	-0.386375	-0.587762	-0.395315		0.690062	0.52532	0.415601	0.375481		95.6988	1.00414	6.63544	117.736	1.54414e-06	2.34882e-05		0.0285714	0.0593233	0.00065464	0.872872	0.966205	0.00465921	9.40607e-05	1390.7	1654.75	1439.03	1644.52	3490.69	3113.89	2885.78	2806.61
Samsn1				687.33	67.5538					-0.819092	-1.21957	-1.11836	-1.52407		1.62573	0.967518	1.36714	0.720701		28.5406	2.36602	5.3978	117.453	1.56012e-06	2.37053e-05		0.0285714	0.0593233	0.00937435	0.872872	0.920041	0.00465921	0.00120263	398.684	301.804	323.808	244.187	2175.11	1377.92	1818.03	1161.09
Rpp40				687.142	35.6614					-0.53702	-0.920604	-0.892307	-0.613023		0.550418	0.818855	0.980046	0.613635		10.5013	1.48972	3.36242	117.403	1.56298e-06	2.37229e-05		0.0285714	0.0593233	0.00127329	0.872872	0.963301	0.00465921	0.00012019	141.884	108.525	110.695	134.552	302.624	364.716	407.947	316.224
Fkbp5				685.142	56.0167					-0.540212	-0.838011	-0.857004	-0.885233		1.11084	0.608667	0.897898	0.503054		48.0472	1.57694	4.73144	116.869	1.59378e-06	2.41499e-05		0.0285714	0.0593233	0.00522897	0.872872	0.9394	0.00465921	0.000531389	362.333	294.569	290.703	285.051	1140.09	804.66	983.508	747.789
Umad1				685.09	58.0091					-0.385766	-0.454869	-0.425154	-0.327747		0.543267	0.293739	0.408056	0.348474		24.4264	0.799906	4.8496	116.855	1.59459e-06	2.41499e-05		0.0285714	0.0593233	0.000820111	0.872872	0.975211	0.00465921	3.73763e-05	490.146	467.176	476.918	510.301	934.142	785.615	850.481	816.032
Srgn				684.871	99.6763					-0.51428	-1.06893	-0.909732	-1.28623		1.24475	0.827946	0.872192	0.834284		19.6145	1.87239	10.7608	116.797	1.598e-06	2.41752e-05		0.0285714	0.0593233	0.000772875	0.872872	0.96487	0.00465921	0.000105549	22816.4	15533.6	17346	13361.5	77229.1	57850.8	59652.5	58105.5
Efhd2				684.585	99.0865					0.613408	0.493808	0.649906	0.335448		-0.343809	-0.617418	-0.527704	-0.603641		44.9759	-1.04728	9.72262	116.721	1.60247e-06	2.42164e-05		0.0285714	0.0593233	0.000486281	-0.872872	-0.970111	0.00465921	6.52675e-05	28012.2	25783.6	28729.9	23103.1	14427.2	11934.7	12700.5	12049.2
Rhobtb3				684.427	54.4918					-1.01415	-1.16462	-1.09652	-0.904008		0.653612	1.45367	0.701527	1.37049		88.6427	2.13768	4.63867	116.679	1.60495e-06	2.42276e-05		0.0285714	0.0593233	0.0127131	0.872872	0.908398	0.00465921	0.00179195	216.931	195.346	204.837	234.22	691.412	1204.61	714.795	1137.06
Dusp26				684.197	59.2462					0.370533	0.897212	1.02854	0.668341		-0.900968	-0.638004	-0.740413	-0.685241		57.6638	-1.50234	4.9223	116.618	1.60856e-06	2.42502e-05		0.0285714	0.0593233	0.00612298	-0.872872	-0.938336	0.00465921	0.0005594	790.331	1139	1247.64	971.764	326.792	392.331	365.379	379.661
Add3				684.11	85.4995					0.703275	0.459127	0.566298	0.72363		-0.331744	-0.795371	-0.760576	-0.56464		77.9472	-1.21903	6.62291	116.594	1.60993e-06	2.42502e-05		0.0285714	0.0593233	6.08836e-05	-0.872872	-0.974493	0.00465921	4.06981e-05	3392.33	2864.04	3084.97	3440.54	1654.98	1199.85	1229.16	1408.11
Dmwd				683.736	31.7557					-1.12967	-0.948871	-1.60917	-1.04362		0.624446	1.46471	1.465	1.17717		46.5727	2.40038	3.0367	116.495	1.61584e-06	2.42531e-05		0.0285714	0.0593233	0.00660655	0.872872	0.935217	0.00465921	0.000647125	60.9751	69.2495	43.4503	64.7843	208.054	373.286	373.36	305.651
Ltbr				683.714	91.0739					-0.568476	-0.4074	-0.305847	-0.33892		0.305534	0.405208	0.461814	0.448087		38.0925	0.80823	7.20176	116.489	1.61618e-06	2.42531e-05		0.0285714	0.0593233	1.31188e-05	0.872872	0.982747	0.00465921	1.26733e-05	2209.18	2470.24	2650.47	2590.37	4049.7	4339.45	4513.14	4470.39
Slc22a15				683.706	47.4214					-0.616549	-0.890879	-1.17201	-1.05984		1.17068	0.99327	0.473791	1.10154		69.4958	1.88502	4.20573	116.487	1.61631e-06	2.42531e-05		0.0285714	0.0593233	0.00393108	0.872872	0.94599	0.00465921	0.000378101	223.966	185.01	152.076	164.452	775.474	685.628	478.008	739.138
Nipsnap1				683.656	39.3728					0.425385	0.756596	0.49487	0.521946		-0.527057	-0.463519	-0.722273	-0.485949		32.1082	-1.10576	3.64049	116.473	1.61711e-06	2.42531e-05		0.0285714	0.0593233	0.000854295	-0.872872	-0.969769	0.00465921	6.75119e-05	358.815	451.672	376.569	383.722	184.937	193.309	161.405	190.311
Nxt2				682.831	62.5548					-0.386367	-0.296546	-0.390216	-0.327838		0.324752	0.376484	0.440937	0.258794		47.2416	0.702291	5.11166	116.254	1.63021e-06	2.44233e-05		0.0285714	0.0593233	0.000241955	0.872872	0.983953	0.00465921	1.02072e-05	593.335	631.514	591.751	617.942	971.97	1007.49	1053.57	928.489
Lrg1				682.362	65.2593					0.532232	0.568441	0.583205	0.645048		-0.301424	-0.771982	-0.748463	-0.507058		39.4519	-1.15424	5.26304	116.129	1.63773e-06	2.45095e-05		0.0285714	0.0593233	0.0001029	-0.872872	-0.985218	0.00465921	7.985e-06	1184.32	1214.45	1226.95	1280.74	664.092	478.987	486.876	575.74
Whamm				682.109	47.3135					-0.725206	-0.484388	-0.387001	-0.401991		0.45053	0.451561	0.469748	0.626747		80.7595	0.996329	4.19798	116.062	1.6418e-06	2.4544e-05		0.0285714	0.0593233	1.935e-05	0.872872	0.98124	0.00465921	1.62752e-05	240.383	284.233	304.152	300.998	544.303	544.693	551.616	615.148
Gngt2				681.723	20.046					-0.745101	-1.17586	-1.01685	-0.926787		0.994202	0.694491	1.27205	0.903857		16.2914	1.97146	1.73203	115.959	1.64802e-06	2.45916e-05		0.0285714	0.0593233	0.00248036	0.872872	0.961863	0.00465921	0.000134734	35.178	25.8394	28.9668	30.8971	119.789	97.1306	145.442	112.457
Psmb8				681.692	66.3742					-1.50546	-0.93776	-1.066	-1.43187		0.531809	1.46815	1.55826	1.38287		23.2684	2.50635	5.32386	115.951	1.64852e-06	2.45916e-05		0.0285714	0.0593233	0.00900311	0.872872	0.92332	0.00465921	0.00106334	226.312	335.912	307.255	238.207	932.04	1784.54	1899.62	1682.04
Stx17				681.408	61.6917					-0.299535	-0.456235	-0.627602	-0.376852		0.517074	0.413243	0.383898	0.446008		96.6554	0.877186	5.0698	115.876	1.65312e-06	2.46338e-05		0.0285714	0.0593233	1.42105e-05	0.872872	0.984789	0.00465921	8.69774e-06	601.543	539.526	478.988	570.102	1060.24	986.542	966.658	1009.23
Sec13				680.861	73.9553					-0.288899	-0.527158	-0.335135	-0.481859		0.367331	0.411947	0.516438	0.337334		20.8013	0.815738	5.7935	115.73	1.66202e-06	2.47399e-05		0.0285714	0.0593233	2.54524e-05	0.872872	0.980204	0.00465921	1.9108e-05	1008.43	854.766	976.597	882.063	1589.83	1639.79	1763.04	1557.09
Cpne8				679.57	81.1336					-0.321983	-0.411262	-0.370841	-0.590249		0.355571	0.530509	0.325985	0.482269		58.6061	0.846894	6.2624	115.388	1.68325e-06	2.50159e-05		0.0285714	0.0593233	9.69431e-05	0.872872	0.975858	0.00465921	3.45418e-05	1360.21	1278.53	1314.89	1129.24	2176.16	2456.83	2131.97	2376.01
Spag1				679.515	49.1908					0.922224	0.669685	0.770402	0.740521		-0.371215	-1.00987	-0.732119	-0.989624		67.6904	-1.53513	4.32004	115.373	1.68416e-06	2.50159e-05		0.0285714	0.0593233	1.75506e-05	-0.872872	-0.98076	0.00465921	1.75505e-05	758.671	636.682	682.79	668.773	308.929	198.07	240.334	200.884
Prdx3				679.184	60.4186					0.477514	0.493144	0.560614	0.667978		-0.659634	-0.478734	-0.745877	-0.315005		14.335	-1.0936	5.00033	115.285	1.68965e-06	2.50707e-05		0.0285714	0.0593233	1.96428e-05	-0.872872	-0.980077	0.00465921	1.94754e-05	958.013	968.459	1014.87	1093.36	435.022	493.271	409.721	552.672
Zfp36				678.585	80.6013					-0.602593	-0.335138	-0.446623	-0.386394		0.277823	0.539844	0.443507	0.509576		82.7375	0.885707	6.22144	115.127	1.69965e-06	2.51736e-05		0.0285714	0.0593233	0.000242111	0.872872	0.972572	0.00465921	5.05299e-05	1083.48	1304.37	1207.3	1258.81	1995.43	2393.03	2238.39	2343.33
Pcbp3				678.551	53.7006					-0.578565	-0.931284	-0.983734	-0.529427		0.655924	0.633979	0.673894	1.05921		30.7416	1.51174	4.59129	115.118	1.70021e-06	2.51736e-05		0.0285714	0.0593233	0.00150571	0.872872	0.957012	0.00465921	0.000192259	323.637	253.226	244.149	334.885	762.865	751.334	772.439	1009.23
P2ry2				678	35.8843					0.752069	1.24217	1.04612	0.922856		-0.543471	-0.89517	-1.22785	-1.29673		35.3809	-1.97362	3.37874	114.972	1.70947e-06	2.52837e-05		0.0285714	0.0593233	0.000589237	-0.872872	-0.968012	0.00465921	7.98779e-05	321.292	451.672	394.156	361.795	130.297	101.892	80.7026	76.8935
Mafk				677.681	53.6431					-0.559393	-0.389788	-0.878561	-0.626512		0.730777	0.606801	0.422019	0.694657		85.6002	1.22347	4.58944	114.887	1.71485e-06	2.53363e-05		0.0285714	0.0593233	0.000127857	0.872872	0.97335	0.00465921	4.63795e-05	343.571	386.557	275.185	327.908	841.673	772.283	679.321	820.838
Hnrnpr				677.501	80.8674					-0.343154	-0.283966	-0.356748	-0.301728		0.221323	0.414619	0.314396	0.335259		49.5648	0.644488	6.24104	114.839	1.7179e-06	2.53546e-05		0.0285714	0.0593233	0.000513377	0.872872	0.981758	0.00465921	1.49703e-05	1346.14	1402.56	1333.51	1385.39	1991.23	2276.86	2123.99	2154.94
Gnal				677.221	20.6214					0.748764	1.90393	1.50662	1.90869		-1.6127	-1.33142	-1.29186	-1.83202		64.5904	-3.15408	1.80883	114.766	1.72264e-06	2.53828e-05		0.0285714	0.0593233	0.0122396	-0.872872	-0.910545	0.00465921	0.00167166	79.7367	178.808	135.523	179.403	14.7109	18.093	18.6237	12.4952
Atp13a3				677.127	82.2125					0.426132	0.628725	0.425556	0.369939		-0.340488	-0.38575	-0.485339	-0.638776		89.1534	-0.924775	6.34375	114.741	1.72424e-06	2.53828e-05		0.0285714	0.0593233	0.00020779	-0.872872	-0.971545	0.00465921	5.63773e-05	2397.96	2759.64	2397.01	2306.32	1409.09	1365.54	1274.39	1145.71
Fut10				677.065	34.6832					0.496807	0.58036	0.567379	0.542258		-0.367923	-0.546744	-0.75771	-0.514427		70.3805	-1.09286	3.28686	114.724	1.72529e-06	2.53828e-05		0.0285714	0.0593233	2.60847e-05	-0.872872	-0.991274	0.00465921	1.65028e-06	295.495	313.173	310.359	304.984	161.82	142.839	123.271	146.098
Rab7b				676.003	93.879					0.284503	0.517355	0.697224	0.593925		-0.54372	-0.470753	-0.417705	-0.660829		36.7475	-1.05172	7.6748	114.443	1.74349e-06	2.56234e-05		0.0285714	0.0593233	0.00187575	-0.872872	-0.96025	0.00465921	0.000152376	5386.92	6330.64	7171.36	6675.77	3033.6	3191.03	3310.58	2797
Gspt1				675.334	90.5992					-0.305503	-0.298206	-0.30551	-0.244406		0.315349	0.292291	0.311179	0.234804		91.4982	0.57707	7.13502	114.266	1.75505e-06	2.57661e-05		0.0285714	0.0593233	6.2158e-06	0.872872	0.994249	0.00465921	4.73439e-07	2583.23	2596.34	2583.22	2695.03	3972.99	3909.98	3961.52	3757.21
Ptgir				675.057	7.47321					-1.26915	-2.42075	-2.42008	-1.863		1.62451	2.04078	1.87792	2.42978		56.4842	4.45115	0.115171	114.193	1.75987e-06	2.58096e-05		0.0210706	0.0593233	0.00414238	0.929981	0.953223	0.000813758	0.000246985	3.5178	1.03357	1.03453	1.99336	32.5741	43.804	39.021	57.6701
Ddx52				674.484	72.078					-0.281295	-0.47571	-0.258941	-0.423874		0.349539	0.381658	0.369573	0.339049		37.776	0.71785	5.68062	114.042	1.76987e-06	2.59289e-05		0.0285714	0.0593233	0.000169219	0.872872	0.989563	0.00465921	2.82025e-06	946.287	826.86	961.079	857.146	1465.84	1498.86	1486.35	1455.21
Jak3				673.961	40.3222					-0.80032	-1.88447	-1.66065	-0.922705		1.06111	1.21785	1.42631	1.56288		67.3092	2.58977	3.71338	113.904	1.77906e-06	2.60292e-05		0.0285714	0.0593233	0.000600661	0.872872	0.97204	0.00465921	5.35073e-05	117.26	54.7795	64.1409	107.642	428.718	478.035	552.503	607.458
Capn5				673.881	26.5482					0.971032	0.972027	1.18083	1.15914		-1.21317	-1.12967	-1.418	-0.522185		77.94	-2.12454	2.52009	113.883	1.78047e-06	2.60292e-05		0.0285714	0.0593233	7.71875e-06	-0.872872	-0.986423	0.00465921	6.19327e-06	199.342	199.48	230.7	227.243	43.0819	45.7085	37.2474	70.1653
Pygb				673.325	80.5078					0.293535	0.518005	0.362765	0.459262		-0.505064	-0.37225	-0.479165	-0.277088		71.5313	-0.817021	6.21243	113.736	1.79031e-06	2.61456e-05		0.0285714	0.0593233	0.000132808	-0.872872	-0.974901	0.00465921	3.87903e-05	2020.39	2360.68	2119.75	2266.45	1161.11	1273.17	1182.16	1360.05
Nfam1				673.112	76.6669					-0.812448	-1.45269	-2.12757	-2.05356		1.92953	1.64852	1.19577	1.67245		81.6658	3.15455	5.95546	113.68	1.7941e-06	2.61571e-05		0.0285714	0.0593233	0.00208212	0.872872	0.961433	0.00465921	0.000139296	472.557	302.837	189.319	199.336	3167.05	2606.34	1904.05	2649.94
LOC110346067				673.066	20.1827					0.875251	0.887463	0.682273	0.696753		-0.74913	-0.887421	-0.592397	-0.912791		47.2272	-1.58923	1.74877	113.668	1.79491e-06	2.61571e-05		0.0285714	0.0593233	6.86787e-05	-0.872872	-0.988027	0.00465921	4.25243e-06	121.95	122.995	106.557	107.642	38.8788	35.2336	43.4553	34.6021
Tspan9				672.949	37.6681					1.23339	0.912155	1.00801	0.89694		-0.627038	-1.16081	-0.752723	-1.50992		72.5958	-2.00011	3.52871	113.637	1.79699e-06	2.61571e-05		0.0285714	0.0593233	9.8126e-05	-0.872872	-0.978067	0.00465921	2.5944e-05	494.837	395.859	423.123	391.696	135.55	93.3216	124.158	73.0488
LOC101701903				672.858	3.96317					-2.8809	-1.85688	-1.85621	-1.8833		2.39812	2.29836	1.85886	1.92195		34.604	5.10865	-0.328711	113.613	1.79862e-06	2.61571e-05		0.0210706	0.0593233	0.00190838	0.929981	0.972157	0.000813758	5.28429e-05	0	1.03357	1.03453	0.996681	37.828	35.2336	25.7184	26.9127
LOC101712938				672.705	91.4982					-0.353268	-0.351617	-0.371509	-0.464039		0.35055	0.43894	0.508663	0.242281		27.2028	0.7732	7.26292	113.573	1.80135e-06	2.61694e-05		0.0285714	0.0593233	0.00112495	0.872872	0.971967	0.00465921	5.39244e-05	2685.25	2688.33	2651.5	2486.72	4374.39	4650.84	4881.18	4058.05
Tnfsf13b				671.883	85.6002					-3.4582	-2.37827	-2.98862	-2.05174		1.38322	3.55686	2.67251	3.26423		45.7096	5.54611	6.62763	113.356	1.81612e-06	2.63156e-05		0.0285714	0.0593233	0.033773	0.872872	0.835203	0.00465921	0.00985156	52.7669	112.66	73.4516	141.529	1540.44	6953.41	3766.42	5676.66
Chuk				671.852	81.1048					-0.274899	-0.395526	-0.232593	-0.376134		0.333429	0.362237	0.302164	0.281321		62.6771	0.638701	6.25978	113.348	1.81667e-06	2.63156e-05		0.0285714	0.0593233	7.69461e-06	0.872872	0.989395	0.00465921	2.9583e-06	1430.57	1315.74	1473.17	1333.56	2181.42	2225.43	2134.63	2104
Amt				671.829	34.7982					0.550529	0.442015	0.412534	0.404918		-0.455397	-0.399096	-0.419655	-0.535848		55.0169	-0.90864	3.29468	113.342	1.81709e-06	2.63156e-05		0.0285714	0.0593233	3.88676e-05	-0.872872	-0.990655	0.00465921	2.02605e-06	315.429	292.502	286.565	285.051	156.566	162.837	160.518	148.02
Uevld				671.456	71.5026					-0.241152	-0.435461	-0.33912	-0.314741		0.385479	0.327379	0.313142	0.304476		55.8153	0.664562	5.64617	113.244	1.82383e-06	2.63857e-05		0.0285714	0.0593233	5.67528e-06	0.872872	0.989848	0.00465921	2.59571e-06	954.495	834.095	891.765	906.98	1474.24	1416.01	1402.1	1393.69
Dyrk2				671.135	66.0217					0.840944	0.678405	0.40326	0.733003		-0.39513	-0.808198	-0.830975	-0.62131		97.051	-1.32787	5.30533	113.159	1.82966e-06	2.64426e-05		0.0285714	0.0593233	0.000708013	-0.872872	-0.963281	0.00465921	0.000120386	1471.61	1314.71	1086.26	1365.45	624.162	468.512	461.158	533.448
Gnptab				670.408	94.9939					-0.636403	-0.310641	-0.60285	-0.352648		0.507276	0.480355	0.406903	0.508007		81.8456	0.944587	7.9181	112.968	1.84294e-06	2.66068e-05		0.0285714	0.0593233	5.83517e-05	0.872872	0.985102	0.00465921	8.17375e-06	3412.26	4276.93	3492.57	4154.17	7540.39	7400.97	7033.54	7544.21
Slc43a2				670.226	98.3385					-0.732965	-0.834632	-1.21204	-0.594458		0.880657	0.947186	0.48727	1.05898		97.6264	1.68504	9.09711	112.92	1.84628e-06	2.66274e-05		0.0285714	0.0593233	0.00181508	0.872872	0.957287	0.00465921	0.000188632	6425.84	5988.53	4609.87	7073.45	19666.4	20594.5	14972.6	22253.9
Clptm1				669.985	89.8871					-0.550435	-0.339037	-0.535684	-0.35467		0.349705	0.503722	0.342823	0.583575		43.6309	0.890368	7.05607	112.856	1.85071e-06	2.66637e-05		0.0285714	0.0593233	0.000326743	0.872872	0.97077	0.00465921	6.10751e-05	2003.97	2320.37	2024.58	2295.36	3740.77	4162.33	3722.96	4399.27
Nars				669.865	91.0883					-0.277138	-0.373048	-0.294873	-0.347525		0.418965	0.285462	0.327711	0.260445		51.3918	0.647226	7.20217	112.825	1.85293e-06	2.6668e-05		0.0285714	0.0593233	0.000176835	0.872872	0.98438	0.00465921	9.41626e-06	2745.05	2568.43	2711.5	2614.29	4447.94	4054.73	4175.25	3985
CUNH1orf228				669.6	25.9368					0.503937	0.751414	0.768425	0.667374		-0.81062	-0.711315	-0.491026	-0.678189		38.1141	-1.35489	2.43914	112.755	1.85782e-06	2.67e-05		0.0285714	0.0593233	0.000127019	-0.872872	-0.984014	0.00465921	1.00902e-05	158.301	188.111	190.354	177.409	63.0467	67.6105	78.9289	69.2041
Cstf3				669.536	52.7296					-0.329668	-0.348191	-0.469402	-0.449027		0.365588	0.40327	0.532257	0.295172		53.4921	0.801299	4.53883	112.739	1.85899e-06	2.67e-05		0.0285714	0.0593233	0.000379814	0.872872	0.977311	0.00465921	2.87041e-05	410.41	405.161	372.431	377.742	665.143	682.771	746.721	633.41
Pld4				668.716	26.9294					2.27411	0.941806	1.44912	1.48743		-1.40731	-1.9422	-1.45763	-1.34532		50.5215	-3.17921	2.5713	112.523	1.87425e-06	2.68913e-05		0.0285714	0.0593233	0.0217986	-0.872872	-0.872853	0.00465921	0.00466118	389.303	154.003	219.32	225.25	29.4218	19.9975	28.3789	30.7574
Rinl				668.234	50.6869					-1.92738	-1.42008	-1.16267	-1.69908		0.682402	1.97171	1.59352	1.96157		68.9491	3.16957	4.41455	112.396	1.88329e-06	2.69911e-05		0.0285714	0.0593233	0.0144759	0.872872	0.90024	0.00465921	0.00230005	73.8737	105.425	126.213	86.7112	456.038	1116.05	858.463	1108.23
Dnaja3				668.138	72.0492					-0.566061	-0.280449	-0.365987	-0.421387		0.326738	0.482106	0.463388	0.361653		46.3281	0.815153	5.67857	112.371	1.88509e-06	2.69911e-05		0.0285714	0.0593233	1.96198e-05	0.872872	0.980706	0.00465921	1.76961e-05	768.052	936.419	882.454	849.172	1426.96	1589.32	1568.82	1461.94
LOC110350198				667.504	36.021					0.623881	0.574066	0.534364	0.654789		-0.620382	-0.771872	-0.677318	-0.317527		86.0462	-1.18889	3.39143	112.205	1.89707e-06	2.71347e-05		0.0285714	0.0593233	2.62483e-05	-0.872872	-0.987591	0.00465921	4.73311e-06	342.399	330.744	321.739	349.835	143.957	129.507	138.347	177.816
Cnrip1				667.3	41.883					-0.479849	-0.441888	-0.521493	-0.520564		0.304415	0.670119	0.562054	0.427206		25.7355	0.991393	3.82798	112.151	1.90092e-06	2.71619e-05		0.0285714	0.0593233	0.00261108	0.872872	0.964617	0.00465921	0.000107831	220.449	226.353	214.148	214.286	380.382	490.414	454.95	414.264
Steap4				666.703	88.5061					-0.958727	-2.57884	-2.26906	-2.63851		2.40734	2.30273	1.88741	1.84765		80.1626	4.07526	6.90044	111.995	1.91231e-06	2.72965e-05		0.0285714	0.0593233	0.00189081	0.872872	0.967507	0.00465921	8.36913e-05	612.096	198.446	246.218	190.366	6320.43	5878.31	4407.6	4287.77
Usp15				666.298	83.6294					-0.403843	-0.474533	-0.375855	-0.29714		0.494191	0.264823	0.47259	0.319768		31.5903	0.77785	6.45215	111.889	1.92006e-06	2.73682e-05		0.0285714	0.0593233	0.000677241	0.872872	0.971247	0.00465921	5.8152e-05	1476.3	1405.66	1505.24	1589.71	2751.99	2347.32	2711.08	2438.48
Sort1				666.235	93.4115					0.472297	0.586085	0.400306	0.449877		-0.331342	-0.40195	-0.705857	-0.469416		93.4834	-0.949558	7.58946	111.872	1.92127e-06	2.73682e-05		0.0285714	0.0593233	1.82113e-05	-0.872872	-0.980531	0.00465921	1.81803e-05	5857.13	6337.88	5571.98	5766.8	3355.14	3194.83	2587.81	3048.83
Hps3				665.734	73.1209					0.239613	0.505789	0.418672	0.376984		-0.415481	-0.360714	-0.306011	-0.458852		62.1664	-0.773162	5.74696	111.741	1.93093e-06	2.74777e-05		0.0285714	0.0593233	0.000700077	-0.872872	-0.972817	0.00465921	4.91988e-05	1415.33	1702.3	1602.49	1556.82	898.416	933.216	969.318	871.78
Kiaa0825				664.631	33.0145					-0.691638	-0.743948	-0.415173	-0.729406		0.81895	0.476719	0.726071	0.558426		89.0383	1.296	3.13974	111.452	1.95238e-06	2.77546e-05		0.0285714	0.0593233	0.000505951	0.872872	0.971723	0.00465921	5.53357e-05	112.569	108.525	136.558	109.635	322.589	254.254	302.413	269.127
Lpcat3				663.967	75.3938					-0.513912	-0.335009	-0.378338	-0.271593		0.441018	0.42017	0.289401	0.348262		30.0151	0.748039	5.88851	111.278	1.96542e-06	2.79114e-05		0.0285714	0.0593233	1.62964e-05	0.872872	0.982089	0.00465921	1.41723e-05	927.526	1050.11	1019.01	1097.35	1798.93	1773.11	1619.37	1686.85
Fam210b				663.749	55.319					0.405887	0.312457	0.414723	0.455349		-0.498102	-0.35947	-0.471148	-0.259696		49.9964	-0.79316	4.68748	111.221	1.96972e-06	2.79345e-05		0.0285714	0.0593233	8.81677e-06	-0.872872	-0.984918	0.00465921	8.4803e-06	759.844	712.133	764.518	786.381	405.6	446.61	413.268	478.662
LOC106009704				663.681	46.7957					1.01186	1.47852	0.9655	1.05245		-0.731351	-0.809175	-1.65533	-1.31247		0.74804	-2.23209	4.16617	111.204	1.97107e-06	2.79345e-05		0.0285714	0.0593233	0.00149214	-0.872872	-0.960124	0.00465921	0.000153815	624.995	864.068	605.2	642.859	185.988	176.168	97.5526	123.991
Parn				663.203	79.767					-0.389867	-0.423291	-0.408043	-0.611536		0.417118	0.549688	0.593312	0.272619		46.5295	0.919868	6.1611	111.079	1.98053e-06	2.80401e-05		0.0285714	0.0593233	0.00105895	0.872872	0.964772	0.00465921	0.000106427	1199.57	1172.07	1184.54	1028.57	2099.46	2301.61	2372.3	1899.27
Hic1				662.13	22.1966					-0.965933	-2.46514	-2.46397	-1.6045		1.84022	1.81526	1.54988	2.29418		64.4249	3.73617	2.01047	110.798	2.00202e-06	2.83154e-05		0.029401	0.060183	0.0030684	0.878114	0.957017	0.00412316	0.000192184	22.2794	7.23502	7.24171	13.9535	161.82	159.028	132.139	222.03
Phactr1				661.677	32.8706					1.54152	0.880688	0.814894	1.38767		-0.765513	-1.19322	-1.54831	-1.11774		82.1549	-2.33777	3.12994	110.68	2.01115e-06	2.84157e-05		0.0285714	0.0593233	0.00670511	-0.872872	-0.932081	0.00465921	0.00074392	430.344	271.83	259.667	386.712	86.1638	63.8015	49.6632	67.2818
Sec14l1				661.557	79.4649					0.307425	0.585773	0.44469	0.40005		-0.435723	-0.309791	-0.586118	-0.406306		54.6357	-0.869855	6.1408	110.649	2.01357e-06	2.8421e-05		0.0285714	0.0593233	0.000307875	-0.872872	-0.970442	0.00465921	6.31361e-05	1930.1	2341.05	2122.86	2058.15	1152.7	1257.94	1038.49	1176.47
LOC106010474				661.044	27.9868					-0.489282	-1.11277	-1.47018	-1.25343		1.16871	1.09217	1.02414	1.04064		32.7483	2.13799	2.6653	110.515	2.02401e-06	2.85394e-05		0.0285714	0.0593233	9.6581e-06	0.872872	0.990731	0.00465921	1.97709e-06	78.5641	50.6452	39.3122	45.8473	250.085	237.113	226.145	228.758
Itgax				660.476	98.5471					0.314909	0.45545	0.380447	0.393924		-0.272504	-0.361557	-0.509581	-0.401089		80.1769	-0.770812	9.23148	110.367	2.03561e-06	2.86739e-05		0.0285714	0.0593233	6.23211e-06	-0.872872	-0.986395	0.00465921	6.23095e-06	16718.9	18429.7	17496	17660.2	11126.7	10460.6	9440.43	10177.8
Slc48a1				660.053	93.0806					0.427398	0.649264	0.598719	0.759746		-0.831857	-0.564886	-0.696617	-0.341768		48.6801	-1.21132	7.51858	110.257	2.0443e-06	2.87232e-05		0.0285714	0.0593233	0.000129691	-0.872872	-0.971169	0.00465921	5.86228e-05	5218.06	6085.69	5876.13	6570.12	2179.31	2622.53	2393.59	3061.32
Psmc3				660.04	79.7598					-0.286116	-0.399172	-0.410119	-0.307411		0.252173	0.396407	0.455668	0.29857		20.9883	0.703202	6.16098	110.253	2.04458e-06	2.87232e-05		0.0285714	0.0593233	0.000362248	0.872872	0.976521	0.00465921	3.17902e-05	1318	1218.58	1209.37	1298.68	1914.52	2115.92	2204.69	1977.12
Zfand5				660.004	89.8295					0.322227	0.255033	0.306119	0.292681		-0.248182	-0.294171	-0.370753	-0.262954		39.6965	-0.587693	7.05125	110.244	2.04531e-06	2.87232e-05		0.0285714	0.0593233	1.24897e-06	-0.872872	-0.993299	0.00465921	7.48384e-07	3764.04	3592.71	3722.24	3687.72	2534.48	2454.93	2327.96	2508.65
LOC110347396				659.185	38.934					-0.466145	-0.586521	-0.628273	-0.375626		0.519839	0.657804	0.532091	0.346832		19.6864	1.03258	3.60864	110.031	2.06228e-06	2.89275e-05		0.0285714	0.0593233	0.000356478	0.872872	0.974473	0.00465921	4.07942e-05	189.961	174.674	169.663	202.326	377.229	415.186	380.455	334.487
Rab8a				659.102	82.716					-0.331093	-0.291115	-0.228341	-0.401649		0.266553	0.286559	0.356225	0.342861		21.0746	0.625564	6.38368	110.009	2.06402e-06	2.89275e-05		0.0285714	0.0593233	4.19091e-06	0.872872	0.988326	0.00465921	3.94244e-06	1500.93	1543.13	1611.8	1429.24	2271.78	2303.52	2417.53	2395.23
Reck				658.638	26.9942					-0.996229	-1.93992	-1.80092	-1.55687		1.86209	1.28798	1.03631	2.10756		78.1486	3.21083	2.57772	109.888	2.07371e-06	2.90319e-05		0.0285714	0.0593233	0.0127419	0.872872	0.906314	0.00465921	0.00191399	38.6958	19.6379	21.7251	25.9137	286.863	192.357	161.405	340.254
Prcd				658.545	10.7387					1.59382	1.38784	1.63866	1.33638		-1.51802	-1.63976	-1.94477	-0.854163		18.8377	-3.08068	0.543062	109.864	2.07565e-06	2.90319e-05		0.0210706	0.0593233	8.64353e-05	-0.929981	-0.987616	0.000813758	4.70429e-06	62.1477	53.7459	64.1409	51.8274	6.30467	5.71356	4.43421	10.5729
Faf1				658.212	64.0869					-0.735115	-0.441408	-0.318764	-0.45875		0.391943	0.490274	0.51178	0.560041		37.7688	0.970997	5.19546	109.778	2.08265e-06	2.90717e-05		0.0285714	0.0593233	1.98771e-05	0.872872	0.981974	0.00465921	1.44471e-05	479.593	588.104	640.374	581.065	1048.68	1122.72	1139.59	1178.39
Pfkfb2				658.211	52.7512					0.349572	0.512625	0.27055	0.462275		-0.312473	-0.461431	-0.398424	-0.422694		88.4413	-0.801277	4.53989	109.777	2.08268e-06	2.90717e-05		0.0285714	0.0593233	0.000669517	-0.872872	-0.97479	0.00465921	3.93002e-05	659	737.972	623.822	712.627	416.108	375.191	391.984	385.428
Idh1				657.927	98.2378					-0.664431	-0.905912	-0.735762	-1.07866		1.05196	0.728945	1.15577	0.448088		41.3436	1.71008	9.06054	109.703	2.08866e-06	2.91261e-05		0.0285714	0.0593233	0.00651074	0.872872	0.933195	0.00465921	0.000708501	6534.89	5527.56	6219.6	4903.67	21476.9	17168.3	23079.2	14131.1
Il16				657.556	46.4936					0.868164	0.531091	0.49084	0.379801		-0.600949	-0.486514	-0.614505	-0.567927		79.5728	-1.14791	4.14414	109.607	2.0965e-06	2.9167e-05		0.0285714	0.0593233	0.00522942	-0.872872	-0.945387	0.00465921	0.000390724	688.315	544.694	529.68	490.367	247.984	268.538	245.655	253.748
Hsd3b7				657.481	69.0786					0.375089	0.901486	0.882689	0.65096		-0.880001	-0.602941	-0.823739	-0.503544		30.6912	-1.41368	5.4865	109.588	2.09808e-06	2.9167e-05		0.0285714	0.0593233	0.00305261	-0.872872	-0.948804	0.00465921	0.000322711	1190.19	1714.7	1692.49	1441.2	498.069	603.733	517.916	646.866
LOC110347218				657.357	12.0837					-1.88134	-2.02108	-2.43916	-1.47599		1.33468	2.68047	2.05755	1.74489		38.5672	4.25125	0.719927	109.555	2.10073e-06	2.9167e-05		0.0210706	0.0593233	0.0192082	0.929981	0.882457	0.000813758	0.00371057	3.5178	3.10072	2.06906	4.98341	40.9804	105.701	68.2868	54.7866
Arrdc1				657.308	75.9045					-0.288859	-0.310601	-0.317412	-0.305939		0.275443	0.368145	0.363392	0.21583		80.9897	0.61326	5.91501	109.543	2.10177e-06	2.9167e-05		0.0285714	0.0593233	0.000761204	0.872872	0.984159	0.00465921	9.82002e-06	1117.49	1100.76	1095.57	1104.32	1652.87	1762.63	1756.83	1585.93
Cryz				657.293	61.5766					0.398448	0.336397	0.307488	0.394637		-0.47626	-0.349389	-0.365816	-0.245505		36.431	-0.717295	5.06171	109.539	2.10209e-06	2.9167e-05		0.0285714	0.0593233	7.43173e-06	-0.872872	-0.98782	0.00465921	4.47622e-06	987.328	945.721	926.939	984.721	537.999	587.545	580.882	631.488
Cd53				656.852	85.593					-1.32849	-0.99083	-1.15894	-1.94221		1.33469	1.6394	1.7292	0.717177		24.7429	2.72139	6.62748	109.424	2.11148e-06	2.92681e-05		0.0285714	0.0593233	0.00859088	0.872872	0.924352	0.00465921	0.00102179	596.853	754.509	671.41	389.702	3785.95	4676.55	4976.96	2467.32
Spred2				656.455	34.5825					-0.81145	-1.03906	-0.50706	-0.841318		0.683011	1.12635	0.753049	0.636479		77.8897	1.60795	3.27726	109.321	2.11999e-06	2.93294e-05		0.0285714	0.0593233	0.00228777	0.872872	0.953796	0.00465921	0.000238131	107.879	91.9881	133.454	105.648	305.777	416.138	321.037	296.04
Agfg1				656.449	72.9051					-0.311191	-0.297993	-0.332363	-0.492026		0.306179	0.455703	0.358106	0.313586		74.5954	0.716705	5.73527	109.319	2.12012e-06	2.93294e-05		0.0285714	0.0593233	2.27993e-05	0.872872	0.982271	0.00465921	1.37475e-05	962.703	971.56	948.664	849.172	1477.39	1638.84	1531.58	1485
Syne1				656.218	79.3282					0.627758	1.03562	0.47832	0.795654		-0.46061	-0.697948	-0.832176	-0.946613		99.9928	-1.47382	6.13283	109.259	2.1251e-06	2.9369e-05		0.0285714	0.0593233	0.00287416	-0.872872	-0.947235	0.00465921	0.000352874	2197.45	2915.71	1981.13	2468.78	1032.92	876.08	798.158	737.216
Peg3				655.828	60.1021					0.523254	0.87096	0.414396	0.822285		-0.566644	-0.625315	-0.902466	-0.536469		96.5547	-1.32405	4.98082	109.158	2.13351e-06	2.94559e-05		0.0285714	0.0593233	0.00281355	-0.872872	-0.950914	0.00465921	0.000284899	942.769	1199.98	874.178	1160.14	442.378	424.708	350.303	451.749
Fbxw8				655.207	44.7601					0.332194	0.818785	0.668104	0.70287		-0.644077	-0.46775	-0.581218	-0.828908		83.0252	-1.26982	4.01876	108.997	2.14697e-06	2.96124e-05		0.0285714	0.0593233	0.00198387	-0.872872	-0.957424	0.00465921	0.000186841	426.826	598.44	538.99	552.161	216.46	244.731	226.145	190.311
Gnb2				654.368	96.1159					-0.500619	-0.367986	-0.339531	-0.376164		0.242577	0.404429	0.506014	0.43128		23.9948	0.7941	8.17977	108.78	2.16533e-06	2.98361e-05		0.0285714	0.0593233	0.000587357	0.872872	0.974042	0.00465921	4.28824e-05	4569.62	5009.74	5109.55	4981.41	7649.67	8557.97	9182.36	8718.76
Cyth1				654.254	94.1092					0.379109	0.320991	0.555386	0.586104		-0.304157	-0.552998	-0.538733	-0.445701		57.3042	-0.922047	7.71911	108.75	2.16784e-06	2.9841e-05		0.0285714	0.0593233	0.000485541	-0.872872	-0.968248	0.00465921	7.81332e-05	6025.98	5788.02	6809.28	6955.84	3752.33	3157.7	3189.08	3401.57
Gpr18				654.045	32.7987					-3.00576	-3.56448	-3.56358	-2.60041		3.11867	2.84107	4.51285	2.26165		31.1516	6.90365	3.12201	108.696	2.17246e-06	2.98751e-05		0.0210706	0.0593233	0.0773422	0.929981	0.733661	0.000813758	0.0383005	3.5178	2.06715	2.06906	4.98341	314.183	259.015	827.424	173.01
Lamtor4				652.371	80.8315					-0.653817	-0.874208	-0.628586	-0.668883		0.374301	0.616678	0.773182	1.06133		2.71884	1.43228	6.23784	108.262	2.20976e-06	3.03298e-05		0.0285714	0.0593233	0.00756557	0.872872	0.929978	0.00465921	0.000813858	977.947	839.263	995.218	967.777	1995.43	2360.65	2631.26	3213.19
C2				652.365	93.8862					-0.562406	-1.31796	-1.15003	-1.29003		0.729688	1.18905	1.43843	0.963258		46.9251	2.15106	7.67604	108.261	2.20989e-06	3.03298e-05		0.0285714	0.0593233	0.00343674	0.872872	0.945048	0.00465921	0.000397946	2436.66	1442.87	1621.11	1471.1	5968.42	8206.58	9755.26	7017.49
Adap2				652.247	82.0974					-0.566779	-0.580498	-0.383502	-0.48343		0.418349	0.617175	0.691464	0.287222		32.7555	1.01428	6.33624	108.23	2.21254e-06	3.03362e-05		0.0285714	0.0593233	0.00292314	0.872872	0.953418	0.00465921	0.000243941	1184.32	1173.11	1344.89	1254.82	2345.34	2692.04	2834.35	2141.48
Cpeb1				652.02	41.2573					0.352455	0.41092	0.322512	0.397943		-0.375529	-0.326713	-0.457071	-0.324517		59.239	-0.743698	3.7888	108.172	2.21766e-06	3.03765e-05		0.0285714	0.0593233	8.18804e-07	-0.872872	-0.993365	0.00465921	7.26475e-07	393.993	410.329	385.88	406.646	237.476	245.683	224.371	246.059
Zmym3				651.831	69.9921					0.260667	0.382339	0.320379	0.305839		-0.246124	-0.300227	-0.327668	-0.395204		72.3873	-0.634991	5.54122	108.123	2.22195e-06	3.04053e-05		0.0285714	0.0593233	6.06029e-06	-0.872872	-0.988437	0.00465921	3.83122e-06	1260.54	1371.55	1313.85	1300.67	886.857	854.178	838.066	799.692
Hvcn1				651.309	87.0963					-0.545251	-0.630442	-0.47515	-0.911935		0.655907	0.77795	0.346853	0.782069		48.7017	1.28327	6.7456	107.988	2.23378e-06	3.05371e-05		0.0285714	0.0593233	0.00135314	0.872872	0.958251	0.00465921	0.000176269	1537.28	1449.07	1613.87	1192.03	3535.87	3848.09	2853.86	3859.09
Fer1l6				650.513	34.3739					0.527282	1.599	1.06273	1.2685		-1.19453	-0.898646	-1.06415	-1.30019		90.779	-2.28497	3.25686	107.782	2.25199e-06	3.07558e-05		0.0285714	0.0593233	0.0122726	-0.872872	-0.909403	0.00465921	0.00173496	234.52	494.049	340.36	392.692	70.4022	86.6557	77.1553	65.3594
Dpp3				650.243	87.0532					-0.515261	-0.322605	-0.315797	-0.499335		0.294249	0.502487	0.509658	0.346603		50.0755	0.826827	6.7433	107.712	2.25822e-06	3.08106e-05		0.0285714	0.0593233	0.000225275	0.872872	0.971709	0.00465921	5.54127e-05	1663.92	1901.78	1910.78	1682.4	2916.96	3370.05	3386.85	3024.8
Akirin1				650.118	86.3986					-0.293915	-0.29661	-0.29371	-0.255667		0.27027	0.207852	0.328831	0.33295		42.4513	0.570964	6.68352	107.68	2.26109e-06	3.08195e-05		0.0285714	0.0593233	0.00031471	0.872872	0.988143	0.00465921	4.13075e-06	1904.3	1900.74	1904.57	1955.49	2816.09	2696.8	2932.79	2941.17
St6galnac2				649.79	17.2768					1.6611	2.11971	1.98875	1.09893		-1.50108	-1.09168	-2.00864	-2.2671		46.213	-3.53194	1.39353	107.596	2.26868e-06	3.08927e-05		0.0265187	0.0593233	0.00749991	-0.894427	-0.931586	0.00271368	0.000760015	102.016	140.566	128.282	68.771	10.5078	14.2839	7.09474	5.76701
Map3k8				649.638	46.1843					-0.352723	-0.463217	-0.394282	-0.42769		0.249953	0.483925	0.51498	0.389055		43.1777	0.824511	4.12214	107.556	2.2722e-06	3.09103e-05		0.0285714	0.0593233	0.00118325	0.872872	0.973747	0.00465921	4.43498e-05	301.358	279.065	292.772	286.047	458.139	538.98	550.729	504.613
Shisa5				649.51	93.6704					-0.622118	-0.347621	-0.530298	-0.45201		0.398253	0.472013	0.376846	0.704935		12.6879	0.978612	7.6377	107.523	2.27517e-06	3.09205e-05		0.0285714	0.0593233	0.00124769	0.872872	0.960894	0.00465921	0.000145154	2824.79	3417	3010.48	3178.42	5730.95	6031.62	5646.52	7088.62
Tox4				649.108	76.4511					-0.281173	-0.297088	-0.400952	-0.313052		0.408093	0.339033	0.319131	0.226007		42.0197	0.647267	5.94421	107.42	2.28454e-06	3.10175e-05		0.0285714	0.0593233	0.000170214	0.872872	0.981996	0.00465921	1.43943e-05	1143.28	1130.73	1052.12	1118.28	1844.12	1757.87	1733.78	1625.34
Ints3				648.992	68.7334					0.220516	0.377429	0.407399	0.460745		-0.405303	-0.426848	-0.329805	-0.304132		63.7129	-0.735668	5.46812	107.39	2.28727e-06	3.10243e-05		0.0285714	0.0593233	0.000604419	-0.872872	-0.975165	0.00465921	3.75841e-05	1155.01	1287.83	1314.89	1364.46	748.154	737.05	788.403	802.575
Suds3				648.896	77.3646					-0.334916	-0.264619	-0.372491	-0.388021		0.471206	0.306411	0.310973	0.271456		72.6822	0.68166	6.00658	107.365	2.28951e-06	3.10245e-05		0.0285714	0.0593233	0.00046732	0.872872	0.976455	0.00465921	3.20589e-05	1146.8	1204.11	1117.29	1105.32	2005.94	1789.3	1794.97	1746.44
Prpf40a				648.779	92.7498					-0.433193	-0.38182	-0.242804	-0.356084		0.364196	0.368308	0.429537	0.25186		86.9309	0.706783	7.46335	107.335	2.29225e-06	3.10314e-05		0.0285714	0.0593233	3.70527e-05	0.872872	0.981673	0.00465921	1.51786e-05	2937.36	3043.88	3351.88	3098.68	5105.73	5120.31	5342.34	4723.18
Il7				648.395	19.5282					-0.848232	-1.76187	-1.34478	-0.859927		1.31181	1.02415	1.39078	1.08807		48.5003	2.41439	1.67664	107.236	2.30126e-06	3.10916e-05		0.0285714	0.0593233	0.000207797	0.872872	0.980115	0.00465921	1.93641e-05	28.1424	14.47	19.6561	27.9071	129.246	105.701	136.574	110.534
Ttc31				648.348	38.2364					-0.709341	-0.489146	-0.790734	-0.629273		0.500179	0.9347	0.722652	0.460964		67.9062	1.3225	3.56412	107.224	2.30237e-06	3.10916e-05		0.0285714	0.0593233	0.00342998	0.872872	0.950497	0.00465921	0.000292122	148.92	173.641	140.696	157.476	345.706	467.56	403.513	336.409
LOC101703226				648.304	18.2335					-1.56067	-2.95017	-1.94118	-2.57067		2.61241	2.02129	2.96792	1.42107		35.6182	4.7972	1.50457	107.212	2.30341e-06	3.10916e-05		0.0210706	0.0593233	0.022091	0.929981	0.872016	0.000813758	0.00475071	7.03559	2.06715	5.17265	2.99004	143.957	95.2261	184.463	62.4759
LOC101725179				647.952	71.7687					-0.862203	-0.811973	-0.627509	-1.26138		0.603681	0.938726	1.27833	0.742331		23.3906	1.78901	5.66239	107.122	2.31172e-06	3.11734e-05		0.0285714	0.0593233	0.00509417	0.872872	0.936797	0.00465921	0.00060165	530.015	548.828	623.822	401.662	1465.84	1849.29	2340.38	1613.8
Nkx6-3				647.78	14.2343					2.00556	1.72744	1.82699	2.18418		-2.83629	-0.948879	-2.02721	-1.93178		74.1638	-3.91172	0.996544	107.077	2.31579e-06	3.118e-05		0.0210706	0.0593233	0.000481134	-0.929981	-0.981463	0.000813758	1.57044e-05	87.9449	72.3502	77.5898	99.6681	2.10156	10.4749	4.43421	4.80584
Slc10a6				647.743	45.4075					0.743332	0.802867	0.607523	0.959351		-0.629179	-0.440283	-1.10779	-0.935824		57.4049	-1.54434	4.0635	107.068	2.31669e-06	3.118e-05		0.0285714	0.0593233	8.40271e-05	-0.872872	-0.974206	0.00465921	4.20801e-05	559.33	582.936	508.989	649.836	215.41	245.683	154.311	173.971
Fbxo17				647.385	56.7216					-0.579038	-0.674688	-0.584417	-0.735341		0.618455	0.542526	1.00434	0.408163		23.1461	1.30569	4.77684	106.976	2.3252e-06	3.12643e-05		0.0285714	0.0593233	0.0074471	0.872872	0.932319	0.00465921	0.000736249	381.095	356.583	379.673	341.862	875.298	830.371	1144.03	756.439
Desi1				647.203	71.1717					-0.387761	-0.391861	-0.390529	-0.331361		0.546782	0.360777	0.333042	0.260913		54.9234	0.754816	5.61995	106.929	2.32954e-06	3.12924e-05		0.0285714	0.0593233	0.0022379	0.872872	0.967081	0.00465921	8.69986e-05	839.581	837.195	837.97	873.093	1605.59	1411.25	1384.36	1316.8
Ubald2				646.645	81.7162					-0.743491	-0.491115	-0.531043	-0.809341		0.321604	0.877977	0.641457	0.733953		17.9961	1.29595	6.30386	106.785	2.34288e-06	3.14412e-05		0.0285714	0.0593233	0.0032019	0.872872	0.947931	0.00465921	0.000339281	983.81	1172.07	1140.05	939.87	2059.53	3029.14	2570.96	2741.25
Tmem192				646.515	64.4321					0.403055	0.328973	0.618377	0.331782		-0.362764	-0.382004	-0.502026	-0.435392		31.8636	-0.846151	5.21397	106.752	2.34603e-06	3.14531e-05		0.0285714	0.0593233	0.00198547	-0.872872	-0.963262	0.00465921	0.000120575	1087	1032.54	1262.13	1034.55	638.873	630.397	579.995	607.458
Tsg101				645.385	86.5353					-0.36095	-0.477154	-0.239968	-0.406412		0.280235	0.377195	0.477502	0.349552		45.2348	0.741786	6.69757	106.461	2.37339e-06	3.17892e-05		0.0285714	0.0593233	5.05427e-05	0.872872	0.977508	0.00465921	2.79671e-05	1809.32	1669.22	1967.68	1753.16	2822.39	3018.67	3236.09	2961.36
LOC101697181				645.004	34.5537					-0.478347	-0.582285	-0.400347	-0.623694		0.414648	0.447276	0.686892	0.535858		54.758	1.0487	3.27582	106.363	2.3827e-06	3.18832e-05		0.0285714	0.0593233	0.000418656	0.872872	0.976491	0.00465921	3.1911e-05	148.92	138.499	157.249	134.552	277.405	283.774	335.226	301.807
LOC101719368				644.842	95.3967					-0.866032	-0.509271	-0.353598	-0.617973		0.455478	0.653409	0.70753	0.530457		34.8917	1.16505	8.022	106.322	2.38667e-06	3.19056e-05		0.0285714	0.0593233	4.70226e-05	0.872872	0.975298	0.00465921	3.69882e-05	3037.03	3889.34	4332.61	3606.99	7591.87	8708.42	9041.35	7996.92
Fermt3				644.631	98.1227					-0.284534	-0.369909	-0.31844	-0.312395		0.248705	0.339765	0.314599	0.382209		45.6304	0.643182	8.99262	106.267	2.39186e-06	3.19271e-05		0.0285714	0.0593233	6.89982e-05	0.872872	0.99012	0.00465921	2.39291e-06	9457.01	8913.55	9237.32	9276.11	13686.4	14578.2	14326	15013.4
Pde5a				644.59	34.9349					-0.741151	-0.921377	-1.03692	-1.42068		1.38573	1.2506	0.71569	0.768098		88.614	2.08188	3.30224	106.257	2.39287e-06	3.19271e-05		0.0285714	0.0593233	0.0061321	0.872872	0.934296	0.00465921	0.000674634	104.361	91.9881	84.8315	64.7843	459.19	418.042	288.224	298.923
Sft2d2				641.989	95.6988					0.232384	0.555862	0.488763	0.428937		-0.42356	-0.393029	-0.52864	-0.360717		79.2275	-0.856763	8.07634	105.59	2.45785e-06	3.27627e-05		0.0285714	0.0593233	0.00142324	-0.872872	-0.96611	0.00465921	9.48502e-05	7023.87	8789.52	8390.04	8049.2	4457.4	4552.76	4144.21	4655.9
Fam184b				641.715	52.1758					0.585872	0.383077	0.787668	0.542332		-0.602689	-0.730135	-0.344522	-0.621603		68.3593	-1.15114	4.51145	105.52	2.4648e-06	3.28239e-05		0.0285714	0.0593233	0.000829863	-0.872872	-0.961573	0.00465921	0.000137801	729.356	633.581	839.004	707.644	319.437	292.344	382.229	315.263
Nsfl1c				641.617	77.53					-0.328025	-0.338855	-0.426045	-0.356543		0.257293	0.356486	0.52316	0.312529		77.4509	0.728388	6.01469	105.495	2.46729e-06	3.28255e-05		0.0285714	0.0593233	0.00165653	0.872872	0.968308	0.00465921	7.76974e-05	1153.84	1145.2	1077.98	1131.23	1731.68	1855	2082.31	1799.31
Kcnq1				641.486	34.079					0.655668	1.0212	0.694772	0.581881		-0.844232	-0.888226	-0.790782	-0.430282		50.4064	-1.48207	3.23295	105.461	2.47062e-06	3.28385e-05		0.0285714	0.0593233	0.00123093	-0.872872	-0.960069	0.00465921	0.000154445	299.013	385.523	307.255	284.054	105.078	101.892	109.082	140.331
Ahsa1				641.392	73.7395					-0.429211	-0.409584	-0.282582	-0.473357		0.263656	0.400002	0.552144	0.378932		13.1554	0.800046	5.7783	105.437	2.47304e-06	3.28393e-05		0.0285714	0.0593233	0.000731224	0.872872	0.968469	0.00465921	7.65262e-05	906.419	918.848	1003.49	879.073	1465.84	1611.23	1790.53	1587.85
Baiap2l1				640.604	22.024					0.697913	1.06575	0.661217	1.02293		-0.978685	-0.598999	-0.84217	-1.02795		62.8282	-1.74656	1.98607	105.235	2.49324e-06	3.30759e-05		0.0285714	0.0593233	0.0014588	-0.872872	-0.966204	0.00465921	9.40727e-05	123.123	159.17	120.006	154.486	37.828	49.5176	41.6816	36.5244
Gab2				640.469	94.0804					-0.371542	-0.295882	-0.502801	-0.302698		0.468634	0.372947	0.316913	0.31443		85.816	0.735561	7.71188	105.201	2.49672e-06	3.30904e-05		0.0285714	0.0593233	2.6036e-05	0.872872	0.981224	0.00465921	1.63163e-05	3632.71	3828.36	3316.7	3810.31	6504.32	6086.85	5854.93	5844.86
Stox2				639.958	28.8715					0.568481	0.99723	0.523949	0.848962		-0.564531	-0.688654	-0.856325	-0.829111		91.973	-1.48916	2.75492	105.07	2.50997e-06	3.32083e-05		0.0285714	0.0593233	0.0030333	-0.872872	-0.955316	0.00465921	0.000215638	201.687	271.83	195.526	245.184	91.4177	83.7989	74.4947	75.9323
Lrrc8b				639.906	49.3563					-0.730213	-0.382983	-0.83884	-0.580616		0.723723	0.678677	0.368649	0.761603		91.153	1.26596	4.33283	105.057	2.5113e-06	3.32083e-05		0.0285714	0.0593233	0.000572117	0.872872	0.964264	0.00465921	0.00011106	253.281	322.475	234.838	281.064	695.615	674.201	543.634	714.148
LOC110347722				639.849	33.9351					0.83405	0.608439	0.522606	0.469028		-0.398236	-0.666598	-0.682344	-0.686946		62.6124	-1.22454	3.21747	105.042	2.51278e-06	3.32083e-05		0.0285714	0.0593233	0.000917017	-0.872872	-0.96659	0.00465921	9.09136e-05	349.434	298.703	281.392	271.097	148.16	122.842	121.497	121.107
Swap70				639.654	87.8803					-0.515025	-0.395139	-0.459885	-0.415232		0.236287	0.569477	0.380537	0.59898		74.0775	0.899636	6.83751	104.992	2.51785e-06	3.32438e-05		0.0285714	0.0593233	0.00344859	0.872872	0.955139	0.00465921	0.000218187	1762.42	1915.21	1831.12	1888.71	2967.4	3738.58	3279.54	3815.84
Crbn				639.078	83.7445					-0.295422	-0.368225	-0.219426	-0.321866		0.275488	0.256169	0.300276	0.373006		36.4957	0.602435	6.46016	104.845	2.53294e-06	3.34042e-05		0.0285714	0.0593233	8.63676e-06	0.872872	0.986706	0.00465921	5.81512e-06	1625.22	1545.19	1713.18	1595.69	2414.69	2382.56	2456.55	2583.62
Srebf1				638.935	70.6898					-1.14556	-0.846304	-0.931003	-0.479291		0.509236	1.11339	0.805108	0.974432		66.7554	1.6983	5.58469	104.809	2.53668e-06	3.34042e-05		0.0285714	0.0593233	0.00219574	0.872872	0.950675	0.00465921	0.000289031	419.79	516.787	487.264	666.78	1323.98	2013.08	1625.58	1828.14
Il1rn				638.855	82.6872					-1.40779	-1.61653	-1.58426	-1.20479		0.619672	2.17697	1.51217	1.50457		30.8351	3.00097	6.38218	104.788	2.53878e-06	3.34042e-05		0.0285714	0.0593233	0.024522	0.872872	0.863662	0.00465921	0.00570548	439.724	380.355	388.983	506.314	1795.78	5286.95	3334.53	3316.99
Ldb1				638.823	90.6495					0.240842	0.375801	0.311755	0.362562		-0.420999	-0.327517	-0.274209	-0.268236		29.4541	-0.645313	7.13755	104.78	2.53961e-06	3.34042e-05		0.0285714	0.0593233	1.71847e-05	-0.872872	-0.984714	0.00465921	8.82809e-06	3759.35	4128.1	3948.8	4090.38	2375.81	2534.92	2630.37	2641.29
Peli2				637.428	53.6215					0.604298	0.733337	0.52203	0.721357		-0.424982	-0.770239	-0.948978	-0.436824		86.6719	-1.27972	4.58834	104.424	2.57663e-06	3.38591e-05		0.0285714	0.0593233	2.31703e-05	-0.872872	-0.978976	0.00465921	2.2867e-05	764.534	836.162	722.102	829.239	374.077	294.249	259.845	371.011
Emc4				636.426	72.2074					-0.29575	-0.325782	-0.249566	-0.366998		0.219156	0.320979	0.371117	0.326844		8.01985	0.620124	5.68866	104.168	2.60358e-06	3.41809e-05		0.0285714	0.0593233	7.09014e-05	0.872872	0.985377	0.00465921	7.73132e-06	949.805	930.217	980.735	903.99	1357.61	1456.96	1508.52	1462.9
Bst2				636.12	92.5412					-2.42005	-1.1028	-1.21745	-2.28099		1.37279	1.92262	2.14358	1.5823		6.73955	3.42096	7.43437	104.09	2.6119e-06	3.42492e-05		0.0285714	0.0593233	0.00389728	0.872872	0.951004	0.00465921	0.000283343	396.338	989.131	913.49	436.546	5506.08	8060.89	9395.2	6366.78
Fam69a				636.053	85.9814					0.400755	0.377382	0.300515	0.194197		-0.347772	-0.327253	-0.308014	-0.289809		56.2253	-0.638614	6.65421	104.073	2.61371e-06	3.42492e-05		0.0285714	0.0593233	0.00119334	-0.872872	-0.976469	0.00465921	3.20002e-05	3005.37	2957.06	2803.58	2604.33	1788.42	1814.06	1838.42	1861.78
Atad5				635.801	51.8665					-0.5955	-0.595727	-0.547851	-0.619892		0.8863	0.590149	0.594653	0.287867		93.282	1.19657	4.49235	104.009	2.62055e-06	3.43065e-05		0.0285714	0.0593233	0.00676077	0.872872	0.938609	0.00465921	0.000552117	314.256	314.207	324.843	308.971	879.502	716.1	718.342	580.546
Grk3				635.105	93.2676					-0.643066	-0.533528	-0.411301	-0.547459		0.234611	0.573197	0.623106	0.70444		65.7196	1.07623	7.5495	103.832	2.63962e-06	3.45237e-05		0.0285714	0.0593233	0.00328951	0.872872	0.95162	0.00465921	0.000272934	2585.58	2789.62	3036.35	2762.8	4751.62	6008.77	6220.31	6581.12
Prr13				634.984	99.2663					-0.440181	-0.434682	-0.325902	-0.291154		0.315142	0.302206	0.464978	0.409592		14.22	0.746067	9.98721	103.801	2.64293e-06	3.45345e-05		0.0285714	0.0593233	6.5018e-05	0.872872	0.982437	0.00465921	1.33661e-05	16764.6	16828.7	18146.7	18589.1	28299.6	28046.9	31396.9	30214.3
Hprt1				633.976	84.1977					0.568823	0.25582	0.50033	0.47331		-0.510942	-0.587231	-0.379984	-0.320126		17.0323	-0.900152	6.49994	103.545	2.67084e-06	3.48664e-05		0.0285714	0.0593233	0.000495144	-0.872872	-0.966223	0.00465921	9.39152e-05	2957.29	2380.32	2820.13	2767.78	1398.59	1326.5	1531.58	1596.5
Nfil3				633.568	45.1701					-0.948011	-0.801177	-0.318766	-0.837992		0.911894	0.629495	0.700711	0.663847		34.3163	1.43864	4.05016	103.441	2.68223e-06	3.49822e-05		0.0285714	0.0593233	5.07431e-05	0.872872	0.974142	0.00465921	4.23897e-05	173.545	192.245	268.978	187.376	632.569	519.934	546.295	532.487
Ezh1				632.724	71.5457					0.259403	0.524445	0.39059	0.448642		-0.526097	-0.33745	-0.452499	-0.307034		58.1313	-0.812809	5.64971	103.227	2.70597e-06	3.52588e-05		0.0285714	0.0593233	0.000302432	-0.872872	-0.971137	0.00465921	5.88195e-05	1335.59	1605.14	1462.83	1522.93	774.424	882.746	815.008	901.576
Capns2				632.203	16.5792					-0.933593	-2.01419	-1.10331	-2.25272		1.72907	1.47412	1.44501	1.65561		15.2197	3.15627	1.30577	103.094	2.72074e-06	3.5418e-05		0.029401	0.060183	3.0769e-05	0.878114	0.9886	0.00412316	3.67269e-06	16.4164	7.23502	14.4834	5.98009	109.281	91.417	89.571	103.806
Selenot				632.112	91.8075					-0.221357	-0.311111	-0.308229	-0.380678		0.35555	0.264896	0.275184	0.325744		90.3834	0.610258	7.30411	103.071	2.72331e-06	3.54184e-05		0.0285714	0.0593233	3.272e-06	0.872872	0.989032	0.00465921	3.27189e-06	3071.04	2885.74	2891.51	2749.84	4581.39	4302.31	4333.11	4487.69
Ywhab				631.861	86.7079					-0.473984	-0.435257	-0.247847	-0.368885		0.309098	0.403823	0.510982	0.30207		8.32914	0.763187	6.71312	103.008	2.73049e-06	3.54784e-05		0.0285714	0.0593233	0.000172898	0.872872	0.972507	0.00465921	5.08875e-05	1687.37	1733.3	1973.88	1814.96	2904.35	3101.51	3340.73	2890.23
Mycbp2				631.252	87.5135					-0.904709	-0.434777	-0.935808	-0.639982		0.854767	0.957325	0.654831	0.448355		99.7626	1.45605	6.79262	102.853	2.74795e-06	3.5672e-05		0.0285714	0.0593233	0.00161101	0.872872	0.953305	0.00465921	0.000245703	1201.91	1665.09	1176.26	1444.19	4071.77	4371.83	3544.71	3071.89
Myo18a				631.036	87.4344					-0.997971	-0.436191	-0.604787	-0.493835		0.651953	0.805061	0.546972	0.528798		96.2598	1.25467	6.78504	102.798	2.75416e-06	3.56971e-05		0.0285714	0.0593233	7.58193e-05	0.872872	0.972822	0.00465921	4.91696e-05	1158.53	1710.57	1521.79	1643.53	3637.79	4045.2	3382.42	3340.06
Crem				630.958	64.0006					-0.482181	-0.663899	-0.568311	-0.604972		0.90272	0.559324	0.354722	0.502598		39.6317	1.17374	5.19085	102.779	2.75641e-06	3.56971e-05		0.0285714	0.0593233	0.00638275	0.872872	0.93686	0.00465921	0.000599879	554.639	488.881	522.438	509.304	1450.07	1142.71	991.489	1098.62
Fam192a				630.917	82.8382					-0.57489	-0.569028	-0.378872	-0.657322		0.253037	0.671447	0.708208	0.54742		62.6124	1.09785	6.3959	102.768	2.75758e-06	3.56971e-05		0.0285714	0.0593233	0.0027863	0.872872	0.951073	0.00465921	0.000282169	1213.64	1218.58	1390.41	1146.18	2155.15	2880.59	2954.96	2643.21
Adgre5				630.737	92.908					0.428669	1.05519	0.750967	0.743634		-1.04683	-0.580138	-0.763101	-0.588388		59.6418	-1.49448	7.48927	102.723	2.76279e-06	3.5721e-05		0.0285714	0.0593233	0.00353127	-0.872872	-0.944099	0.00465921	0.000418609	4881.53	7536.83	6103.73	6072.78	1754.8	2425.41	2136.4	2411.57
Mettl13				630.675	63.5834					0.323551	0.410301	0.369238	0.366243		-0.500626	-0.347357	-0.225348	-0.396003		54.7652	-0.732039	5.16767	102.707	2.76457e-06	3.5721e-05		0.0285714	0.0593233	5.69943e-05	-0.872872	-0.986555	0.00465921	6.01458e-06	1007.26	1069.75	1039.7	1037.54	568.471	632.301	688.189	611.303
CUNH16orf54				630.027	22.8656					0.728161	0.8964	1.12981	0.680425		-0.745534	-0.915535	-0.633392	-1.14034		75.9764	-1.73505	2.09531	102.543	2.78341e-06	3.59311e-05		0.0285714	0.0593233	0.00131253	-0.872872	-0.965952	0.00465921	9.61768e-05	136.021	152.969	180.008	131.562	48.3358	42.8517	52.3237	36.5244
Kif5c				629.661	84.5861					-0.59215	-0.77536	-0.671822	-0.253595		0.445549	0.651291	0.62746	0.568627		92.7354	1.13531	6.53068	102.45	2.79412e-06	3.60181e-05		0.0285714	0.0593233	3.81571e-05	0.872872	0.976783	0.00465921	3.07452e-05	1309.79	1153.47	1239.37	1656.48	2689.99	3102.47	3051.62	2929.64
Peli3				629.619	31.8277					0.639433	0.687799	0.891968	0.498597		-0.531325	-0.536985	-0.951552	-0.697936		44.1128	-1.36437	3.03995	102.44	2.79533e-06	3.60181e-05		0.0285714	0.0593233	0.000525293	-0.872872	-0.969657	0.00465921	6.82593e-05	263.835	272.864	314.497	239.203	116.636	116.176	86.9105	103.806
Vmo1				628.313	9.73891					-1.54738	-0.961339	-1.70033	-1.16055		1.32875	1.06429	1.33665	1.63991		3.22952	2.8053	0.428609	102.109	2.83392e-06	3.64815e-05		0.0210706	0.0593233	0.00140018	0.929981	0.971246	0.000813758	5.81613e-05	5.86299	9.30217	5.17265	7.97345	49.3866	40.9472	49.6632	61.5148
LOC106010611				628.147	27.6631					0.626867	0.565072	0.589122	0.615998		-0.84482	-0.559779	-0.461225	-0.531235		1.33784	-1.19861	2.63871	102.067	2.83886e-06	3.65099e-05		0.0285714	0.0593233	3.3478e-05	-0.872872	-0.993546	0.00465921	6.68958e-07	202.86	194.312	197.595	201.33	72.5037	88.5603	94.8921	90.3498
Dnajc28				628.063	37.9199					0.526343	0.443735	0.573863	0.567158		-0.376343	-0.64807	-0.716365	-0.370322		66.1152	-1.05268	3.54424	102.046	2.84138e-06	3.65099e-05		0.0285714	0.0593233	2.04614e-05	-0.872872	-0.985472	0.00465921	7.58223e-06	362.333	342.113	374.5	372.759	193.343	159.98	152.537	194.156
Fstl5				627.766	56.2397					0.894193	0.615574	1.03014	0.577682		-0.739291	-0.978686	-0.419045	-0.980567		77.3646	-1.55397	4.74371	101.971	2.85026e-06	3.65901e-05		0.0285714	0.0593233	0.00126788	-0.872872	-0.955478	0.00465921	0.000213333	993.191	818.591	1091.43	797.345	319.437	270.442	399.079	270.088
Capza2				627.406	97.3603					-0.308925	-0.489756	-0.338522	-0.352987		0.343519	0.287246	0.497721	0.361704		46.0045	0.745653	8.59584	101.88	2.86108e-06	3.66919e-05		0.0285714	0.0593233	0.000177612	0.872872	0.977639	0.00465921	2.74859e-05	6996.9	6172.51	6854.8	6786.4	10998.5	10577.7	12239.3	11138
Cebpa				627.243	83.8956					1.13413	1.53075	1.62729	1.35342		-2.40088	-1.03123	-1.10465	-1.10883		77.9184	-2.7384	6.47443	101.838	2.86599e-06	3.66919e-05		0.0285714	0.0593233	0.000541864	-0.872872	-0.97577	0.00465921	3.4918e-05	2933.84	3862.47	4129.84	3415.63	252.187	653.251	620.789	618.992
LOC101705543				627.079	81.7881					-0.412538	-0.277445	-0.581526	-0.611067		0.490799	0.624513	0.388365	0.378899		79.2563	0.93897	6.31033	101.797	2.87093e-06	3.66919e-05		0.0285714	0.0593233	0.00013154	0.872872	0.969333	0.00465921	7.04515e-05	1306.27	1434.6	1161.78	1138.21	2444.11	2681.57	2276.52	2261.63
Slc31a2				627.047	96.231					0.520432	0.274364	0.565066	0.70766		-0.610421	-0.586611	-0.516217	-0.354273		58.1601	-1.03866	8.21508	101.789	2.8719e-06	3.66919e-05		0.0285714	0.0593233	0.00193735	-0.872872	-0.956291	0.00465921	0.000201979	9237.73	7789.02	9528.02	10518	4217.82	4288.03	4502.5	5037.48
Upp1				627.042	61.4184					-0.667759	-0.362879	-0.451666	-0.477429		0.305538	0.588815	0.427031	0.63835		20.4632	0.982476	5.05483	101.788	2.87206e-06	3.66919e-05		0.0285714	0.0593233	0.000919471	0.872872	0.962755	0.00465921	0.000125587	454.968	562.265	528.645	519.271	894.212	1088.43	972.866	1126.49
Fmnl1				626.887	93.7711					0.548135	0.637066	0.549827	0.856619		-0.600536	-0.792962	-0.866555	-0.331594		64.9572	-1.28673	7.65655	101.749	2.87674e-06	3.66919e-05		0.0285714	0.0593233	0.000178861	-0.872872	-0.967527	0.00465921	8.35332e-05	6167.87	6560.1	6175.11	7638.56	2781.41	2433.98	2312.88	3351.59
Smarcd2				626.776	73.3798					-0.363917	-0.367518	-0.411175	-0.302964		0.213576	0.46774	0.322009	0.442249		49.6871	0.726398	5.76123	101.721	2.88011e-06	3.66919e-05		0.0285714	0.0593233	0.00153939	0.872872	0.969005	0.00465921	7.27195e-05	943.942	941.586	913.49	984.721	1409.09	1680.74	1519.16	1651.29
Myo1c				626.772	92.6347					-0.604834	-0.410157	-0.491862	-0.275339		0.441068	0.483687	0.301397	0.55604		80.6732	0.88905	7.44899	101.72	2.88022e-06	3.66919e-05		0.0285714	0.0593233	9.38164e-05	0.872872	0.972604	0.00465921	5.03567e-05	2533.99	2900.21	2740.47	3184.4	5232.88	5389.8	4749.93	5667.05
Slc25a23				626.716	44.4365					0.417896	0.645722	0.505605	0.734963		-0.429395	-0.729496	-0.747008	-0.398286		39.344	-1.15247	3.99286	101.705	2.88194e-06	3.66919e-05		0.0285714	0.0593233	0.000230155	-0.872872	-0.969057	0.00465921	7.2357e-05	452.623	530.224	481.057	564.121	251.136	203.784	201.313	256.632
Dok2				626.009	77.3574					0.546466	0.727645	0.595795	0.656458		-0.244591	-0.793557	-0.722096	-0.766119		67.8774	-1.24799	6.0064	101.527	2.90347e-06	3.69322e-05		0.0285714	0.0593233	6.04172e-05	-0.872872	-0.978911	0.00465921	2.30799e-05	1973.48	2237.69	2042.16	2129.91	1140.09	778.949	818.555	793.925
Chn1				625.86	25.9153					-0.561349	-1.05616	-1.02313	-1.51181		1.03872	1.248	0.802957	1.06277		37.5027	2.06996	2.43634	101.49	2.90802e-06	3.69563e-05		0.0285714	0.0593233	0.000215946	0.872872	0.975077	0.00465921	3.79839e-05	64.4929	45.4773	46.5539	32.8905	197.546	228.543	167.613	200.884
Cby1				625.624	43.0626					-0.468921	-0.540179	-0.3822	-0.441704		0.3412	0.444157	0.666029	0.381617		7.16392	0.923856	3.90192	101.43	2.91527e-06	3.70147e-05		0.0285714	0.0593233	0.00204658	0.872872	0.963633	0.00465921	0.000116986	235.692	224.286	250.356	240.2	414.007	444.706	518.803	425.798
Brinp1				625.376	11.7385					1.4024	1.17254	1.43272	1.09503		-0.807798	-1.42305	-1.14034	-1.7315		58.8794	-2.62196	0.678333	101.367	2.92291e-06	3.70777e-05		0.0265187	0.0593233	0.000188312	-0.894427	-0.98334	0.00271368	1.14152e-05	66.8381	56.8466	68.279	53.8208	13.6601	8.57035	10.6421	6.72818
Cnn2				624.933	32.8203					-0.512762	-0.426009	-0.666723	-0.405661		0.521645	0.402358	0.495411	0.591741		11.0624	1.0081	3.12326	101.256	2.93661e-06	3.72175e-05		0.0285714	0.0593233	1.1144e-05	0.872872	0.98679	0.00465921	5.70614e-06	131.331	139.533	117.936	141.529	270.05	248.54	265.166	283.545
Ppp3ca				624.526	93.7999					0.22367	0.378782	0.373065	0.389019		-0.300619	-0.364994	-0.430916	-0.268007		71.8118	-0.682722	7.66287	101.153	2.94923e-06	3.73435e-05		0.0285714	0.0593233	7.91389e-05	-0.872872	-0.98068	0.00465921	1.77687e-05	5330.63	5935.82	5912.34	5978.09	3706.1	3544.31	3385.96	3790.85
Epsti1				624.406	92.7282					-1.97354	-1.06717	-0.756292	-1.16018		1.06706	1.32485	1.56425	1.00102		6.94095	2.43186	7.46257	101.123	2.95297e-06	3.73568e-05		0.0285714	0.0593233	0.00164334	0.872872	0.960764	0.00465921	0.000146599	734.047	1376.72	1708.01	1290.7	6047.23	7230.52	8535.85	5776.62
Hdac11				624.227	36.6252					0.603511	0.52477	0.829908	0.512508		-0.573998	-0.903438	-0.5012	-0.49206		40.4877	-1.23644	3.44755	101.078	2.95857e-06	3.73936e-05		0.0285714	0.0593233	0.000376797	-0.872872	-0.969341	0.00465921	7.04015e-05	348.262	329.71	407.605	326.911	153.414	121.889	161.405	162.437
Pbx1				624.035	62.2456					0.290526	0.524184	0.498992	0.605143		-0.404466	-0.640225	-0.547943	-0.326211		87.3409	-0.960593	5.09878	101.03	2.96456e-06	3.74353e-05		0.0285714	0.0593233	0.000317096	-0.872872	-0.967846	0.00465921	8.11171e-05	915.8	1076.98	1058.32	1139.21	565.319	479.939	511.708	596.885
Ermp1				623.944	66.8992					0.499704	0.734878	0.456386	0.500547		-0.432577	-0.546768	-0.826012	-0.386158		77.0409	-1.09198	5.35535	101.007	2.96741e-06	3.74373e-05		0.0285714	0.0593233	0.000153013	-0.872872	-0.969386	0.00465921	7.00903e-05	1244.13	1464.58	1207.3	1244.85	651.483	601.829	495.745	672.818
Tagln2				623.437	98.1946					-0.609051	-0.361684	-0.346618	-0.457145		0.339601	0.415586	0.607284	0.412027		17.9745	0.887056	9.02786	100.879	2.98337e-06	3.76045e-05		0.0285714	0.0593233	0.00027913	0.872872	0.970732	0.00465921	6.1313e-05	7555.05	8968.33	9062.49	8394.05	14582.7	15371.4	17555.9	15333.5
Scrn1				621.542	85.8664					-1.23544	-2.61669	-2.86177	-1.19726		1.8005	2.14176	1.78291	2.18599		77.8105	3.78053	6.64774	100.403	3.04382e-06	3.82982e-05		0.0285714	0.0593233	0.000619999	0.872872	0.979817	0.00465921	2.02438e-05	462.004	176.741	148.972	474.42	3796.46	4809.87	3750.45	4959.63
Mlst8				621.539	44.0912					-0.417186	-0.382573	-0.326584	-0.47434		0.36592	0.29973	0.550151	0.384884		23.7934	0.80462	3.97379	100.402	3.04391e-06	3.82982e-05		0.0285714	0.0593233	0.000699788	0.872872	0.974983	0.00465921	3.84096e-05	260.317	266.662	277.254	250.167	448.682	428.517	509.934	454.633
Acot7				621.365	41.2645					-0.471336	-1.17078	-0.813606	-0.687584		0.68487	0.56364	0.930964	0.963831		16.7302	1.56662	3.78922	100.358	3.04953e-06	3.83342e-05		0.0285714	0.0593233	0.000541979	0.872872	0.964354	0.00465921	0.000110225	196.997	120.928	155.18	169.436	440.276	404.711	522.35	534.41
LOC110350861				620.858	38.3083					-1.40718	-1.92102	-0.756193	-1.32601		1.27009	1.4468	1.81962	0.873893		87.794	2.70006	3.56706	100.231	3.06598e-06	3.84897e-05		0.0285714	0.0593233	0.00699178	0.872872	0.929083	0.00465921	0.000844877	66.8381	46.5109	105.522	70.7644	432.921	489.462	634.092	328.72
Slc25a26				620.814	55.6499					-0.589335	-0.648754	-0.353338	-0.627671		0.293366	0.532421	0.725352	0.667959		11.6665	1.11609	4.70701	100.22	3.06744e-06	3.84897e-05		0.0285714	0.0593233	0.00180916	0.872872	0.955229	0.00465921	0.000216892	370.541	355.55	436.572	360.799	684.057	807.517	923.203	887.158
Pcyt1a				620.269	70.5603					0.288897	0.556983	0.340228	0.519845		-0.48	-0.327805	-0.544051	-0.354096		82.4067	-0.855728	5.57666	100.083	3.0852e-06	3.86777e-05		0.0285714	0.0593233	0.000769797	-0.872872	-0.965047	0.00465921	0.000103981	1289.86	1553.46	1336.61	1513.96	756.56	840.846	723.663	825.644
Rab11a				619.191	95.1665					-0.361071	-0.397608	-0.306183	-0.28768		0.254074	0.36477	0.28186	0.451837		43.6309	0.67779	7.95122	99.8125	3.12078e-06	3.90595e-05		0.0285714	0.0593233	0.000509911	0.872872	0.977441	0.00465921	2.82176e-05	4342.13	4233.52	4510.55	4568.79	6651.43	7181.95	6780.79	7628.79
Serinc3				619.175	91.8795					0.243809	0.395064	0.281442	0.293792		-0.276639	-0.294955	-0.374916	-0.267597		80.4071	-0.607752	7.31612	99.8087	3.12128e-06	3.90595e-05		0.0285714	0.0593233	0.000102481	-0.872872	-0.984205	0.00465921	9.73558e-06	4276.47	4749.28	4389.51	4427.26	2981.06	2943.44	2784.68	2999.81
Ptms				619.072	96.5619					-0.425503	-0.3574	-0.390354	-0.307339		0.410036	0.201802	0.458634	0.410124		7.46601	0.743038	8.30846	99.7827	3.12473e-06	3.90675e-05		0.0285714	0.0593233	0.00110325	0.872872	0.972033	0.00465921	5.35456e-05	5288.42	5544.09	5418.87	5739.89	9438.09	8169.45	9761.47	9438.67
Wsb1				618.427	86.0174					0.362937	0.383026	0.203516	0.38972		-0.338891	-0.235627	-0.404481	-0.3602		34.8989	-0.670528	6.65611	99.6212	3.14623e-06	3.9301e-05		0.0285714	0.0593233	0.000180316	-0.872872	-0.976298	0.00465921	3.26979e-05	2923.29	2964.29	2617.36	2978.08	1796.83	1930.23	1716.93	1770.47
Ttpal				618.21	59.203					0.322151	0.570902	0.301694	0.482182		-0.300163	-0.464328	-0.505991	-0.406447		87.6286	-0.842439	4.92061	99.5668	3.15352e-06	3.93567e-05		0.0285714	0.0593233	0.000920167	-0.872872	-0.96579	0.00465921	9.75387e-05	838.408	996.366	826.59	936.88	544.303	485.653	471.8	505.574
Lypd6				617.927	72.3873					-0.623976	-0.931299	-0.64215	-0.610702		0.82094	0.645485	0.336117	1.00558		64.986	1.41986	5.70029	99.496	3.16303e-06	3.944e-05		0.0285714	0.0593233	0.00609082	0.872872	0.934285	0.00465921	0.000674963	688.315	556.063	679.686	694.687	1875.64	1660.74	1340.02	2131.87
LOC101708946				617.563	14.7738					-1.10234	-2.41188	-1.55851	-1.31697		1.58392	1.42511	2.10049	1.28018		27.9148	3.28425	1.07471	99.4049	3.17532e-06	3.95578e-05		0.0265187	0.0593233	0.00624577	0.894427	0.937446	0.00271368	0.000583579	11.726	4.1343	8.27624	9.96681	80.9099	72.3718	116.176	65.3594
LOC101706120				616.806	68.719					0.313335	0.595947	0.416163	0.486718		-0.516195	-0.275074	-0.424465	-0.59643		60.7495	-0.905627	5.46702	99.2156	3.20104e-06	3.98356e-05		0.0285714	0.0593233	0.000201374	-0.872872	-0.968743	0.00465921	7.45648e-05	1208.95	1470.78	1298.34	1363.46	679.854	803.708	724.55	643.022
Itprip				616.739	51.2695					-0.654798	-0.416952	-0.617277	-0.314732		0.407653	0.615813	0.385371	0.594922		79.2635	0.999944	4.45362	99.1987	3.20335e-06	3.98356e-05		0.0285714	0.0593233	0.000135866	0.872872	0.97059	0.00465921	6.21989e-05	301.358	355.55	309.325	381.729	630.467	728.479	620.789	717.993
Rasal1				616.475	8.37949					1.65625	2.29213	2.0523	1.21819		-2.14417	-2.23886	-1.33509	-1.50076		57.9875	-3.92267	0.242086	99.1328	3.21238e-06	3.99122e-05		0.0210706	0.0593233	0.0093527	-0.929981	-0.923637	0.000813758	0.00105048	42.2136	66.1488	55.8646	30.8971	2.10156	1.90452	4.43421	3.84467
CUNH5orf15				616.255	94.0948					-0.266841	-0.365164	-0.287015	-0.272566		0.244151	0.301515	0.275292	0.370629		64.4393	0.596148	7.71623	99.0777	3.21994e-06	3.99704e-05		0.0285714	0.0593233	3.23705e-05	0.872872	0.988143	0.00465921	4.13046e-06	3964.56	3703.3	3909.49	3948.85	5650.04	5879.26	5773.34	6167.82
Reps2				615.814	71.0494					0.340079	0.493954	0.391095	0.570608		-0.662616	-0.408524	-0.307254	-0.417342		93.1382	-0.895292	5.60738	98.9676	3.23514e-06	4.01233e-05		0.0285714	0.0593233	7.83453e-05	-0.872872	-0.972672	0.00465921	4.99824e-05	1359.04	1512.12	1408	1594.69	677.752	808.469	867.331	803.537
Med11				615.56	72.9123					-0.265879	-0.400828	-0.441318	-0.354442		0.373417	0.438385	0.210791	0.439872		52.2118	0.733351	5.73577	98.9043	3.24391e-06	4.01962e-05		0.0285714	0.0593233	0.00047769	0.872872	0.971626	0.00465921	5.59027e-05	992.018	903.344	878.316	932.893	1545.7	1616.94	1380.81	1618.61
LOC101719920				615.362	27.7638					-2.88634	-1.45861	-1.72077	-1.45001		1.12125	2.17131	2.4928	1.73036		13.551	3.79031	2.64679	98.8546	3.25081e-06	4.02458e-05		0.0285714	0.0593233	0.0164497	0.872872	0.892116	0.00465921	0.00289061	8.20819	23.7722	19.6561	23.9203	147.109	305.676	382.229	224.913
Pcmt1				614.953	72.0708					0.421172	0.223893	0.332379	0.287818		-0.38147	-0.293913	-0.305018	-0.28486		33.2015	-0.634146	5.68012	98.7526	3.26505e-06	4.03861e-05		0.0285714	0.0593233	0.000491356	-0.872872	-0.978659	0.00465921	2.39116e-05	1551.35	1352.95	1458.69	1414.29	888.959	944.643	937.392	950.595
Rfx5				614.692	52.5282					-0.587901	-0.487747	-0.465597	-0.544235		0.336236	0.615459	0.77081	0.362973		39.2505	1.05552	4.53033	98.6874	3.27418e-06	4.04627e-05		0.0285714	0.0593233	0.00533961	0.872872	0.944291	0.00465921	0.000414379	330.673	354.516	360.017	340.865	628.365	762.761	849.595	640.138
Ptpn18				614.61	84.5933					-0.285492	-0.738159	-0.70258	-0.834865		0.522478	0.612892	0.851322	0.574403		22.1966	1.27167	6.53204	98.6669	3.27706e-06	4.04627e-05		0.0285714	0.0593233	0.000175144	0.872872	0.96562	0.00465921	9.8992e-05	1588.87	1160.7	1189.71	1085.39	2782.46	2962.48	3495.04	2884.47
Uap1l1				613.659	83.9531					0.420341	0.404205	0.524015	0.694876		-0.766918	-0.476566	-0.445274	-0.354679		56.4698	-1.01871	6.4772	98.4299	3.31058e-06	4.08403e-05		0.0285714	0.0593233	0.000279698	-0.872872	-0.965499	0.00465921	0.000100028	2587.93	2559.13	2780.82	3130.58	1135.89	1389.35	1419.83	1511.92
Gchfr				613.205	40.7682					0.427001	0.806362	0.786272	0.506107		-0.740015	-0.581118	-0.398559	-0.806051		2.64691	-1.26724	3.74379	98.3168	3.32672e-06	4.1003e-05		0.0285714	0.0593233	0.00130484	-0.872872	-0.957688	0.00465921	0.000183421	376.404	489.914	483.126	397.676	167.074	186.643	211.955	159.554
Enox1				613.048	24.7501					-0.729695	-0.7735	-0.879171	-0.678183		0.861243	0.659761	1.06406	0.47548		58.7571	1.55983	2.31848	98.2777	3.33233e-06	4.10357e-05		0.0285714	0.0593233	0.00464501	0.872872	0.949551	0.00465921	0.000308978	58.6299	56.8466	52.761	60.7975	178.632	155.219	205.747	136.486
Cbx7				612.847	55.5851					0.359585	0.307455	0.398926	0.428226		-0.472063	-0.266111	-0.283298	-0.47272		66.8201	-0.745218	4.70302	98.2275	3.33952e-06	4.1088e-05		0.0285714	0.0593233	1.68101e-05	-0.872872	-0.984079	0.00465921	9.96928e-06	746.945	720.401	767.621	783.391	419.261	483.748	478.008	419.069
Slc16a4				611.654	18.3414					1.04802	0.679136	0.968537	0.724592		-0.595478	-0.90827	-0.87461	-1.04193		52.9814	-1.73909	1.51692	97.9306	3.38256e-06	4.15806e-05		0.0285714	0.0593233	0.000745077	-0.872872	-0.97397	0.00465921	4.32352e-05	113.742	87.8538	107.591	90.698	35.7265	28.5678	29.2658	25.9515
Grhl1				610.861	21.5637					-0.617782	-1.05854	-1.57251	-1.31568		1.40825	1.19451	1.11104	0.8507		61.6917	2.29055	1.9304	97.7333	3.41153e-06	4.18997e-05		0.0285714	0.0593233	0.000843637	0.872872	0.967276	0.00465921	8.54736e-05	41.041	29.9737	20.6906	24.917	170.226	146.648	138.347	115.34
LOC101724826				610.528	17.2409					-0.892722	-1.83247	-1.98381	-1.20184		1.7924	0.999806	1.68607	1.43258		11.5083	3.00624	1.38792	97.6506	3.42377e-06	4.20129e-05		0.029401	0.060183	0.00372629	0.878114	0.950165	0.00412316	0.000297958	18.7616	9.30217	8.27624	14.9502	126.093	72.3718	117.063	98.0392
LOC101726630				610.282	40.1208					-1.59962	-2.01866	-1.41741	-2.52891		1.41731	2.45506	2.54104	1.15118		5.74696	3.88605	3.69939	97.5895	3.43284e-06	4.20542e-05		0.0285714	0.0593233	0.0271289	0.872872	0.854861	0.00465921	0.00683561	44.5587	33.0744	50.692	22.9237	367.772	756.095	802.592	305.651
Acot12				610.273	30.0007					0.861075	0.746563	0.488375	0.646042		-0.44066	-0.937837	-0.710664	-0.652893		60.7854	-1.37554	2.85869	97.5872	3.43318e-06	4.20542e-05		0.0285714	0.0593233	0.000318736	-0.872872	-0.971743	0.00465921	5.52161e-05	270.87	250.125	208.975	233.223	109.281	77.1331	90.4579	94.1945
Znf395				610.002	67.4459					0.58098	0.783969	0.801638	0.902746		-0.659989	-1.17567	-0.840331	-0.393342		80.7164	-1.51401	5.39092	97.52	3.44319e-06	4.21397e-05		0.0285714	0.0593233	4.2878e-05	-0.872872	-0.975296	0.00465921	3.69963e-05	1260.54	1451.14	1469.03	1575.75	532.745	372.334	470.026	641.099
Tpbgl				609.693	86.4418					0.892434	1.51504	0.942862	1.83083		-1.55424	-1.12033	-1.68174	-0.824855		77.566	-2.60594	6.68757	97.4431	3.45469e-06	4.22432e-05		0.0285714	0.0593233	0.0126201	-0.872872	-0.904113	0.00465921	0.00204855	2988.95	4602.51	3095.31	5728.92	547.456	739.907	501.066	908.304
Lgals3				608.545	99.7051					0.386784	0.576305	0.754443	0.492217		-0.718058	-0.521005	-0.641844	-0.328841		8.02704	-1.10364	10.8009	97.1584	3.49769e-06	4.27314e-05		0.0285714	0.0593233	0.000574638	-0.872872	-0.962585	0.00465921	0.000127293	50120.4	57156.7	64668.5	53920.4	23303.1	26713.8	24567.3	30520
Noa1				608.414	45.429					-0.491534	-0.309549	-0.394767	-0.289541		0.35734	0.368558	0.305386	0.454106		49.9101	0.742672	4.06498	97.1257	3.50266e-06	4.27545e-05		0.0285714	0.0593233	9.38642e-06	0.872872	0.985114	0.00465921	8.15421e-06	265.007	300.77	283.461	304.984	478.104	481.844	461.158	511.341
Fmnl3				608.285	71.9988					-0.7658	-0.479111	-0.644235	-0.904031		0.368183	1.01858	0.737161	0.669256		76.0483	1.40794	5.67353	97.0939	3.50752e-06	4.27755e-05		0.0285714	0.0593233	0.00485825	0.872872	0.936784	0.00465921	0.000601997	613.269	748.308	667.272	557.145	1347.1	2114.97	1739.98	1659.94
Antxr2				608.206	91.34					0.440618	0.554845	0.479584	0.395855		-0.220479	-0.6493	-0.470958	-0.530166		43.4942	-0.928402	7.24007	97.0741	3.51053e-06	4.27755e-05		0.0285714	0.0593233	5.70789e-05	-0.872872	-0.978035	0.00465921	2.60586e-05	4505.12	4876.4	4628.49	4367.46	2848.66	2115.92	2394.47	2298.15
Mat2b				608.014	90.2107					-0.264757	-0.351042	-0.271024	-0.348943		0.221268	0.261809	0.368254	0.384435		15.306	0.61923	7.08825	97.0267	3.51779e-06	4.28264e-05		0.0285714	0.0593233	0.000348788	0.872872	0.979089	0.00465921	2.25015e-05	2563.3	2414.43	2552.19	2417.95	3590.51	3692.87	3975.71	4020.57
Odf2l				607.871	45.875					-0.434336	-0.426858	-0.452601	-0.631701		0.667654	0.481804	0.531561	0.264476		96.7489	0.979991	4.10118	96.9912	3.52323e-06	4.28552e-05		0.0285714	0.0593233	0.00198716	0.872872	0.959198	0.00465921	0.000164669	275.561	276.998	272.081	240.2	592.639	520.887	539.2	447.904
LOC101722352				607.634	74.8759					-0.474099	-0.394125	-0.270799	-0.379878		0.217681	0.394641	0.500131	0.406448		62.3894	0.761725	5.85487	96.9325	3.53226e-06	4.29274e-05		0.0285714	0.0593233	0.000648697	0.872872	0.967775	0.00465921	8.16543e-05	929.871	982.929	1070.74	992.694	1502.61	1698.83	1827.78	1712.8
Ric1				607.427	93.0591					-0.627245	-0.84774	-1.20131	-0.997012		1.34272	0.932621	0.459055	0.938914		91.8435	1.85551	7.51597	96.8811	3.54018e-06	4.29861e-05		0.0285714	0.0593233	0.00844223	0.872872	0.920997	0.00465921	0.00116083	2224.42	1909.01	1493.86	1721.27	8717.26	6560.12	4724.21	6588.81
Kiaa1644				607.248	19.7296					-1.51716	-2.09531	-3.10228	-2.40199		1.98003	1.7337	2.11932	3.28369		92.4549	4.83195	1.69575	96.8368	3.54703e-06	4.30317e-05		0.0210706	0.0593233	0.0407564	0.929981	0.8155	0.000813758	0.0136086	8.20819	5.16787	2.06906	3.98672	102.976	86.6557	113.516	255.671
Alg12				605.735	40.9624					0.391958	0.68016	0.456447	0.488753		-0.632511	-0.415709	-0.627632	-0.341465		31.5471	-1.0102	3.76203	96.4624	3.60555e-06	4.37036e-05		0.0285714	0.0593233	0.000227878	-0.872872	-0.970341	0.00465921	6.37817e-05	385.785	471.31	403.467	412.626	189.14	219.972	189.784	231.642
Rell2				605.093	27.4042					0.660987	1.10285	0.946396	0.46279		-0.801351	-0.815789	-0.627876	-0.928009		35.3449	-1.61539	2.61072	96.3034	3.63075e-06	4.39707e-05		0.0285714	0.0593233	0.00573729	-0.872872	-0.940466	0.00465921	0.000504251	189.961	258.394	231.735	165.449	68.3006	67.6105	77.1553	62.4759
Bri3				604.708	95.6844					0.505085	0.461752	0.747813	0.381414		-0.71725	-0.576349	-0.346383	-0.456081		18.0609	-1.04813	8.07546	96.2083	3.64594e-06	4.41162e-05		0.0285714	0.0593233	0.000898129	-0.872872	-0.95868	0.00465921	0.000170949	8283.24	8038.11	9801.14	7602.68	3549.53	3913.79	4590.29	4254.13
Wdr41				604.35	94.699					0.338097	0.492235	0.496296	0.322611		-0.367805	-0.470803	-0.257355	-0.553277		64.54	-0.822803	7.82735	96.12	3.6601e-06	4.41909e-05		0.0285714	0.0593233	6.60626e-05	-0.872872	-0.973832	0.00465921	4.39231e-05	6380.11	7099.62	7119.64	6311.98	3911	3641.45	4222.25	3439.06
Pea15				604.286	91.0163					-0.355923	-0.577362	-0.6321	-0.745728		0.579087	0.705864	0.737852	0.28831		42.5592	1.15968	7.19243	96.1042	3.66266e-06	4.41909e-05		0.0285714	0.0593233	0.00177938	0.872872	0.95234	0.00465921	0.000261068	2433.14	2086.79	2009.06	1856.82	4652.85	5080.31	5194.23	3803.34
S1pr5				604.274	68.8484					-1.26282	-1.67206	-1.78302	-1.18366		1.36444	1.39444	0.843638	2.29904		65.0147	3.0335	5.47552	96.1011	3.66314e-06	4.41909e-05		0.0285714	0.0593233	0.0302062	0.872872	0.84495	0.00465921	0.00826863	255.627	192.245	177.939	270.101	1584.57	1617.89	1104.12	3029.6
Zmynd15				604.231	37.7113					-1.25507	-1.71954	-1.39089	-0.598252		1.2275	1.43987	0.787359	1.50902		43.3072	2.45783	3.53131	96.0906	3.66483e-06	4.41909e-05		0.0285714	0.0593233	0.00265871	0.872872	0.950499	0.00465921	0.000292085	77.3915	55.813	70.3481	122.592	437.124	506.603	321.924	531.526
Msn				604.106	99.6979					-0.372446	-0.326542	-0.498364	-0.325775		0.482433	0.423131	0.263919	0.353643		71.6896	0.762168	10.7721	96.0596	3.66983e-06	4.42095e-05		0.0285714	0.0593233	0.000196149	0.872872	0.97743	0.00465921	2.82591e-05	30221.4	31198.4	27695.4	31215.1	54659.4	52458.1	46976.9	49991.3
LOC110344531				604.033	31.6191					-1.25117	-0.630094	-0.898066	-1.00774		0.646675	1.35599	1.05077	0.733626		98.5399	1.91462	3.02607	96.0416	3.67273e-06	4.42095e-05		0.0285714	0.0593233	0.00652973	0.872872	0.930503	0.00465921	0.000796016	62.1477	96.1224	79.6588	73.7544	234.324	383.761	310.395	248.943
Kiaa1191				603.655	84.4278					0.353996	0.329767	0.280801	0.355109		-0.200974	-0.37105	-0.454001	-0.293647		24.1243	-0.657591	6.51506	95.9485	3.68781e-06	4.43527e-05		0.0285714	0.0593233	8.5074e-05	-0.872872	-0.984489	0.00465921	9.22182e-06	2637.17	2593.24	2506.67	2639.21	1794.73	1595.04	1505.86	1683.01
LOC106007556				602.658	38.337					-0.676176	-0.938107	-0.866944	-0.441389		0.386167	0.803445	0.817728	0.915276		28.9434	1.46774	3.5685	95.7023	3.72803e-06	4.47975e-05		0.0285714	0.0593233	0.00164848	0.872872	0.954864	0.00465921	0.000222165	148.92	124.029	130.351	175.416	312.081	417.09	421.25	450.788
Phlda3				602.047	47.0474					0.593043	0.482767	0.387044	0.40881		-0.548254	-0.472963	-0.604307	-0.24614		18.1472	-0.933359	4.1811	95.5519	3.75286e-06	4.5057e-05		0.0285714	0.0593233	4.02332e-05	-0.872872	-0.975143	0.00465921	3.76847e-05	599.198	555.03	519.334	527.244	271.101	285.678	260.732	334.487
LOC101711129				601.637	3.32302					2.3969	1.89804	2.17269	2.51065		-1.69644	-2.73261	-1.81663	-2.73261		56.5346	-5.67879	-0.426512	95.4507	3.76967e-06	4.52198e-05		0.0210706	0.0593233	0.00170036	-0.929981	-0.973818	0.000813758	4.39948e-05	34.0054	23.7722	28.9668	36.8772	1.05078	0	0.886842	0
Trip10				601.259	75.2787					-0.22733	-0.439378	-0.326672	-0.353843		0.32019	0.340731	0.250323	0.435979		36.4166	0.673784	5.88067	95.3576	3.78523e-06	4.53368e-05		0.0285714	0.0593233	5.48521e-05	0.872872	0.977546	0.00465921	2.78272e-05	1132.73	977.762	1057.29	1037.54	1656.03	1679.79	1577.69	1794.5
LOC101720315				601.241	4.2293					-1.47924	-1.18546	-2.19664	-2.22373		1.93553	1.9195	1.41933	1.8107		86.859	3.9814	-0.298502	95.3534	3.78595e-06	4.53368e-05		0.0210706	0.0593233	0.0009497	0.929981	0.978099	0.000813758	2.58323e-05	2.3452	3.10072	1.03453	0.996681	34.6757	34.2814	23.9447	31.7186
Nup210				601.08	44.3142					0.723954	1.21169	0.774939	0.58882		-0.540307	-0.667497	-1.00601	-1.08559		94.3825	-1.65806	3.98606	95.3136	3.79262e-06	4.53776e-05		0.0285714	0.0593233	0.00436197	-0.872872	-0.937064	0.00465921	0.000594159	511.253	717.301	529.68	465.45	212.257	194.261	153.424	145.136
Cask				600.833	64.8709					-0.643149	-0.565564	-0.556165	-0.284698		0.620094	0.562448	0.28097	0.586065		73.9193	1.02463	5.2387	95.2529	3.80282e-06	4.54312e-05		0.0285714	0.0593233	0.000486642	0.872872	0.962613	0.00465921	0.000127009	522.979	551.929	555.543	670.766	1256.73	1207.47	993.263	1227.41
Zbtb33				600.814	54.7076					0.30238	0.517224	0.326431	0.367037		-0.261783	-0.390614	-0.483462	-0.377213		87.1107	-0.758605	4.6516	95.2481	3.80363e-06	4.54312e-05		0.0285714	0.0593233	0.000210522	-0.872872	-0.973608	0.00465921	4.50511e-05	691.833	803.087	703.481	723.59	467.596	427.565	400.853	431.565
Dnajb11				600.672	86.7007					-0.381702	-0.420966	-0.258317	-0.386062		0.228282	0.407238	0.499267	0.31226		13.997	0.726147	6.71198	95.2131	3.80953e-06	4.54626e-05		0.0285714	0.0593233	0.000994652	0.872872	0.96566	0.00465921	9.86494e-05	1803.46	1755.01	1964.57	1798.01	2753.04	3116.75	3322.11	2918.11
Gnpnat1				599.872	52.521					-0.403497	-0.516952	-0.328689	-0.36418		0.543842	0.385711	0.440281	0.243482		44.5156	0.810189	4.53012	95.0164	3.84291e-06	4.58216e-05		0.0285714	0.0593233	0.000912577	0.872872	0.96752	0.00465921	8.35911e-05	386.958	357.617	407.605	397.676	747.103	669.439	695.284	606.497
Ddah1				599.634	63.6625					-0.990551	-0.925179	-1.01757	-1.36552		1.12347	1.42936	1.38991	0.356078		72.3801	2.20224	5.1707	94.9578	3.85294e-06	4.5881e-05		0.0285714	0.0593233	0.0128368	0.872872	0.906368	0.00465921	0.00191073	313.084	327.643	307.255	241.197	1358.66	1679.79	1634.45	797.77
Micall1				599.597	65.6693					0.350908	0.75723	0.563457	0.812358		-0.756519	-0.444813	-0.816677	-0.465944		68.2802	-1.24528	5.28865	94.9487	3.85449e-06	4.5881e-05		0.0285714	0.0593233	0.00170492	-0.872872	-0.952069	0.00465921	0.000265493	1047.13	1388.09	1213.5	1442.2	485.46	602.781	465.592	594.002
LOC110348034				599.511	22.7073					-1.1552	-0.952862	-0.622002	-1.00398		0.593486	0.844888	1.27083	1.02483		19.334	1.89683	2.07747	94.9276	3.8581e-06	4.58824e-05		0.0285714	0.0593233	0.00400251	0.872872	0.946573	0.00465921	0.000366142	34.0054	39.2758	49.6575	37.8739	116.636	139.03	187.124	157.632
Mctp2				599.437	40.7466					0.406793	0.553233	0.413246	0.455337		-0.423173	-0.31774	-0.414167	-0.67353		69.1577	-0.912472	3.74338	94.9095	3.86121e-06	4.58824e-05		0.0285714	0.0593233	1.43994e-05	-0.872872	-0.982689	0.00465921	1.28018e-05	389.303	431.001	391.052	402.659	218.562	235.208	219.937	183.583
Fmo5				598.209	86.5641					1.62294	2.29551	2.51572	1.3326		-2.39629	-1.89877	-1.01063	-2.46107		40.761	-3.83448	6.70092	94.6078	3.91342e-06	4.6463e-05		0.0285714	0.0593233	0.0148411	-0.872872	-0.897491	0.00465921	0.00249017	3422.82	5456.24	6356.15	2798.68	210.156	297.105	550.729	200.884
Mrpl28				598.111	74.7608					0.413447	0.286127	0.525229	0.436979		-0.59294	-0.449866	-0.34229	-0.276686		14.3207	-0.828779	5.84659	94.5837	3.91763e-06	4.64734e-05		0.0285714	0.0593233	7.51066e-05	-0.872872	-0.972116	0.00465921	5.30724e-05	1700.27	1556.56	1837.33	1728.24	845.877	934.168	1006.57	1053.44
Gosr1				597.456	71.107					-0.297285	-0.272554	-0.308911	-0.25393		0.296875	0.366853	0.231351	0.237601		57.5272	0.567583	5.61541	94.4231	3.9458e-06	4.67677e-05		0.0285714	0.0593233	0.000371786	0.872872	0.985513	0.00465921	7.5192e-06	905.246	920.915	897.972	932.893	1367.06	1435.06	1306.32	1311.99
Ror1				597.355	26.1526					0.61188	0.998904	0.605682	1.07224		-1.01336	-0.780955	-0.948926	-0.545469		83.6007	-1.66314	2.46457	94.3982	3.95019e-06	4.67798e-05		0.0285714	0.0593233	0.00275617	-0.872872	-0.95246	0.00465921	0.000259117	164.164	214.984	163.456	226.247	52.5389	61.8969	54.9842	73.0488
Sec24a				596.958	80.0403					-0.478449	-0.258197	-0.543421	-0.410608		0.458609	0.539623	0.240566	0.451875		91.1026	0.845796	6.17975	94.301	3.96739e-06	4.69321e-05		0.0285714	0.0593233	0.000378161	0.872872	0.96504	0.00465921	0.000104039	1151.49	1341.58	1100.74	1206.98	2205.58	2333.04	1896.07	2195.31
LOC106010361				596.903	16.2267					1.862	1.48003	1.72937	1.92647		-0.821863	-2.36256	-1.46199	-2.35145		54.3408	-3.49309	1.25413	94.2874	3.9698e-06	4.69321e-05		0.0265187	0.0593233	0.000246668	-0.894427	-0.982068	0.00271368	1.4221e-05	106.706	81.6524	97.2458	111.628	15.7617	4.7613	9.75526	4.80584
Emc7				596.422	57.4984					-0.248066	-0.266487	-0.322417	-0.32727		0.296667	0.324097	0.224981	0.318496		10.4798	0.583126	4.81651	94.1694	3.9908e-06	4.71403e-05		0.0285714	0.0593233	1.11977e-05	0.872872	0.991183	0.00465921	1.70246e-06	537.05	530.224	510.023	508.307	783.881	798.947	745.834	795.847
LOC101722152				596.298	98.7772					-0.506835	-0.468746	-0.217621	-0.366525		0.426937	0.418647	0.383412	0.330731		0.2949	0.77598	9.399	94.1393	3.9962e-06	4.7164e-05		0.0285714	0.0593233	5.70628e-05	0.872872	0.984121	0.00465921	9.88996e-06	10612	10895.9	12967.8	11696.1	20272.7	20156.5	19670.2	18964.8
LOC101705302				595.703	15.1118					-0.600113	-1.32206	-1.70045	-1.61146		1.44707	1.14923	1.30136	1.33642		77.156	2.63889	1.11403	93.9935	4.02239e-06	4.74328e-05		0.029401	0.060183	7.51445e-06	0.878114	0.987813	0.00412316	4.48416e-06	21.1068	12.4029	9.31077	9.96681	90.3669	73.3241	81.5895	83.6216
Ptpn21				595.143	38.5816					1.00277	0.932592	0.591931	1.17637		-0.462428	-1.23049	-1.15759	-0.853165		95.4758	-1.84469	3.58271	93.8565	4.0472e-06	4.7685e-05		0.0285714	0.0593233	0.00112925	-0.872872	-0.957175	0.00465921	0.000190097	451.45	429.967	339.326	509.304	162.871	95.2261	100.213	123.991
Mfng				594.813	71.9125					0.674858	0.724088	0.559346	0.411813		-0.923111	-0.376599	-0.588715	-0.48168		15.939	-1.17623	5.67052	93.7756	4.06194e-06	4.77989e-05		0.0285714	0.0593233	0.000127059	-0.872872	-0.968609	0.00465921	7.55201e-05	1726.07	1786.02	1593.18	1438.21	569.522	832.276	718.342	773.74
Qtrt2				594.772	43.0411					-0.422977	-0.26717	-0.483717	-0.61561		0.374035	0.556384	0.404734	0.454321		88.4485	0.893697	3.90044	93.7656	4.06375e-06	4.77989e-05		0.0285714	0.0593233	2.26196e-05	0.872872	0.979108	0.00465921	2.24416e-05	243.901	271.83	233.804	213.29	424.514	481.844	433.666	448.866
Spint2				593.926	89.8511					0.871628	0.417411	0.65997	0.629829		-0.475218	-0.93606	-0.737354	-0.430206		20.9883	-1.28458	7.05387	93.5587	4.10176e-06	4.82052e-05		0.0285714	0.0593233	0.000761793	-0.872872	-0.957764	0.00465921	0.000182441	5079.7	3707.43	4386.41	4295.7	1996.48	1450.29	1664.6	2059.78
Cd22				593.629	29.4469					0.893814	1.86256	2.07249	1.7872		-2.24664	-2.092	-1.12984	-1.14758		62.5117	-3.3123	2.81142	93.4862	4.11517e-06	4.8322e-05		0.0285714	0.0593233	0.00919553	-0.872872	-0.921527	0.00465921	0.00113811	165.336	324.542	375.534	307.974	17.8632	19.9975	39.9079	39.4079
Inpp5d				593.149	87.4488					-0.434037	-0.298113	-0.390432	-0.223582		0.399531	0.319948	0.391738	0.234947		73.6604	0.672357	6.78612	93.3688	4.13702e-06	4.85375e-05		0.0285714	0.0593233	4.42247e-05	0.872872	0.976805	0.00465921	3.06565e-05	1839.81	2021.67	1896.29	2128.91	3279.48	3103.42	3261.8	2925.8
Mxd3				592.917	33.2015					0.791251	0.400931	0.460214	0.577835		-0.563851	-0.528367	-0.693842	-0.444172		17.7372	-1.12523	3.15669	93.3122	4.14761e-06	4.86207e-05		0.0285714	0.0593233	0.00204457	-0.872872	-0.960798	0.00465921	0.000146219	329.5	251.159	261.736	284.054	128.195	131.412	117.063	139.369
Alox5				592.628	99.1513					1.37988	1.07155	1.0627	0.960099		-0.454555	-1.16068	-1.53163	-1.32736		45.0478	-2.1855	9.80616	93.2416	4.16086e-06	4.8735e-05		0.0285714	0.0593233	0.000177076	-0.872872	-0.972282	0.00465921	5.21361e-05	40549.6	32746.7	32546.3	30312.1	11369.4	6968.64	5388.45	6208.19
Snapc4				591.77	78.501					0.291294	0.615183	0.611841	0.608696		-0.776992	-0.410004	-0.371013	-0.569005		83.4568	-1.06166	6.0801	93.0323	4.20042e-06	4.9157e-05		0.0285714	0.0593233	0.000444329	-0.872872	-0.962109	0.00465921	0.00013217	1785.87	2235.62	2230.45	2225.59	851.131	1097.96	1128.06	983.275
Ifnlr1				591.666	11.4652					-1.15664	-1.31476	-2.12616	-2.58128		2.31698	1.60054	1.57366	1.68767		90.9588	3.75325	0.635283	93.007	4.20523e-06	4.91718e-05		0.0210706	0.0593233	0.00600739	0.929981	0.939139	0.000813758	0.000538174	7.03559	6.20145	3.10359	1.99336	88.2654	53.3266	52.3237	56.7089
Pkmyt1				591.511	29.9791					1.01852	0.730185	0.57537	0.70242		-0.458642	-1.00931	-0.899351	-0.659192		44.1991	-1.51707	2.85603	92.9692	4.21244e-06	4.92148e-05		0.0285714	0.0593233	0.00076347	-0.872872	-0.96316	0.00465921	0.000121565	294.322	240.823	216.217	236.213	105.078	71.4196	77.1553	91.311
LOC110346026				590.922	15.0543					0.69287	0.840584	0.8419	0.769216		-0.703355	-0.839704	-0.937929	-0.663583		13.7093	-1.60539	1.10482	92.8256	4.23995e-06	4.94945e-05		0.0285714	0.0593233	3.11408e-06	-0.872872	-0.994572	0.00465921	3.98222e-07	68.0107	75.4509	75.5207	71.761	25.2187	22.8543	21.2842	25.9515
Gfm2				590.798	60.3755					0.255018	0.39038	0.322032	0.399926		-0.228937	-0.380638	-0.316555	-0.441226		54.8946	-0.68389	4.99774	92.7954	4.24577e-06	4.95146e-05		0.0285714	0.0593233	2.03015e-05	-0.872872	-0.98101	0.00465921	1.68772e-05	857.17	941.586	897.972	947.844	612.604	551.359	576.447	528.643
LOC101718508				590.734	72.2362					-0.665114	-0.623812	-0.362193	-0.495726		0.240645	0.608661	0.709073	0.588466		19.895	1.0798	5.69114	92.7797	4.24879e-06	4.95146e-05		0.0285714	0.0593233	0.00235322	0.872872	0.950159	0.00465921	0.000298079	700.041	720.401	863.833	787.378	1312.42	1694.07	1816.25	1670.51
Dgki				590.214	16.3634					1.08685	2.16166	2.25047	2.23306		-1.4593	-2.16653	-2.82087	-1.28534		96.5115	-4.0054	1.27537	92.6531	4.2733e-06	4.97585e-05		0.0210706	0.0593233	0.00937833	-0.929981	-0.922715	0.000813758	0.0010882	53.9395	114.727	122.075	120.598	8.40623	4.7613	2.66053	9.61168
Tp53inp2				590.027	53.7726					-0.478983	-0.497663	-0.709994	-0.455836		0.37237	0.828949	0.460706	0.480451		76.8683	1.08077	4.59491	92.6076	4.28213e-06	4.98197e-05		0.0285714	0.0593233	0.00413536	0.872872	0.942927	0.00465921	0.00044509	371.714	366.919	316.566	377.742	671.447	921.788	713.908	723.76
Rab39a				589.7	34.6904					-0.391129	-0.572013	-0.34237	-0.422453		0.361508	0.502979	0.445025	0.418454		73.6747	0.866221	3.28689	92.528	4.29766e-06	4.99585e-05		0.0285714	0.0593233	3.60334e-06	0.872872	0.989002	0.00465921	3.29804e-06	162.991	143.667	168.628	159.469	275.304	303.771	291.771	286.428
Slc9a1				589.51	80.0834					0.507974	0.764204	0.568468	1.04366		-0.55672	-0.753975	-1.05633	-0.517279		79.6591	-1.44423	6.18252	92.4818	4.30671e-06	5.00219e-05		0.0285714	0.0593233	0.00307416	-0.872872	-0.94227	0.00465921	0.00046042	2100.12	2508.49	2190.1	3044.86	1003.49	875.128	709.474	1031.33
Tinf2				588.906	34.4242					-0.547281	-0.510591	-0.411729	-0.338841		0.408701	0.560601	0.484565	0.354574		34.417	0.907427	3.26319	92.3349	4.33563e-06	5.02767e-05		0.0285714	0.0593233	7.01652e-05	0.872872	0.982632	0.00465921	1.29272e-05	143.057	146.768	157.249	165.449	278.456	309.485	293.545	268.166
Tmem266				588.901	11.012					2.373	1.86169	1.46315	1.52833		-1.49464	-1.20095	-2.66759	-1.86299		43.113	-3.80986	0.582461	92.3336	4.33588e-06	5.02767e-05		0.0210706	0.0593233	0.00908656	-0.929981	-0.923778	0.000813758	0.00104477	90.2901	63.048	47.5884	49.8341	5.25389	6.66583	1.77368	3.84467
LOC101697828				588.712	26.8144					-0.428564	-1.03734	-1.00853	-1.14536		1.10681	0.730248	1.03164	0.751101		68.0213	1.8092	2.54574	92.2876	4.34499e-06	5.03404e-05		0.0285714	0.0593233	0.000366077	0.872872	0.967808	0.00465921	8.14047e-05	80.9093	52.7123	53.7956	48.8374	236.425	181.882	224.371	184.544
Spsb4				588.626	3.28706					-2.7059	-1.68188	-1.6812	-2.7059		2.22113	2.03346	2.03386	2.48642		64.986	5.48535	-0.430511	92.2668	4.34911e-06	5.03461e-05		0.0210706	0.0593233	0.00101165	0.929981	0.980439	0.000813758	1.84378e-05	0	1.03357	1.03453	0	29.4218	25.711	25.7184	35.5632
Slx4ip				588.488	69.7403					-0.501154	-0.524134	-0.562576	-0.647974		0.550027	0.701324	0.207554	0.776934		89.4987	1.13385	5.52571	92.2332	4.35578e-06	5.03809e-05		0.0285714	0.0593233	0.00663687	0.872872	0.936468	0.00465921	0.000610926	694.178	683.193	665.203	626.912	1439.57	1598.85	1135.16	1684.93
Stum				588.414	79.6519					0.975831	1.07752	1.52552	0.748988		-0.938352	-1.3146	-0.590054	-1.48485		88.2256	-2.15131	6.15412	92.2152	4.35936e-06	5.03809e-05		0.0285714	0.0593233	0.00532522	-0.872872	-0.932241	0.00465921	0.00073877	2454.25	2633.55	3592.92	2097.02	650.432	500.889	828.31	445.021
Mtm1				588.005	72.3225					-0.394731	-0.403239	-0.298517	-0.405461		0.486991	0.265445	0.248963	0.50055		44.9759	0.7555	5.6964	92.1159	4.37917e-06	5.05678e-05		0.0285714	0.0593233	0.0024244	0.872872	0.959988	0.00465921	0.000155374	880.622	875.438	941.423	874.089	1623.45	1392.21	1376.38	1638.79
Ksr1				587.518	46.7741					0.3662	0.662768	0.620079	0.302869		-0.609298	-0.410083	-0.521765	-0.410769		89.5994	-0.984093	4.16539	91.9976	4.40292e-06	5.07353e-05		0.0285714	0.0593233	0.0027993	-0.872872	-0.952782	0.00465921	0.000253955	503.045	618.078	600.028	481.397	255.339	293.296	271.374	293.156
LOC106010210				587.401	37.6106					0.815364	0.804767	0.630602	1.53778		-0.874376	-1.15255	-0.944132	-0.817449		56.5849	-1.94367	3.52154	91.969	4.40867e-06	5.07353e-05		0.0285714	0.0593233	0.0172068	-0.872872	-0.888626	0.00465921	0.00317166	371.714	368.986	326.912	613.956	114.535	94.2738	109.082	119.185
Rnf19a				587.365	91.7068					-0.322381	-0.322316	-0.344547	-0.537639		0.284336	0.447716	0.500526	0.294304		78.3932	0.7641	7.29513	91.9603	4.41043e-06	5.07353e-05		0.0285714	0.0593233	0.000322234	0.872872	0.968605	0.00465921	7.55507e-05	2806.03	2806.16	2763.23	2416.95	4273.52	4786.06	4964.54	4303.15
Chmp4b				587.364	95.9433					-0.451266	-0.417762	-0.231978	-0.31045		0.321717	0.307932	0.455225	0.326582		7.48759	0.704408	8.14587	91.96	4.41049e-06	5.07353e-05		0.0285714	0.0593233	2.38583e-05	0.872872	0.979429	0.00465921	2.14281e-05	4656.39	4765.81	5420.94	5133.9	7957.54	7881.86	8729.19	7984.42
Tusc2				587.334	56.7935					0.288093	0.341646	0.350512	0.213684		-0.33247	-0.314879	-0.298946	-0.247639		40.0417	-0.598403	4.78101	91.953	4.41192e-06	5.07353e-05		0.0285714	0.0593233	0.000148639	-0.872872	-0.986322	0.00465921	6.33142e-06	759.844	788.617	793.485	721.597	493.866	499.937	505.5	523.837
Xpo1				587.157	89.9158					-0.352274	-0.366878	-0.362998	-0.171635		0.35738	0.31317	0.266932	0.316302		78.4147	0.624938	7.05918	91.91	4.42061e-06	5.07932e-05		0.0285714	0.0593233	4.58071e-05	0.872872	0.98466	0.00465921	8.92062e-06	2362.79	2338.98	2345.28	2678.08	3864.76	3748.1	3629.84	3756.25
Slc1a2				586.898	10.4582					-2.08107	-1.89653	-1.04315	-1.09103		1.79094	1.13381	1.61724	1.5698		98.9858	3.16041	0.505524	91.8469	4.43339e-06	5.08256e-05		0.0210706	0.0593233	0.0015911	0.929981	0.967498	0.000813758	8.37579e-05	3.5178	4.1343	8.27624	7.97345	65.1483	40.9472	57.6447	55.7478
Ubac1				586.89	34.8917					0.369902	0.479735	0.600376	0.490739		-0.676741	-0.434089	-0.365338	-0.464584		28.1594	-0.971597	3.29991	91.845	4.43379e-06	5.08256e-05		0.0285714	0.0593233	3.87962e-05	-0.872872	-0.980569	0.00465921	1.80755e-05	276.733	298.703	324.843	300.998	133.449	158.075	165.839	154.748
Gnas				586.862	97.1445					0.318408	0.354735	0.640785	0.386734		-0.393286	-0.552821	-0.361043	-0.393512		41.2501	-0.854271	8.51683	91.8382	4.43516e-06	5.08256e-05		0.0285714	0.0593233	0.00209258	-0.872872	-0.956853	0.00465921	0.000194377	10116	10374	12649.2	10606.7	6176.48	5529.78	6316.09	6175.51
Cxcl9				586.803	56.1174					-3.24791	-5.2303	-2.88824	-3.25852		2.18762	3.59256	5.08474	3.76006		4.2365	7.62618	4.73665	91.824	4.43805e-06	5.08256e-05		0.0210706	0.0593233	0.0850766	0.929981	0.71908	0.000813758	0.0444018	7.03559	1.03357	9.31077	6.97677	346.757	919.884	2589.58	1033.26
LOC101721563				586.637	32.3312					-0.733827	-2.06263	-1.99986	-2.4664		2.24687	1.69446	1.96025	1.36114		96.8208	3.56075	3.08315	91.7838	4.44624e-06	5.08775e-05		0.0285714	0.0593233	0.00469976	0.872872	0.94294	0.00465921	0.000444803	58.6299	22.7386	23.7942	16.9436	469.698	319.96	384.889	253.748
Reps1				585.293	91.189					0.318626	0.199444	0.308846	0.256156		-0.235224	-0.273309	-0.30875	-0.26579		49.011	-0.542226	7.21303	91.4579	4.51326e-06	5.16018e-05		0.0285714	0.0593233	0.000129751	-0.872872	-0.987757	0.00465921	4.54568e-06	4213.15	3879.01	4184.67	4034.56	2869.68	2794.89	2727.04	2809.49
Adamts7				584.703	38.6895					0.547845	1.51878	0.825727	1.28944		-1.35656	-0.812229	-1.10809	-0.904914		97.3315	-2.13479	3.59085	91.3149	4.54306e-06	5.18999e-05		0.0285714	0.0593233	0.0132497	-0.872872	-0.902649	0.00465921	0.00214144	309.566	607.742	375.534	518.274	81.9607	119.985	97.5526	112.457
Rnf166				584.531	56.2037					0.392238	0.430351	0.519804	0.200618		-0.463068	-0.390411	-0.36585	-0.323683		21.6068	-0.776113	4.74117	91.2733	4.55176e-06	5.19566e-05		0.0285714	0.0593233	0.00183094	-0.872872	-0.963806	0.00465921	0.000115345	782.123	803.087	854.522	684.72	431.87	454.228	462.045	475.778
Dgcr6l				583.981	47.1697					0.669072	0.311605	0.702504	0.467154		-0.561345	-0.619733	-0.324726	-0.644531		12.1556	-1.07962	4.18751	91.1401	4.5798e-06	5.22338e-05		0.0285714	0.0593233	0.00150181	-0.872872	-0.954679	0.00465921	0.00022489	622.65	485.78	637.271	541.198	264.796	254.254	312.168	249.904
Znf316				583.555	33.5036					0.419868	0.621484	0.413334	0.420464		-0.598769	-0.429434	-0.476645	-0.370301		93.5841	-0.941887	3.1822	91.037	4.60165e-06	5.24399e-05		0.0285714	0.0593233	0.000198073	-0.872872	-0.979231	0.00465921	2.20502e-05	265.007	304.905	263.805	265.117	130.297	146.648	141.895	152.826
Rab24				583.416	78.3068					0.694533	0.578609	0.462668	0.921004		-0.998489	-0.661452	-0.600366	-0.396506		14.371	-1.32301	6.06723	91.0034	4.6088e-06	5.24784e-05		0.0285714	0.0593233	0.00105434	-0.872872	-0.954005	0.00465921	0.000234946	2251.39	2077.48	1916.98	2634.23	695.615	878.937	916.995	1056.32
LOC110350024				583.06	24.189					1.53238	2.09201	0.763068	1.6894		-1.25771	-1.09524	-2.10192	-1.62199		60.7639	-3.1173	2.25185	90.9174	4.62715e-06	5.26442e-05		0.0285714	0.0593233	0.0146679	-0.872872	-0.898173	0.00465921	0.00244207	187.616	276.998	109.66	209.303	26.2695	29.5201	14.1895	20.1845
Fa2h				582.702	17.3847					0.886036	1.06468	1.22955	0.597736		-0.650328	-1.10895	-1.03791	-0.98081		44.494	-1.93528	1.40852	90.8308	4.64573e-06	5.28124e-05		0.0285714	0.0593233	0.00307134	-0.872872	-0.954681	0.00465921	0.000224851	90.2901	102.324	114.833	73.7544	30.4726	21.902	23.0579	24.0292
Agrn				582.328	86.3195					-1.57242	-0.55564	-1.11271	-0.742395		0.796868	1.0085	0.918507	1.25929		93.9869	1.95132	6.67918	90.7405	4.6652e-06	5.29904e-05		0.0285714	0.0593233	0.000360966	0.872872	0.967307	0.00465921	8.52276e-05	630.858	1277.5	867.971	1122.26	3263.72	3779.52	3550.92	4497.31
Atp6v1e1				582.104	94.2243					-0.337674	-0.525056	-0.407969	-0.360345		0.285488	0.38383	0.34881	0.612915		13.5223	0.819355	7.75139	90.6864	4.6769e-06	5.30799e-05		0.0285714	0.0593233	0.00201592	0.872872	0.956829	0.00465921	0.000194693	3788.67	3327.08	3608.44	3729.58	5836.02	6247.78	6097.93	7323.14
Kiaa1211l				581.778	79.357					0.640704	1.27311	1.02111	1.08429		-1.50241	-0.625855	-1.20023	-0.690714		70.287	-1.98394	6.13468	90.6078	4.69398e-06	5.31989e-05		0.0285714	0.0593233	0.0014603	-0.872872	-0.955329	0.00465921	0.000215456	1994.59	3092.46	2596.67	2712.97	450.784	828.467	556.05	792.003
Psen1				581.733	93.6848					-0.243317	-0.321252	-0.250701	-0.253792		0.238334	0.300555	0.234959	0.295213		90.0309	0.534635	7.64007	90.5967	4.69638e-06	5.31989e-05		0.0285714	0.0593233	2.55755e-06	0.872872	0.993051	0.00465921	8.34571e-07	3839.09	3637.15	3819.49	3811.31	5361.07	5597.39	5348.54	5576.7
Ercc6				581.631	84.7659					0.348952	0.497375	0.354883	0.638048		-0.630053	-0.291285	-0.531639	-0.386281		93.5625	-0.919114	6.55096	90.5721	4.70175e-06	5.31989e-05		0.0285714	0.0593233	0.000484026	-0.872872	-0.960512	0.00465921	0.000149415	2623.1	2907.45	2633.91	3205.33	1330.29	1682.64	1424.27	1575.35
Prr5l				581.613	18.924					-1.54598	-0.954758	-1.95568	-1.07195		1.3793	0.87997	1.40188	1.86721		64.1372	2.81295	1.58279	90.5678	4.70269e-06	5.31989e-05		0.0285714	0.0593233	0.00769594	0.872872	0.927643	0.00465921	0.00089643	14.0712	21.7051	10.3453	19.9336	113.484	79.9899	115.289	159.554
Paox				581.526	37.7472					0.753768	0.611693	0.408051	0.313417		-0.583302	-0.452437	-0.502906	-0.548283		27.3322	-1.05577	3.53402	90.5469	4.70725e-06	5.32072e-05		0.0285714	0.0593233	0.00445385	-0.872872	-0.949613	0.00465921	0.000307849	420.963	381.389	331.05	309.968	166.023	181.882	175.595	170.127
Rala				580.962	73.1497					-0.48532	-0.749241	-0.606162	-0.627976		0.996609	0.372731	0.527167	0.572192		41.6097	1.25155	5.74755	90.4108	4.7371e-06	5.35012e-05		0.0285714	0.0593233	0.00871777	0.872872	0.922014	0.00465921	0.00111748	804.403	669.756	739.689	728.574	2248.67	1458.86	1623.81	1675.32
Zpr1				579.961	70.4308					-0.344479	-0.603641	-0.426662	-0.240967		0.332794	0.402632	0.488097	0.392225		38.783	0.803728	5.56852	90.1695	4.79059e-06	5.40613e-05		0.0285714	0.0593233	4.55916e-05	0.872872	0.977819	0.00465921	2.68305e-05	830.2	693.529	784.174	892.03	1328.18	1394.11	1479.25	1384.08
Nfya				579.807	62.0801					0.403487	0.282248	0.360149	0.397828		-0.289433	-0.259966	-0.528875	-0.365438		41.1494	-0.72007	5.08983	90.1322	4.79891e-06	5.41113e-05		0.0285714	0.0593233	2.41884e-05	-0.872872	-0.981558	0.00465921	1.54647e-05	1009.61	928.15	979.7	1005.65	624.162	637.062	528.558	592.08
Znf248				579.442	42.8541					0.356131	0.357685	0.283345	0.43936		-0.312969	-0.437503	-0.416148	-0.269902		82.7088	-0.719856	3.88593	90.0444	4.81861e-06	5.42894e-05		0.0285714	0.0593233	1.3594e-05	-0.872872	-0.985106	0.00465921	8.16782e-06	423.308	423.766	402.432	448.506	265.847	243.779	247.429	273.933
Uhrf2				579.06	63.0583					0.333713	0.260686	0.269821	0.424422		-0.3426	-0.260982	-0.273256	-0.411803		81.3709	-0.645194	5.13845	89.9526	4.83931e-06	5.44384e-05		0.0285714	0.0593233	0.000101347	-0.872872	-0.978993	0.00465921	2.28108e-05	1001.4	951.922	957.975	1066.45	626.264	662.773	657.15	596.885
Tspan33				579.054	11.2494					-0.759746	-1.38768	-1.80356	-1.84848		1.49879	1.11616	1.73942	1.4451		29.0801	3.00155	0.612157	89.951	4.83967e-06	5.44384e-05		0.0265187	0.0593233	0.00120876	0.894427	0.968237	0.00271368	7.8217e-05	11.726	7.23502	5.17265	4.98341	59.8944	45.7085	70.9474	57.6701
Dcaf6				578.588	77.1129					0.259171	0.370773	0.398505	0.356604		-0.375352	-0.217527	-0.492126	-0.300048		59.426	-0.69057	5.98848	89.8389	4.86507e-06	5.46431e-05		0.0285714	0.0593233	2.87715e-05	-0.872872	-0.978979	0.00465921	2.28562e-05	1708.48	1845.96	1881.81	1827.91	1100.16	1227.46	1014.55	1159.17
Usp28				578.524	76.2282					0.323381	0.461588	0.328251	0.286584		-0.301627	-0.230112	-0.385293	-0.482771		72.2362	-0.698925	5.93225	89.8235	4.86857e-06	5.46431e-05		0.0285714	0.0593233	4.49688e-05	-0.872872	-0.975046	0.00465921	3.8123e-05	1716.68	1889.37	1722.49	1673.43	1112.77	1169.38	1050.02	981.353
Man2a1				578.505	54.3839					-0.41738	-0.364064	-0.661775	-0.481798		0.640103	0.364354	0.603331	0.317229		75.9117	0.966916	4.62973	89.8188	4.86965e-06	5.46431e-05		0.0285714	0.0593233	0.00144288	0.872872	0.956302	0.00465921	0.000201834	403.374	418.598	340.36	385.716	840.623	694.198	819.442	671.857
Cdk17				577.68	62.7778					-0.345247	-0.513189	-0.373097	-0.332577		0.563267	0.402701	0.343742	0.254399		67.6113	0.785471	5.11949	89.6204	4.91507e-06	5.51083e-05		0.0285714	0.0593233	0.0013174	0.872872	0.962016	0.00465921	0.000133128	608.579	541.593	596.924	613.956	1143.25	1022.73	981.734	922.721
Stip1				577.41	76.595					-0.221159	-0.417306	-0.415973	-0.335838		0.359706	0.408381	0.413252	0.208936		38.3083	0.695934	5.95173	89.5556	4.93001e-06	5.52312e-05		0.0285714	0.0593233	0.000158561	0.872872	0.971654	0.00465921	5.57341e-05	1192.53	1040.81	1041.77	1101.33	1784.22	1845.48	1851.73	1607.07
Panx2				576.467	8.63123					1.33943	1.85667	1.85798	1.51568		-1.5921	-0.864112	-2.09943	-2.01412		75.6096	-3.45096	0.272417	89.3291	4.9827e-06	5.57766e-05		0.0210706	0.0593233	0.00125451	-0.929981	-0.970523	0.000813758	6.26244e-05	38.6958	55.813	55.8646	43.854	4.20311	7.61809	2.66053	2.8835
Wdr35				575.687	86.3339					-0.214283	-0.431391	-0.324691	-0.301493		0.364532	0.235196	0.283947	0.388183		79.0765	0.635492	6.68018	89.1419	5.02678e-06	5.62173e-05		0.0285714	0.0593233	3.83398e-05	0.872872	0.977306	0.00465921	2.87256e-05	1996.94	1717.8	1849.74	1879.74	2983.16	2727.27	2821.04	3032.49
Ccdc85c				575.628	22.211					1.25507	0.78773	0.777273	1.17689		-0.608542	-1.31609	-1.24076	-0.831565		69.0067	-2.01357	2.01201	89.1276	5.03016e-06	5.62173e-05		0.0285714	0.0593233	0.00175564	-0.872872	-0.957386	0.00465921	0.000187333	174.717	126.096	125.178	165.449	47.285	28.5678	30.1526	40.3691
Gtdc1				575.452	53.1324					-0.669435	-0.596608	-0.452971	-0.330487		0.284	0.533341	0.532669	0.699492		57.1244	1.02763	4.56626	89.0855	5.04015e-06	5.62837e-05		0.0285714	0.0593233	0.0011356	0.872872	0.95623	0.00465921	0.000202822	321.292	337.979	373.465	406.646	623.112	740.859	740.513	831.411
Trmt10a				575.139	64.1804					-0.38076	-0.470922	-0.302195	-0.473431		0.261703	0.446076	0.590743	0.328786		31.0365	0.81867	5.19839	89.0103	5.05803e-06	5.64056e-05		0.0285714	0.0593233	0.00191174	0.872872	0.957363	0.00465921	0.000187627	624.995	587.07	660.03	586.048	976.173	1109.38	1226.5	1022.68
Osbpl1a				575.119	71.9053					0.49772	0.281625	0.348403	0.435171		-0.30847	-0.583543	-0.31433	-0.356576		63.2957	-0.780048	5.67031	89.0055	5.05918e-06	5.64056e-05		0.0285714	0.0593233	8.33029e-05	-0.872872	-0.971677	0.00465921	5.56031e-05	1602.94	1379.82	1445.24	1534.89	916.279	757.047	912.56	886.197
Creg2				574.789	70.9487					-1.17124	-1.81631	-2.42869	-1.69954		2.31453	1.3887	0.988946	2.42361		87.8515	3.62432	5.60234	88.9265	5.07807e-06	5.65709e-05		0.0285714	0.0593233	0.0264156	0.872872	0.856616	0.00465921	0.00659981	246.246	157.103	102.418	170.432	2768.8	1456.96	1104.12	2986.35
Sqle				574.626	91.4191					-0.751324	-0.553904	-0.631452	-1.08116		0.568019	0.960394	1.04129	0.448138		45.3283	1.51785	7.24895	88.8873	5.08747e-06	5.66301e-05		0.0285714	0.0593233	0.00531349	0.872872	0.932436	0.00465921	0.000732528	1811.66	2077.48	1968.71	1441.2	4522.55	5936.39	6278.84	4161.86
Agpat3				574.274	87.0028					0.26264	0.410389	0.543892	0.422632		-0.52944	-0.428607	-0.459841	-0.221666		85.7153	-0.818912	6.73998	88.8032	5.10772e-06	5.68101e-05		0.0285714	0.0593233	0.000208749	-0.872872	-0.965245	0.00465921	0.000102237	2848.24	3155.5	3461.54	3182.4	1644.47	1763.59	1725.79	2035.75
Myl12b				574.024	95.7923					-0.316054	-0.508815	-0.265804	-0.487728		0.334175	0.312844	0.531124	0.400257		8.18528	0.788081	8.09682	88.7432	5.12221e-06	5.69257e-05		0.0285714	0.0593233	0.000117709	0.872872	0.970701	0.00465921	6.15041e-05	4902.63	4289.33	5076.44	4352.51	7694.85	7581.9	8820.53	8055.55
Ttll1				573.858	49.6152					0.270164	0.430945	0.360923	0.25066		-0.384272	-0.281606	-0.292737	-0.354077		28.591	-0.658694	4.35306	88.7034	5.13186e-06	5.69826e-05		0.0285714	0.0593233	0.000397096	-0.872872	-0.978987	0.00465921	2.28317e-05	554.639	620.145	590.717	547.178	352.011	378.048	375.134	359.477
Cfap20				573.795	75.3291					-0.261873	-0.519219	-0.28172	-0.374323		0.282615	0.320912	0.466426	0.367182		10.6883	0.717502	5.88347	88.6883	5.13552e-06	5.69826e-05		0.0285714	0.0593233	4.68145e-05	0.872872	0.974393	0.00465921	4.11733e-05	1103.42	922.982	1088.33	1020.6	1609.79	1653.12	1828.67	1707.03
Rab6a				573.029	93.3252					-0.304781	-0.349728	-0.337833	-0.255681		0.440611	0.231914	0.262423	0.313075		54.3696	0.625853	7.57058	88.505	5.1803e-06	5.74336e-05		0.0285714	0.0593233	0.000930447	0.872872	0.973276	0.00465921	4.67613e-05	3481.45	3374.62	3402.57	3602.01	5837.07	5050.79	5158.76	5343.13
Mov10l1				572.4	8.74631					1.05998	0.95634	1.19048	1.16821		-1.02566	-1.01664	-0.870779	-1.46193		66.0001	-2.27602	0.294135	88.3545	5.2174e-06	5.77989e-05		0.0210706	0.0593233	2.24689e-05	-0.929981	-0.991719	0.000813758	1.41111e-06	43.3861	40.3094	47.5884	46.844	9.45701	9.52261	10.6421	6.72818
Atp1a1				572.17	97.0726					-0.384213	-0.212457	-0.360776	-0.340562		0.288439	0.420223	0.271506	0.317841		67.9709	0.648668	8.49576	88.2996	5.23101e-06	5.79035e-05		0.0285714	0.0593233	3.06127e-05	0.872872	0.981034	0.00465921	1.6814e-05	6247.61	7037.61	6349.95	6439.56	9959.28	10912	9843.06	10164.4
LOC101705538				571.921	52.2549					0.222583	0.50289	0.464346	0.427575		-0.430596	-0.43438	-0.493614	-0.258805		16.5072	-0.811838	4.51567	88.2401	5.24583e-06	5.80213e-05		0.0285714	0.0593233	0.000499333	-0.872872	-0.966552	0.00465921	9.12189e-05	592.162	719.368	700.377	682.727	376.179	375.191	360.058	423.875
Tbc1d23				571.433	88.168					-0.255405	-0.276598	-0.18892	-0.304097		0.289441	0.257	0.260987	0.217593		68.1364	0.512275	6.86496	88.1234	5.27501e-06	5.82977e-05		0.0285714	0.0593233	1.81806e-06	0.872872	0.991727	0.00465921	1.40656e-06	2226.76	2194.28	2331.83	2152.83	3249.01	3176.74	3185.54	3091.12
Rab3gap1				570.991	92.0377					-0.395878	-0.310871	-0.357555	-0.33912		0.461444	0.342235	0.431252	0.168494		72.3585	0.705923	7.34079	88.018	5.30154e-06	5.85444e-05		0.0285714	0.0593233	0.0026514	0.872872	0.961778	0.00465921	0.000135623	2767.33	2935.35	2841.85	2878.41	5014.31	4616.56	4910.44	4092.65
Pip4k2a				570.811	89.3332					0.543299	0.441061	0.361376	0.428639		-0.191458	-0.608182	-0.472157	-0.502579		64.7198	-0.880651	6.99533	87.9749	5.31244e-06	5.86182e-05		0.0285714	0.0593233	7.09585e-05	-0.872872	-0.973693	0.00465921	4.46238e-05	4102.92	3822.16	3616.72	3789.38	2465.13	1846.43	2029.09	1986.73
LOC106010681				570.436	38.6967					0.487875	0.659404	0.622962	0.738829		-0.947622	-0.375045	-0.730223	-0.45618		72.1787	-1.24387	3.59157	87.8856	5.33512e-06	5.88217e-05		0.0285714	0.0593233	3.18062e-05	-0.872872	-0.976623	0.00465921	3.1379e-05	354.125	398.96	388.983	421.596	130.297	194.261	151.65	183.583
Ptprd				570.341	22.0096					1.29876	1.57545	0.974896	1.65854		-0.792809	-1.02059	-1.98155	-1.71269		97.5473	-2.74957	1.98408	87.8627	5.34093e-06	5.88391e-05		0.0285714	0.0593233	0.00234548	-0.872872	-0.955952	0.00465921	0.000206666	146.575	177.775	116.902	188.373	33.6249	28.5678	14.1895	17.301
LOC101707839				570.022	59.0448					1.18542	0.86806	1.00896	1.11599		-0.426413	-1.64127	-1.00836	-1.10238		35.9059	-2.03559	4.90927	87.7868	5.36032e-06	5.90059e-05		0.0285714	0.0593233	2.31148e-05	-0.872872	-0.979443	0.00465921	2.13841e-05	1228.88	986.03	1087.29	1171.1	401.397	172.359	267.826	250.865
Hectd3				569.466	76.0268					0.227492	0.357321	0.290809	0.42704		-0.338696	-0.400308	-0.354609	-0.20905		65.4103	-0.652071	5.92352	87.6541	5.39442e-06	5.93344e-05		0.0285714	0.0593233	0.000142778	-0.872872	-0.973214	0.00465921	4.70858e-05	1602.94	1753.98	1674.9	1840.87	1082.3	1037.01	1070.42	1184.16
Cog3				569.301	73.9984					-0.298148	-0.373582	-0.318837	-0.496043		0.304008	0.548913	0.346979	0.28671		78.0263	0.74597	5.79566	87.6149	5.40453e-06	5.93986e-05		0.0285714	0.0593233	0.0010083	0.872872	0.961647	0.00465921	0.000137009	1009.61	958.124	995.218	880.069	1533.09	1816.91	1579.47	1514.8
Psmd7				569.199	86.5137					-0.394972	-0.591476	-0.250383	-0.367907		0.395821	0.319794	0.541644	0.347478		14.4789	0.80017	6.69437	87.5905	5.41084e-06	5.94012e-05		0.0285714	0.0593233	0.000103923	0.872872	0.968561	0.00465921	7.58654e-05	1751.86	1528.66	1936.64	1785.06	3031.5	2875.83	3354.04	2931.56
Polr2f				569.159	59.5627					-0.408399	-0.64428	-0.281505	-0.485093		0.411988	0.392974	0.640838	0.373478		2.58218	0.909439	4.94185	87.581	5.41331e-06	5.94012e-05		0.0285714	0.0593233	0.000313911	0.872872	0.963531	0.00465921	0.000117967	507.735	431.001	554.508	481.397	897.365	885.603	1051.79	873.702
Ankrd24				569.064	9.00525					-1.08346	-2.05398	-1.24043	-1.5089		1.02388	1.3647	1.88922	1.60896		81.3925	3.1313	0.320596	87.5582	5.41921e-06	5.94189e-05		0.0210706	0.0593233	0.00552199	0.929981	0.942178	0.000813758	0.000462577	7.03559	3.10072	6.20718	4.98341	33.6249	42.8517	62.0789	50.9419
Siglec8				568.583	18.6866					0.982035	1.12067	0.803069	0.810618		-0.908227	-0.60529	-0.823266	-1.37961		15.8023	-1.86842	1.55052	87.4437	5.44902e-06	5.96987e-05		0.0285714	0.0593233	0.000117997	-0.872872	-0.979009	0.00465921	2.2759e-05	107.879	118.861	95.1768	95.6814	28.371	35.2336	30.1526	20.1845
Acot9				568.174	74.9982					-0.269359	-0.40704	-0.287573	-0.252775		0.240741	0.272078	0.293546	0.410382		27.4545	0.609046	5.86208	87.3465	5.47446e-06	5.99302e-05		0.0285714	0.0593233	0.000108383	0.872872	0.977334	0.00465921	2.86206e-05	1091.69	992.232	1077.98	1104.32	1555.15	1589.32	1613.17	1749.33
Lrrc28				567.99	74.6098					0.457759	0.346377	0.39469	0.343615		-0.213888	-0.512681	-0.510205	-0.305667		63.9574	-0.766904	5.83745	87.3026	5.48601e-06	6.00095e-05		0.0285714	0.0593233	9.46238e-05	-0.872872	-0.977838	0.00465921	2.67625e-05	1753.03	1622.71	1678.01	1619.61	1100.16	894.173	895.71	1032.29
Gtpbp1				567.709	85.3413					-0.868613	-0.404043	-0.762953	-0.447805		0.423551	0.709103	0.501845	0.848915		64.9284	1.238	6.6066	87.2359	5.50361e-06	6.01395e-05		0.0285714	0.0593233	0.00109081	0.872872	0.952157	0.00465921	0.000264041	1121	1547.26	1206.26	1501	2746.73	3348.15	2899.97	3688.96
Fig4				567.648	80.6948					0.636922	0.37774	0.438866	0.503337		-0.303748	-0.700247	-0.612588	-0.340282		58.8434	-0.972407	6.22735	87.2211	5.5075e-06	6.01395e-05		0.0285714	0.0593233	8.99199e-05	-0.872872	-0.967699	0.00465921	8.22243e-05	2542.19	2124	2215.96	2317.28	1323.98	1005.59	1068.64	1290.85
Vav1				567.594	95.6484					-0.664402	-0.647809	-0.378999	-0.47087		0.224859	0.621283	0.610071	0.705868		58.3831	1.08761	8.06997	87.2084	5.51087e-06	6.01395e-05		0.0285714	0.0593233	0.00275989	0.872872	0.94725	0.00465921	0.000352595	3645.61	3687.79	4443.31	4169.12	6753.35	8889.35	8820.53	9426.18
Il33				567.194	24.376					2.08885	1.25274	1.90287	0.596954		-1.30151	-1.67858	-1.37966	-1.48168		43.1058	-3.07049	2.27219	87.1133	5.53611e-06	6.03675e-05		0.0285714	0.0593233	0.025173	-0.872872	-0.861679	0.00465921	0.00594876	284.941	159.17	250.356	100.665	26.2695	19.9975	24.8316	23.068
Ndrg3				566.847	80.0187					0.37145	0.336734	0.190808	0.503913		-0.367292	-0.296288	-0.426087	-0.313239		50.953	-0.705308	6.17904	87.0307	5.55815e-06	6.05603e-05		0.0285714	0.0593233	0.00203436	-0.872872	-0.959841	0.00465921	0.000157077	2104.81	2054.75	1856.98	2307.32	1260.93	1324.59	1210.54	1309.11
Grap				566.614	52.3412					0.602623	0.5977	0.630397	0.202446		-0.54658	-0.532189	-0.349146	-0.60525		34.5537	-1.02477	4.51945	86.9755	5.57295e-06	6.06741e-05		0.0285714	0.0593233	0.00289405	-0.872872	-0.949405	0.00465921	0.000311625	753.981	751.409	768.656	571.098	339.401	342.814	389.324	325.836
Hk3				566.486	66.6331					-0.604033	-1.63711	-1.45653	-1.83366		1.89211	1.45833	1.0978	1.0831		55.1967	2.73215	5.33923	86.945	5.58112e-06	6.07154e-05		0.0285714	0.0593233	0.00719097	0.872872	0.92426	0.00465921	0.00102543	398.684	194.312	220.355	169.436	2253.92	1668.36	1299.22	1286.04
Insr				566.327	71.8118					0.929374	0.98573	0.632067	0.830957		-0.540951	-0.898472	-1.38688	-0.551827		93.5697	-1.65929	5.66517	86.9072	5.59131e-06	6.07787e-05		0.0285714	0.0593233	7.07698e-05	-0.872872	-0.973232	0.00465921	4.69904e-05	1885.54	1960.69	1534.21	1761.14	679.854	530.409	377.795	674.74
Eml5				565.903	30.2597					0.506919	0.544954	0.420153	0.440982		-0.62892	-0.399037	-0.382017	-0.503033		91.5054	-0.958642	2.87887	86.8065	5.61852e-06	6.09841e-05		0.0285714	0.0593233	2.57851e-06	-0.872872	-0.989872	0.00465921	2.57769e-06	227.484	233.588	214.148	217.276	102.976	120.937	122.384	112.457
Repin1				565.896	49.2196					0.230978	0.374454	0.426414	0.482843		-0.427369	-0.29157	-0.483274	-0.312476		63.3748	-0.760092	4.32109	86.8048	5.61898e-06	6.09841e-05		0.0285714	0.0593233	0.000328493	-0.872872	-0.970893	0.00465921	6.03119e-05	522.979	577.768	598.993	622.926	330.995	363.764	318.376	358.516
Top1				565.699	90.6135					-0.426448	-0.644631	-0.524592	-0.417429		0.804981	0.334644	0.434458	0.439016		65.4895	1.01543	7.13546	86.758	5.63169e-06	6.10744e-05		0.0285714	0.0593233	0.00535733	0.872872	0.935533	0.00465921	0.000637841	2270.15	1951.39	2120.79	2284.39	5331.65	3848.09	4123.82	4136.87
Gpx4				565.493	92.8361					0.381694	0.439043	0.645143	0.349088		-0.609965	-0.502648	-0.25281	-0.449545		6.21449	-0.906346	7.47648	86.709	5.64501e-06	6.11414e-05		0.0285714	0.0593233	0.000438854	-0.872872	-0.960164	0.00465921	0.00015336	5105.49	5312.57	6128.56	4991.38	2567.05	2765.37	3288.41	2869.09
Mks1				565.452	31.3026					0.869519	0.754453	0.798378	0.348876		-0.582483	-0.794195	-0.492134	-0.902414		37.2294	-1.39695	2.99425	86.6995	5.64762e-06	6.11414e-05		0.0285714	0.0593233	0.00211749	-0.872872	-0.954098	0.00465921	0.000233533	297.84	274.931	283.461	207.31	108.23	93.3216	115.289	86.5051
Ak3				565.399	86.2907					0.228447	0.420528	0.584435	0.356325		-0.392673	-0.378345	-0.516664	-0.302053		31.0652	-0.79907	6.67746	86.6869	5.65106e-06	6.11414e-05		0.0285714	0.0593233	0.00205759	-0.872872	-0.953899	0.00465921	0.000236553	2668.83	3049.05	3416.02	2916.29	1734.84	1752.16	1591.88	1847.37
Eny2				565.267	69.3591					-0.264165	-0.806807	-0.48034	-0.555439		0.465809	0.459554	0.674158	0.507231		24.5415	1.04496	5.50306	86.6556	5.6596e-06	6.1147e-05		0.0285714	0.0593233	6.02912e-05	0.872872	0.970982	0.00465921	5.97632e-05	814.956	559.164	701.412	665.783	1352.35	1346.5	1562.62	1391.77
Ptgdr				565.256	36.841					0.887304	1.46297	1.59089	1.37234		-0.813903	-1.47086	-2.13341	-0.89534		50.8523	-2.61155	3.46342	86.6528	5.66037e-06	6.1147e-05		0.0285714	0.0593233	0.001925	-0.872872	-0.957364	0.00465921	0.000187616	316.602	472.344	516.231	443.523	96.6716	60.9447	38.1342	91.311
Fdft1				564.905	97.4322					0.317857	0.333778	0.430414	0.364578		-0.492245	-0.424328	-0.317227	-0.212828		20.8085	-0.720087	8.65201	86.5695	5.68319e-06	6.13459e-05		0.0285714	0.0593233	4.07046e-05	-0.872872	-0.981534	0.00465921	1.55236e-05	11255.8	11380.7	12169.2	11626.3	6419.21	6728.67	7247.27	7791.23
Zswim5				564.688	27.1093					0.476837	0.62349	0.432136	0.637408		-0.511959	-0.669201	-0.39909	-0.589622		80.4862	-1.09178	2.58308	86.5182	5.69732e-06	6.14506e-05		0.0285714	0.0593233	8.59799e-05	-0.872872	-0.9829	0.00465921	1.23411e-05	178.235	197.413	172.767	199.336	89.3162	79.9899	96.6658	84.5828
Bcas1				563.967	10.5733					-1.09644	-1.74268	-1.7416	-2.10644		0.920559	2.03701	1.58506	2.14453		51.2839	3.61162	0.519495	86.3473	5.74467e-06	6.19133e-05		0.0210706	0.0593233	0.0129302	0.929981	0.906322	0.000813758	0.00191351	7.03559	4.1343	4.13812	2.99004	31.5234	69.515	50.55	74.9711
Rras				563.749	54.0027					-0.390959	-0.393168	-0.287993	-0.39609		0.18661	0.367212	0.435665	0.478723		9.04121	0.739038	4.60883	86.2956	5.75908e-06	6.20205e-05		0.0285714	0.0593233	0.00177275	0.872872	0.96453	0.00465921	0.000108619	415.1	414.463	445.883	413.623	619.959	702.768	736.966	759.323
LOC101716592				563.182	50.543					-0.728678	-1.02883	-0.823937	-0.58625		0.3881	0.803247	1.2233	0.753048		89.808	1.60993	4.40784	86.1613	5.79676e-06	6.2378e-05		0.0285714	0.0593233	0.0100382	0.872872	0.913956	0.00465921	0.00149158	250.936	203.614	234.838	277.077	545.354	727.527	973.753	702.614
Gss				562.845	70.4165					-0.293965	-0.563273	-0.51247	-0.307193		0.425538	0.266324	0.429997	0.555041		25.944	0.837996	5.56753	86.0815	5.81925e-06	6.25716e-05		0.0285714	0.0593233	0.000226087	0.872872	0.965249	0.00465921	0.0001022	855.997	710.066	735.551	848.176	1410.14	1262.7	1414.51	1542.67
Mthfr				562.565	68.2011					-0.781819	-0.355509	-0.42001	-0.815317		0.399873	0.728475	0.706566	0.537742		88.1464	1.17866	5.43815	86.0151	5.83809e-06	6.27257e-05		0.0285714	0.0593233	0.000233113	0.872872	0.962761	0.00465921	0.000125523	533.532	717.301	685.894	521.264	1211.55	1521.71	1498.76	1333.14
Znf219				562.311	87.6789					0.284233	0.350533	0.286961	0.385979		-0.369708	-0.371574	-0.405279	-0.161145		68.4313	-0.651467	6.81559	85.955	5.85518e-06	6.28606e-05		0.0285714	0.0593233	5.44701e-05	-0.872872	-0.979015	0.00465921	2.27411e-05	3095.66	3241.29	3101.52	3321.94	1967.06	1964.51	1919.13	2273.16
Fscn1				562.106	75.5377					-0.704447	-0.59902	-0.555224	-1.05275		0.364549	0.913311	1.00566	0.627927		45.3427	1.46627	5.89705	85.9065	5.86901e-06	6.2929e-05		0.0285714	0.0593233	0.00522877	0.872872	0.932462	0.00465921	0.000731683	738.737	794.819	819.348	580.068	1550.95	2269.24	2419.31	1861.78
Lrrc2				562.082	12.2851					1.43481	1.30203	1.02634	1.44305		-2.07739	-0.980206	-1.18087	-0.967773		62.2312	-2.63987	0.743681	85.901	5.8706e-06	6.2929e-05		0.029401	0.060183	0.000294704	-0.878114	-0.979756	0.00412316	2.04269e-05	70.3559	64.0816	52.761	70.7644	5.25389	12.3794	10.6421	12.4952
Rnf150				561.866	40.0345					-1.30674	-1.00375	-1.63072	-0.821223		1.53781	1.05798	0.563346	1.6033		90.2251	2.4147	3.69279	85.8497	5.88527e-06	6.29912e-05		0.0285714	0.0593233	0.0124125	0.872872	0.904867	0.00465921	0.00200179	84.4271	104.391	67.2445	118.605	612.604	438.992	311.282	641.099
Pik3c3				561.863	73.2935					-0.239971	-0.293213	-0.205549	-0.274715		0.242057	0.271551	0.286824	0.213015		78.9614	0.507044	5.75547	85.8491	5.88546e-06	6.29912e-05		0.0285714	0.0593233	1.3375e-06	0.872872	0.992636	0.00465921	9.92976e-07	1042.44	1004.63	1067.64	1017.61	1456.38	1486.48	1502.31	1427.33
Lig4				561.728	43.0195					-0.587025	-0.32068	-0.461976	-0.344902		0.395297	0.552921	0.28803	0.478336		67.4459	0.858309	3.89896	85.8171	5.89463e-06	6.30136e-05		0.0285714	0.0593233	0.000215146	0.872872	0.970558	0.00465921	6.24003e-05	218.103	262.528	237.942	258.14	431.87	481.844	400.853	457.516
Znrf1				561.659	78.5226					-0.923581	-0.644171	-0.76109	-0.814792		0.195467	1.06832	0.9334	0.946451		44.8752	1.60707	6.0813	85.801	5.89928e-06	6.30136e-05		0.0285714	0.0593233	0.0107663	0.872872	0.915117	0.00465921	0.00143329	702.387	852.699	786.243	757.478	1526.78	2796.79	2547.01	2570.16
Adm2				561.632	39.3584					0.900185	0.968732	0.998888	0.85022		-1.30122	-0.418504	-1.30977	-0.688533		69.3807	-1.81443	3.6393	85.7944	5.90116e-06	6.30136e-05		0.0285714	0.0593233	6.37088e-05	-0.872872	-0.985515	0.00465921	7.51592e-06	438.552	459.941	469.677	423.589	94.5701	175.216	94.0053	145.136
Cfap99				561.538	19.2045					-0.464787	-1.27076	-1.20526	-1.13645		0.894952	1.22036	1.10771	0.854227		62.7634	2.04827	1.61937	85.7722	5.90755e-06	6.30335e-05		0.0285714	0.0593233	0.00014848	0.872872	0.974578	0.00465921	4.02952e-05	38.6958	21.7051	22.7597	23.9203	100.875	126.651	117.063	98.0392
Wisp2				561.282	26.4331					1.20027	1.40144	1.37133	1.21235		-2.26647	-0.900706	-0.816077	-1.20214		30.3316	-2.51536	2.50739	85.7117	5.92501e-06	6.31713e-05		0.0285714	0.0593233	3.1298e-06	-0.872872	-0.989477	0.00465921	2.88997e-06	207.55	238.756	233.804	209.303	17.8632	47.613	50.55	38.4467
Sec11c				560.744	70.0928					-0.42252	-0.370188	-0.2115	-0.551958		0.375372	0.345475	0.504679	0.33064		7.04884	0.775329	5.54803	85.5846	5.96191e-06	6.3516e-05		0.0285714	0.0593233	4.81437e-05	0.872872	0.973041	0.00465921	4.79986e-05	777.433	806.188	900.041	710.634	1352.35	1324.59	1479.25	1311.03
LOC110350828				559.816	5.07085					1.49162	2.409	1.43851	2.20235		-1.6194	-1.30499	-2.33642	-2.28068		98.3457	-4.31115	-0.185546	85.3656	6.02612e-06	6.41509e-05		0.0210706	0.0593233	0.0115827	-0.929981	-0.912981	0.000813758	0.00154172	25.7972	49.6116	24.8287	42.8573	2.10156	2.85678	0.886842	0.961168
Wdr45				558.423	63.8927					0.440724	0.263395	0.374355	0.31358		-0.296295	-0.380122	-0.480448	-0.235189		25.0018	-0.695478	5.18525	85.0372	6.12401e-06	6.50936e-05		0.0285714	0.0593233	4.13544e-05	-0.872872	-0.975827	0.00465921	3.4677e-05	1109.28	980.862	1059.36	1015.62	665.143	627.54	585.316	693.963
LOC106008959				558.392	9.21384					-1.49968	-1.38344	-1.38232	-2.0118		0.815553	1.85314	2.08772	1.52083		18.0609	3.42065	0.35144	85.0298	6.12625e-06	6.50936e-05		0.0210706	0.0593233	0.0136481	0.929981	0.904329	0.000813758	0.00203507	4.69039	5.16787	5.17265	2.99004	27.3202	57.1356	67.4	45.1749
Mapk8				558.328	55.7649					-0.325842	-0.613571	-0.480814	-0.272619		0.530894	0.442281	0.414422	0.305249		58.3543	0.843825	4.71316	85.0148	6.13075e-06	6.50936e-05		0.0285714	0.0593233	5.52903e-05	0.872872	0.972159	0.00465921	5.28275e-05	462.004	378.288	414.847	479.404	837.47	787.52	772.439	716.07
Lct				558.291	25.5341					-2.84038	-1.98404	-1.98283	-2.35311		3.58038	1.75094	1.92184	1.9072		90.1892	4.90273	2.39633	85.0061	6.1334e-06	6.50936e-05		0.0210706	0.0593233	0.0774776	0.929981	0.733353	0.000813758	0.0384237	4.69039	9.30217	9.31077	6.97677	486.51	136.173	153.424	151.865
Cd244				557.978	63.1231					-0.709639	-0.5207	-1.33453	-0.695199		0.978203	0.697897	1.01761	0.566354		40.6099	1.61383	5.14169	84.9324	6.15566e-06	6.52782e-05		0.0285714	0.0593233	0.000878556	0.872872	0.957284	0.00465921	0.000188668	423.308	482.679	274.151	427.576	1366.01	1124.62	1403.87	1026.53
Fcf1				557.915	67.3092					-0.363873	-0.637972	-0.358641	-0.777942		0.420234	0.544074	0.733144	0.440976		8.11336	1.06544	5.38562	84.9175	6.16018e-06	6.52782e-05		0.0285714	0.0593233	0.000298502	0.872872	0.960975	0.00465921	0.000144271	698.869	577.768	701.412	524.254	1204.19	1312.22	1496.1	1221.64
Pou3f1				557.445	23.3115					0.960115	1.36061	1.3542	1.00948		-1.30665	-1.77755	-0.596291	-1.00392		54.3408	-2.31694	2.156	84.8069	6.19381e-06	6.55846e-05		0.0285714	0.0593233	0.000476201	-0.872872	-0.969616	0.00465921	6.85396e-05	145.402	192.245	191.388	150.499	29.4218	20.9497	48.7763	36.5244
Nfe2				557.146	40.6747					0.920907	1.28967	1.26832	0.413632		-0.837025	-0.955944	-0.727418	-1.37215		32.2089	-1.97463	3.73892	84.7366	6.21532e-06	6.57344e-05		0.0285714	0.0593233	0.00922037	-0.872872	-0.917671	0.00465921	0.00131035	460.831	595.339	586.579	323.921	135.55	124.746	146.329	93.2333
Selenok				557.117	53.4777					-0.260526	-0.517377	-0.528292	-0.533551		0.336282	0.368701	0.669965	0.464797		0.489103	0.923857	4.58237	84.7297	6.21742e-06	6.57344e-05		0.0285714	0.0593233	0.00102773	0.872872	0.955463	0.00465921	0.000213544	437.379	365.885	363.12	361.795	661.99	677.057	834.518	723.76
Nrp2				557.004	87.8012					-0.870884	-0.786313	-1.43115	-0.67805		1.05289	1.05461	0.414942	1.24396		87.2186	1.88819	6.82231	84.703	6.22561e-06	6.57411e-05		0.0285714	0.0593233	0.00566141	0.872872	0.931738	0.00465921	0.000755059	1149.15	1218.58	779.001	1313.63	4362.83	4368.02	2803.31	4980.77
Ankrd13c				556.978	78.1198					0.313427	0.383588	0.267664	0.334976		-0.270702	-0.330965	-0.481509	-0.216479		82.047	-0.647681	6.05589	84.6969	6.22751e-06	6.57411e-05		0.0285714	0.0593233	4.86266e-05	-0.872872	-0.98012	0.00465921	1.93498e-05	1865.6	1958.62	1807.32	1893.69	1244.12	1193.18	1074.85	1291.81
Znrd1				556.883	65.6765					-0.625557	-0.823519	-0.524654	-0.680337		0.198688	0.800287	0.898237	0.756854		4.94138	1.34934	5.28881	84.6746	6.23436e-06	6.57635e-05		0.0285714	0.0593233	0.00758675	0.872872	0.927475	0.00465921	0.00090256	521.806	454.773	559.681	502.327	924.685	1403.63	1502.31	1361.98
Ostm1				556.684	93.9869					-0.3685	-0.243034	-0.372731	-0.31483		0.325447	0.346164	0.192712	0.434772		79.1484	0.651237	7.69461	84.6278	6.24876e-06	6.58234e-05		0.0285714	0.0593233	0.000663319	0.872872	0.970516	0.00465921	6.2671e-05	3622.16	3951.36	3611.55	3759.48	5860.19	5944.96	5345	6321.6
Zbtb18				556.674	48.5866					-0.549458	-0.483825	-0.642387	-0.613804		0.893916	0.651988	0.441927	0.301644		71.5385	1.16301	4.2831	84.6254	6.2495e-06	6.58234e-05		0.0285714	0.0593233	0.00839668	0.872872	0.926556	0.00465921	0.000936628	281.424	294.569	263.805	269.104	767.068	648.49	560.484	508.458
Rgs1				556.311	35.014					-0.832242	-1.2377	-0.993711	-1.11724		1.63689	0.771356	1.2033	0.569345		16.6295	2.15487	3.30793	84.5401	6.27591e-06	6.60258e-05		0.0285714	0.0593233	0.0191896	0.872872	0.881059	0.00465921	0.00384032	96.1531	72.3502	85.866	78.7378	536.948	294.249	397.305	255.671
Tmem50b				556.108	89.0887					0.544347	0.336317	0.507953	0.280503		-0.238884	-0.539277	-0.497656	-0.393303		21.5349	-0.83448	6.97476	84.4924	6.29071e-06	6.60258e-05		0.0285714	0.0593233	0.000411525	-0.872872	-0.96077	0.00465921	0.000146529	4067.74	3521.39	3966.39	3387.72	2363.2	1918.81	1975	2123.22
Snx2				556.035	93.6129					-0.308589	-0.787039	-0.460169	-0.531311		0.528805	0.541795	0.68522	0.331289		35.1795	1.03922	7.62658	84.4753	6.29603e-06	6.60258e-05		0.0285714	0.0593233	0.000285074	0.872872	0.961917	0.00465921	0.000134171	3452.13	2477.48	3107.73	2958.15	6169.12	6224.93	6875.69	5379.66
Ribc1				555.999	53.3266					0.27864	0.569054	0.903213	0.795485		-0.675605	-0.704698	-0.745277	-0.420812		19.4994	-1.2899	4.57399	84.4667	6.2987e-06	6.60258e-05		0.0285714	0.0593233	0.00603209	-0.872872	-0.930853	0.00465921	0.000784263	601.543	735.905	927.974	861.132	309.98	303.771	295.318	370.05
Unc93b1				555.921	97.3099					-0.851211	-0.444657	-0.446312	-0.573446		0.276688	0.713895	0.710971	0.614072		29.4613	1.15934	8.58224	84.4485	6.30437e-06	6.60258e-05		0.0285714	0.0593233	0.00158049	0.872872	0.951579	0.00465921	0.000273614	4521.54	5993.7	5986.83	5481.75	9882.57	13381.2	13354.1	12486.5
Pdp2				555.909	35.6326					-0.549689	-0.600163	-0.859868	-0.319968		0.599447	0.462456	0.53659	0.731195		55.4053	1.15999	3.36033	84.4457	6.30524e-06	6.60258e-05		0.0285714	0.0593233	5.16626e-05	0.872872	0.973755	0.00465921	4.43097e-05	147.747	142.633	118.971	173.422	328.894	299.01	314.829	360.438
Rmdn3				555.748	88.0098					-0.396031	-0.320432	-0.323434	-0.463648		0.154395	0.478638	0.437307	0.433205		40.1065	0.756542	6.85145	84.4079	6.31707e-06	6.60258e-05		0.0285714	0.0593233	0.00235138	0.872872	0.956111	0.00465921	0.000204458	1960.58	2066.12	2061.82	1870.77	2871.78	3595.74	3494.16	3484.23
Paqr6				555.724	37.7257					0.843683	0.78376	0.633504	1.2102		-0.845521	-1.02348	-1.18925	-0.412892		22.5635	-1.73001	3.53185	84.4021	6.31888e-06	6.60258e-05		0.0285714	0.0593233	0.00193	-0.872872	-0.94711	0.00465921	0.000355364	398.684	382.423	344.499	514.287	122.941	108.558	96.6658	166.282
Ap4e1				555.715	71.3515					-0.347892	-0.313947	-0.455268	-0.230481		0.447171	0.327912	0.229215	0.34329		50.0324	0.673885	5.63524	84.4001	6.31949e-06	6.60258e-05		0.0285714	0.0593233	0.000137354	0.872872	0.971871	0.00465921	5.44735e-05	878.276	899.21	815.21	952.827	1524.68	1403.63	1310.75	1418.68
Fam117a				555.712	59.0017					-0.952887	-0.441434	-0.70252	-0.342076		0.467591	0.678823	0.721848	0.570655		41.5953	1.20419	4.90712	84.3993	6.31974e-06	6.60258e-05		0.0285714	0.0593233	5.46327e-05	0.872872	0.971877	0.00465921	5.44379e-05	325.982	465.109	387.949	498.341	874.248	1012.25	1042.93	939.061
Diaph2				555.679	82.831					-0.623932	-0.249712	-0.558222	-0.617984		0.673013	0.616011	0.305	0.455827		98.0148	1.02367	6.39579	84.3915	6.32218e-06	6.60258e-05		0.0285714	0.0593233	0.000695687	0.872872	0.954331	0.00465921	0.000230039	1183.15	1533.82	1238.33	1188.04	2908.55	2795.84	2253.47	2501.92
L3mbtl3				555.598	63.9502					-0.312146	-0.416451	-0.249789	-0.437518		0.2394	0.399521	0.47517	0.301812		59.9871	0.709893	5.18821	84.3726	6.32812e-06	6.60258e-05		0.0285714	0.0593233	0.000372261	0.872872	0.968397	0.00465921	7.70475e-05	657.828	611.876	686.928	602.992	964.615	1077.96	1136.04	1007.3
[truncated: 12,571 more rows]
