# Supplementary material for: Macrophages from naked mole-rat possess distinct immunometabolic signatures upon polarization
Source: Front Immunol. 2023 Apr 19;14:1172467. doi: 10.3389/fimmu.2023.1172467 (PMC10154529; doi:10.3389/fimmu.2023.1172467)
Supplement: Supplementary file 3 [file Table_2.xlsx]

## Sheet: unactive_m0 vs active_aga...1
Gene ID	Symbol	Biotype	Name	Score	LogCPM rank (%)		active_against_infl_m2	unactive_m0		active_against_infl_m2					unactive_m0					Tr.Length rank (%)	LogFC	LogCPM	F	p (QLF test)	FDR (QLF test)		p (Mann-Wh.)	FDR (Mann-Wh.)	p (t-test)	Spearman r	Pearson r	p (Spearman)	p (Pearson)	nmr1-m0	nmr2-m0	nmr3-m0	nmr4-m0	nmr1-m2	nmr2-m2	nmr3-m2	nmr4-m2
ID										5	6	7	8		13	14	15	16																5	6	7	8	13	14	15	16
unactive_m0 vs active_against_infl_m2										0	0	0	0		1	1	1	1																0	0	0	0	1	1	1	1
										nmr1-m0	nmr2-m0	nmr3-m0	nmr4-m0		nmr1-m2	nmr2-m2	nmr3-m2	nmr4-m2
Cxcl13				910.57	16.5378					-2.75446	-2.14996	-2.15032	-1.71652		2.02804	2.50651	1.7772	2.4595		19.176	4.63684	1.32669	187.911	3.39496e-07	0.00469692		0.0210706	0.936696	0.0038427	0.929981	0.957147	0.000813758	0.000190466	2.12378	3.74956	3.74839	5.41405	84.9723	118.782	71.2515	114.942
Ccl5				601.578	85.8258					-1.95188	-1.74932	-1.8661	-2.20656		1.96555	1.69747	1.10009	3.01075		12.4033	4.05556	6.56444	97.749	4.99627e-06	0.0345617		0.0285714	0.936696	0.0511162	0.872872	0.789712	0.00465921	0.0197354	219.811	253.095	233.337	184.078	3335.44	2769.66	1830.27	6884.25
Ccl22				539.266	75.3885					-1.2916	-1.15997	-1.74925	-1.14842		1.3434	1.22306	0.694399	2.08837		52.4756	2.74562	5.81355	82.4508	9.88073e-06	0.0455666		0.0285714	0.936696	0.0261156	0.872872	0.857554	0.00465921	0.00647589	307.947	337.46	223.966	340.183	1918.11	1764.52	1222.85	3215.31
LOC106007543				413.705	72.996					-0.751259	-1.3118	-1.67048	-1.52347		1.84037	0.829374	0.617939	1.96932		9.62776	2.70762	5.66829	54.7475	4.87939e-05	0.168766		0.0285714	0.936696	0.032389	0.872872	0.835914	0.00465921	0.0097301	401.394	271.843	211.784	234.609	2424.54	1202.56	1038.49	2651.33
Cd38				303.326	26.1222					-1.1935	-0.797999	-1.07222	-0.967054		0.325876	1.04145	0.636559	2.02689		19.7037	2.17778	2.48212	34.0156	0.000282207	0.780868		0.0285714	0.936696	0.0716853	0.872872	0.744148	0.00465921	0.0342471	36.1042	47.8069	39.3581	42.41	105.366	173.667	130.925	344.826
LOC101714634				279.012	24.4886					-1.09296	-0.103854	-0.806179	-1.48591		0.900624	0.956451	0.524274	1.10756		4.30069	1.68429	2.30144	29.9294	0.000442012	0.908496		0.0285714	0.936696	0.000722988	0.872872	0.935852	0.00465921	0.000628579	38.228	76.8659	46.8549	28.8749	155.216	161.379	119.346	179.309
Cx3cl1				265.477	22.5009					-0.3658	-0.542489	-0.328155	-1.23228		0.505015	0.750625	0.652764	0.560321		62.5226	1.2117	2.04018	27.7324	0.000574364	0.908496		0.0285714	0.936696	0.000298832	0.872872	0.960038	0.00465921	0.0001548	58.4038	51.5564	59.9743	31.582	107.632	127.793	119.346	111.877
Itm2a				248.534	46.2739					-0.120428	-0.531846	-0.26171	-0.730908		0.463906	0.45141	0.204996	0.524581		14.4561	0.810394	4.11197	25.0625	0.000807959	0.908496		0.0285714	0.936696	0.000980037	0.872872	0.926876	0.00465921	0.000924669	313.257	235.285	283.941	204.832	470.18	466.116	392.774	490.419
Ebi3				240.788	33.0033					-0.706677	-1.39478	-0.928013	-1.51108		0.520479	0.849721	0.568153	2.6022		33.5237	2.54396	3.1389	23.8719	0.000949379	0.908496		0.0285714	0.936696	0.142217	0.872872	0.627658	0.00465921	0.0956972	70.0846	43.1199	59.9743	39.703	165.413	208.073	171.004	703.444
Gpr84				225.957	25.1391					-0.396513	-0.531991	-1.16909	-0.340705		1.0936	0.668183	0.159857	0.516662		26.1438	1.23471	2.36675	21.6454	0.0013059	0.908496		0.0285714	0.936696	0.0185173	0.872872	0.850112	0.00465921	0.00750062	71.1465	64.6799	41.2323	73.992	201.668	149.911	105.096	134.865
Fpr2				218.045	44.7561					-0.205611	-0.276729	-0.341053	-1.01026		0.162788	0.592691	0.489935	0.588242		31.7456	0.897095	4.01558	20.4866	0.00155683	0.908496		0.0285714	0.936696	0.00216681	0.872872	0.902899	0.00465921	0.00212539	271.843	258.719	247.394	155.203	351.219	473.489	440.869	472.028
Rpl3l				216.947	24.9223					-0.568789	-0.937878	-0.695351	-0.58476		0.143123	0.510456	0.481455	1.65174		28.3918	1.51952	2.34194	20.3274	0.00159578	0.908496		0.0285714	0.936696	0.0896262	0.872872	0.709122	0.00465921	0.0488859	58.4038	44.9947	53.4146	57.7499	96.3019	124.516	122.018	275.861
Alpl				214.063	25.6162					-0.493941	-0.527931	-0.295078	-0.836948		1.00134	0.761879	0.474052	-0.0833765		42.537	1.13088	2.42249	19.9111	0.00170348	0.908496		0.0285714	0.936696	0.0333802	0.872872	0.819909	0.00465921	0.0127009	70.0846	68.4294	80.5905	55.0428	199.402	168.752	138.05	93.4861
LOC101713702				210.314	21.7564					-0.792364	-1.37404	-3.91983	-1.20352		1.55207	1.30158	0.635085	3.80103		1.66968	3.94549	1.95491	19.3741	0.00185599	0.908496		0.029401	0.941582	0.194798	0.878114	0.561527	0.00412316	0.147522	15.9283	10.3113	0.937098	11.7304	84.9723	71.2691	44.5322	407.661
LOC101698564				208.569	19.7904					0.0559517	-1.63497	-2.36807	-1.20351		1.85319	0.752661	0.647018	1.89773		74.2176	2.46542	1.73138	19.1256	0.00193224	0.908496		0.0285714	0.936696	0.0303815	0.872872	0.81679	0.00465921	0.0133388	44.5993	13.1235	7.49679	18.0468	157.482	72.9075	67.689	162.451
Cd207				208.003	2.43585					-3.07331	-1.1427	-0.825869	-0.610809		0.677577	2.2003	1.09037	1.68443		24.6476	2.99405	-0.475701	19.0452	0.0019577	0.908496		0.0210706	0.936696	0.0326695	0.929981	0.828571	0.000813758	0.011031	0	2.81217	3.74839	4.51171	12.4626	37.6825	16.9222	26.0535
Il4i1				199.995	73.6393					-0.82311	-0.648673	-0.493905	-0.560836		-0.104963	0.487589	0.538601	1.6053		33.3068	1.39749	5.70364	17.9197	0.00236216	0.908496		0.0285714	0.936696	0.10476	0.872872	0.683569	0.00465921	0.0616009	518.201	584.931	651.283	621.713	853.122	1286.94	1333.29	2793.85
Il1b				195.149	22.9418					0.00218974	-0.732308	-0.627905	-0.537264		0.364122	0.574436	0.207277	0.749452		20.9469	0.942594	2.10027	17.2489	0.00265257	0.908496		0.0285714	0.936696	0.00445745	0.872872	0.880572	0.00465921	0.00388623	81.7654	48.7442	52.4775	55.9452	105.366	122.059	94.4083	137.93
Fpr1				191.213	64.1489					-1.29417	-0.140913	-0.648753	-0.666456		0.0336632	1.0246	0.274494	1.41754		14.8319	1.42616	5.17006	16.7101	0.00291832	0.908496		0.0285714	0.936696	0.0606281	0.872872	0.747469	0.00465921	0.0330208	254.853	568.058	399.204	394.323	641.257	1275.47	757.938	1675.09
Smg9				189.742	60.1156					-0.180798	-0.212552	-0.207991	-0.282554		0.274532	0.129688	0.0989675	0.380707		41.7347	0.446041	4.93317	16.5099	0.00302536	0.908496		0.0285714	0.936696	0.00823545	0.872872	0.917134	0.00465921	0.0013356	550.058	538.062	539.769	512.53	754.554	682.381	667.983	812.256
Tnfsf13b				188.131	32.3166					-1.52876	-0.448165	-1.05958	-0.124412		0.261013	1.22339	0.228139	1.44837		45.9559	1.59071	3.07431	16.2916	0.00314761	0.908496		0.0285714	0.936696	0.04673	0.872872	0.771523	0.00465921	0.0249413	47.785	102.175	66.534	128.132	167.679	327.674	163.879	383.14
Ccl14				186.789	2.86953					-1.384	-0.530743	-1.20202	-0.768223		0.969632	0.736637	-0.0168883	2.19561		2.04554	2.28627	-0.414966	16.1105	0.00325374	0.908496		0.0689184	0.993804	0.109136	0.75	0.675504	0.0321045	0.0659816	3.18566	6.56173	3.74839	5.41405	20.3933	17.2029	9.79709	49.0419
Relb				185.923	42.4503					-0.405998	-0.468945	-0.695193	-0.523631		-0.246507	0.535097	0.521935	1.28324		30.777	1.14418	3.85833	15.9939	0.00332438	0.908496		0.0285714	0.936696	0.0828903	0.872872	0.72073	0.00465921	0.0436836	201.759	193.102	164.929	185.882	225.46	388.294	384.758	652.87
Ninj1				184.081	90.5819					0.0211087	-0.414466	-0.352771	-0.325975		0.328852	0.255624	0.118372	0.369255		29.5988	0.528906	7.06816	15.7468	0.00348045	0.908496		0.0285714	0.936696	0.00328921	0.872872	0.895078	0.00465921	0.00266514	2764.09	2043.51	2132.84	2172.84	3421.55	3252.16	2956.94	3518.75
Slc5a3				182.207	57.1738					0.0950061	0.72157	0.271911	0.32879		-0.535673	-0.142378	-0.129403	-0.609823		99.0314	-0.710257	4.77086	15.4966	0.00364787	0.908496		0.0285714	0.936696	0.018486	-0.872872	-0.822307	0.00465921	0.0122237	577.667	892.395	653.158	679.463	372.745	489.873	494.307	354.021
Ifit3				178.349	34.5717					-0.794087	-0.592874	-0.143902	-0.213949		0.175045	0.877927	0.579958	0.111883		45.3054	0.88806	3.2952	14.9853	0.00402186	0.908496		0.0285714	0.936696	0.0291091	0.872872	0.800801	0.00465921	0.0169261	108.313	124.673	170.552	162.421	212.997	347.334	282.334	203.83
Llgl2				174.496	13.6465					0.919805	0.244476	0.501492	0.310821		-0.93033	-0.465721	-0.305227	-0.275316		79.8338	-1.01533	0.95862	14.4799	0.00443921	0.908496		0.0285714	0.936696	0.0146402	-0.872872	-0.856879	0.00465921	0.0065649	67.9608	42.1825	50.6033	44.2147	18.1274	25.3947	28.5006	29.1186
Ddit4				174.098	80.7011					-0.16077	-0.277327	-0.0972772	-0.334506		0.180333	0.0879357	0.225207	0.376404		26.5703	0.435774	6.1549	14.4279	0.00448513	0.908496		0.0285714	0.936696	0.00326235	0.872872	0.903315	0.00465921	0.00209884	1302.94	1201.73	1361.6	1155	1650.73	1548.26	1702.91	1891.18
Tnip1				173.033	97.3618					-0.344395	-0.12791	-0.240797	-0.261021		0.0743995	0.226468	0.174603	0.498653		55.5403	0.493757	8.63541	14.2893	0.00461035	0.908496		0.0285714	0.936696	0.0162749	0.872872	0.863985	0.00465921	0.00566643	6379.82	7412.88	6854.87	6759.44	8528.95	9477.15	9142.46	11445.1
LOC101709786				172.45	2.81171					-1.54821	-0.52635	-0.375811	-0.742531		0.950671	0.118365	0.619986	1.50388		3.20202	1.71972	-0.424407	14.2136	0.00468063	0.908496		0.0210706	0.936696	0.0401161	0.929981	0.798533	0.000813758	0.0174787	3.18566	7.49912	8.43388	6.31639	22.6593	12.2878	17.8129	33.7163
Susd5				171.979	10.5891					-0.70179	-0.412631	-0.413057	-0.675289		0.885031	0.107848	0.142428	1.06746		75.1283	1.18581	0.578462	14.1525	0.00473832	0.908496		0.0285714	0.936696	0.0456243	0.872872	0.796386	0.00465921	0.0180123	15.9283	19.6852	19.6791	16.2421	49.8504	28.6715	29.3913	56.7047
LOC101722087				165.326	54.8898					-0.295801	-0.333598	-0.35495	-0.398843		0.0426256	0.351306	0.0612027	0.928058		8.59415	0.737709	4.64113	13.2978	0.0056448	0.908496		0.0285714	0.936696	0.082194	0.872872	0.723424	0.00465921	0.0425268	400.332	389.954	384.21	372.667	506.435	627.496	513.011	936.393
Nab2				165.005	70.2132					0.321387	0.090594	0.239403	0.320175		-0.324051	-0.173687	-0.0107378	-0.463083		37.1594	-0.4786	5.5122	13.257	0.00569323	0.908496		0.0285714	0.936696	0.00425352	-0.872872	-0.884467	0.00465921	0.00352894	1159.58	988.008	1095.47	1158.61	740.958	822.462	920.926	672.793
Bcl3				164.114	45.0958					-0.193094	-0.443509	-0.472293	-0.155277		0.117954	0.121636	0.258454	0.76613		29.4832	0.650863	4.03647	13.1438	0.00583025	0.908496		0.0285714	0.936696	0.0461947	0.872872	0.773976	0.00465921	0.0241948	285.648	239.972	235.212	293.261	354.618	355.526	390.993	556.319
Il27ra				161.634	26.4257					-0.0620336	-0.795137	-1.00685	-0.236209		0.735099	0.242728	0.0978099	1.02459		54.0947	1.05216	2.51983	12.8303	0.00623157	0.908496		0.0285714	0.936696	0.0325374	0.872872	0.783751	0.00465921	0.0213586	101.941	60.9303	52.4775	90.2341	177.875	126.155	114.002	217.623
Cxcl11				158.145	1.01915					-1.15319	-2.19716	-1.24326	-0.709319		3.30063	0.719985	-1.27828	2.56059		0.780629	4.15024	-0.871633	12.3929	0.0068502	0.908496		0.185877	0.993909	0.157646	0.571429	0.607263	0.13896	0.110338	1.06189	0	0.937098	1.80468	44.1856	6.55348	0.890644	26.0535
Serpinf1				153.078	9.7434					-0.388482	-1.14067	-0.481072	-0.322103		0.288345	0.1687	0.554427	1.32085		18.3881	1.23987	0.464635	11.7658	0.00787583	0.908496		0.0285714	0.936696	0.0618792	0.872872	0.747222	0.00465921	0.033111	18.0521	10.3113	16.8678	18.9492	29.4571	27.0331	35.6258	61.3023
Bcar3				152.912	91.5938					0.0227713	0.176103	0.288039	0.419417		-0.288635	-0.0769231	-0.13264	-0.408133		46.4185	-0.454613	7.22054	11.7453	0.00791233	0.908496		0.0285714	0.936696	0.01068	-0.872872	-0.847439	0.00465921	0.00789231	3089.03	3435.53	3712.78	4066.85	2489.12	2882.71	2773.47	2291.18
Fcer1g				149.866	98.0701					-0.348109	-0.21558	-0.0991381	-0.271785		0.281998	0.0750926	0.060798	0.516724		16.1402	0.476569	8.96317	11.373	0.00861564	0.908496		0.0285714	0.936696	0.0288081	0.872872	0.817461	0.00465921	0.0132001	7983.27	8751.47	9487.18	8417.04	12356.1	10705.1	10599.6	14539.4
Sec14l2				148.425	47.0546					0.0667678	0.465413	0.305971	0.418739		-0.509395	0.0242445	-0.110594	-0.661145		18.9953	-0.608224	4.1627	11.198	0.00897283	0.908496		0.0285714	0.936696	0.0111618	-0.872872	-0.832053	0.00465921	0.0104012	373.785	493.067	441.373	477.339	250.385	362.899	330.429	225.286
Pou2f2				147.914	30.0542					0.100891	-0.606796	-0.652532	-0.76909		1.15782	0.13094	0.187104	0.451667		57.4557	0.988699	2.87979	11.1361	0.00910343	0.908496		0.0285714	0.936696	0.0656547	0.872872	0.714981	0.00465921	0.0462162	147.602	89.9894	87.1501	80.3084	308.166	150.73	156.753	188.505
Rinl				147.339	29.7145					-0.928094	-0.419255	-0.163837	-0.700461		-0.343339	0.551977	0.513852	1.48916		69.0495	1.22487	2.85324	11.0667	0.00925298	0.908496		0.0571429	0.993804	0.115153	0.763763	0.658995	0.027396	0.0755093	66.8989	95.6137	114.326	78.5037	100.834	188.413	183.473	361.684
Acod1				146.301	4.51753					-0.320917	-0.485797	-0.371345	-0.946572		0.508052	-0.00863514	0.852959	0.772256		42.7033	1.14015	-0.201378	10.9415	0.00953002	0.908496		0.029401	0.941582	0.0178902	0.878114	0.855636	0.00412316	0.00673084	11.6808	10.3113	11.2452	7.21873	21.5263	14.7453	27.61	26.0535
Cdyl2				144.037	78.7062					0.155878	0.371261	-0.0264283	0.404334		-0.217215	-0.087339	-0.156966	-0.443525		94.7163	-0.456712	6.02396	10.67	0.0101676	0.908496		0.0285714	0.936696	0.0194335	-0.872872	-0.818787	0.00465921	0.0129282	1474.96	1712.61	1299.76	1752.35	1138.63	1245.98	1187.23	973.175
Lzts3				143.489	30.4662					0.286661	0.212284	0.265118	0.470057		-0.248169	-0.0362578	-0.180835	-0.768859		74.4416	-0.594721	2.91551	10.6045	0.010329	0.908496		0.0285714	0.936696	0.00778724	-0.872872	-0.870782	0.00465921	0.00488469	182.645	173.417	179.923	207.539	125.759	145.815	131.815	87.3558
Tnip3				143.003	8.2472					-0.151289	-0.481575	-0.322128	-0.91727		0.73794	0.630725	0.311404	0.192194		26.0932	0.97031	0.256013	10.5466	0.0104746	0.908496		0.0285714	0.936696	0.00612646	0.872872	0.878809	0.00465921	0.00405522	19.114	14.9982	16.8678	10.8281	36.2548	33.5866	26.7193	24.5209
Slc2a6				140.558	88.1026					-0.438074	-0.482215	-0.246754	-0.295279		-0.310239	0.312757	0.42492	1.03488		34.5862	0.805758	6.78813	10.2565	0.0112431	0.908496		0.114286	0.993804	0.107984	0.654654	0.675776	0.0781407	0.0658311	1582.21	1534.51	1806.73	1746.93	1728.9	2663.17	2878.56	4393.85
Armcx4				139.033	74.6007					0.347392	0.438182	0.0568543	0.375889		-0.308107	-0.0222513	-0.0836515	-0.804308		94.9259	-0.584707	5.76303	10.0766	0.0117547	0.908496		0.0285714	0.936696	0.0133922	-0.872872	-0.824898	0.00465921	0.0117209	1383.64	1473.58	1131.08	1411.26	878.047	1070.67	1026.02	622.219
Cxcl8				138.91	73.408					0.0800867	-0.556985	-0.952779	-0.442202		0.797699	0.346528	-0.264069	0.99172		21.2071	0.964029	5.69148	10.0622	0.011797	0.908496		0.0571429	0.993804	0.0621213	0.763763	0.719641	0.027396	0.0441571	1026.85	659.922	501.348	714.654	1689.25	1235.33	808.705	1932.56
Bst1				138.663	86.7004					0.0911268	-0.824906	-0.340809	-0.326512		0.605914	0.0590625	0.14801	0.588113		41.7853	0.686045	6.65481	10.0332	0.0118825	0.908496		0.0571429	0.993804	0.0253828	0.763763	0.774496	0.027396	0.0240383	2121.65	1123.93	1572.45	1588.12	3031.81	2075	2207.02	2994.62
Ly96				138.168	63.0286					-0.22927	-0.255071	-0.0853532	-0.445809		0.506363	0.175951	-0.136131	0.46932		3.70076	0.524461	5.10909	9.97505	0.0120564	0.908496		0.0571429	0.993804	0.0471417	0.763763	0.765126	0.027396	0.0269544	593.595	583.056	655.969	510.725	989.077	786.418	633.248	963.979
Rab11fip4				136.894	77.2823					0.155309	0.148755	0.11068	0.312003		-0.364137	-0.0436004	-0.120413	-0.198596		94.7741	-0.360702	5.9264	9.82589	0.012517	0.908496		0.0285714	0.936696	0.00388458	-0.872872	-0.882439	0.00465921	0.00371216	1388.95	1382.65	1346.61	1548.42	968.684	1209.94	1147.15	1086.58
Cxcl10				136.242	13.1767					0.223583	-2.4196	-1.16811	-0.805926		0.595179	0.338408	0.754172	2.4823		13.4297	2.14321	0.912045	9.74991	0.01276	0.908496		0.029401	0.941582	0.157896	0.878114	0.598271	0.00412316	0.117172	28.671	3.74956	10.3081	13.5351	37.3878	31.129	41.8603	140.995
Kif5c				135.355	72.4901					0.235287	0.0542462	0.155995	0.573438		-0.0924428	-0.30684	-0.0574273	-0.562256		92.743	-0.50926	5.64059	9.64668	0.0130996	0.908496		0.0285714	0.936696	0.0277676	-0.872872	-0.777021	0.00465921	0.0232877	1186.13	1046.13	1122.64	1499.69	944.892	814.27	968.13	681.989
Maf				133.062	82.7756					-0.226462	-0.0816859	-0.202957	-0.209558		0.215051	0.0903169	0.0149646	0.400331		88.0014	0.366491	6.31209	9.38126	0.0140257	0.908496		0.0285714	0.936696	0.0276847	0.872872	0.826946	0.00465921	0.0113331	1392.13	1539.19	1415.02	1408.56	1890.92	1734.21	1645.91	2150.18
Ccng1				133.029	81.5107					0.257396	0.121398	0.0171666	0.316254		-0.176202	-0.0591631	-0.159481	-0.317368		30.0831	-0.357809	6.21738	9.37746	0.0140395	0.908496		0.0285714	0.936696	0.00995648	-0.872872	-0.855325	0.00465921	0.0067728	1824.32	1660.12	1544.34	1900.33	1350.49	1464.7	1366.25	1224.51
LOC110347270				132.559	15.5692					-0.617093	-0.844632	-0.0875908	-0.242393		0.393709	0.261734	0.0533215	1.08294		42.9924	0.92931	1.20965	9.32327	0.0142387	0.908496		0.0285714	0.936696	0.0627746	0.872872	0.72925	0.00465921	0.0400885	27.6091	23.4347	40.2952	36.0937	56.6482	51.6087	44.5322	91.9535
LOC101715705				132.556	79.0387					-0.412757	-0.25276	-0.334804	-0.109575		0.500798	-0.0937716	0.00368193	0.699188		47.6473	0.588185	6.04314	9.32288	0.0142401	0.908496		0.0285714	0.936696	0.0822926	0.872872	0.709615	0.00465921	0.0486577	990.741	1107.06	1045.8	1222.67	1867.12	1236.15	1322.61	2142.52
Apobr				132.326	84.9584					0.0850585	0.398459	0.249079	0.274812		-0.454949	-0.0484753	0.0326298	-0.536613		68.3773	-0.486562	6.4887	9.29643	0.0143387	0.908496		0.0285714	0.936696	0.0176721	-0.872872	-0.816181	0.00465921	0.0134657	1929.45	2397.84	2161.89	2200.81	1326.7	1758.79	1860.56	1253.63
Ikbke				131.856	87.228					-0.149564	-0.213963	-0.335441	-0.183495		-0.0111862	0.170919	0.115414	0.607317		61.7781	0.459043	6.70493	9.24245	0.0145423	0.908496		0.0285714	0.936696	0.0685411	0.872872	0.739161	0.00465921	0.0361401	1911.4	1827.91	1680.22	1866.94	2103.91	2387.11	2296.97	3230.63
LOC110348577				131.623	2.82617					-0.427638	-0.775945	-1.98056	-0.178419		1.31345	0.396049	-0.195354	1.84842		55.6126	1.86098	-0.422183	9.21564	0.0146448	0.908496		0.0689184	0.993804	0.0960331	0.75	0.686419	0.0321045	0.0600952	7.43321	5.62434	1.8742	9.02341	27.1911	13.9261	8.90644	39.8465
Dpf3				131.186	17.8027					-0.165996	-0.404713	-0.470639	-0.169485		0.601235	0.0406603	0.277751	0.291185		97.1955	0.621449	1.49282	9.16559	0.0148386	0.908496		0.0285714	0.936696	0.0164972	0.872872	0.847335	0.00465921	0.00790791	48.8468	41.2451	39.3581	48.7264	83.8393	56.5238	66.7983	67.4326
Jun				130.946	84.6476					0.23204	0.190182	-0.000828491	0.482575		-0.414955	-0.0794913	-0.380658	-0.0288634		51.3336	-0.452395	6.46175	9.13806	0.0149465	0.908496		0.0285714	0.936696	0.0233368	-0.872872	-0.786515	0.00465921	0.0205961	2104.66	2044.45	1790.79	2504	1343.69	1695.71	1376.05	1756.31
Adam8				130.372	91.0445					0.278973	0.349527	0.045046	0.452143		-0.269213	0.0581915	-0.175859	-0.738808		67.2859	-0.542234	7.13541	9.07244	0.0152077	0.908496		0.0571429	0.993804	0.0177856	-0.763763	-0.803581	0.027396	0.0162636	3433.08	3605.2	2919.06	3871.04	2347.5	2945.79	2504.49	1695.01
Rgs11				129.656	16.0969					0.135849	0.613894	0.159371	0.889001		-1.01004	-0.084769	-0.112307	-0.590997		42.0528	-0.895867	1.27503	8.9907	0.015541	0.908496		0.0285714	0.936696	0.0291633	-0.872872	-0.779894	0.00465921	0.0224514	48.8468	68.4294	49.6662	83.0154	21.5263	41.7784	40.9696	29.1186
LOC101705266				129.32	17.3473					-0.0551512	-0.593012	-0.47502	-0.867935		0.774895	-0.269294	0.20392	1.2816		0.505963	1.09269	1.43409	8.95251	0.0156998	0.908496		0.0571429	0.993804	0.101849	0.763763	0.673732	0.027396	0.066968	46.7231	31.8712	34.6726	26.1679	83.8393	40.1401	56.1106	119.54
LOC101704705				129.03	26.7221					-0.135949	-0.24441	-0.357989	-0.368457		0.478883	0.12895	-0.103084	0.602057		3.83809	0.578344	2.55572	8.91945	0.015839	0.908496		0.0285714	0.936696	0.053133	0.872872	0.768256	0.00465921	0.0259572	106.189	98.4259	90.8985	90.2341	163.147	127.793	108.659	177.777
Psmb10				128.701	37.5786					-0.474143	-0.431945	-0.505423	-0.522596		0.255095	0.148042	-0.172896	1.70387		8.89772	1.16977	3.52116	8.88204	0.0159983	0.908496		0.0285714	0.936696	0.203262	0.872872	0.552034	0.00465921	0.155996	146.541	150.92	143.376	141.668	243.587	226.095	180.801	666.663
Pilra				127.861	42.2913					-0.387368	-0.187976	-0.618204	-0.282079		0.658419	0.169309	-0.353051	1.00095		25.609	0.815095	3.84876	8.78676	0.016413	0.908496		0.114286	0.993804	0.110129	0.654654	0.667361	0.0781407	0.0705868	211.316	242.784	179.923	227.39	437.324	311.29	216.427	554.786
CUNH16orf45				127.535	12.5696					-0.409774	-0.227166	-0.273305	-0.373063		0.465529	0.0742791	0.191811	0.55169		38.9013	0.664497	0.834965	8.74993	0.0165769	0.908496		0.0285714	0.936696	0.0152985	0.872872	0.881767	0.00465921	0.0037742	25.4853	29.0591	28.1129	26.1679	47.5845	36.0441	39.1883	50.5744
Ccdc58				126.445	35.4463					-0.365276	-0.404753	-0.169054	-0.348729		0.419467	-0.0891784	-0.0069092	0.964432		5.76798	0.702797	3.36375	8.62676	0.01714	0.908496		0.0285714	0.936696	0.117469	0.872872	0.660187	0.00465921	0.074796	156.098	151.857	178.986	157.91	269.645	189.232	200.395	393.868
Tecr				126.325	78.1424					-0.340818	-0.127013	-0.17941	-0.324426		0.142671	0.0974436	0.00429211	0.727261		12.266	0.512223	5.97913	8.61333	0.0172028	0.908496		0.0285714	0.936696	0.0934962	0.872872	0.692198	0.00465921	0.0571107	1004.55	1165.18	1123.58	1016.04	1404.87	1361.49	1276.29	2107.27
LOC106008019				126.201	49.6422					0.294265	0.240762	0.0926912	0.157564		0.0314324	-0.210576	-0.16246	-0.443679		68.9772	-0.384807	4.31933	8.59933	0.0172686	0.908496		0.0285714	0.936696	0.0116311	-0.872872	-0.847707	0.00465921	0.00785246	499.087	480.881	433.877	453.878	415.798	351.43	363.383	298.849
Slc39a14				126.097	50.0614					0.342633	0.270833	0.206139	0.245712		-0.0872317	-0.0397714	-0.146678	-0.791636		85.5656	-0.502288	4.34691	8.58757	0.0173241	0.908496		0.0285714	0.936696	0.0264477	-0.872872	-0.837152	0.00465921	0.00952085	519.263	494.004	472.298	485.46	385.208	398.124	369.617	236.014
LOC101706353				126.052	98.287					-0.0406666	-0.59654	-0.0977217	-0.481268		0.700537	-0.0673302	0.0898609	0.493129		56.3932	0.621023	9.07953	8.58254	0.0173479	0.908496		0.0571429	0.993804	0.057266	0.763763	0.721732	0.027396	0.0432511	10473.4	7124.16	10067.2	7716.82	17507.7	10281.6	11465.3	15163.1
Dctn6				125.156	49.1724					-0.178227	-0.301859	-0.0379175	-0.365094		0.356153	0.0563835	-0.0327256	0.503287		9.94579	0.452068	4.28685	8.48188	0.0178331	0.908496		0.0285714	0.936696	0.0462415	0.872872	0.757157	0.00465921	0.0295988	349.361	320.587	385.147	306.796	506.435	411.231	386.54	560.916
St8sia5				124.52	75.8222					-0.113769	0.967653	0.418879	0.8414		-0.836171	0.204719	-0.220727	-1.26199		99.5374	-1.00637	5.83725	8.41065	0.0181866	0.908496		0.0571429	0.993804	0.0420495	-0.763763	-0.734874	0.027396	0.0378175	972.689	2059.44	1407.52	1886.8	589.141	1213.21	903.113	438.312
Kalrn				124.23	20.5349					0.102935	0.503155	0.308199	0.69276		0.0636898	-0.442792	-0.18935	-1.0386		93.3936	-0.770444	1.82702	8.37819	0.0183506	0.908496		0.0285714	0.936696	0.0161349	-0.872872	-0.804144	0.00465921	0.0161314	72.2084	95.6137	83.4017	109.183	70.2437	49.1511	58.7825	32.1837
LOC110348313				124.02	26.0065					-0.232918	-0.105382	-0.172898	-0.583138		0.428874	-0.0244021	0.158798	0.531067		22.7756	0.554163	2.46784	8.3547	0.0184704	0.908496		0.0285714	0.936696	0.0255707	0.872872	0.797394	0.00465921	0.0177607	93.4461	102.175	97.4582	73.0897	148.418	108.132	122.909	159.386
Flt3lg				123.883	34.1308					-0.333587	-0.107749	-0.291834	-0.577154		-0.102172	0.157959	0.272349	0.982188		12.8442	0.704798	3.24401	8.33942	0.0185488	0.908496		0.0285714	0.936696	0.112894	0.872872	0.658417	0.00465921	0.0758563	146.541	171.542	150.873	123.621	172.21	206.435	223.552	366.282
Npas2				123.1	13.7477					-0.180267	-0.736517	-0.937949	-0.10557		1.13598	0.477226	-0.332537	0.679633		73.8489	1.04957	0.974638	8.25212	0.0190051	0.908496		0.114286	0.993804	0.0724413	0.654654	0.712308	0.0781407	0.0474227	30.7947	20.6226	17.8049	32.4843	78.1745	49.1511	27.61	56.7047
Birc3				123.043	58.4677					0.151945	-0.797212	-0.380625	-0.26858		0.709842	0.284154	0.171724	0.128752		96.0896	0.628596	4.84135	8.24575	0.019039	0.908496		0.0571429	0.993804	0.0373811	0.763763	0.737336	0.027396	0.0368483	630.761	326.212	435.751	471.022	929.03	691.392	639.482	620.686
Arhgap23				122.64	31.1673					0.118358	0.456669	-0.144358	0.702174		-0.168437	-0.244521	-0.188819	-0.531065		88.052	-0.596861	2.97724	8.20085	0.0192796	0.908496		0.0285714	0.936696	0.0723479	-0.872872	-0.72104	0.00465921	0.0435496	168.84	213.725	140.565	253.558	138.222	131.07	136.269	107.279
Neurl4				122.443	52.584					0.127106	0.277886	0.0933632	0.234961		-0.262757	-0.113924	0.0256064	-0.382241		82.3057	-0.36002	4.50504	8.17897	0.0193982	0.908496		0.0285714	0.936696	0.011169	-0.872872	-0.846668	0.00465921	0.00800771	506.521	562.434	494.788	545.917	386.341	428.434	472.041	355.554
Vmo1				121.504	2.01662					-0.83424	-0.253499	-0.984467	-0.452836		0.48356	0.240276	-0.059182	1.86039		3.45501	1.52417	-0.558691	8.07489	0.0199751	0.908496		0.0689184	0.993804	0.164153	0.75	0.595669	0.0321045	0.119194	5.30944	8.4365	4.68549	7.21873	14.7285	12.2878	9.79709	39.8465
LOC101705210				121.318	47.5967					-0.126477	-0.219434	-0.150303	-0.16915		0.252683	0.148874	-0.0504576	0.314264		61.2288	0.338787	4.19404	8.05426	0.020092	0.908496		0.0285714	0.936696	0.0276002	0.872872	0.841655	0.00465921	0.00878403	342.99	321.525	337.355	332.964	446.388	415.327	361.602	465.898
Trim56				121.013	67.9219					0.182689	0.24057	0.00881278	0.26238		-0.368486	-0.0318918	-0.0818025	-0.212271		96.0752	-0.344743	5.3847	8.02063	0.0202844	0.908496		0.0285714	0.936696	0.00885809	-0.872872	-0.841372	0.00465921	0.00882935	971.627	1011.44	861.193	1026.86	662.784	837.207	808.705	738.693
Armc12				120.393	14.2537					-0.0449238	-0.384703	-0.300415	-0.574903		0.122421	0.211993	0.278763	0.691767		16.5233	0.668529	1.03944	7.95211	0.0206833	0.908496		0.0285714	0.936696	0.0207713	0.872872	0.817232	0.00465921	0.0132473	38.228	29.9965	31.8613	26.1679	43.0526	45.8744	48.0948	64.3675
Slc35a3				120.199	44.7344					0.277795	0.191701	0.054859	0.397433		-0.330651	-0.0993592	0.0515272	-0.543306		23.4911	-0.447689	4.01457	7.93073	0.0208099	0.908496		0.0285714	0.936696	0.0190774	-0.872872	-0.799209	0.00465921	0.0173129	396.084	373.081	339.23	430.417	259.449	304.737	338.445	223.754
Znf583				119.579	15.0994					0.328195	0.206133	0.381338	0.279775		-0.475861	-0.278346	-0.490002	0.0487665		37.7521	-0.599844	1.15148	7.86258	0.0212195	0.908496		0.0285714	0.936696	0.0072747	-0.872872	-0.898518	0.00465921	0.00241801	54.1563	49.6816	56.2259	52.3358	30.59	35.225	30.2819	44.4442
Mospd3				119.418	36.5739					-0.211334	-0.00335491	-0.233213	-0.252362		0.262832	0.220847	0.0781399	0.138444		11.7239	0.349741	3.44923	7.84489	0.0213275	0.908496		0.0285714	0.936696	0.00272634	0.872872	0.896041	0.00465921	0.00259442	192.202	222.161	189.294	186.785	267.379	259.682	235.13	245.209
Atp5g2				118.914	72.3383					-0.224488	-0.271235	-0.201764	-0.23162		0.173601	0.065211	-0.0539938	0.74429		3.15866	0.498207	5.63371	7.78954	0.0216699	0.908496		0.0285714	0.936696	0.116517	0.872872	0.665336	0.00465921	0.0717601	856.943	829.59	870.564	852.713	1129.56	1047.74	964.568	1678.15
Efr3b				117.66	42.6093					0.30519	0.462435	0.193468	0.598043		-0.191184	-0.0166207	-0.09436	-1.25697		92.172	-0.708273	3.86932	7.65239	0.022548	0.908496		0.0285714	0.936696	0.0207157	-0.872872	-0.805505	0.00465921	0.0158147	350.423	390.891	324.236	429.515	248.119	280.161	265.412	118.007
Parm1				117.206	19.5735					-0.00913352	-1.31632	-0.808838	0.116528		0.742893	0.248128	0.415482	0.611259		77.8966	0.919379	1.69975	7.60286	0.0228759	0.908496		0.0285714	0.936696	0.0181848	0.872872	0.812144	0.00465921	0.0143262	59.4657	23.4347	33.7355	64.9686	100.834	71.2691	80.158	91.9535
Sord				116.47	86.8016					-0.579123	-0.712395	-0.179504	-0.389885		-0.508897	0.264894	0.408904	1.69601		17.9328	1.1448	6.66496	7.52281	0.0234186	0.908496		0.114286	0.993804	0.209812	0.654654	0.542512	0.0781407	0.164756	1198.87	1093	1581.82	1367.05	1258.72	2152.82	2378.91	5806.86
Tnf				116.433	38.4243					-0.317083	-0.275952	-0.165148	-0.145764		-0.264297	0.383246	0.327538	0.45746		22.6816	0.477961	3.57478	7.51887	0.0234458	0.908496		0.114286	0.993804	0.0681753	0.654654	0.739753	0.0781407	0.0359122	192.202	197.789	213.658	216.562	199.402	312.929	301.038	329.5
LOC101712273				116.43	44.3151					0.0682197	-0.365524	-0.423902	-0.701457		0.0931329	0.073813	0.160787	1.09493		50.3289	0.753932	3.98477	7.51849	0.0234484	0.908496		0.0285714	0.936696	0.12801	0.872872	0.623759	0.00465921	0.0984046	320.69	237.16	227.715	187.687	326.294	321.94	342.007	654.403
Nsa2				116.424	76.0463					-0.231526	-0.314889	0.0917685	-0.411999		0.211457	0.0555148	0.0901986	0.509475		10.8204	0.431718	5.85009	7.51781	0.0234531	0.908496		0.114286	0.993804	0.0369253	0.654654	0.742335	0.0781407	0.0349282	998.175	942.076	1249.15	880.685	1357.29	1218.13	1247.79	1668.96
Gprc5a				116.205	42.7611					0.121894	0.0260857	0.428151	0.559099		-0.572519	-0.495001	-0.240027	0.172318		21.5757	-0.558415	3.88209	7.49404	0.0236176	0.908496		0.114286	0.993804	0.0385418	-0.654654	-0.73319	0.0781407	0.038489	319.628	299.027	395.455	433.124	197.136	208.073	248.49	331.033
LOC110343872				116.095	17.5858					-0.353462	-0.790861	-0.6111	-0.228983		-0.00525739	0.109548	0.13508	1.74504		13.3936	1.19247	1.46346	7.48212	0.0237007	0.908496		0.0285714	0.936696	0.209414	0.872872	0.542905	0.00465921	0.16439	37.1661	27.1843	30.9242	40.6054	47.5845	51.6087	52.548	162.451
Prkar2a				115.774	12.0419					0.475972	0.231654	0.265927	0.374686		-0.777397	-0.225907	-0.0677107	-0.277224		33.408	-0.668677	0.756177	7.44731	0.0239453	0.908496		0.0285714	0.936696	0.00411577	-0.872872	-0.897178	0.00465921	0.00251243	44.5993	37.4956	38.421	41.5077	18.1274	27.0331	30.2819	26.0535
LOC101703821				115.61	98.9881					-0.151911	-0.377613	-0.194945	-0.521528		0.222045	-0.0717919	0.0472525	1.04849		14.3549	0.687872	9.69224	7.42962	0.0240708	0.908496		0.0285714	0.936696	0.150219	0.872872	0.609797	0.00465921	0.108454	14610.5	12494.5	14181.1	11308.1	18934.1	15444.9	16773.5	33576.8
Plcg1				115.327	34.4416					0.463902	0.712797	0.0765342	0.206351		-0.0282816	-0.0764006	-0.255253	-1.09965		80.4192	-0.691006	3.27986	7.39892	0.0242906	0.908496		0.0285714	0.936696	0.0299081	-0.872872	-0.757141	0.00465921	0.0296041	260.163	309.338	198.665	217.464	184.673	178.582	157.644	87.3558
Lgsn				114.676	0.534875					-0.297936	1.74489	0.6849	0.874566		-1.59672	-0.340236	-1.21383	0.144369		94.0369	-1.79695	-1.14896	7.32863	0.0248032	0.908496		0.185877	0.993909	0.0976901	-0.571429	-0.670249	0.13896	0.0689325	4.24755	20.6226	9.37098	10.8281	1.13296	4.09593	1.78129	6.13023
Ccdc90b				114.498	54.6585					-0.223552	-0.403013	-0.13807	-0.213574		0.277633	-0.0498706	-0.0209013	0.771347		13.7333	0.524216	4.62893	7.30952	0.024945	0.908496		0.0285714	0.936696	0.118294	0.872872	0.654437	0.00465921	0.0782737	424.755	374.956	450.744	427.71	601.604	479.223	488.964	847.505
Slc6a12				113.948	93.5887					0.412661	0.15482	0.029779	0.236949		0.0199397	-0.165933	-0.140757	-0.547459		91.6082	-0.409273	7.53292	7.25028	0.0253907	0.908496		0.0285714	0.936696	0.0234485	-0.872872	-0.776759	0.00465921	0.0233648	5024.85	4202.32	3853.35	4448.54	3827.15	3364.39	3423.64	2582.36
LOC110350070				113.896	15.0199					-0.678283	-1.18666	0.28965	-0.489752		0.444983	0.229353	0.297067	1.09364		0.440911	0.987414	1.13999	7.24461	0.0254339	0.908496		0.0571429	0.993804	0.044001	0.763763	0.726973	0.027396	0.0410309	24.4234	16.873	48.7291	27.9726	54.3823	46.6935	48.9854	85.8233
Csnk2b				113.794	85.4644					-0.141003	-0.216511	-0.114271	-0.2208		0.279717	-0.0494217	0.0284808	0.433807		7.04734	0.358377	6.52746	7.23364	0.0255177	0.908496		0.0285714	0.936696	0.0642491	0.872872	0.749625	0.00465921	0.0322394	1712.83	1625.43	1744.88	1620.61	2293.12	1825.14	1926.46	2551.71
Rsad2				113.607	6.24503					-1.33654	-0.273105	-0.90713	-0.0456833		-0.662957	1.74547	0.489798	0.99014		54.4995	1.51406	0.0291992	7.21359	0.0256718	0.908496		0.18315	0.993909	0.1344	0.559017	0.62716	0.149737	0.0960408	5.30944	12.1861	7.49679	14.4375	9.06371	52.4278	21.3755	30.6512
Mettl5				113.453	35.309					-0.373719	-0.228726	-0.0299287	-0.145263		0.320367	-0.0304574	0.146636	0.341091		20.983	0.391104	3.34831	7.19708	0.0257995	0.908496		0.0571429	0.993804	0.0183417	0.763763	0.811682	0.027396	0.0144269	159.283	176.229	202.413	186.785	258.316	202.339	228.896	262.068
Btg3				113.248	40.7951					-0.14857	-0.531159	-0.309282	-0.0256177		0.438281	0.00745044	-0.0542815	0.623178		16.6534	0.522694	3.73957	7.17506	0.0259711	0.908496		0.0571429	0.993804	0.0700599	0.763763	0.703198	0.027396	0.0516778	241.049	184.666	215.533	262.581	362.548	268.693	257.396	412.258
Commd3				113.043	83.3321					-0.234609	-0.348118	-0.0453672	-0.336701		0.169549	-0.0806757	0.105881	0.770041		7.26419	0.514062	6.35583	7.15315	0.0261433	0.908496		0.0571429	0.993804	0.116944	0.763763	0.649899	0.027396	0.0810832	1399.57	1293.6	1595.88	1303.88	1852.4	1557.27	1772.38	2809.18
Gng10				112.95	90.5602					-0.0330472	-0.475912	-0.0795253	-0.37546		0.439362	-0.116982	0.0698376	0.571728		14.0802	0.495819	7.06726	7.14313	0.0262225	0.908496		0.114286	0.993804	0.0691005	0.654654	0.700123	0.0781407	0.0531638	2643.04	1944.15	2559.22	2084.41	3667.4	2493.6	2838.48	4019.9
Nap1l5				112.798	25.8981					-0.347637	-0.359465	0.0111094	-0.15627		0.207987	0.103571	0.213281	0.327423		29.1001	0.422103	2.44695	7.12689	0.0263514	0.908496		0.0285714	0.936696	0.00563552	0.872872	0.877685	0.00465921	0.00416549	86.0129	85.3024	110.578	98.3552	126.892	117.963	127.362	137.93
Capn12				112.691	46.8088					-0.255201	-0.328688	-0.358572	-0.192705		0.524084	-0.122269	-0.149025	0.882375		56.0101	0.631703	4.14529	7.11535	0.0264436	0.908496		0.0285714	0.936696	0.138814	0.872872	0.630922	0.00465921	0.0934647	292.019	277.467	271.759	304.991	501.903	320.301	314.397	643.675
Notch1				112.594	54.9621					-0.0756557	0.468008	-0.158254	0.846674		-0.410603	-0.238008	-0.234476	-0.197686		97.8677	-0.598931	4.64623	7.10501	0.0265265	0.908496		0.0285714	0.936696	0.135992	-0.872872	-0.633161	0.00465921	0.0919506	470.416	686.169	444.185	892.416	372.745	420.242	421.275	432.182
Limd2				112.319	67.5533					-0.0624387	-0.424516	-0.499194	-0.230794		0.21409	0.0595405	-0.0894516	1.03276		23.1225	0.668304	5.35323	7.07559	0.0267642	0.908496		0.0571429	0.993804	0.152717	0.763763	0.603188	0.027396	0.113406	767.745	597.117	566.944	683.072	930.163	835.569	753.485	1641.37
Rapgef2				111.912	63.9971					0.0790372	0.374712	0.143457	0.369374		-0.124761	-0.098433	-0.0079789	-0.735407		85.1247	-0.461783	5.1616	7.03221	0.0271195	0.908496		0.0285714	0.936696	0.0271964	-0.872872	-0.775152	0.00465921	0.0238419	763.497	937.389	798.408	933.923	662.784	675.009	718.75	433.714
Pdia5				111.456	33.0972					-0.119169	-0.116891	-0.166786	-0.280872		0.294061	0.0963673	0.0412416	0.252048		48.1966	0.345059	3.14425	6.98352	0.0275254	0.908496		0.0285714	0.936696	0.00850446	0.872872	0.880408	0.00465921	0.00390176	165.655	165.918	160.244	147.984	220.928	192.508	185.254	214.558
Rabep1				111.369	95.6126					-0.0625804	0.114886	0.326113	0.4341		-0.486507	-0.0878899	-0.0663257	-0.171795		69.1868	-0.409462	8.00814	6.97432	0.0276028	0.908496		0.0285714	0.936696	0.0389558	-0.872872	-0.748652	0.00465921	0.0325905	5023.79	5681.52	6577.49	7088.79	3744.44	4936.41	5010.76	4657.45
LOC101725002				110.886	25.3632					-1.07699	-0.752077	-0.466634	-0.21024		0.585698	1.01748	2.76295	-1.86019		40.0072	2.02441	2.39479	6.92293	0.028041	0.908496		0.342857	0.993909	0.259134	0.436436	0.492545	0.279658	0.214972	29.7329	37.4956	45.9178	55.0428	96.3019	130.25	439.088	16.8581
CUNH17orf49				110.725	65.0741					-0.275764	-0.27423	-0.0377269	-0.362226		0.00745433	-0.0104425	0.179836	0.773099		5.68124	0.506464	5.21901	6.90581	0.0281889	0.908496		0.0285714	0.936696	0.121976	0.872872	0.642597	0.00465921	0.085727	618.019	618.677	729.062	582.01	752.288	743.001	847.893	1279.69
Pkmyt1				110.586	34.0658					0.485897	0.199816	0.043298	0.169538		0.0772024	-0.263866	-0.220236	-0.491649		44.4236	-0.444828	3.23954	6.89106	0.0283171	0.908496		0.0571429	0.993804	0.0266102	-0.763763	-0.767244	0.027396	0.0262772	266.534	218.412	195.854	213.855	200.535	158.103	162.988	134.865
C3				110.514	77.275					-0.033969	-0.0201218	-0.762736	-1.4286		1.36362	1.07203	0.523509	-0.713729		85.0885	1.20354	5.9252	6.88342	0.0283838	0.908496		0.114286	0.993804	0.108423	0.654654	0.650808	0.0781407	0.0805161	1019.41	1029.25	614.736	387.104	2687.39	2195.42	1500.74	636.012
Madd				110.359	83.3032					0.0554406	0.254814	0.0683792	0.326068		-0.134039	-0.0374725	-0.0799376	-0.453253		87.2931	-0.347989	6.35387	6.86699	0.0285279	0.908496		0.0285714	0.936696	0.0191898	-0.872872	-0.791873	0.00465921	0.0191667	1740.43	1998.51	1756.12	2099.75	1526.1	1631.82	1584.46	1222.98
Ccdc88b				110.309	37.7304					0.362098	0.081851	0.0479905	0.532664		-0.357689	-0.597802	-0.198411	0.129298		82.2985	-0.507015	3.5301	6.86175	0.028574	0.908496		0.114286	0.993804	0.0386779	-0.654654	-0.733162	0.0781407	0.0385003	297.329	244.659	238.96	334.769	180.141	152.368	201.286	252.872
LOC101713338				109.935	69.8952					-0.156589	-0.349611	-0.130149	-0.385476		0.570341	-0.00501552	-0.231645	0.688144		0.130105	0.556178	5.4927	6.82212	0.0289259	0.908496		0.114286	0.993804	0.119126	0.654654	0.651369	0.0781407	0.0801669	805.973	704.917	820.898	687.584	1334.63	895.369	765.063	1448.27
Cdc42ep5				109.84	12.4828					-0.675879	-0.141984	-0.395574	-0.623925		0.298533	0.106135	-0.123332	1.55602		29.2808	1.07842	0.824597	6.81204	0.0290163	0.908496		0.0285714	0.936696	0.185137	0.872872	0.569312	0.00465921	0.140767	19.114	28.1217	23.4275	19.8515	38.5208	33.5866	28.5006	93.4861
Ppp1r9a				109.492	23.3104					-0.0871295	0.772674	0.163984	0.773191		-0.269894	0.000392146	-0.191365	-1.16185		97.4413	-0.797556	2.15817	6.77523	0.0293495	0.908496		0.0571429	0.993804	0.0549482	-0.763763	-0.715209	0.027396	0.0461141	78.5797	143.421	93.7098	143.472	69.1108	83.5569	73.0328	36.7814
Adm2				109.366	46.8883					0.127124	0.197806	0.226177	0.0767911		-0.227257	0.0294806	-0.12589	-0.304231		69.4832	-0.309306	4.15103	6.762	0.0294703	0.908496		0.0285714	0.936696	0.0103505	-0.872872	-0.858307	0.00465921	0.00637758	397.146	417.138	425.443	383.495	310.432	371.091	333.101	294.251
Pdlim1				109.204	45.9848					-0.222546	-0.136285	-0.265722	-0.0609894		0.266489	0.264452	-0.135234	0.289835		18.9953	0.351116	4.09368	6.74483	0.0296281	0.908496		0.0571429	0.993804	0.0395299	0.763763	0.78125	0.027396	0.0220635	298.39	316.838	289.563	333.866	419.197	418.604	317.069	426.051
Fxyd6				109.004	77.3112					0.106445	-0.234321	-0.44857	-0.324508		0.468663	0.247932	-0.150523	0.334881		25.009	0.453159	5.92772	6.72378	0.029823	0.908496		0.0571429	0.993804	0.0492881	0.763763	0.716365	0.027396	0.0455987	1326.3	1047.06	902.426	983.552	1705.11	1463.06	1109.74	1554.01
Sap30l				108.679	75.3162					0.154381	0.340772	0.0376204	0.19149		-0.374986	0.0669629	-0.0907284	-0.325511		85.5511	-0.354722	5.80711	6.68954	0.0301435	0.908496		0.0571429	0.993804	0.0244051	-0.763763	-0.779602	0.027396	0.0225356	1274.27	1450.14	1175.12	1307.49	882.579	1199.29	1075.01	913.405
Nfkbia				108.348	76.8775					-0.247755	-0.463249	-0.186575	-0.202578		-0.202815	0.187048	0.148304	0.96762		23.773	0.612643	5.90277	6.65475	0.0304736	0.908496		0.114286	0.993804	0.160507	0.654654	0.598813	0.0781407	0.116753	996.051	857.711	1039.24	1027.77	1027.6	1346.74	1311.03	2314.16
LOC106009288				108.273	35.6704					-0.155101	-0.23939	-0.108635	-0.455314		0.334698	-0.0764226	0.00745197	0.692712		10.712	0.505036	3.37884	6.64686	0.030549	0.908496		0.0285714	0.936696	0.0968418	0.872872	0.677448	0.00465921	0.0649092	186.892	176.229	193.042	151.593	262.848	197.424	209.301	337.163
LOC101716595				108.251	51.9552					-0.376226	-0.629207	-0.306718	-0.463966		0.190013	-0.236471	-0.0255562	1.84813		20.2313	1.15265	4.47194	6.64455	0.0305711	0.908496		0.0285714	0.936696	0.260922	0.872872	0.490892	0.00465921	0.216753	297.329	249.346	312.054	279.726	440.723	327.674	379.414	1393.1
Max				108.063	72.4322					-0.196397	-0.0555567	-0.137656	-0.145103		0.240659	0.0360342	0.0674447	0.190575		11.2613	0.268927	5.63809	6.62475	0.0307618	0.908496		0.0285714	0.936696	0.00871257	0.872872	0.877959	0.00465921	0.00413845	895.171	987.071	932.413	927.607	1212.27	1051.83	1075.01	1170.87
Ccl17				107.988	3.80195					-0.0603875	-1.5299	-1.21307	-0.271311		-0.129424	0.357821	0.0864085	2.75987		12.6346	2.07857	-0.283517	6.61685	0.0308383	0.908496		0.0689184	0.993804	0.281613	0.75	0.469812	0.0321045	0.240142	9.55699	2.81217	3.74839	8.12107	9.06371	13.107	10.6877	73.5628
Fgd5				107.872	2.11059					-0.211131	-0.692543	-0.373406	-0.422055		-0.12626	1.01847	0.689124	0.117802		87.0763	0.998107	-0.536879	6.60469	0.0309565	0.908496		0.0689184	0.993804	0.0775007	0.75	0.721764	0.0321045	0.0432374	9.55699	6.56173	8.43388	8.12107	10.1967	23.7564	18.7035	12.2605
Mrpl30				107.856	77.0365					-0.0706223	-0.338816	-0.110084	-0.346794		0.310263	-0.0379315	-0.0464231	0.640408		11.0372	0.455764	5.91188	6.603	0.0309729	0.908496		0.0285714	0.936696	0.101048	0.872872	0.667285	0.00465921	0.0706303	1159.58	962.699	1128.27	957.384	1510.24	1186.18	1179.21	1898.84
Dgkq				107.768	39.8193					0.190881	0.328263	0.140577	0.294213		-0.554056	-0.0912776	0.146213	-0.454814		82.537	-0.450334	3.67325	6.59378	0.0310629	0.908496		0.0571429	0.993804	0.0415854	-0.763763	-0.77805	0.027396	0.0229859	293.081	322.462	283.004	314.917	174.476	240.84	284.115	186.972
LOC110346668				107.609	14.738					-0.330187	-0.766477	-0.126748	-0.464287		0.247479	-0.0472935	0.0703706	1.41714		2.79725	0.965203	1.10647	6.57716	0.031226	0.908496		0.0285714	0.936696	0.174599	0.872872	0.579853	0.00465921	0.131898	30.7947	22.4973	35.6097	27.9726	46.4515	37.6825	40.9696	105.747
KEH21_p06				107.608	98.2797					-0.147312	-0.381437	-0.135299	-0.226127		0.154173	-0.074386	0.0865531	0.723835		0.274666	0.474992	9.07919	6.57703	0.0312273	0.908496		0.0285714	0.936696	0.119479	0.872872	0.650444	0.00465921	0.0807431	9871.31	8392.45	9953.86	9346.45	12165.8	10383.2	11608.7	18056.6
Kiaa0895				107.431	18.2147					0.310248	0.235255	0.132549	0.257949		-0.294227	-0.0165229	-0.219174	-0.406078		92.7503	-0.465715	1.53773	6.55855	0.03141	0.908496		0.0285714	0.936696	0.00266829	-0.872872	-0.915347	0.00465921	0.00142191	71.1465	67.492	62.7856	68.578	46.4515	56.5238	48.9854	42.9116
LOC110344957				107.004	24.4091					-0.23429	-0.189672	-0.0398028	-0.663742		0.142929	0.0637783	0.159864	0.760935		4.279	0.576003	2.29026	6.51378	0.0318579	0.908496		0.0285714	0.936696	0.0686366	0.872872	0.702672	0.00465921	0.0519302	81.7654	84.365	93.7098	60.4569	106.499	100.76	107.768	163.984
Tln2				106.881	58.9519					-0.160475	0.463922	0.0294706	0.566653		-0.279961	-0.00461153	-0.202997	-0.412001		97.3256	-0.472972	4.86753	6.50095	0.0319878	0.908496		0.0571429	0.993804	0.0930267	-0.763763	-0.673577	0.027396	0.0670546	525.634	810.842	599.743	870.76	483.775	585.717	510.339	441.377
Dynlrb1				106.403	89.635					-0.261316	-0.413424	-0.0494189	-0.431029		0.29897	-0.116573	-0.0442543	1.01705		4.69823	0.643566	6.94797	6.45112	0.0324984	0.908496		0.0571429	0.993804	0.165894	0.763763	0.588015	0.027396	0.125252	2025.02	1822.28	2345.56	1800.17	2986.49	2238.83	2353.97	4913.38
Chi3l1				105.725	56.3354					-0.135983	-0.332345	-0.0279809	-1.04147		1.08583	0.354925	0.49371	-0.396682		22.0455	0.815442	4.72586	6.38047	0.0332401	0.908496		0.2	0.993909	0.119576	0.545545	0.630421	0.161938	0.0938058	455.55	397.453	491.04	242.73	1063.85	640.603	705.39	380.075
Dusp6				105.654	39.3639					-0.124588	-0.233624	-0.246558	-0.0749529		0.140682	0.376084	-0.0883486	0.251304		51.7167	0.348998	3.64496	6.37311	0.0333186	0.908496		0.0571429	0.993804	0.0425066	0.763763	0.778847	0.027396	0.022754	233.615	216.537	214.596	241.828	280.975	330.951	239.583	303.447
C1qb				105.652	98.0773					-0.012849	-0.60937	-0.384875	-0.297707		0.32432	-0.0297626	-0.133707	1.14395		10.7842	0.730514	8.96764	6.37295	0.0333203	0.908496		0.114286	0.993804	0.173429	0.654654	0.576423	0.0781407	0.134749	9600.53	6348.94	7418.07	7880.15	12128.4	9488.62	8828.95	21406.8
LOC110347020				105.649	13.9935					0.165865	0.182609	0.269515	0.497378		-0.614797	-0.165168	-0.263926	-0.0714757		16.3354	-0.564182	1.00949	6.37263	0.0333237	0.908496		0.0285714	0.936696	0.00600974	-0.872872	-0.861336	0.00465921	0.00599157	43.5374	44.0573	46.8549	55.0428	24.9252	34.4058	32.0632	36.7814
Glrx3				105.649	68.3773					-0.125208	-0.221039	-0.00507111	-0.314457		0.185081	0.0521424	0.00783237	0.42072		14.3983	0.337179	5.40914	6.37258	0.0333242	0.908496		0.0285714	0.936696	0.0435999	0.872872	0.74653	0.00465921	0.0333647	797.478	746.162	866.816	699.315	989.077	901.923	874.613	1164.74
Lss				105.32	84.3947					-0.189045	0.00890776	-0.011313	-0.57685		0.145996	0.21552	0.259777	0.147007		52.3744	0.366977	6.44403	6.33847	0.033691	0.908496		0.0285714	0.936696	0.0407094	0.872872	0.792118	0.00465921	0.0191031	1559.91	1789.48	1764.56	1191.99	1967.96	2065.17	2129.53	1969.34
Tmem234				105.315	49.5699					-0.278422	-0.346576	-0.0260079	-0.235786		0.0172832	-0.0363924	0.18308	0.722821		11.3408	0.470342	4.31544	6.33788	0.0336974	0.908496		0.0571429	0.993804	0.120367	0.763763	0.642683	0.027396	0.0856713	330.247	314.963	393.581	340.183	405.601	390.751	455.119	662.065
LOC110348532				105.306	17.6581					-0.333644	-0.0599797	-0.0863831	-0.634629		0.0734283	0.447776	0.518589	0.0748414		26.3318	0.566658	1.46986	6.33695	0.0337075	0.908496		0.0285714	0.936696	0.0227952	0.872872	0.78775	0.00465921	0.020261	42.4755	51.5564	50.6033	34.289	56.6482	73.7267	77.486	56.7047
Acp2				105.294	97.8533					-0.197998	-0.105929	-0.0926723	-0.145395		0.0755841	0.110573	0.0859821	0.269856		44.4742	0.272598	8.86438	6.33572	0.0337208	0.908496		0.0285714	0.936696	0.00792678	0.872872	0.894902	0.00465921	0.00267825	8383.6	8936.13	9018.63	8694.96	10134.4	10383.2	10207.7	11595.3
LOC110343856				105.019	19.7976					0.381812	0.290475	-0.158542	0.523847		-0.138807	-0.197544	-0.163634	-0.537606		96.3209	-0.535261	1.73236	6.30717	0.034032	0.908496		0.0571429	0.993804	0.0394018	-0.763763	-0.771626	0.027396	0.0249095	84.951	79.6781	58.1001	93.8435	58.9141	56.5238	57.8919	44.4442
Htra1				104.901	83.9104					0.0454754	-0.385814	-0.109924	-0.416261		-0.0170636	0.152019	0.117799	0.613769		36.8703	0.440725	6.40484	6.29494	0.0341665	0.908496		0.0571429	0.993804	0.0772644	0.763763	0.676587	0.027396	0.065383	1771.23	1313.28	1590.26	1285.84	1696.05	1907.06	1862.34	2626.81
LOC110350156				104.738	6.82327					-0.715751	-0.877625	0.0434099	-0.790576		0.0536026	-0.0658536	0.248286	2.10451		0.310806	1.47866	0.0963564	6.27814	0.0343522	0.908496		0.0545145	0.993804	0.242212	0.782624	0.506764	0.0216744	0.199961	9.55699	8.4365	16.8678	9.02341	16.9945	15.5645	19.5942	73.5628
Gbp5				104.716	2.89845					0.425006	-0.418108	-1.40892	-1.19386		0.684229	0.973367	0.707804	0.230485		37.8027	1.23885	-0.411162	6.27586	0.0343775	0.908496		0.0545145	0.993804	0.0218191	0.782624	0.791017	0.0216744	0.0193907	15.9283	8.4365	3.74839	4.51171	19.2604	23.7564	19.5942	13.793
Anp32b				104.658	84.8211					-0.204824	-0.275553	-0.242919	-0.347318		0.251072	-0.120728	-0.0612513	1.00152		17.5569	0.608174	6.47696	6.2698	0.0344448	0.908496		0.0285714	0.936696	0.181673	0.872872	0.57634	0.00465921	0.134818	1526.99	1453.89	1487.18	1383.29	2094.85	1618.71	1686.88	3524.88
Nrde2				104.545	61.6552					-0.0572053	0.234873	0.165761	0.212272		-0.146714	-0.132641	-0.0494866	-0.22686		88.8616	-0.281167	5.02157	6.25817	0.0345746	0.908496		0.0571429	0.993804	0.0204917	-0.763763	-0.827105	0.027396	0.0113032	641.38	785.532	748.742	773.307	602.737	608.655	644.826	570.112
Spaca6				104.545	40.0651					-0.62187	-0.228248	-0.228694	-0.058894		-0.290622	0.211634	0.347838	0.868855		55.7282	0.61256	3.69046	6.25814	0.0345749	0.908496		0.2	0.993909	0.124103	0.545545	0.633132	0.161938	0.0919705	164.593	216.537	216.47	243.632	207.332	294.087	323.304	464.365
Cbarp				104.529	17.2678					0.427419	0.228527	0.161042	0.377679		0.0965209	-0.578134	-0.106549	-0.606506		61.8793	-0.576944	1.42375	6.25647	0.0345936	0.908496		0.0285714	0.936696	0.0197951	-0.872872	-0.821036	0.00465921	0.0124751	70.0846	60.9303	58.1001	67.6756	55.5152	34.4058	48.0948	33.7163
Ptma				104.41	97.434					-0.243569	-0.311899	-0.163001	-0.206887		0.283173	-0.0443682	-0.106893	0.793445		13.249	0.507715	8.67674	6.24421	0.0347311	0.908496		0.0285714	0.936696	0.146727	0.872872	0.61975	0.00465921	0.101233	6946.87	6625.47	7345.91	7125.79	10008.6	7975.59	7637.27	14255.9
Prmt6				104.205	27.6256					0.283918	-0.145675	0.33567	0.442759		0.000936689	-0.449598	-0.126534	-0.341478		42.0455	-0.46731	2.64127	6.22297	0.034971	0.908496		0.114286	0.993804	0.0371879	-0.654654	-0.754883	0.0781407	0.0303814	151.85	112.487	157.433	169.64	124.626	90.9295	114.002	98.0838
Card11				103.923	6.44742					0.700445	0.673486	0.419896	0.367643		-0.215224	-0.213683	-0.0268564	-1.70571		81.5757	-0.976534	0.0490274	6.19382	0.0353036	0.908496		0.0285714	0.936696	0.0106853	-0.872872	-0.856729	0.00465921	0.00658472	28.671	28.1217	23.4275	22.5585	14.7285	14.7453	16.9222	4.59768
Rgs10				103.895	91.4492					-0.109467	-0.463897	-0.176238	-0.274222		0.276568	-0.0335062	-0.112158	0.892921		7.53162	0.562962	7.1982	6.19099	0.0353362	0.908496		0.0571429	0.993804	0.156118	0.763763	0.600334	0.027396	0.115583	2709.94	2119.44	2587.33	2417.37	3541.64	2856.5	2704.89	5429.86
Znf629				103.534	56.1475					0.0209842	0.281358	-0.0129227	0.269106		-0.179336	-0.104188	-0.14807	-0.126932		92.8298	-0.285958	4.71484	6.15375	0.0357674	0.908496		0.0285714	0.936696	0.0435829	-0.872872	-0.799522	0.00465921	0.0172365	546.872	655.235	534.146	649.686	475.845	501.341	486.292	493.484
LOC110344892				103.145	11.6227					-0.277855	-0.188156	-0.450979	-0.241144		0.169825	0.385941	-0.0377195	0.640088		7.89302	0.609638	0.706031	6.11379	0.0362373	0.908496		0.0285714	0.936696	0.0402008	0.872872	0.798432	0.00465921	0.0175038	25.4853	27.1843	22.4904	26.1679	35.1219	40.9593	30.2819	49.0419
Actb				103.009	99.7759					-0.203165	-0.155579	-0.138232	-0.103701		0.345463	-0.0152548	0.0444411	0.226028		29.7073	0.307069	11.2163	6.09977	0.0364041	0.908496		0.0285714	0.936696	0.0425605	0.872872	0.798582	0.00465921	0.0174667	42530.7	43957	44488.7	45566.4	62209.9	48447.4	50494.2	57267.1
LOC101719030				102.981	48.1099					-0.234056	-0.22016	0.186982	-0.79596		0.285091	0.305706	0.413294	0.0591025		10.9433	0.498304	4.22241	6.09691	0.0364382	0.908496		0.0571429	0.993804	0.0468892	0.763763	0.741515	0.027396	0.0352386	317.504	320.587	425.443	214.757	455.451	462.02	497.87	389.27
Gramd4				102.979	65.3126					0.0324485	0.414051	0.0646202	0.221642		-0.368345	0.0409394	-0.0531831	-0.352173		59.9349	-0.362777	5.22976	6.09665	0.0364414	0.908496		0.0571429	0.993804	0.037986	-0.763763	-0.73536	0.027396	0.0376251	782.611	1019.88	800.282	892.416	592.54	787.237	737.453	599.23
LOC106007613				102.625	29.8735					-0.146337	-0.372073	0.17155	-0.748153		0.152302	0.302015	0.461003	0.179694		53.7694	0.518878	2.86508	6.06033	0.0368783	0.908496		0.0571429	0.993804	0.0387142	0.763763	0.759777	0.027396	0.0287124	130.612	111.549	163.055	85.7224	160.881	178.582	199.504	163.984
Nfkbiz				102.61	44.214					-0.300839	-0.111628	-0.172865	-0.21294		0.0315757	0.606824	0.309873	-0.150001		63.4116	0.429506	3.97881	6.05883	0.0368965	0.908496		0.0571429	0.993804	0.114032	0.763763	0.661965	0.027396	0.0737394	258.039	294.34	282.067	274.312	325.161	484.958	394.555	286.588
Ost4				102.438	80.3686					-0.327088	-0.426137	0.039821	-0.383713		0.0378675	-0.076651	0.165175	0.970726		0.896278	0.599276	6.13444	6.04118	0.0371114	0.908496		0.114286	0.993804	0.163238	0.654654	0.584646	0.0781407	0.127972	1106.49	1033	1427.2	1063.86	1425.27	1316.43	1556.85	2721.82
Psmb9				102.387	53.6538					-0.268923	-0.361856	-0.30358	-0.568177		-0.184219	0.0927837	0.00522193	1.58875		4.90061	0.943667	4.56734	6.03595	0.0371754	0.908496		0.0285714	0.936696	0.253101	0.872872	0.498326	0.00465921	0.208801	359.98	337.46	351.412	292.359	381.809	462.84	435.525	1307.27
Fzd4				102.206	33.1912					0.0563822	0.356873	-0.0823165	0.575866		-0.152324	-0.0598365	-0.163254	-0.53139		92.7141	-0.465721	3.15109	6.01739	0.0374035	0.908496		0.0571429	0.993804	0.0693227	-0.763763	-0.701311	0.027396	0.0525867	184.768	227.786	167.741	265.288	159.748	170.39	158.535	122.605
Trak2				102.199	61.5613					0.210394	0.256828	-0.119697	0.356308		-0.0112347	-0.0967786	-0.17963	-0.416189		90.3	-0.354693	5.01342	6.01671	0.0374118	0.908496		0.114286	0.993804	0.0420175	-0.654654	-0.73722	0.0781407	0.0368938	762.435	787.407	606.303	843.689	653.72	616.027	581.591	493.484
Ippk				102.11	35.8583					0.205307	0.250282	0.244503	0.119034		-0.158965	0.0297972	-0.0850598	-0.604899		44.7271	-0.390055	3.39522	6.00764	0.0375241	0.908496		0.0285714	0.936696	0.0342283	-0.872872	-0.807184	0.00465921	0.0154297	245.296	253.095	252.079	230.999	190.338	217.084	200.395	139.463
Galt				102.108	37.3256					-0.0328316	-0.239112	-0.205621	-0.187922		0.406405	0.00259229	0.0445047	0.211986		13.4369	0.340044	3.50598	6.00736	0.0375275	0.908496		0.0285714	0.936696	0.0415397	0.872872	0.773487	0.00465921	0.0243427	226.182	195.914	200.539	203.027	307.033	231.829	238.693	268.198
Stap1				101.972	26.9245					-0.0317705	-0.572326	-0.380267	-0.173918		0.445941	-0.0390191	-0.107401	0.858762		18.8724	0.618988	2.56999	5.99347	0.0377001	0.908496		0.114286	0.993804	0.117368	0.654654	0.64108	0.0781407	0.0867104	113.622	77.8033	89.0243	102.867	158.615	113.048	107.768	211.493
LOC101705558				101.903	14.9042					0.0329567	-0.966394	-0.427624	-0.351437		0.160871	0.334665	-0.142132	1.35909		11.1095	0.943767	1.12667	5.98646	0.0377876	0.908496		0.0571429	0.993804	0.158613	0.763763	0.590381	0.027396	0.123361	40.3517	19.6852	29.05	30.6796	44.1856	49.9703	35.6258	102.681
Chordc1				101.32	66.4185					0.14118	0.0963117	0.0609099	0.219829		-0.243394	-0.0229811	-0.0764733	-0.175382		58.9158	-0.257788	5.28892	5.92688	0.0385414	0.908496		0.0285714	0.936696	0.00493782	-0.872872	-0.873353	0.00465921	0.00460824	887.738	860.523	839.64	937.533	679.778	792.152	763.282	712.64
Tmem150a				101.266	24.85					-0.530536	-0.0944017	-0.293483	-0.0791492		0.103012	0.273278	-0.0575578	0.678838		31.189	0.514658	2.33661	5.92142	0.0386114	0.908496		0.0285714	0.936696	0.073784	0.872872	0.698982	0.00465921	0.0537218	69.0227	93.7389	81.5276	94.7459	107.632	121.239	96.1896	160.919
LOC101722787				100.858	3.97542					-0.0913986	-0.257434	-0.953661	-0.422326		0.621552	0.658957	0.966459	-0.522148		7.74124	1.00159	-0.266191	5.87987	0.0391496	0.908496		0.18315	0.993909	0.0771896	0.559017	0.704857	0.149737	0.0508866	12.7427	11.2487	6.55969	9.92576	21.5263	22.118	27.61	9.19535
Fgfr1				100.562	64.8645					-0.173366	0.313529	0.237566	0.342669		-0.404893	0.0021574	-0.131598	-0.186065		50.047	-0.367249	5.20857	5.84978	0.0395452	0.908496		0.114286	0.993804	0.0542984	-0.654654	-0.718581	0.0781407	0.0446202	667.927	936.452	888.369	955.58	568.748	754.469	687.577	662.065
Ntn1				100.472	42.9346					0.307583	0.37042	0.111161	0.157422		-0.0505798	-0.0492536	-0.0611601	-0.785592		89.2664	-0.443641	3.89579	5.84063	0.0396664	0.908496		0.0285714	0.936696	0.0379984	-0.872872	-0.763991	0.00465921	0.0273217	370.599	387.142	323.299	333.866	288.906	289.172	286.787	173.179
F12				100.379	17.6003					-0.601203	-0.328965	-0.0936596	-0.320026		-0.19616	0.136808	0.275626	1.12758		34.6585	0.752082	1.46445	5.83117	0.0397923	0.908496		0.0571429	0.993804	0.156179	0.763763	0.600953	0.027396	0.115109	33.9804	41.2451	48.7291	41.5077	45.3185	57.343	63.2357	114.942
Ppp1r1b				100.167	3.01409					-0.717675	-0.361347	-0.512682	-0.560684		0.74099	0.30017	-0.934237	2.04546		19.7832	1.51372	-0.397057	5.80967	0.0400802	0.908496		0.0689184	0.993804	0.22379	0.75	0.52908	0.0321045	0.177557	6.37133	8.4365	7.49679	7.21873	19.2604	13.9261	5.34386	49.0419
LOC110350305				100.163	1.14203					-0.301256	-0.264464	-1.2529	-0.501945		-0.0243995	0.359005	-0.010725	1.99668		5.89086	1.48562	-0.826222	5.80921	0.0400864	0.908496		0.185877	0.993909	0.222396	0.571429	0.527829	0.13896	0.178776	6.37133	6.56173	2.81129	5.41405	7.93074	10.6494	8.0158	35.2488
Adgre1				100.116	53.1767					0.203452	-0.932803	-0.623575	-0.343422		1.46756	0.0602516	0.255832	-0.0872957		82.631	0.935914	4.54077	5.80445	0.0401506	0.908496		0.114286	0.993804	0.199296	0.654654	0.53978	0.0781407	0.167318	489.53	222.161	275.507	334.769	1177.15	443.179	507.667	399.998
LOC110347396				99.8402	36.292					-0.262412	-0.380577	-0.424074	-0.17232		0.00548747	-0.0529523	0.043294	1.24355		20.0217	0.727744	3.42789	5.77653	0.0405292	0.908496		0.0285714	0.936696	0.217463	0.872872	0.534611	0.00465921	0.172224	172.026	158.419	153.684	183.175	207.332	199.062	212.864	490.419
LOC110347355				99.5731	4.05493					0.724664	0.409435	0.914466	0.807902		-0.419186	-0.208091	0.18049	-2.40968		3.867	-1.20212	-0.257163	5.7495	0.0409001	0.908496		0.029401	0.941582	0.0110632	-0.878114	-0.851262	0.00412316	0.00733602	21.2378	16.873	24.3646	22.5585	9.06371	10.6494	14.2503	1.53256
LOC106010536				99.5609	1.3155					-0.617527	-0.356323	-0.356712	-0.812539		0.700273	-0.209352	-0.252644	1.90482		11.7673	1.42505	-0.767096	5.74826	0.0409172	0.908496		0.185877	0.993909	0.214556	0.571429	0.538366	0.13896	0.168653	5.30944	6.56173	6.55969	4.51171	14.7285	7.37267	7.12515	35.2488
LOC101705012				99.2769	99.2338					0.0402994	-0.660544	-0.0590961	-0.684786		0.394537	-0.225941	0.106089	1.08944		11.6588	0.728607	9.90308	5.71956	0.0413159	0.908496		0.114286	0.993804	0.150424	0.654654	0.589978	0.0781407	0.123682	18967.4	11668.6	17704.6	11474.2	24246.6	15771	19852.5	39250.4
Nif3l1				99.2096	48.7965					-0.0207598	0.312729	-0.0860811	0.512476		-0.261547	-0.204468	-0.0429389	-0.209411		35.403	-0.378472	4.26394	5.71276	0.0414111	0.908496		0.0571429	0.993804	0.0990628	-0.763763	-0.676811	0.027396	0.0652594	384.403	484.63	367.343	556.745	325.161	338.323	378.524	337.163
CUNH14orf1				99.0594	72.36					-0.175941	0.0238988	-0.239566	-0.348651		0.472518	0.187323	-0.186133	0.266551		15.88	0.382767	5.63502	5.6976	0.0416243	0.908496		0.114286	0.993804	0.0779531	0.654654	0.686721	0.0781407	0.0599371	895.171	1028.32	856.508	794.061	1403.74	1151.77	888.863	1216.85
LOC101721047				99.043	9.95302					0.373077	0.697987	0.294956	1.11874		-0.149543	0.153545	-0.404955	-2.08381		82.4937	-1.08287	0.484524	5.69595	0.0416475	0.908496		0.0285714	0.936696	0.0278986	-0.872872	-0.764173	0.00465921	0.0272628	29.7329	37.4956	28.1129	50.5311	20.3933	25.3947	16.9222	4.59768
Snrpa				98.8701	48.1243					-0.0579682	-0.25878	-0.298627	-0.30068		0.306151	-0.00680921	-0.173065	0.789778		27.0112	0.501238	4.2238	5.67851	0.0418946	0.908496		0.0571429	0.993804	0.151783	0.763763	0.607149	0.027396	0.110423	358.918	312.151	303.62	303.187	462.249	371.91	331.32	646.74
LOC101720846				98.8275	11.5721					0.218049	0.424798	0.283729	0.801989		-0.27861	-0.0194217	-0.0719806	-1.35855		64.7416	-0.799907	0.700965	5.67421	0.0419558	0.908496		0.0285714	0.936696	0.022617	-0.872872	-0.779522	0.00465921	0.0225587	33.9804	39.3704	35.6097	51.4335	23.7922	28.6715	27.61	10.7279
LOC101698338				98.7977	87.734					-0.0768951	0.609321	0.234028	0.25946		-0.155376	-0.218755	0.108538	-0.76032		98.4893	-0.500312	6.74671	5.67121	0.0419986	0.908496		0.0571429	0.993804	0.0638956	-0.763763	-0.681468	0.027396	0.0627251	2040.95	3284.61	2532.04	2577.09	1932.84	1849.72	2321.02	1270.49
LOC101720962				98.6136	26.6498					-0.56826	-0.140954	-0.182014	-0.442198		0.10297	-0.100002	0.0531974	1.27726		2.05999	0.77125	2.54646	5.65266	0.0422643	0.908496		0.0285714	0.936696	0.206772	0.872872	0.543293	0.00465921	0.164028	74.3321	100.301	97.4582	81.2107	118.961	103.217	114.893	269.73
Thyn1				98.4963	48.4207					-0.0594668	-0.151419	-0.0877462	-0.237419		0.159332	0.116017	-0.0104107	0.271112		13.0466	0.269954	4.24213	5.64085	0.0424345	0.908496		0.0285714	0.936696	0.0154714	0.872872	0.834449	0.00465921	0.0099814	372.723	349.646	365.468	329.355	433.925	421.061	385.649	468.963
Timeless				98.4406	38.2436					0.356369	0.162031	0.024115	0.27825		-0.0044996	-0.0777449	-0.117066	-0.621453		79.7832	-0.395401	3.56276	5.63525	0.0425155	0.908496		0.0285714	0.936696	0.0311265	-0.872872	-0.761143	0.00465921	0.0282568	305.824	267.156	242.708	289.652	237.922	226.095	219.989	154.788
Micall1				98.2623	72.2588					-0.0882247	0.320216	0.124678	0.372806		-0.483908	-0.126798	-0.138773	0.0200028		68.3845	-0.365141	5.6281	5.61731	0.0427764	0.908496		0.0571429	0.993804	0.0487848	-0.763763	-0.714643	0.027396	0.0463677	948.266	1258.91	1099.22	1305.69	720.565	923.222	915.582	1022.22
LOC106008604				98.1464	31.7673					0.319516	0.309579	0.205827	0.137246		0.019485	-0.269919	0.0293152	-0.751049		85.3343	-0.454329	3.02966	5.60567	0.0429468	0.908496		0.0285714	0.936696	0.043029	-0.872872	-0.775799	0.00465921	0.0236493	203.882	202.476	188.357	179.566	165.413	135.166	166.55	96.5512
Tnfaip8				98.1008	50.1771					0.00251745	-0.210522	-0.173695	-0.424869		0.33968	-0.158592	0.0690975	0.556383		25.3921	0.419799	4.35371	5.60108	0.0430141	0.908496		0.0571429	0.993804	0.0950879	0.763763	0.66366	0.027396	0.0727403	414.136	357.145	366.405	307.698	523.429	370.272	433.744	608.426
Plxnd1				98.0433	57.2895					-0.131818	0.045208	-0.369451	-0.13835		0.285258	0.113668	0.136002	0.0594817		91.9696	0.292799	4.77974	5.59531	0.043099	0.908496		0.0285714	0.936696	0.0229259	0.872872	0.788011	0.00465921	0.0201905	513.954	581.181	435.751	511.628	686.576	609.474	618.998	586.97
Tubb6				98.0199	8.79653					0.031509	0.726306	0.543317	-0.016846		-0.405544	-0.0961291	-0.484882	-0.297731		52.7503	-0.695132	0.322818	5.59296	0.0431337	0.908496		0.0285714	0.936696	0.0575424	-0.872872	-0.750623	0.00465921	0.0318813	23.3615	38.433	33.7355	22.5585	16.9945	21.2988	16.0316	18.3907
LOC101696781				97.9752	23.3827					0.0388006	0.331941	0.115133	0.312472		-0.241234	-0.0905469	-0.0568695	-0.409695		30.6614	-0.399371	2.16919	5.58847	0.0432	0.908496		0.0285714	0.936696	0.0105232	-0.872872	-0.834913	0.00465921	0.00990147	92.3842	113.424	97.4582	111.89	75.9086	84.3761	86.3925	67.4326
Syce3				97.9643	35.403					-0.397931	-0.242643	-0.0831047	-0.495569		0.0211661	0.0684819	-0.0652553	1.19486		1.12757	0.702096	3.35893	5.58737	0.0432162	0.908496		0.0285714	0.936696	0.208759	0.872872	0.541023	0.00465921	0.16615	149.726	166.855	186.483	139.863	200.535	207.254	188.817	453.637
LOC101716585				97.8669	23.0575					-0.700378	-0.45053	-0.450968	-0.44425		-0.985183	0.0121237	0.313458	2.70573		0.780629	1.72555	2.11998	5.5776	0.043361	0.908496		0.342857	0.993909	0.334667	0.436436	0.423928	0.279658	0.295233	36.1042	43.1199	43.1065	43.3124	29.4571	59.8005	73.9235	392.335
Ifngr2				97.8317	94.9259					-0.173388	-0.260695	-0.176432	0.00846183		0.19047	0.0344691	-0.000514807	0.377629		28.7243	0.305435	7.84246	5.57407	0.0434134	0.908496		0.0571429	0.993804	0.0444581	0.763763	0.746666	0.027396	0.0333148	4181.71	3936.1	4172.9	4743.61	5381.58	4829.92	4714.18	6127.17
LOC101698177				97.7369	56.2848					0.0835059	-0.177236	-0.279057	-0.556824		0.67973	0.301896	-0.0272989	-0.0247161		39.2411	0.478416	4.72392	5.56456	0.0435551	0.908496		0.114286	0.993804	0.102885	0.654654	0.638387	0.0781407	0.0884724	561.739	468.695	436.688	360.034	849.723	653.71	520.136	521.07
Rdm1				97.6325	47.6328					0.321348	-0.012669	0.043737	0.202705		-0.237204	-0.115323	-0.111857	-0.0907367		27.2714	-0.283022	4.19554	5.55409	0.0437118	0.908496		0.0285714	0.936696	0.0378352	-0.872872	-0.790273	0.00465921	0.0195868	469.354	372.144	387.022	432.222	318.363	346.515	347.351	352.488
Znf512b				97.3018	64.8428					0.0733527	0.272316	0.1439	0.352718		-0.259453	0.0202015	0.0476122	-0.650647		86.4763	-0.398074	5.20663	5.52097	0.0442121	0.908496		0.0285714	0.936696	0.0482779	-0.872872	-0.735793	0.00465921	0.037454	787.921	904.581	827.458	956.482	625.396	759.385	773.97	476.626
Rnaseh2b				97.2869	75.6053					-0.2994	-0.373852	0.0571515	-0.296597		0.0838153	-0.0132665	0.041976	0.800172		30.0253	0.486826	5.82586	5.51949	0.0442348	0.908496		0.114286	0.993804	0.147968	0.654654	0.597642	0.0781407	0.117659	924.904	878.334	1184.49	926.705	1206.61	1128.02	1172.09	1983.13
Btf3				97.1694	94.0947					-0.421737	-0.252807	-0.131944	-0.268049		-0.0186546	-0.0063296	0.00752772	1.09199		6.96784	0.620731	7.64093	5.50773	0.0444142	0.908496		0.0285714	0.936696	0.212918	0.872872	0.538547	0.00465921	0.168481	2926.56	3290.24	3577.84	3255.65	3870.2	3903.42	3941.1	8358.57
Ppp4r1				96.7972	71.3769					-0.0304016	0.225819	0.170249	0.202293		-0.294431	-0.0114126	-0.027997	-0.234118		65.6379	-0.282021	5.57977	5.47053	0.044988	0.908496		0.114286	0.993804	0.0199121	-0.654654	-0.789199	0.0781407	0.0198722	962.07	1149.24	1105.78	1130.63	801.005	974.83	963.677	835.244
Kif26b				96.7589	52.4178					-0.220923	0.540394	-0.0925568	0.785154		-0.31983	-0.0790711	-0.50623	-0.106937		99.429	-0.559083	4.49406	5.46671	0.0450475	0.908496		0.2	0.993909	0.149167	-0.545545	-0.602813	0.161938	0.113691	382.28	648.673	417.946	768.795	356.884	421.88	313.507	413.791
Mrps11				96.622	59.8627					-0.28625	-0.228949	-0.237508	-0.381403		-0.0652885	-0.0728887	0.0748002	1.19749		9.36755	0.673595	4.91927	5.45305	0.0452609	0.908496		0.0285714	0.936696	0.230865	0.872872	0.521276	0.00465921	0.185231	481.035	500.566	497.599	450.268	560.817	557.865	618.107	1347.12
LOC101720711				96.5077	67.0546					0.20332	0.244346	0.202372	0.354625		-0.457505	0.12303	0.0667606	-0.736949		20.8529	-0.458476	5.32775	5.44165	0.0454399	0.908496		0.0285714	0.936696	0.0691671	-0.872872	-0.731867	0.00465921	0.0390216	930.214	957.075	929.602	1033.18	588.008	879.805	846.112	484.289
Tgfbi				96.4866	91.4781					-0.376957	0.092852	-0.459388	-0.0926583		0.21358	0.570965	-0.0323517	0.0839573		51.7962	0.419572	7.20265	5.43955	0.0454731	0.908496		0.114286	0.993804	0.0782283	0.654654	0.663181	0.0781407	0.0730216	2298.99	3184.31	2171.26	2799.97	3462.34	4435.89	2919.53	3164.73
Helb				96.402	49.1507					0.355855	0.405784	0.209683	0.324157		-0.13756	0.0726964	-0.0478728	-1.18274		77.1594	-0.570608	4.28565	5.43111	0.0456063	0.908496		0.0285714	0.936696	0.0534968	-0.872872	-0.764317	0.00465921	0.0272161	491.654	509.002	444.185	480.948	348.953	403.858	371.399	168.581
LOC110351017				96.39	51.8323					-0.10431	-0.354689	-0.0097298	-0.170328		0.409544	0.00127645	0.0159951	0.212242		65.3993	0.323888	4.46425	5.42992	0.0456252	0.908496		0.0285714	0.936696	0.0532798	0.872872	0.721035	0.00465921	0.0435519	419.446	352.458	447.933	400.64	599.338	451.371	456.01	522.603
Dnajc24				96.1775	37.1666					0.0438371	0.362917	0.213043	0.080471		-0.212972	0.0399745	-0.102768	-0.424503		29.6494	-0.345136	3.49363	5.40876	0.0459616	0.908496		0.0285714	0.936696	0.0270493	-0.872872	-0.764903	0.00465921	0.0270264	235.739	294.34	265.199	241.828	197.136	235.106	212.864	170.114
LOC101697181				96.0541	30.0759					-0.143325	-0.24505	-0.0650062	-0.288943		0.0891523	-0.0234167	0.143733	0.532855		54.9548	0.384103	2.88285	5.39648	0.0461583	0.908496		0.0285714	0.936696	0.0733162	0.872872	0.71701	0.00465921	0.0453127	134.86	125.61	142.439	121.816	158.615	146.634	164.769	216.091
Proser3				95.9413	16.7329					0.156455	-0.425454	-0.193589	-0.671027		0.427658	0.345231	0.328651	0.0320748		51.1384	0.555665	1.35272	5.38527	0.0463388	0.908496		0.0571429	0.993804	0.0267151	0.763763	0.779881	0.027396	0.0224551	55.2182	36.5582	43.1065	30.6796	66.8448	63.0773	62.3451	50.5744
Csmd1				95.8083	32.4106					0.61503	0.497286	-0.280479	0.839294		0.313619	-0.244972	-0.551616	-1.18816		99.3278	-0.792926	3.08356	5.37204	0.0465529	0.908496		0.114286	0.993804	0.0703201	-0.654654	-0.670585	0.0781407	0.0687412	243.172	224.036	130.257	284.238	197.136	133.527	107.768	68.9651
LOC101703860				95.7706	54.008					-0.136221	-0.419823	-0.215654	-0.352681		0.113383	-0.14959	0.00122079	1.15937		19.7832	0.658145	4.58994	5.3683	0.0466137	0.908496		0.0571429	0.993804	0.222228	0.763763	0.528552	0.027396	0.178071	425.817	349.646	402.952	366.351	506.435	421.88	468.479	1046.74
Nanos3				95.7684	1.62631					-0.7576	-0.176859	-0.17726	-0.952612		-0.256331	0.127073	0.428838	1.76475		51.442	1.28057	-0.656939	5.36807	0.0466173	0.908496		0.0689184	0.993804	0.203584	0.75	0.546487	0.0321045	0.161067	5.30944	8.4365	8.43388	4.51171	7.93074	10.6494	13.3597	35.2488
Tmem35b				95.6836	18.5833					-0.430439	-0.156775	-0.320506	-0.236629		0.137448	-0.0681708	0.07144	1.00363		10.3289	0.635898	1.57845	5.35966	0.0467544	0.908496		0.0285714	0.936696	0.158864	0.872872	0.601763	0.00465921	0.11449	42.4755	51.5564	45.9178	48.7264	63.446	54.8854	60.5638	116.474
LOC101715086				95.6628	16.8775					-0.108613	-0.951598	-0.505736	-0.465506		0.346064	-0.471509	-0.199265	2.35616		0.0939646	1.48332	1.37007	5.35759	0.0467882	0.908496		0.2	0.993909	0.310165	0.545545	0.444459	0.161938	0.269885	36.1042	19.6852	27.1759	27.9726	49.8504	27.8523	33.8445	203.83
Ube2v1				95.5867	84.7777					-0.185324	-0.100193	-0.068572	-0.141752		0.233458	0.0165668	0.0106547	0.235162		36.2053	0.25137	6.47334	5.35003	0.0469119	0.908496		0.0285714	0.936696	0.0301922	0.872872	0.814729	0.00465921	0.0137713	1610.88	1708.86	1746.75	1660.31	2153.76	1853	1845.41	2156.31
Itm2b				95.5065	99.7109					-0.208351	-0.227764	-0.0113856	-0.168187		0.377828	-0.00274409	-0.0122464	0.25285		23.4261	0.315054	10.9272	5.34207	0.0470425	0.908496		0.0571429	0.993804	0.0549727	0.763763	0.738398	0.027396	0.0364353	34616.5	34153.8	39680.5	35593.8	51969	39918.9	39656.8	47656.4
Ric3				95.4908	9.50488					-0.0128032	-0.447431	-0.960362	-0.0684851		0.538466	0.210115	0.0161079	0.724391		73.4875	0.74308	0.422561	5.34052	0.047068	0.908496		0.0285714	0.936696	0.0309204	0.872872	0.759767	0.00465921	0.0287159	24.4234	17.8104	12.1823	23.4609	36.2548	28.6715	24.938	41.3791
LOC101726552				95.4757	4.79942					-0.2653	-0.0460483	-1.12756	-0.276881		0.585928	0.0737747	0.11779	0.938298		49.1435	0.882492	-0.167988	5.33902	0.0470928	0.908496		0.0285714	0.936696	0.0479537	0.872872	0.737503	0.00465921	0.0367833	12.7427	14.9982	6.55969	12.6328	23.7922	16.3837	16.9222	30.6512
Sdhaf3				95.3005	21.4312					-0.485815	-0.310029	-0.263216	-0.412829		-0.090085	0.000148451	-0.0232392	1.58507		0.795085	0.930712	1.92517	5.32165	0.0473799	0.908496		0.0285714	0.936696	0.258484	0.872872	0.493293	0.00465921	0.214168	48.8468	55.306	57.163	51.4335	64.5789	68.8115	67.689	208.428
Tfdp1				95.2938	90.3433					0.0278583	0.0708823	0.226158	0.213933		-0.286714	-0.0974501	0.0259775	-0.180645		45.1319	-0.267466	7.03052	5.32098	0.047391	0.908496		0.0285714	0.936696	0.0169763	-0.872872	-0.801564	0.00465921	0.0167425	2744.98	2828.1	3149.59	3123	2207.01	2516.54	2741.4	2375.47
Psme1				95.0726	94.5284					-0.21989	-0.344179	-0.175584	-0.382177		-0.0506271	0.00284918	-0.0273752	1.19698		11.9335	0.667573	7.72967	5.29907	0.0477565	0.908496		0.0285714	0.936696	0.234872	0.872872	0.516405	0.00465921	0.190109	3541.4	3248.99	3651.87	3164.51	3982.37	4132.79	4047.09	9457.42
Aoah				95.0472	65.3054					0.34516	-0.532936	-0.585319	-0.910353		1.38797	0.321486	-0.104345	0.078339		50.8638	0.890956	5.22952	5.29656	0.0477986	0.908496		0.2	0.993909	0.186439	0.545545	0.544619	0.161938	0.162796	876.057	476.194	459.178	366.351	1805.94	861.783	641.264	727.965
Cdkn1c				95.0468	32.5479					-0.564424	-0.420655	-0.608261	-0.121224		-0.187759	0.219591	-0.339399	2.02213		27.1413	1.19758	3.10146	5.29652	0.0477993	0.908496		0.114286	0.993804	0.302362	0.654654	0.451515	0.0781407	0.261433	96.6318	106.862	93.7098	131.742	125.759	167.114	113.112	585.437
Pglyrp1				94.9615	2.83339					-0.826039	0.33647	-1.23611	-0.802315		-0.746985	1.23863	0.0633721	1.97298		18.7568	1.57597	-0.421897	5.28808	0.0479412	0.908496		0.218604	0.993909	0.186683	0.523114	0.559282	0.183408	0.149503	5.30944	13.1235	3.74839	5.41405	5.66482	25.3947	10.6877	42.9116
S100a9				94.9405	53.7333					-0.485601	-0.344001	0.241691	-0.837895		-0.287485	0.1526	0.461822	1.09887		3.34658	0.747691	4.57076	5.28601	0.0479761	0.908496		0.114286	0.993804	0.148728	0.654654	0.583791	0.0781407	0.128667	322.814	356.208	535.083	252.656	370.479	502.98	623.451	970.11
Nudt21				94.9229	69.3386					-0.0193235	-0.444301	-0.106361	-0.303726		0.274563	-0.0914249	-0.0421362	0.73271		28.7676	0.465559	5.46277	5.28426	0.0480056	0.908496		0.114286	0.993804	0.140357	0.654654	0.60745	0.0781407	0.110198	874.996	651.486	823.709	718.264	1072.92	832.292	861.253	1474.32
Azin2				94.8531	19.1543					0.173112	-1.10851	-0.525217	-0.541801		-0.221582	-0.14365	0.41957	1.94808		42.7394	1.23413	1.65114	5.27735	0.0481223	0.908496		0.114286	0.993804	0.258509	0.654654	0.487891	0.0781407	0.220008	58.4038	23.4347	35.6097	35.1913	44.1856	46.6935	69.4702	202.298
Aif1				94.8451	82.0311					0.0435095	-0.538496	-0.356308	-0.264218		0.257343	-0.0236075	-0.162369	1.04415		6.77268	0.622872	6.26094	5.27656	0.0481357	0.908496		0.114286	0.993804	0.190354	0.654654	0.55355	0.0781407	0.154625	1548.23	1033.94	1173.25	1250.65	1795.75	1477.81	1342.2	3098.83
Lgmn				94.8375	99.8121					-0.197981	-0.260844	-0.103154	0.0155417		0.246903	0.0846179	0.0886278	0.126288		39.5446	0.270947	11.3811	5.27581	0.0481484	0.908496		0.0285714	0.936696	0.0092007	0.872872	0.845898	0.00465921	0.00812401	47947.4	45903	51204.9	55596	65266.6	58322.7	58485	60031.9
B2m				94.6025	67.7123					0.166053	-0.421823	-0.445132	-0.527483		0.910172	0.108533	-0.43118	0.640859		2.39248	0.673496	5.36402	5.25258	0.0485437	0.908496		0.2	0.993909	0.146331	0.545545	0.593895	0.161938	0.120583	895.171	595.242	585.686	553.135	1500.04	860.144	591.388	1244.44
LOC101706868				94.5439	94.4416					-0.21127	-0.3686	-0.269164	-0.371483		-0.0310147	-0.0422818	-0.0654273	1.35924		1.82147	0.754985	7.70804	5.2468	0.0486429	0.908496		0.0285714	0.936696	0.257086	0.872872	0.494629	0.00465921	0.212737	3440.52	3084.95	3305.15	3078.79	3898.53	3868.19	3806.61	10220.6
LOC110347958				94.3433	18.7423					0.239099	-0.00414062	0.0177633	0.695712		-0.150834	-0.172846	-0.218413	-0.406342		57.8822	-0.5051	1.60122	5.227	0.048984	0.908496		0.0285714	0.936696	0.0909087	-0.872872	-0.694368	0.00465921	0.0560129	70.0846	59.0555	59.9743	96.5505	53.2493	52.4278	50.7667	44.4442
Cd74				94.1891	99.8482					0.0114781	-0.414148	-0.0404509	-0.400489		0.65217	-0.0238489	0.146866	0.0684231		20.6072	0.433433	11.489	5.2118	0.0492479	0.908496		0.0571429	0.993804	0.104185	0.763763	0.638888	0.027396	0.0881431	58658.7	43672	56584.8	44087.5	91454	57239.7	64430.1	61020.4
Irak2				94.138	70.0614					0.150563	0.158091	0.0677446	0.230097		-0.324167	0.0149413	0.0327213	-0.329991		28.052	-0.293301	5.50384	5.20676	0.0493357	0.908496		0.0285714	0.936696	0.040818	-0.872872	-0.77412	0.00465921	0.0241514	1033.22	1038.63	975.519	1091.83	743.224	940.424	952.099	740.226
Klhl18				94.084	45.6379					0.0352024	0.332463	0.127757	0.119394		-0.175281	0.00104965	-0.0536593	-0.386926		53.343	-0.303487	4.06988	5.20144	0.0494288	0.908496		0.0285714	0.936696	0.0263592	-0.872872	-0.767122	0.00465921	0.026316	351.485	432.137	374.839	372.667	303.634	343.239	330.429	262.068
Gpx1				94.0699	98.446					-0.337733	-0.333837	-0.277051	-0.247622		-0.118972	0.0646852	-0.0791329	1.32966		6.5992	0.738537	9.19126	5.20005	0.0494531	0.908496		0.0285714	0.936696	0.254297	0.872872	0.497742	0.00465921	0.209419	8846.59	8870.52	9226.67	9416.84	10295.2	11693	10583.5	28102.5
Ndufa12				94.0561	85.0741					-0.204117	-0.419012	-0.0933705	-0.512076		0.0738951	-0.0881836	-0.0683702	1.31123		3.01409	0.737316	6.49942	5.19869	0.049477	0.908496		0.0285714	0.936696	0.244084	0.872872	0.504706	0.00465921	0.202099	1500.45	1292.66	1620.24	1211.84	1819.54	1626.08	1648.58	4291.16
Ppp2r5b				94.0248	57.0437					0.00639712	0.174127	0.116845	0.224608		-0.271555	-0.166487	0.0279266	-0.111861		51.2324	-0.259555	4.76383	5.19561	0.049531	0.908496		0.0571429	0.993804	0.0150132	-0.763763	-0.810665	0.027396	0.0146498	560.677	629.926	605.366	652.393	462.249	497.245	569.122	516.472
CUNH16orf90				93.9241	2.68883					0.0123765	0.72748	0.231208	0.413247		-0.144154	-0.226028	-0.595757	-0.418373		74.6296	-0.755497	-0.441021	5.1857	0.0497053	0.908496		0.029401	0.941582	0.0289281	-0.878114	-0.809106	0.00412316	0.014996	12.7427	21.56	14.9936	17.1445	11.3296	10.6494	8.0158	9.19535
Amd1				93.8905	79.6169					0.189173	0.0473985	0.0618811	0.310237		0.120691	-0.217061	-0.23596	-0.27636		31.7817	-0.299395	6.0865	5.18239	0.0497637	0.908496		0.114286	0.993804	0.038243	-0.654654	-0.738604	0.0781407	0.0363555	1589.65	1440.77	1455.31	1728.89	1515.91	1199.29	1183.67	1150.95
LOC106007906				93.8034	16.9931					-0.394218	-0.230613	-0.74945	-0.218773		0.338987	0.0823724	-0.442979	1.61467		2.68883	0.998851	1.3912	5.17381	0.0499154	0.908496		0.2	0.993909	0.239988	0.545545	0.510005	0.161938	0.19662	35.0423	39.3704	27.1759	39.703	58.9141	49.1511	33.8445	144.061
Marcks				93.7906	97.4919					-0.248623	-0.357753	-0.411716	-0.13734		-0.00900559	-0.00342006	-0.0805779	1.24844		44.9729	0.694342	8.70904	5.17255	0.0499377	0.908496		0.0285714	0.936696	0.24245	0.872872	0.508154	0.00465921	0.198525	6801.39	6305.82	6074.27	7346.86	8030.45	8061.6	7641.73	19199.9
Mefv				93.721	53.9284					-0.159907	-0.0203263	-0.393854	-0.246488		0.448405	0.542067	0.157629	-0.327526		60.3469	0.443942	4.58577	5.16571	0.0500592	0.908496		0.2	0.993909	0.12189	0.545545	0.635152	0.161938	0.0906168	432.188	476.194	367.343	406.956	659.385	703.68	538.84	384.672
Vwf				93.6661	6.18721					0.290436	0.769528	0.631884	0.197577		-0.699505	0.396678	-0.751933	-0.834664		99.6386	-0.887347	0.0198136	5.16031	0.0501553	0.908496		0.103754	0.993804	0.0335557	-0.67082	-0.754797	0.0686078	0.0304111	21.2378	29.9965	27.1759	19.8515	10.1967	22.9372	9.79709	9.19535
KEH21_r02				93.6148	98.4749					0.103551	-0.636734	-0.329729	-0.216889		0.278838	-0.397582	0.481928	0.716616		8.1966	0.571123	9.2013	5.15527	0.0502453	0.908496		0.2	0.993909	0.113954	0.545545	0.628328	0.161938	0.0952365	12518.6	7493.49	9270.71	10025	14136	8844.74	16273	19147.8
Slc38a6				93.3824	63.7369					-0.178302	-0.1737	-0.12848	-0.203501		-0.0659246	-0.019258	0.156477	0.612689		23.5923	0.367204	5.14952	5.13244	0.0506552	0.908496		0.0285714	0.936696	0.145601	0.872872	0.622416	0.00465921	0.0993467	638.195	640.237	660.654	627.127	689.975	712.691	805.142	1104.97
Dnali1				93.3711	44.1706					-0.253111	-0.215935	-0.216382	-0.451538		0.0304905	-0.0715168	-0.0394517	1.21744		8.74593	0.676505	3.97621	5.13133	0.0506753	0.908496		0.0285714	0.936696	0.237489	0.872872	0.513496	0.00465921	0.193054	254.853	261.532	261.45	221.976	310.432	289.172	295.694	708.042
Ppargc1b				93.3449	58.8507					-0.0274081	0.411922	0.0266063	0.375852		-0.286201	0.0651926	-0.0421263	-0.523838		96.545	-0.388585	4.86068	5.12876	0.0507218	0.908496		0.114286	0.993804	0.0641016	-0.654654	-0.680781	0.0781407	0.063095	577.667	783.658	599.743	764.283	482.642	616.027	571.794	409.193
LOC110350967				93.3116	5.1536					0.514963	0.342896	0.141464	0.62353		-0.606572	-1.02588	0.0721088	-0.0625071		83.9031	-0.808734	-0.11848	5.12549	0.0507809	0.908496		0.029401	0.941582	0.0169283	-0.878114	-0.809899	0.00412316	0.0148194	23.3615	20.6226	17.8049	25.2656	10.1967	7.37267	16.9222	15.3256
Fuom				93.3107	11.9624					-0.140035	-0.161617	-0.368004	-0.796977		-0.220444	0.264293	0.180835	1.24195		3.65739	0.830428	0.744721	5.1254	0.0507825	0.908496		0.114286	0.993804	0.168258	0.654654	0.582935	0.0781407	0.129366	27.6091	27.1843	23.4275	17.1445	26.0582	36.8633	34.7351	73.5628
LOC101721430				93.2273	21.9299					-0.389552	-0.396507	0.0682926	-0.361873		0.525711	-0.0584848	-0.124974	0.737387		4.19227	0.573514	1.97567	5.11722	0.050931	0.908496		0.114286	0.993804	0.108797	0.654654	0.64677	0.0781407	0.0830545	58.4038	58.1181	80.5905	59.5545	111.03	73.7267	70.3609	128.735
Rgs1				93.1992	23.2671					-0.0155839	-0.418417	-0.176499	-0.300617		-0.108637	0.457324	0.00230606	0.560124		16.9714	0.479489	2.15085	5.11446	0.050981	0.908496		0.0571429	0.993804	0.0834003	0.763763	0.687792	0.027396	0.0593782	87.0748	65.6173	77.7792	71.285	81.5734	121.239	88.1738	130.267
Kiaa1211l				93.1971	86.3751					-0.137207	0.497325	0.243553	0.30598		-0.364257	0.125175	-0.0570384	-0.613532		70.3939	-0.444751	6.62239	5.11426	0.0509848	0.908496		0.114286	0.993804	0.0690369	-0.654654	-0.670473	0.0781407	0.0688053	1806.27	2804.67	2352.12	2456.17	1543.1	2166.74	1909.54	1298.08
LOC101715424				93.1593	66.1005					-0.0472315	0.133163	-0.409247	-0.632419		0.418881	0.373577	-0.192805	0.356081		26.91	0.467686	5.27405	5.11055	0.0510523	0.908496		0.114286	0.993804	0.0675579	0.654654	0.672925	0.0781407	0.0674204	751.817	852.087	584.749	500.8	1038.93	1006.78	679.561	994.631
Arhgap29				93.1483	7.87857					0.801236	0.539346	0.124882	0.573411		0.3259	-0.470613	-0.357729	-1.53643		71.7383	-0.921158	0.216452	5.10947	0.051072	0.908496		0.0571429	0.993804	0.0301369	-0.763763	-0.765103	0.027396	0.0269619	35.0423	29.0591	21.5533	29.7773	24.9252	13.9261	15.1409	6.13023
Card19				93.0764	64.8283					-0.371553	-0.14086	-0.0934173	-0.334044		-0.141936	0.0538189	0.0979693	0.930022		8.50741	0.52746	5.20559	5.10242	0.0512008	0.908496		0.114286	0.993804	0.196141	0.654654	0.553964	0.0781407	0.154252	567.048	665.546	687.83	582.01	665.05	761.842	785.548	1399.23
KEH21_r01				93.0627	99.5229					-0.00467706	-0.734538	-0.266826	-0.186817		0.0191388	-0.362582	0.5673	0.969001		21.7636	0.661172	10.4852	5.10108	0.0512253	0.908496		0.2	0.993909	0.162448	0.545545	0.581952	0.161938	0.13017	27779	16749.3	23163.2	24484.1	28241.4	21675.6	41295.6	54554.5
Anapc13				92.9456	72.5117					-0.432799	-0.327961	-0.163119	-0.338419		0.0172914	-0.0941755	-0.0983096	1.43749		3.97542	0.793885	5.64137	5.0896	0.051436	0.908496		0.0285714	0.936696	0.268536	0.872872	0.483092	0.00465921	0.225264	695.537	748.037	838.703	742.627	950.556	879.805	877.284	2545.58
Nr6a1				92.9367	20.2096					0.40802	-0.117354	0.229814	0.653516		-0.0100559	-0.308456	-0.0251617	-0.830323		93.1261	-0.580114	1.77976	5.08874	0.0514519	0.908496		0.114286	0.993804	0.0548321	-0.654654	-0.704042	0.0781407	0.0512745	88.1367	60.9303	77.7792	104.672	65.7119	53.247	65.017	36.7814
Rpl37a				92.9105	97.6798					-0.30082	-0.51967	-0.248474	-0.445484		-0.0169828	-0.176546	-0.168709	1.87669		0.361402	1.06028	8.78761	5.08617	0.0514991	0.908496		0.0285714	0.936696	0.310814	0.872872	0.444437	0.00465921	0.269912	6254.52	5374.05	6485.66	5657.68	7614.65	6817.26	6854.4	28297.2
Fam26f				92.9049	27.9147					0.178618	-0.472444	-0.280366	-0.42738		0.432057	-0.100493	0.0871557	0.582853		32.3527	0.502933	2.67263	5.08562	0.0515092	0.908496		0.114286	0.993804	0.0725854	0.654654	0.670912	0.0781407	0.0685558	143.355	90.9268	104.018	93.8435	171.077	117.963	134.487	190.037
Socs7				92.8745	59.1832					0.134923	0.294606	-0.0382502	0.202812		-0.303659	-0.0653559	0.0489612	-0.274037		89.8735	-0.29431	4.88298	5.08264	0.0515642	0.908496		0.0571429	0.993804	0.0344999	-0.763763	-0.743477	0.027396	0.0344981	663.68	741.475	588.498	695.705	489.44	577.525	625.232	499.614
LOC101707377				92.7974	68.0448					0.63788	-1.13567	-1.96849	-0.468327		1.44826	0.422217	-0.470659	1.53479		21.2505	1.36383	5.39218	5.07509	0.0517038	0.908496		0.2	0.993909	0.113883	0.545545	0.622391	0.161938	0.0993641	1015.16	296.215	165.866	471.022	1781.02	874.07	470.26	1891.18
LOC101701059				92.7567	38.3231					-0.19387	-0.301094	0.0118683	-0.420193		0.185477	-0.0938878	0.0209412	0.790757		9.10011	0.483978	3.56883	5.07111	0.0517775	0.908496		0.0571429	0.993804	0.150032	0.763763	0.598213	0.027396	0.117217	207.068	192.165	238.96	176.859	269.645	221.999	240.474	410.726
Bbip1				92.74	53.661					-0.238934	-0.154756	0.045995	-0.421546		0.191285	0.066913	-0.0883543	0.599398		7.40152	0.397199	4.56735	5.06947	0.051808	0.908496		0.0571429	0.993804	0.108102	0.763763	0.637094	0.027396	0.0893259	406.703	431.199	495.725	358.23	548.354	502.98	451.557	727.965
Mrps18c				92.6787	65.0235					-0.254109	-0.285005	-0.146514	-0.414713		-0.11111	0.053873	-0.0354385	1.19302		4.48862	0.656116	5.2173	5.06348	0.0519195	0.908496		0.0285714	0.936696	0.240316	0.872872	0.510461	0.00465921	0.196153	605.276	592.43	652.22	541.405	668.448	749.554	704.499	1652.1
Chd2				92.5714	87.2064					0.138714	0.328848	0.0668917	0.2442		0.102016	-0.123992	-0.121441	-0.635236		95.7571	-0.368456	6.70438	5.05299	0.0521152	0.908496		0.0571429	0.993804	0.0551864	-0.763763	-0.724556	0.027396	0.042046	2338.28	2667.81	2224.67	2515.73	2279.52	1948.84	1952.29	1367.04
Mrps15				92.5491	72.2515					-0.237896	-0.386591	-0.0752687	-0.269986		0.0288909	-0.0336955	-0.0233864	0.997934		8.26166	0.552663	5.62786	5.0508	0.0521562	0.908496		0.0285714	0.936696	0.212197	0.872872	0.537729	0.00465921	0.169256	830.396	748.974	929.602	812.107	999.274	956.808	963.677	1957.08
Mrps22				92.3666	59.4001					-0.169166	-0.173173	-0.0306781	-0.203217		0.231344	-0.0615436	0.00525834	0.401175		22.154	0.297732	4.89102	5.03297	0.0524914	0.908496		0.0571429	0.993804	0.0827213	0.763763	0.70023	0.027396	0.0531116	540.501	538.999	595.057	527.87	713.767	582.441	610.091	803.061
LOC106008090				92.3306	94.4561					-0.203334	-0.400311	-0.109732	-0.280334		0.203257	-0.100231	-0.124791	1.01548		0.346946	0.572748	7.71271	5.02946	0.0525578	0.908496		0.0571429	0.993804	0.212613	0.763763	0.538061	0.027396	0.168941	3599.8	3140.25	3841.17	3412.66	4772.04	3866.55	3801.27	8380.03
Mrpl32				92.3105	45.8909					-0.145698	-0.295955	0.0992583	-0.360346		0.0421567	0.0772599	0.110973	0.47235		7.00398	0.35076	4.08618	5.02749	0.052595	0.908496		0.114286	0.993804	0.0623654	0.654654	0.687002	0.0781407	0.0597901	312.195	281.217	370.154	268.898	355.751	364.537	373.18	479.691
Rnasek				92.2269	86.9967					-0.239494	-0.293404	-0.0868187	-0.261786		0.0769578	-0.0525951	-0.0386747	0.895815		3.39718	0.496559	6.68684	5.01933	0.0527496	0.908496		0.0285714	0.936696	0.20114	0.872872	0.55118	0.00465921	0.156771	1745.74	1681.68	1940.73	1718.96	2174.16	1987.34	2006.62	3835.99
LOC110348636				92.2026	7.8858					-2.1838	-0.140455	-0.720483	0.221893		-0.760005	-0.663363	0.204802	4.04141		0.0505963	2.81009	0.217417	5.01696	0.0527947	0.908496		0.453255	0.993909	0.384473	0.377964	0.382817	0.355918	0.349262	1.06189	7.49912	4.68549	9.92576	4.53185	4.91511	9.79709	153.256
Cd22				92.1211	35.056					-0.296587	0.673861	0.88196	0.596		-0.7842	0.123696	0.177818	-1.37255		62.6816	-0.849963	3.33036	5.00901	0.0529462	0.908496		0.114286	0.993804	0.0680394	-0.654654	-0.674132	0.0781407	0.0667449	149.726	294.34	340.167	278.824	106.499	200.7	208.411	70.4977
Tmc4				92.0304	74.3043					-0.248731	-0.395891	-0.104545	-0.301353		0.169029	-0.229485	0.00630786	1.10467		42.1684	0.617115	5.74592	5.00016	0.0531154	0.908496		0.0571429	0.993804	0.22618	0.763763	0.524223	0.027396	0.182313	883.491	797.718	976.456	851.81	1180.55	895.369	1054.52	2258.99
Fam53c				91.9116	70.8059					0.170561	0.359054	0.298489	0.32213		-0.207294	0.0963726	0.0145914	-1.0539		79.0314	-0.510884	5.54564	4.98859	0.0533377	0.908496		0.0285714	0.936696	0.0658621	-0.872872	-0.737885	0.00465921	0.0366345	1047.02	1193.3	1144.2	1163.12	805.537	994.491	939.63	447.507
Efcab3				91.8617	1.81424					0.288755	1.11988	0.123467	1.06738		-0.217035	-0.624288	0.277058	-2.03522		31.8612	-1.20784	-0.605536	4.98373	0.0534315	0.908496		0.124095	0.993909	0.0452907	-0.639362	-0.726495	0.0878322	0.0412308	11.6808	21.56	10.3081	20.7539	7.93074	5.7343	11.5784	1.53256
Sv2c				91.8187	18.5688					-0.780716	0.375438	0.542579	1.45222		-0.964434	-0.223027	-0.185663	-0.216402		83.8092	-0.982346	1.57685	4.97954	0.0535124	0.908496		0.2	0.993909	0.196955	-0.545545	-0.55182	0.161938	0.15619	29.7329	67.492	75.905	143.472	26.0582	44.236	45.4228	44.4442
Arpin				91.7874	18.9736					0.430309	0.464104	-0.0411134	0.458112		-0.141611	-0.185915	0.0820178	-1.0659		20.9252	-0.610286	1.62661	4.97648	0.0535715	0.908496		0.0571429	0.993804	0.0346171	-0.763763	-0.747714	0.027396	0.0329315	79.6416	81.5529	57.163	81.2107	53.2493	51.6087	62.3451	27.5861
Plaur				91.7144	30.1915					-0.135204	-0.173166	-0.420122	-0.207266		0.00237348	0.336689	-0.215827	0.812523		15.974	0.516763	2.89197	4.96938	0.0537094	0.908496		0.2	0.993909	0.157949	0.545545	0.599607	0.161938	0.116142	133.798	130.297	109.641	127.23	147.285	185.955	126.471	259.002
Znf775				91.6599	25.0379					0.322222	0.558685	0.284195	0.241259		-0.872523	0.157379	0.131055	-0.822273		60.8168	-0.621599	2.35574	4.96407	0.0538126	0.908496		0.0285714	0.936696	0.0587267	-0.872872	-0.730777	0.00465921	0.039464	123.179	145.295	119.949	116.402	53.2493	109.771	107.768	55.1721
Abhd14a				91.6595	60.1879					-0.291384	-0.105718	-0.0715151	-0.247313		-0.210193	0.177425	0.153198	0.595499		12.2515	0.382877	4.93665	4.96403	0.0538133	0.908496		0.114286	0.993804	0.134766	0.654654	0.625068	0.0781407	0.0974906	507.582	577.432	591.309	523.358	537.025	702.861	691.14	939.458
LOC101699418				91.6422	90.1843					-0.0333622	-0.271527	-0.0653658	-0.13645		0.272336	0.0254451	0.0354191	0.173504		10.2277	0.254157	7.01157	4.96235	0.0538461	0.908496		0.0285714	0.936696	0.0222872	0.872872	0.789888	0.00465921	0.0196887	2598.44	2202.87	2541.41	2419.18	3211.95	2706.59	2725.37	2999.22
Slc38a2				91.626	96.7546					0.108172	0.23947	-0.0384467	0.352362		-0.443534	-0.044271	-0.192741	0.0189891		80.9902	-0.327503	8.34617	4.96078	0.0538768	0.908496		0.0571429	0.993804	0.0435797	-0.763763	-0.721284	0.027396	0.0434442	7184.73	7869.38	6490.34	8509.98	4901.2	6464.19	5831.94	6753.99
Thap7				91.5935	35.4536					-0.402516	-0.279288	-0.0167881	-0.263582		0.0164796	-0.016479	0.0379182	0.924256		11.7673	0.531364	3.36413	4.95762	0.0539385	0.908496		0.0285714	0.936696	0.185048	0.872872	0.563716	0.00465921	0.145605	153.974	167.793	201.476	169.64	206.199	201.52	209.301	387.737
Btbd19				91.5541	8.66643					-0.327684	-0.145096	-0.0842973	-0.71809		0.116722	0.426244	0.0147928	0.717409		75.0777	0.662766	0.306932	4.95378	0.0540136	0.908496		0.0285714	0.936696	0.0413438	0.872872	0.755413	0.00465921	0.0301977	18.0521	20.6226	21.5533	13.5351	24.9252	31.129	23.1567	38.314
LOC110344248				91.4021	1.71305					0.251416	0.96652	0.383139	-0.0795115		-0.792607	-0.328817	-0.220806	-0.179333		85.7969	-0.858717	-0.637826	4.939	0.0543037	0.908496		0.0689184	0.993804	0.0717641	-0.75	-0.717244	0.0321045	0.0452088	12.7427	21.56	14.0565	9.92576	5.66482	8.19185	8.90644	9.19535
Slc10a6				91.2836	51.6227					0.206607	0.268283	0.0711972	0.422208		-0.401518	0.139099	0.0355492	-0.741426		57.5931	-0.445875	4.45083	4.92749	0.0545311	0.908496		0.0571429	0.993804	0.0667178	-0.763763	-0.701282	0.027396	0.0526007	506.521	528.688	461.052	588.327	331.958	483.319	449.775	262.068
CUNH11orf57				91.237	61.6046					-0.14102	-0.127044	-0.071168	-0.127734		0.229634	0.100914	-0.04786	0.184277		54.8898	0.236995	5.01853	4.92296	0.0546208	0.908496		0.0285714	0.936696	0.0320701	0.872872	0.82497	0.00465921	0.0117071	605.276	611.178	635.353	610.885	782.878	715.968	645.717	758.617
LOC110345060				91.1732	88.0087					-0.189248	-0.48425	-0.140593	-0.356507		0.0736458	-0.0704212	-0.133777	1.30115		1.48175	0.713283	6.77431	4.91678	0.0547438	0.908496		0.0285714	0.936696	0.255464	0.872872	0.49446	0.00465921	0.212917	1839.19	1498.89	1902.31	1637.75	2207.01	1997.17	1911.32	5169.32
Hint2				91.1592	75.4463					-0.269735	-0.42124	-0.26482	-0.365384		0.0624792	-0.139864	-0.190959	1.58952		3.44055	0.872564	5.81797	4.91541	0.054771	0.908496		0.0285714	0.936696	0.290551	0.872872	0.462892	0.00465921	0.248087	860.129	774.284	863.068	804.889	1083.11	941.244	908.457	3123.35
Arrb1				91.1577	86.7582					-0.0231816	0.271823	0.0956806	0.337008		-0.14477	-0.0085851	-0.0123554	-0.51562		86.7438	-0.333249	6.65808	4.91527	0.0547739	0.908496		0.114286	0.993804	0.0480024	-0.654654	-0.711612	0.0781407	0.0477401	2031.39	2492.52	2205.93	2607.77	1867.12	2052.06	2046.7	1443.67
CUNH7orf73				91.0861	93.0105					-0.0333356	-0.423005	-0.166173	-0.22812		0.420583	-0.16683	-0.102637	0.699518		1.49621	0.464066	7.43329	4.90832	0.0549124	0.908496		0.2	0.993909	0.154903	0.545545	0.595554	0.161938	0.119283	3395.92	2591.88	3097.11	2966.9	4651.95	3095.7	3236.6	5644.41
Ckb				90.9766	91.442					-0.568646	-0.103045	-0.137964	-0.457425		-0.489229	0.246935	0.174048	1.33533		18.4315	0.775171	7.19796	4.8977	0.0551251	0.908496		0.2	0.993909	0.23874	0.545545	0.509166	0.161938	0.197482	1867.86	2579.7	2517.98	2017.64	1973.62	3288.21	3126.16	6993.07
Lage3				90.7679	22.2696					-0.447345	-0.681356	-0.167814	-0.161045		-0.4134	0.154547	0.169231	1.54718		6.84496	0.911387	2.01006	4.87747	0.0555332	0.908496		0.114286	0.993804	0.25242	0.654654	0.496821	0.0781407	0.210398	53.0944	44.9947	64.6598	64.9686	54.3823	81.0993	81.9393	214.558
CUNH22orf39				90.7294	45.1897					-0.264156	-0.247327	-0.118656	-0.142454		0.158766	-0.0286858	-0.0855159	0.728031		67.8641	0.421195	4.04083	4.87374	0.0556088	0.908496		0.0285714	0.936696	0.168054	0.872872	0.590156	0.00465921	0.12354	276.091	279.342	305.494	300.48	370.479	325.216	312.616	550.189
Ugdh				90.6969	83.7947					-0.140991	0.193186	0.181715	0.402176		-0.392507	-0.0436492	-0.155722	-0.0442089		51.3914	-0.324297	6.39583	4.87059	0.0556728	0.908496		0.114286	0.993804	0.0710815	-0.654654	-0.68605	0.0781407	0.0602892	1562.04	1969.46	1953.85	2276.61	1311.97	1671.14	1546.16	1670.49
LOC101715151				90.6912	58.9592					-0.319848	-0.821095	-0.352734	-0.219713		-0.62381	-0.13228	0.168967	2.30051		0.860137	1.336	4.86852	4.87004	0.055684	0.908496		0.2	0.993909	0.338517	0.545545	0.420207	0.161938	0.299946	365.289	257.782	357.034	391.616	295.703	416.146	513.011	2251.33
Golga3				90.5235	71.189					0.0265591	0.433861	0.189473	0.249037		-0.180632	-0.0636423	0.108755	-0.763411		96.2631	-0.421163	5.56877	4.85381	0.0560152	0.908496		0.0571429	0.993804	0.0604855	-0.763763	-0.698232	0.027396	0.0540901	975.875	1294.53	1092.66	1138.75	845.191	916.668	1033.15	563.982
Etfdh				90.3586	58.4026					0.104833	0.0366009	0.16223	0.148139		-0.174175	-0.00913721	-0.0824363	-0.186055		38.7712	-0.224818	4.83891	4.83787	0.0563431	0.908496		0.0285714	0.936696	0.00438782	-0.872872	-0.881672	0.00465921	0.00378305	633.947	604.616	659.717	653.295	522.296	585.717	556.653	518.005
LOC110350861				90.2424	23.137					-0.417602	-0.928388	0.232949	-0.336926		0.243632	0.483054	1.08777	-0.36449		87.828	0.772367	2.13095	4.82664	0.0565755	0.908496		0.114286	0.993804	0.142801	0.654654	0.590165	0.0781407	0.123532	60.5276	42.1825	95.584	64.0662	96.3019	113.867	173.676	62.8349
Ndufa3				90.2012	84.5031					-0.305135	-0.541197	-0.0375171	-0.466536		-0.0350213	-0.121176	-0.065047	1.57163		0.917962	0.865313	6.45145	4.82266	0.056658	0.908496		0.114286	0.993804	0.285052	0.654654	0.465889	0.0781407	0.244631	1302.94	1106.12	1568.7	1164.92	1571.42	1480.27	1539.03	4787.71
LOC110349751				90.1625	11.6733					0.147838	-0.890435	-0.336278	-0.638796		0.372301	-0.0812155	-0.0974551	1.52404		63.2454	0.986326	0.712569	4.81892	0.0567358	0.908496		0.114286	0.993804	0.20732	0.654654	0.535052	0.0781407	0.171802	31.8566	14.9982	22.4904	18.0468	37.3878	27.0331	26.7193	84.2907
Slc15a2				90.1199	28.1677					0.661139	0.141276	0.131186	0.308944		0.250022	-0.434387	-0.127209	-0.93097		73.9863	-0.574915	2.7006	4.81481	0.0568215	0.908496		0.114286	0.993804	0.0647782	-0.654654	-0.681157	0.0781407	0.0628923	200.697	139.671	138.691	157.007	150.684	93.3871	115.784	65.9
Orc2				90.1072	80.9686					0.192509	0.1106	-0.0181663	0.485941		-0.00421388	0.0380173	-0.232317	-0.572371		65.4066	-0.377745	6.17499	4.81358	0.0568471	0.908496		0.114286	0.993804	0.0692331	-0.654654	-0.670326	0.0781407	0.0688886	1677.78	1585.13	1449.69	2056.44	1463.79	1507.3	1249.57	986.968
Mpc1				90.104	59.841					-0.089594	-0.306714	0.0282506	-0.340007		0.266806	-0.0536366	-0.036395	0.53129		8.21106	0.365691	4.91849	4.81327	0.0568536	0.908496		0.114286	0.993804	0.106097	0.654654	0.639468	0.0781407	0.0877627	577.667	496.816	626.919	485.46	739.825	592.271	599.403	888.884
Ifi44l				89.9416	29.2085					-0.263852	-0.31884	0.0352081	-0.124356		0.334832	-0.00835793	0.136272	0.209093		1.01915	0.335592	2.80621	4.7976	0.0571819	0.908496		0.0571429	0.993804	0.0208957	0.763763	0.78662	0.027396	0.0205673	117.87	113.424	145.25	129.937	179.008	140.9	155.863	163.984
Rps24				89.819	97.7665					-0.263339	-0.499992	-0.0676961	-0.31767		0.0886866	-0.106112	-0.0987686	1.26489		2.95627	0.692766	8.82381	4.78578	0.0574311	0.908496		0.114286	0.993804	0.251534	0.654654	0.497348	0.0781407	0.209838	7264.37	6165.21	8319.56	6995.85	9272.17	8100.92	8142.27	20954.7
Zcwpw2				89.8175	11.1023					-0.327529	-0.117243	-0.216981	-0.432229		0.563728	0.24485	-0.237065	0.522469		18.258	0.586545	0.640127	4.78564	0.0574341	0.908496		0.114286	0.993804	0.0629255	0.654654	0.742242	0.0781407	0.0349631	23.3615	27.1843	25.3017	21.6562	44.1856	35.225	24.938	42.9116
Atp6ap1l				89.8143	30.5096					-0.639267	-0.389967	-0.0130383	-0.227519		-0.317009	-0.00258408	0.316979	1.27241		42.4286	0.746636	2.91855	4.78533	0.0574406	0.908496		0.114286	0.993804	0.22411	0.654654	0.521902	0.0781407	0.184609	91.3224	108.737	141.502	121.816	114.429	142.538	178.129	346.358
Fbxo34				89.8113	35.4174					0.0846437	-0.00778044	0.190818	0.326272		-0.0288673	-0.101373	-0.140617	-0.323096		63.1297	-0.29878	3.36072	4.78505	0.0574466	0.908496		0.0285714	0.936696	0.0256568	-0.872872	-0.781817	0.00465921	0.0219023	221.935	208.1	238.96	262.581	205.066	194.966	189.707	167.049
Gng2				89.8104	18.8507					0.0391404	0.00186167	-0.405751	-0.613987		0.336364	0.401509	0.173298	0.0675654		73.2273	0.479307	1.6104	4.78496	0.0574486	0.908496		0.0285714	0.936696	0.0290987	0.872872	0.771859	0.00465921	0.0248381	61.5895	59.9929	44.9807	38.8007	75.9086	79.461	67.689	62.8349
Tkt				89.7699	96.6245					-0.0265161	-0.203982	-0.116201	-0.26669		-0.0802933	0.0888686	0.127698	0.477115		33.7333	0.31843	8.29875	4.78106	0.0575311	0.908496		0.0571429	0.993804	0.0964429	0.763763	0.670717	0.027396	0.0686666	6336.28	5602.78	5954.32	5364.42	6104.41	6863.95	7051.23	8983.86
Ehmt1				89.694	60.9541					0.0656501	0.237462	0.156851	0.219303		-0.257648	0.0290303	0.0590423	-0.50969		85.6668	-0.322052	4.98479	4.77374	0.0576864	0.908496		0.0285714	0.936696	0.0609955	-0.872872	-0.732083	0.00465921	0.0389345	676.423	762.098	720.629	752.553	540.424	659.444	673.327	453.637
Cd40				89.6075	34.6368					-0.00337529	-0.0994521	-0.338157	-0.418464		-0.118747	0.34668	-0.0467759	0.678292		20.3036	0.456408	3.29941	4.76541	0.0578639	0.908496		0.2	0.993909	0.130202	0.545545	0.617454	0.161938	0.102873	196.449	183.728	155.558	147.082	181.274	250.671	190.598	315.707
Nr4a3				89.5067	9.62053					0.109898	-0.440477	-1.29945	-0.061531		0.67138	0.21707	0.0717688	0.731345		89.6567	0.803356	0.444939	4.75571	0.0580714	0.908496		0.0571429	0.993804	0.0359681	0.763763	0.739695	0.027396	0.0359343	26.5472	17.8104	9.37098	23.4609	39.6537	28.6715	25.8287	41.3791
Colgalt1				89.3881	82.7105					0.107004	0.154568	0.0156512	0.278957		-0.275297	-0.0271521	0.0422576	-0.295988		72.5334	-0.273351	6.30739	4.7443	0.0583165	0.908496		0.0571429	0.993804	0.0346446	-0.763763	-0.748756	0.027396	0.032553	1753.18	1811.97	1645.54	1975.23	1344.83	1597.41	1676.19	1325.66
Fads2				89.377	84.0043					-0.165106	-0.0249435	-0.229417	-0.158233		0.043339	0.0933056	-0.0333769	0.474432		38.2797	0.300501	6.41451	4.74323	0.0583397	0.908496		0.0571429	0.993804	0.105569	0.763763	0.662479	0.027396	0.0734353	1559.91	1719.17	1491.86	1567.37	1802.55	1866.1	1709.15	2430.64
Itih4				89.3566	83.1514					0.345426	0.0903466	0.0169473	0.250334		-0.214933	-0.123244	0.136173	-0.501051		56.2631	-0.339066	6.34526	4.74127	0.0583819	0.908496		0.114286	0.993804	0.0591092	-0.654654	-0.696231	0.0781407	0.055081	2108.91	1766.98	1679.28	1974.32	1429.8	1523.68	1824.04	1172.41
Znf704				89.3134	18.4677					-0.13097	0.632912	0.387543	0.143915		-0.159797	-0.076679	-0.117014	-0.679911		99.5446	-0.527565	1.56148	4.73712	0.0584716	0.908496		0.114286	0.993804	0.0666893	-0.654654	-0.697196	0.0781407	0.0546016	52.0325	89.052	74.9679	63.1639	50.9834	54.0662	52.548	35.2488
Rab11b				89.287	82.3057					-0.194849	-0.198727	-0.0564615	-0.134077		0.173304	-0.122104	0.0693603	0.463554		12.9671	0.306285	6.28	4.73459	0.0585264	0.908496		0.0571429	0.993804	0.111653	0.763763	0.66153	0.027396	0.0739968	1391.07	1387.34	1531.22	1450.97	1795.75	1463.06	1670.85	2196.16
Lst1				89.2292	90.2927					-0.672682	-0.527844	-0.127238	-0.342537		-0.551455	-0.203456	0.0447583	2.38045		4.42356	1.36352	7.02434	4.72903	0.0586469	0.908496		0.342857	0.993909	0.354209	0.436436	0.407177	0.279658	0.316729	1253.03	1385.46	1829.22	1575.49	1362.96	1735.03	2060.95	10407.6
LOC106010474				89.2137	20.0578					0.205918	-0.414437	-0.772784	-0.557287		1.13063	-0.0803368	-0.458124	0.946424		33.0177	0.875887	1.76142	4.72754	0.0586793	0.908496		0.2	0.993909	0.165546	0.545545	0.575196	0.161938	0.135777	71.1465	45.9321	35.6097	41.5077	135.956	58.1621	44.5322	119.54
Mtrf1				89.1748	32.7647					-0.109549	-0.31648	-0.0103857	-0.192844		0.379935	0.172541	0.116866	-0.040084		35.3524	0.320535	3.11934	4.7238	0.0587606	0.908496		0.0571429	0.993804	0.0391509	0.763763	0.752876	0.027396	0.0310825	163.531	141.546	175.237	154.3	229.992	199.062	191.488	171.647
Dgki				89.0913	21.2505					-0.514469	0.561036	0.648004	0.629863		-0.768928	-0.0116753	0.0561936	-0.600024		96.5522	-0.692871	1.90323	4.71579	0.0589353	0.908496		0.114286	0.993804	0.0921571	-0.654654	-0.653364	0.0781407	0.0789327	48.8468	104.05	110.578	109.183	40.7867	69.6307	73.0328	45.9768
LOC106010368				89.0846	12.5768					0.0581007	-0.515949	-0.253987	-0.752118		0.234164	0.0417662	-0.103118	1.29114		8.59415	0.824206	0.837711	4.71514	0.0589494	0.908496		0.114286	0.993804	0.187175	0.654654	0.556937	0.0781407	0.151587	33.9804	22.4973	27.1759	18.9492	38.5208	33.5866	30.2819	81.2256
LOC101709959				89.0597	9.71449					0.450903	0.189013	0.142873	0.492385		-0.156382	0.129898	-0.557037	-0.691653		17.846	-0.620046	0.460099	4.71275	0.0590017	0.908496		0.0285714	0.936696	0.0203575	-0.872872	-0.798011	0.00465921	0.0176075	35.0423	29.0591	28.1129	36.0937	22.6593	27.8523	16.9222	15.3256
Lyz				89.0496	99.8338					0.143987	-0.46941	-0.424024	-0.643988		-0.315524	0.290529	-0.0419963	1.46043		3.23094	0.839817	11.4669	4.71178	0.0590229	0.908496		0.114286	0.993804	0.252076	0.654654	0.491957	0.0781407	0.215605	57931.3	37866.8	39077	33550.9	42129.2	64125	50924.4	144280
LOC101713128				89.0039	16.3643					-0.420274	0.217613	-0.282565	-0.936345		-0.125183	1.01177	0.352903	0.182081		17.1738	0.734815	1.30963	4.70739	0.059119	0.908496		0.114286	0.993804	0.117468	0.654654	0.615847	0.0781407	0.104031	33.9804	53.4312	37.4839	23.4609	41.9197	93.3871	58.7825	52.107
Pitpnm1				88.9644	79.2338					0.216877	-0.0339822	0.0502498	0.551038		0.0237927	-0.260443	0.00189106	-0.549423		73.2707	-0.391634	6.05563	4.70361	0.059202	0.908496		0.114286	0.993804	0.090328	-0.654654	-0.642695	0.0781407	0.0856633	1567.35	1317.03	1396.28	1976.13	1370.89	1125.56	1350.22	921.068
Rpl35				88.9616	95.9884					-0.481834	-0.362082	-0.0603526	-0.488258		-0.346456	-0.00509281	0.0445054	1.69957		1.35164	0.936894	8.09764	4.70333	0.0592081	0.908496		0.0571429	0.993804	0.300853	0.763763	0.452304	0.027396	0.260496	3527.59	3832.99	4724.85	3511.91	3874.74	4909.38	5081.12	16004.5
Ndufa7				88.9213	52.1359					-0.314542	-0.471526	-0.129831	-0.285725		-0.304894	0.0316856	0.0905723	1.38426		2.3202	0.754036	4.48006	4.69947	0.0592931	0.908496		0.114286	0.993804	0.268996	0.654654	0.482058	0.0781407	0.226406	338.742	303.714	385.147	345.597	341.022	430.891	448.885	1101.91
Cep170b				88.8833	59.1037					0.0584024	0.24241	0.197809	0.0340622		-0.132444	-0.128499	0.0546761	-0.326418		92.3672	-0.262452	4.87806	4.69583	0.0593733	0.908496		0.0571429	0.993804	0.028559	-0.763763	-0.765165	0.027396	0.026942	628.638	714.291	692.516	618.104	550.62	552.131	627.013	481.223
Eny2				88.8227	64.5681					0.0235832	-0.516824	-0.192188	-0.26803		0.151751	-0.0670155	-0.0561755	0.924898		24.85	0.524782	5.19275	4.69002	0.0595015	0.908496		0.114286	0.993804	0.193996	0.654654	0.547746	0.0781407	0.159909	738.012	507.128	635.353	602.764	806.67	693.031	698.265	1379.3
CUNH1orf226				88.8047	33.9863					0.0321936	0.248124	0.347186	0.412232		-0.098686	-0.0986035	0.0807959	-0.923242		85.2765	-0.477207	3.23575	4.68829	0.0595398	0.908496		0.0571429	0.993804	0.0535488	-0.763763	-0.72032	0.027396	0.0438614	191.14	222.161	238.023	249.046	174.476	174.486	197.723	98.0838
Pfdn1				88.5677	49.0423					-0.217576	-0.415463	-0.0292343	-0.253937		0.0775264	-0.0930736	0.000922542	0.930835		5.70293	0.513132	4.27832	4.66559	0.0600447	0.908496		0.0571429	0.993804	0.205772	0.763763	0.54129	0.027396	0.1659	331.309	288.716	377.651	323.038	406.734	361.261	385.649	735.628
Selenoi				88.5071	26.9606					0.321635	0.352088	-0.0543773	0.224926		0.016034	-0.060134	-0.174725	-0.625447		63.9321	-0.410097	2.5717	4.65979	0.0601746	0.908496		0.0571429	0.993804	0.036439	-0.763763	-0.739751	0.027396	0.0359127	148.664	151.857	114.326	138.961	120.094	113.867	105.096	76.6279
LOC110350203				88.4364	3.91037					0.3276	0.592926	0.592498	0.660294		-1.7044	-0.299356	0.322139	-0.4917		51.2179	-0.965234	-0.270463	4.65302	0.0603266	0.908496		0.029401	0.941582	0.0307504	-0.878114	-0.807646	0.00412316	0.0153247	16.9902	20.6226	20.6162	21.6562	3.39889	10.6494	16.9222	9.19535
Cir1				88.4362	84.2501					-0.261558	-0.297105	0.0839681	-0.403828		0.138444	-0.111404	0.0304148	0.821068		23.6213	0.474426	6.43214	4.653	0.0603271	0.908496		0.114286	0.993804	0.175926	0.654654	0.562886	0.0781407	0.14633	1443.11	1407.96	1833.9	1307.49	1904.51	1601.51	1767.04	3057.45
Polr2i				88.4249	44.4163					-0.0979859	-0.610096	-0.176676	-0.399565		-0.0270471	-0.155753	0.00374753	1.46338		1.75641	0.799945	3.99167	4.65193	0.0603513	0.908496		0.0571429	0.993804	0.273975	0.763763	0.475719	0.027396	0.233464	277.153	194.04	262.388	224.683	291.172	266.235	297.475	819.919
Manbal				88.3555	51.7889					-0.176283	-0.227567	-0.154206	-0.333778		-0.0403116	0.0298558	-0.0533071	0.955597		12.2082	0.511211	4.46248	4.64529	0.0605009	0.908496		0.0285714	0.936696	0.22252	0.872872	0.52903	0.00465921	0.177606	387.589	374.018	393.581	347.401	425.994	447.275	422.165	850.57
Pbx3				88.231	38.2074					0.0408338	-0.480469	-0.34561	0.00960991		0.253293	0.0530698	-0.00913593	0.478409		21.0119	0.383079	3.5602	4.63339	0.0607704	0.908496		0.114286	0.993804	0.0660001	0.654654	0.677105	0.0781407	0.0650979	245.296	170.605	187.42	240.023	284.374	247.394	236.911	332.565
LOC110346502				88.2161	36.798					0.173618	0.459612	0.402594	0.494435		-0.0538083	-0.0885167	0.095149	-1.48308		10.8204	-0.64886	3.46504	4.63196	0.0608028	0.908496		0.0285714	0.936696	0.0523996	-0.872872	-0.747856	0.00465921	0.0328795	238.925	291.528	280.192	298.675	203.933	199.062	226.224	75.0954
LOC110345211				88.2107	25.6523					-1.20315	-0.763751	0.2925	-0.432963		-0.618959	-0.504051	0.794867	2.4355		1.236	1.50716	2.42595	4.63144	0.0608146	0.908496		0.342857	0.993909	0.308364	0.436436	0.443849	0.279658	0.270623	32.9185	44.9947	94.6469	56.8475	49.8504	54.0662	134.487	421.454
Cstf3				88.2017	48.2761					-0.0547523	-0.0711203	-0.194076	-0.17446		0.294032	0.0648017	-0.0216696	0.157243		53.7044	0.250854	4.23306	4.63059	0.060834	0.908496		0.0285714	0.936696	0.0353038	0.872872	0.783852	0.00465921	0.0213304	371.661	367.457	337.355	341.987	473.579	403.858	380.305	430.649
LOC101703236				88.2	53.2924					-0.0983821	-0.410886	-0.0442233	-0.0986301		0.40486	-0.180554	0.165378	0.262437		54.1308	0.334484	4.5473	4.63042	0.0608379	0.908496		0.2	0.993909	0.0816936	0.545545	0.672716	0.161938	0.0675377	444.931	358.083	461.989	444.854	631.061	420.242	534.386	571.644
Rpl27a				88.1481	98.6556					-0.186782	-0.457782	-0.103165	-0.447652		-0.0595413	-0.108554	-0.0169143	1.38039		2.72497	0.744079	9.33404	4.62546	0.0609507	0.908496		0.0571429	0.993804	0.272689	0.763763	0.477533	0.027396	0.231432	10756.9	8914.57	11398.9	8977.4	11748.8	11356.4	12101.2	31877.2
Rarres1				88.1433	84.6982					-0.321298	0.071216	-0.693835	-0.177857		0.112176	0.566514	-0.455413	0.898498		11.7239	0.620186	6.46414	4.62501	0.060961	0.908496		0.2	0.993909	0.16411	0.545545	0.575136	0.161938	0.135827	1377.27	1808.22	1063.61	1521.35	1860.33	2549.3	1254.92	3209.18
Oas1				88.0759	50.0181					-0.671907	-0.268272	0.271764	-0.50168		-0.362459	0.497989	0.751128	0.283438		20.5782	0.596431	4.34423	4.61857	0.0611081	0.908496		0.114286	0.993804	0.117605	0.654654	0.606734	0.0781407	0.110734	248.482	329.024	478.857	279.726	308.166	560.323	667.983	482.756
Derl3				88.0738	39.7976					-1.01409	0.0996429	-0.122235	-0.484164		-0.57031	0.751681	0.0422582	1.29722		8.13878	0.867826	3.67236	4.61837	0.0611126	0.908496		0.342857	0.993909	0.191607	0.436436	0.54794	0.279658	0.159731	114.684	249.346	213.658	166.031	156.349	392.39	239.583	573.177
Sdk2				88.0625	26.1511					-0.338496	0.135558	0.111082	1.46976		-0.209084	-0.804219	-0.088092	-0.276505		98.4966	-0.850985	2.49174	4.61729	0.0611373	0.908496		0.2	0.993909	0.254993	-0.545545	-0.492239	0.161938	0.215301	80.7035	112.487	110.578	285.14	88.3712	58.1621	96.1896	84.2907
Klhl2				88.022	70.7192					0.168654	0.11397	0.13035	0.0525245		-0.285853	-0.0493787	-0.023643	-0.106624		52.2082	-0.229813	5.53972	4.61342	0.0612259	0.908496		0.0285714	0.936696	0.0147095	-0.872872	-0.847154	0.00465921	0.00793488	1077.82	1037.69	1049.55	994.38	786.277	926.498	943.192	890.417
Rhoa				88.003	98.4677					-0.139696	-0.194199	-0.0974676	-0.111783		0.317687	-0.0307436	-0.0425352	0.298738		29.7073	0.281382	9.19965	4.61161	0.0612675	0.908496		0.0285714	0.936696	0.0799591	0.872872	0.719586	0.00465921	0.0441809	10979.9	10572.8	11306.1	11194.4	15076.3	11841.3	11744.9	14879.6
LOC101698463				87.993	99.3133					0.0423727	-0.452227	-0.00780155	-0.593468		0.877569	-0.0244322	0.10983	0.0481571		10.4084	0.529462	10.0338	4.61065	0.0612893	0.908496		0.114286	0.993804	0.160191	0.654654	0.57105	0.0781407	0.139282	21455.4	15227.9	20722.1	13807.6	38279.4	20484.5	22482.5	21541.6
Fastkd1				87.9387	39.1399					0.244928	0.164148	0.0133196	0.114122		-0.192117	0.0126193	-0.0917843	-0.265235		70.9939	-0.266486	3.6265	4.60548	0.0614083	0.908496		0.0285714	0.936696	0.0130489	-0.872872	-0.818422	0.00465921	0.0130025	299.452	283.092	254.891	273.409	220.928	254.767	236.911	209.961
Fam126b				87.9134	26.4619					0.0672194	0.746515	0.0697033	0.196738		-0.0778423	-0.100061	-0.0374709	-0.864801		35.8656	-0.530921	2.52404	4.60306	0.0614639	0.908496		0.0285714	0.936696	0.0885239	-0.872872	-0.648829	0.00465921	0.0817547	117.87	189.353	118.074	129.035	106.499	104.856	109.549	61.3023
LOC101724142				87.9113	21.2215					-0.110052	-0.742677	0.133377	-0.936755		-0.0678831	0.113667	0.0426913	1.56763		5.00181	0.941401	1.90125	4.60286	0.0614686	0.908496		0.2	0.993909	0.236467	0.545545	0.504033	0.161938	0.2028	61.5895	39.3704	73.0937	34.289	63.446	72.0883	68.5796	199.233
Isg20				87.8674	0.70112					0.518183	-1.77489	-1.7751	-0.266501		0.00756466	0.336686	0.443454	2.5106		5.22588	1.89261	-1.01476	4.59867	0.0615651	0.908496		0.453255	0.993909	0.247098	0.377964	0.496142	0.355918	0.211121	8.4951	0.937389	0.937098	4.51171	5.66482	7.37267	8.0158	36.7814
Nudt2				87.6458	45.3993					-0.00478451	-0.358099	-0.212932	-0.402329		-0.0594961	-0.0449348	0.0641662	1.01841		6.95338	0.556159	4.05408	4.57755	0.062055	0.908496		0.114286	0.993804	0.220157	0.654654	0.525701	0.0781407	0.180859	326	254.97	282.067	247.242	313.831	317.025	342.007	663.598
Trpm2				87.4608	53.567					-0.427339	0.142146	-0.495351	-0.0300993		0.184903	0.507876	0.138499	-0.020636		83.0069	0.395136	4.56214	4.55994	0.0624673	0.908496		0.114286	0.993804	0.0811719	0.654654	0.649791	0.0781407	0.0811509	354.671	526.813	338.292	467.413	542.69	679.104	525.48	470.496
LOC110349639				87.4444	37.0799					-0.127058	-0.558545	-0.04727	-0.205046		0.121796	0.0318131	-0.095519	0.879829		12.4467	0.508743	3.48942	4.55838	0.062504	0.908496		0.0571429	0.993804	0.179037	0.763763	0.563726	0.027396	0.145596	203.882	150.92	215.533	193.101	242.454	227.733	208.411	410.726
Rps11				87.407	98.8146					-0.154769	-0.48777	-0.19171	-0.331658		0.156549	-0.20853	-0.137466	1.35535		4.06939	0.73117	9.51611	4.55482	0.0625877	0.908496		0.114286	0.993804	0.271516	0.654654	0.479355	0.0781407	0.229402	12506.9	9928.83	12190.7	11063.6	15519.3	12049.4	12657.8	35625.9
Ctsh				87.4052	95.7138					-0.111274	-0.145493	-0.068719	-0.277031		0.0277995	0.0879044	-0.0288025	0.515615		27.7485	0.31587	8.02993	4.55464	0.0625919	0.908496		0.0285714	0.936696	0.120073	0.872872	0.643805	0.00465921	0.0849487	4956.89	4840.68	5105.31	4418.77	5458.62	5690.88	5248.57	7655.13
Rras				87.3863	56.198					-0.348408	-0.348466	-0.245094	-0.353917		-0.330274	-0.0363119	0.0168806	1.64559		9.34586	0.883761	4.71812	4.55285	0.0626343	0.908496		0.0571429	0.993804	0.306921	0.763763	0.448138	0.027396	0.265461	375.908	375.893	403.889	374.472	380.676	466.935	484.51	1500.37
Tyrobp				87.339	99.4724					-0.31993	-0.317019	-0.0384152	-0.249344		-0.0736978	0.0626456	-0.0446644	0.980425		2.53704	0.530133	10.3447	4.54835	0.0627405	0.908496		0.114286	0.993804	0.222264	0.654654	0.526196	0.0781407	0.180373	20695.1	20736.9	25154.5	21732.9	24546.8	26979.9	25045.8	50971.4
Slc50a1				87.3315	52.5479					-0.115498	-0.309598	-0.120654	-0.264912		-0.0516963	0.0185438	0.00480705	0.839008		7.69787	0.452558	4.50242	4.54763	0.0627574	0.908496		0.0285714	0.936696	0.204081	0.872872	0.546792	0.00465921	0.160787	419.446	366.519	417.946	378.081	438.457	460.382	456.01	813.789
Actn3				87.3278	27.6184					0.260797	0.132059	-0.0456039	0.470022		-0.439402	-0.305965	0.144469	-0.216378		65.9776	-0.405955	2.64098	4.54729	0.0627656	0.908496		0.114286	0.993804	0.054376	-0.654654	-0.698427	0.0781407	0.0539943	149.726	136.859	120.886	173.25	91.77	100.76	138.05	107.279
Kcnn3				87.263	6.35345					-0.851125	0.24444	-0.431648	-0.482244		-0.175592	0.557808	0.716004	0.422357		40.1735	0.776973	0.0392378	4.54112	0.0629117	0.908496		0.0571429	0.993804	0.045351	0.763763	0.719803	0.027396	0.0440864	9.55699	21.56	13.1194	12.6328	15.8615	27.0331	30.2819	24.5209
LOC101718983				87.054	40.4554					-0.867276	-0.101048	0.13515	-0.27215		-0.181894	0.751482	0.349305	0.186431		41.8287	0.549688	3.7178	4.52127	0.0633848	0.908496		0.114286	0.993804	0.108033	0.654654	0.61879	0.0781407	0.101917	141.231	240.909	283.941	213.855	227.726	435.806	329.538	294.251
Zdhhc4				87.0459	56.7618					-0.126571	-0.330655	-0.0304202	-0.130801		0.0864331	-0.0558578	0.0690485	0.518823		19.8771	0.321414	4.74803	4.52051	0.0634031	0.908496		0.0571429	0.993804	0.116603	0.763763	0.63722	0.027396	0.0892425	502.273	435.886	536.957	500.8	582.343	527.555	575.356	786.203
Ttpal				87.0407	63.8598					0.0577737	0.308649	0.0376935	0.217406		0.0509962	-0.0601417	-0.136366	-0.476011		87.6617	-0.301886	5.15633	4.52	0.0634151	0.908496		0.0571429	0.993804	0.0495693	-0.763763	-0.714352	0.027396	0.0464985	759.25	903.643	748.742	848.201	755.687	699.584	663.53	524.135
Sox15				86.9465	6.03542					-0.341394	-0.50842	-0.508834	-0.0479026		-0.153702	0.249533	0.134802	1.17592		15.3018	0.805076	0.0011899	4.51107	0.0636296	0.908496		0.0571429	0.993804	0.157449	0.763763	0.598657	0.027396	0.116874	13.8045	12.1861	12.1823	17.1445	15.8615	21.2988	19.5942	41.3791
CUNH1orf127				86.8739	14.7308					-0.0202438	-0.307924	-0.0919124	-0.482906		-0.00313332	0.244885	0.316061	0.345174		54.5862	0.456305	1.10633	4.50419	0.0637956	0.908496		0.0285714	0.936696	0.0115255	0.872872	0.825925	0.00465921	0.0115254	41.4136	33.746	39.3581	29.7773	41.9197	49.9703	52.548	53.6396
Med29				86.7691	49.5844					-0.143831	-0.349349	-0.0963705	-0.395375		-0.0164565	-0.12614	0.0522841	1.07524		11.4059	0.574292	4.31619	4.49424	0.0640363	0.908496		0.0571429	0.993804	0.238052	0.763763	0.510386	0.027396	0.19623	353.609	306.526	365.468	296.87	386.341	357.984	405.243	824.517
LOC110347029				86.6804	0.831225					0.187422	-1.12915	-0.812322	-0.378526		-0.0966978	0.263758	0.112694	1.85282		3.04301	1.31583	-0.969522	4.48584	0.0642404	0.908496		0.453255	0.993909	0.224848	0.377964	0.51903	0.355918	0.187472	8.4951	2.81217	3.74839	5.41405	6.79778	9.01104	8.0158	29.1186
LOC101722756				86.6401	2.84062					-0.461795	-0.391531	-0.612022	-0.438072		-0.382742	-0.554902	-0.453945	3.29501		1.64077	2.16672	-0.421127	4.48202	0.0643335	0.908496		0.453255	0.993909	0.389985	0.377964	0.378751	0.355918	0.354835	5.30944	5.62434	4.68549	5.41405	5.66482	4.91511	5.34386	84.2907
Slc35d2				86.6315	43.4333					-0.26615	-0.352224	-0.0398614	-0.159135		-0.167033	0.108366	0.0779135	0.798123		17.2678	0.449952	3.93059	4.48121	0.0643534	0.908496		0.114286	0.993804	0.185955	0.654654	0.562794	0.0781407	0.14641	253.791	239.034	297.06	273.409	271.911	329.312	322.413	531.798
LOC101701493				86.5722	94.0369					-0.0457292	-0.120502	0.0131492	-0.349431		0.13582	0.107103	0.154556	0.105034		51.3986	0.245084	7.63178	4.47559	0.0644906	0.908496		0.0285714	0.936696	0.0374117	0.872872	0.814064	0.00465921	0.0139129	3961.9	3761.74	4126.98	3209.63	4493.33	4404.76	4552.08	4398.44
Dsel				86.5015	57.5858					-0.313228	0.281319	0.708049	0.483301		-0.495684	-0.202912	0.277235	-0.738078		88.9845	-0.574529	4.79897	4.4689	0.0646548	0.908496		0.114286	0.993804	0.111408	-0.654654	-0.610414	0.0781407	0.107998	438.56	662.734	891.18	762.479	386.341	473.489	660.858	326.435
Dync2li1				86.4752	56.1113					0.0129588	-0.354355	-0.0869609	-0.250131		0.421422	-0.11818	-0.0416149	0.41686		24.5175	0.353375	4.71405	4.4664	0.064716	0.908496		0.2	0.993909	0.113194	0.545545	0.632875	0.161938	0.0921436	538.377	417.138	502.285	448.464	714.9	491.511	518.355	712.64
Nap1l1				86.4522	90.9577					-0.0894817	-0.165001	-0.0202096	-0.177895		0.126089	0.0482342	0.0213518	0.256913		31.8901	0.22778	7.12266	4.46423	0.0647695	0.908496		0.0285714	0.936696	0.0207293	0.872872	0.809574	0.00465921	0.0148915	2703.57	2565.63	2836.6	2542.8	3139.44	2974.46	2919.53	3437.53
Sf3b6				86.43	85.9487					-0.186367	-0.51577	-0.044506	-0.282158		0.088678	-0.120696	-0.0627898	1.12361		3.7875	0.602434	6.57525	4.46213	0.0648212	0.908496		0.114286	0.993804	0.243184	0.654654	0.503347	0.0781407	0.203517	1637.43	1302.97	1806.73	1532.18	1981.55	1713.74	1783.96	4061.28
Tnik				86.4052	31.8612					0.0842376	0.202691	0.129758	0.364221		0.114993	-0.147226	-0.150634	-0.598039		92.5768	-0.372414	3.03688	4.45978	0.064879	0.908496		0.0571429	0.993804	0.0495478	-0.763763	-0.729306	0.027396	0.0400656	175.211	190.29	180.86	212.953	179.008	149.092	148.738	108.812
Fcrlb				86.398	11.9986					-0.143495	-0.266455	-0.664377	-0.00847451		0.09435	0.682753	0.160311	0.145388		61.5468	0.56163	0.748176	4.4591	0.0648959	0.908496		0.0285714	0.936696	0.0503897	0.872872	0.724241	0.00465921	0.0421797	28.671	26.2469	19.6791	31.582	33.9889	51.6087	35.6258	35.2488
LOC101704084				86.3856	27.0473					-0.81385	-0.162856	-0.00440754	-0.49404		-0.275274	-0.111405	0.237019	1.62481		28.7243	0.92111	2.58088	4.45793	0.0649248	0.908496		0.2	0.993909	0.274626	0.545545	0.473351	0.161938	0.23613	60.5276	95.6137	106.829	75.7967	88.3712	99.1214	126.471	332.565
Magi2				86.3844	20.0289					0.430053	0.163826	-0.209298	0.747635		0.195767	-0.656977	-0.353941	-0.317064		88.0593	-0.585175	1.7603	4.45781	0.0649276	0.908496		0.114286	0.993804	0.0990644	-0.654654	-0.636086	0.0781407	0.0899943	88.1367	73.1164	56.2259	110.086	74.7756	40.9593	50.7667	52.107
Dpy30				86.3354	66.4546					-0.244936	-0.358859	-0.188634	-0.263597		-0.0790346	-0.106865	-0.0118411	1.25377		9.50488	0.653762	5.28979	4.45318	0.0650422	0.908496		0.0285714	0.936696	0.272466	0.872872	0.479647	0.00465921	0.229077	637.133	588.681	662.529	628.932	714.9	701.222	749.032	1802.29
Rasl11a				86.3265	12.5262					0.611312	0.373846	0.0203552	0.524079		0.0228076	-0.089985	-0.132945	-1.32947		53.3357	-0.695471	0.827658	4.45234	0.065063	0.908496		0.0571429	0.993804	0.0334428	-0.763763	-0.751064	0.027396	0.0317242	49.9087	42.1825	32.7984	46.9218	32.8559	30.3098	29.3913	12.2605
LOC101714602				86.1917	94.3549					-0.262904	-0.439373	-0.17398	-0.376259		-0.0781038	-0.194229	-0.0672148	1.59206		1.93712	0.842773	7.68976	4.4396	0.0653793	0.908496		0.0571429	0.993804	0.307893	0.763763	0.44681	0.027396	0.267055	3166.55	2801.86	3367.93	2927.2	3599.43	3320.98	3626.7	11457.4
LOC110349230				86.1374	46.6715					-0.305084	-0.173347	-0.0971874	-0.346495		-0.0192096	-0.100623	0.0377318	1.00421		45.6017	0.532587	4.13817	4.43447	0.0655072	0.908496		0.0571429	0.993804	0.232149	0.763763	0.517404	0.027396	0.189103	281.4	308.401	325.173	273.409	343.288	324.397	357.148	698.847
Cmtm7				86.0727	93.0249					-0.244059	-0.173345	-0.153072	-0.185043		-0.0560201	-0.0160506	0.0268783	0.800712		11.3119	0.424434	7.44075	4.42836	0.0656599	0.908496		0.0285714	0.936696	0.209047	0.872872	0.544814	0.00465921	0.162615	2960.54	3109.32	3153.34	3084.2	3372.83	3467.61	3572.37	6108.78
Neurl1				86.0721	21.5107					0.156266	0.623558	0.392953	0.0982606		-0.952114	0.255405	-0.131512	-0.442816		63.7803	-0.585315	1.93295	4.4283	0.0656613	0.908496		0.114286	0.993804	0.0606524	-0.654654	-0.691685	0.0781407	0.0573717	81.7654	113.424	96.5211	78.5037	37.3878	87.6528	66.7983	53.6396
LOC110348689				86.0522	21.2721					-0.250871	-0.505525	-0.378361	-0.0483583		-0.237066	0.0546345	0.141727	1.22382		2.94181	0.698121	1.90572	4.42642	0.0657085	0.908496		0.0571429	0.993804	0.229037	0.763763	0.519024	0.027396	0.187477	59.4657	49.6816	54.3517	68.578	60.0471	73.7267	78.3767	167.049
LOC101720122				86.0403	41.5034					-0.338274	-0.379728	-0.525662	-0.163026		-0.0859808	-0.147551	-0.218424	1.85865		0.484279	1.00377	3.7839	4.4253	0.0657366	0.908496		0.0571429	0.993804	0.327409	0.763763	0.429746	0.027396	0.287938	190.078	184.666	166.803	214.757	226.593	217.084	206.629	875.091
Repin1				85.9828	53.1261					-0.00674463	0.138857	0.189029	0.244695		-0.316839	0.0249336	0.0207366	-0.294667		63.5201	-0.276041	4.53854	4.41988	0.0658727	0.908496		0.114286	0.993804	0.0420154	-0.654654	-0.736981	0.0781407	0.0369872	473.602	524.001	542.58	563.963	381.809	484.138	482.729	387.737
Nop10				85.9805	80.4626					-0.219459	-0.379286	-0.207183	-0.344736		0.0475846	-0.201399	-0.112772	1.41725		1.74919	0.743599	6.14062	4.41965	0.0658784	0.908496		0.0285714	0.936696	0.290909	0.872872	0.462322	0.00465921	0.248748	1144.72	1024.57	1154.51	1049.42	1377.68	1159.15	1232.65	3561.67
Hcfc1r1				85.899	72.5623					-0.155078	-0.370001	-0.120571	-0.341758		0.0885708	-0.0821865	-0.136513	1.11754		4.35851	0.588316	5.64412	4.41197	0.0660719	0.908496		0.0571429	0.993804	0.251775	0.763763	0.497899	0.027396	0.209254	879.243	757.411	900.551	772.404	1041.19	924.86	890.644	2125.66
Akap1				85.8492	56.6534					0.070315	0.381057	-0.00929737	0.211649		-0.19827	0.0826324	-0.0676657	-0.470421		70.9577	-0.319669	4.74349	4.40727	0.0661906	0.908496		0.114286	0.993804	0.0629062	-0.654654	-0.681302	0.0781407	0.0628144	573.419	711.479	542.58	632.541	475.845	578.345	521.027	393.868
Alpk2				85.8089	20.4192					0.0657929	0.0277714	0.23866	0.582928		-0.143714	-0.261657	0.0644877	-0.574269		92.9527	-0.458895	1.8128	4.40347	0.0662867	0.908496		0.0571429	0.993804	0.0583903	-0.763763	-0.69875	0.027396	0.0538353	72.2084	70.3042	81.5276	103.769	62.313	57.343	72.1422	45.9768
Wdr6				85.7776	55.1934					0.0786005	0.311222	0.0950686	0.200435		-0.318153	-0.0888054	0.172847	-0.451213		77.9111	-0.325005	4.66236	4.40052	0.0663618	0.908496		0.114286	0.993804	0.0731548	-0.654654	-0.692217	0.0781407	0.0571007	544.748	640.237	551.014	592.838	413.532	484.958	581.591	377.009
Nmrk1				85.7552	46.2667					-0.106335	-0.213076	0.0376148	-0.299172		0.336562	0.00904489	-0.0392515	0.274614		11.8468	0.29391	4.11175	4.39841	0.0664153	0.908496		0.114286	0.993804	0.0611795	0.654654	0.698804	0.0781407	0.0538092	328.123	304.652	362.657	286.945	446.388	355.526	343.789	427.584
Il7				85.6933	9.94579					-0.00259275	-0.909692	-0.496679	-0.0146126		0.838669	-0.00753475	-0.0831247	0.675567		48.7243	0.737924	0.48274	4.39257	0.0665638	0.908496		0.2	0.993909	0.0868914	0.545545	0.663433	0.161938	0.0728734	25.4853	13.1235	17.8049	25.2656	46.4515	25.3947	24.0474	41.3791
CUNH8orf59				85.6689	66.8088					-0.198278	-0.416927	-0.104814	-0.294688		0.161154	-0.110869	-0.185574	1.15		1.74196	0.609914	5.31407	4.39027	0.0666223	0.908496		0.114286	0.993804	0.254088	0.654654	0.495641	0.0781407	0.211655	675.361	580.244	720.629	631.639	866.717	717.606	681.343	1721.06
Cisd3				85.6391	66.4836					-0.332596	-0.267033	-0.12072	-0.160163		-0.100168	0.0324495	-0.0251153	0.973346		8.18215	0.509626	5.2924	4.38746	0.066694	0.908496		0.0285714	0.936696	0.235141	0.872872	0.515031	0.00465921	0.191497	618.019	646.799	715.943	696.608	726.23	796.248	765.063	1529.49
Gmds				85.5684	49.3675					-0.428974	-0.107368	0.0718619	-0.375958		0.0583865	-0.00622806	0.0244474	0.763833		21.2505	0.442517	4.29942	4.38081	0.0668642	0.908496		0.2	0.993909	0.163027	0.545545	0.570893	0.161938	0.139416	293.081	366.519	415.135	304.089	411.266	393.209	401.68	671.261
Rps26				85.5651	97.6726					-0.226888	-0.440113	-0.13654	-0.452257		-0.180193	-0.115436	-0.0343464	1.58577		1.14926	0.839357	8.78198	4.3805	0.0668722	0.908496		0.0571429	0.993804	0.3069	0.763763	0.447248	0.027396	0.266528	6924.57	5973.05	7372.15	5922.97	7152.4	7480.8	7913.37	24327.8
Rpl36al				85.5457	93.8272					-0.280024	-0.463576	-0.167887	-0.369079		-0.0427438	-0.10791	-0.234322	1.66554		2.47922	0.881369	7.59637	4.37868	0.0669189	0.908496		0.0571429	0.993804	0.316737	0.763763	0.438996	0.027396	0.276521	2895.77	2549.7	3129.91	2722.36	3413.62	3262.81	2989	11157
Psmb3				85.5269	80.8385					-0.284273	-0.434637	-0.140569	-0.388		-0.205088	-0.0719785	-0.0700188	1.59457		5.60896	0.840072	6.1651	4.3769	0.0669645	0.908496		0.0571429	0.993804	0.309869	0.763763	0.444912	0.027396	0.269338	1083.13	975.822	1196.67	1007.92	1144.29	1254.99	1256.7	3986.19
Ccdc112				85.5136	38.3881					-0.243388	-0.286268	-0.156104	-0.0342948		0.213239	0.00336724	-0.132539	0.635988		53.6032	0.385375	3.57279	4.37565	0.0669965	0.908496		0.0571429	0.993804	0.149234	0.763763	0.605743	0.027396	0.111477	202.821	196.852	215.533	234.609	278.709	240.84	219.098	373.944
Cops5				85.5101	62.3347					-0.0397234	-0.319364	-0.0816771	-0.20681		0.0420577	0.00145901	0.0107972	0.593261		12.3744	0.341844	5.06847	4.37532	0.067005	0.908496		0.0285714	0.936696	0.146743	0.872872	0.602087	0.00465921	0.114243	664.742	547.435	645.661	591.936	703.57	684.02	688.468	1031.41
LOC101717830				85.501	48.9772					-0.149322	-0.0851023	-0.214019	-0.114843		-0.108433	0.0720996	0.137611	0.462009		84.2718	0.295373	4.2755	4.37447	0.0670269	0.908496		0.0571429	0.993804	0.116279	0.763763	0.657864	0.027396	0.0761898	356.794	373.081	341.104	365.448	367.08	416.146	435.525	545.591
LOC101713677				85.46	1.37333					0.709023	1.42413	0.927855	0.378096		-0.108502	0.365425	-0.624457	-3.07157		67.6256	-1.3977	-0.755102	4.37061	0.0671262	0.908496		0.0689184	0.993804	0.0265358	-0.75	-0.769449	0.0321045	0.0255835	12.7427	21.56	14.9936	9.92576	6.79778	9.83022	4.45322	0
LOC106009530				85.4041	26.7727					-0.680617	-0.202282	-0.0703564	-0.270607		-0.0172853	-0.00830415	-0.069081	1.31853		5.58005	0.726101	2.55943	4.36535	0.0672618	0.908496		0.0285714	0.936696	0.251057	0.872872	0.495721	0.00465921	0.21157	69.0227	96.5511	105.892	92.0388	109.897	110.59	105.987	278.926
Hr				85.4003	11.1384					1.06119	0.658083	0.351471	-0.247097		0.226957	-0.436476	-0.158687	-1.45544		88.6303	-0.878773	0.644647	4.36499	0.0672711	0.908496		0.114286	0.993804	0.0883451	-0.654654	-0.651057	0.0781407	0.080361	57.3419	43.1199	34.6726	22.5585	31.723	19.6604	24.0474	9.19535
LOC101724758				85.2626	1.79978					0.0298606	1.18416	0.00421457	1.13157		-0.211486	-0.0467468	-0.0618993	-2.02967		48.1099	-1.14556	-0.61063	4.35205	0.0676063	0.908496		0.185877	0.993909	0.0871623	-0.571429	-0.667927	0.13896	0.0702604	9.55699	22.4973	9.37098	21.6562	7.93074	9.01104	8.90644	1.53256
Samd1				85.2422	66.8377					-0.371951	-0.187377	0.0402858	-0.251883		-0.148966	0.0290745	0.169628	0.721188		27.4232	0.41529	5.31492	4.35013	0.0676562	0.908496		0.114286	0.993804	0.171906	0.654654	0.569538	0.0781407	0.140573	620.143	704.917	825.584	674.049	723.964	819.185	903.113	1324.13
Lyrm1				85.2181	60.6072					-0.242084	-0.17762	0.0347176	-0.173994		0.214491	-0.0768834	0.0259586	0.395414		21.0047	0.286387	4.96425	4.34786	0.0677152	0.908496		0.114286	0.993804	0.0855964	0.654654	0.671463	0.0781407	0.0682436	540.501	565.246	655.032	566.67	742.091	606.197	651.061	841.375
Capn5				85.1914	31.854					0.144893	0.148031	0.35496	0.332532		0.0293112	-0.145234	0.0293525	-0.893846		78.0051	-0.446325	3.03674	4.34536	0.0677805	0.908496		0.0285714	0.936696	0.0623661	-0.872872	-0.723467	0.00465921	0.0425087	180.521	180.916	208.973	205.734	166.546	147.453	166.55	87.3558
Dad1				85.1433	86.4691					-0.211753	-0.363999	-0.0656372	-0.438165		-0.0736037	-0.103413	-0.0123154	1.26889		3.65016	0.663132	6.63405	4.34084	0.0678984	0.908496		0.114286	0.993804	0.273028	0.654654	0.476896	0.0781407	0.232145	1651.24	1485.76	1827.34	1411.26	1817.27	1780.09	1896.18	4609.94
Kif1c				85.0815	89.3025					-0.146173	0.319036	0.168463	0.452438		-0.661561	-0.0112499	-0.03906	-0.0818926		74.9765	-0.3905	6.91177	4.33503	0.0680503	0.908496		0.2	0.993909	0.0808654	-0.545545	-0.651983	0.161938	0.0797856	2204.48	3043.7	2741.95	3338.66	1541.96	2420.69	2374.46	2304.97
Bola3				85.0787	57.3907					-0.251583	-0.468119	-0.201822	-0.376621		-0.045639	-0.255644	-0.1072	1.70663		6.15107	0.902303	4.7861	4.33477	0.0680571	0.908496		0.114286	0.993804	0.320669	0.654654	0.435649	0.0781407	0.280626	417.322	359.02	432.002	382.593	481.51	416.146	461.354	1624.51
Tp53rk				85.0511	36.198					-0.137438	-0.145621	-0.11833	-0.468799		-0.24739	0.217177	0.0715944	0.828806		20.8385	0.48225	3.41911	4.33217	0.0681252	0.908496		0.2	0.993909	0.184902	0.545545	0.562654	0.161938	0.146534	193.264	192.165	195.854	153.398	179.008	247.394	223.552	378.542
Prdx3				85.0409	66.4113					0.130953	0.148735	0.214418	0.321018		-0.0317179	-0.0485661	0.0344729	-0.769313		14.6946	-0.374463	5.28891	4.33122	0.0681502	0.908496		0.0285714	0.936696	0.0747124	-0.872872	-0.708791	0.00465921	0.0490396	867.562	878.334	919.293	989.869	774.947	765.938	811.377	464.365
Amz1				85.0383	3.75858					-1.13441	-0.417036	0.207499	-0.602718		-0.460831	0.184931	0.508461	1.7141		95.4174	1.16103	-0.286371	4.33098	0.0681566	0.908496		0.218604	0.993909	0.215093	0.523114	0.527393	0.183408	0.179201	5.30944	9.37389	14.9936	8.12107	9.06371	14.7453	18.7035	44.4442
LOC101701172				85.0126	87.2786					-0.784557	-0.270113	-0.051748	-0.330411		-0.730666	0.105525	0.280927	1.78104		1.22877	0.996926	6.70961	4.32857	0.0682199	0.908496		0.2	0.993909	0.300441	0.545545	0.451867	0.161938	0.261015	1060.83	1515.76	1763.62	1453.67	1101.24	1966.86	2221.27	6285.02
Bmi1				84.9833	65.9342					-0.0621575	-0.0983023	-0.102397	-0.149564		0.216049	0.0582152	0.0888709	0.0492857		46.6064	0.207724	5.26579	4.32581	0.0682923	0.908496		0.0285714	0.936696	0.0109775	0.872872	0.880818	0.00465921	0.00386293	760.312	741.475	739.371	715.557	922.232	826.558	844.331	821.451
Rrp15				84.9364	46.1438					-0.234728	-0.0430369	-0.000770499	-0.208373		0.0130515	0.207182	0.187771	0.0789032		94.9404	0.243042	4.1026	4.32142	0.0684081	0.908496		0.0285714	0.936696	0.0163266	0.872872	0.803984	0.00465921	0.0161689	299.452	342.147	352.349	304.991	355.751	407.135	401.68	372.412
LOC101712532				84.9098	71.7889					-0.343498	-0.498773	-0.0468319	-0.451943		-0.293236	-0.180883	0.0761323	1.73903		1.30828	0.928907	5.60488	4.31892	0.068474	0.908496		0.114286	0.993804	0.319388	0.654654	0.435949	0.0781407	0.280256	684.918	614.927	841.514	635.248	709.235	766.757	916.473	2904.2
LOC101708795				84.8908	8.48572					0.409308	0.0220234	0.768491	0.0800018		-0.113312	-0.800375	0.00775518	-0.373892		27.6979	-0.665398	0.28498	4.31713	0.0685212	0.908496		0.0285714	0.936696	0.0571518	-0.872872	-0.7107	0.00465921	0.0481582	29.7329	22.4973	38.421	23.4609	20.3933	12.2878	22.2661	16.8581
LOC101707269				84.8272	62.6021					0.00321647	-0.344129	-0.307993	0.067525		0.0541464	0.306525	0.133756	0.0869524		82.8551	0.283241	5.08211	4.31117	0.068679	0.908496		0.0571429	0.993804	0.0544691	0.763763	0.709758	0.027396	0.0485919	695.537	546.498	560.385	727.287	720.565	858.506	761.501	737.161
Wdr37				84.7854	88.1966					0.04984	0.221054	0.00141955	0.238124		-0.089386	-0.000387442	-0.0748462	-0.345818		80.6144	-0.253067	6.79936	4.30725	0.0687829	0.908496		0.0285714	0.936696	0.0339862	-0.872872	-0.744872	0.00465921	0.0339772	2373.32	2672.5	2294.95	2704.32	2154.9	2292.08	2176.73	1803.82
P2ry13				84.6745	92.5334					-1.12942	0.1106	-0.0807685	-0.117197		0.127615	0.706705	0.382262	0.000198561		50.1193	0.562925	7.35509	4.29686	0.0690596	0.908496		0.0571429	0.993804	0.0828413	0.763763	0.64718	0.027396	0.0827948	1471.78	3477.71	3045.57	2969.61	3518.98	5257.53	4198.5	3221.44
Ino80c				84.6445	77.8677					-0.190007	-0.399663	-0.211833	-0.337019		-0.299915	-0.0293409	0.0507847	1.41699		11.7383	0.73981	5.96482	4.29406	0.0691345	0.908496		0.114286	0.993804	0.293581	0.654654	0.459714	0.0781407	0.25178	1033.22	893.332	1017.69	933.021	957.354	1155.05	1221.07	3149.41
Oxr1				84.5744	96.1258					0.106706	0.127876	0.319522	0.452683		0.0238394	-0.129659	0.051009	-0.951976		73.1044	-0.458059	8.13249	4.28749	0.0693102	0.908496		0.0285714	0.936696	0.0691675	-0.872872	-0.690202	0.00465921	0.058131	6063.38	6153.02	7027.3	7706.9	5724.86	5146.94	5833.72	2910.33
Gabarap				84.5155	77.8605					-0.2517	-0.410272	-0.0573657	-0.361069		1.29179	-0.109348	0.005878	-0.107909		6.44742	0.671974	5.96369	4.28198	0.0694583	0.908496		0.114286	0.993804	0.279177	0.654654	0.471444	0.0781407	0.238288	1005.61	900.831	1150.76	932.119	2933.24	1110	1202.37	1111.11
LOC101712961				84.4605	33.8706					-0.159717	-0.329578	0.137317	-0.306232		0.179901	-0.0176074	0.290277	0.205639		20.9902	0.322176	3.22549	4.27683	0.0695969	0.908496		0.0571429	0.993804	0.044226	0.763763	0.729607	0.027396	0.039942	169.902	150.92	208.973	153.398	215.263	187.593	232.458	219.156
Sf3b5				84.4386	70.8854					-0.256824	-0.471045	-0.175029	-0.493611		-0.337728	-0.183538	-0.0414744	1.95925		3.59234	1.04811	5.5495	4.27478	0.0696521	0.908496		0.2	0.993909	0.343837	0.545545	0.415811	0.161938	0.305559	671.113	578.369	710.321	569.377	634.46	706.138	779.314	3121.82
Nup160				84.4019	39.9277					0.297913	0.34095	-0.0882442	0.277881		-0.0697478	0.0753389	-0.128388	-0.705703		81.1059	-0.393641	3.68165	4.27135	0.0697448	0.908496		0.114286	0.993804	0.0627216	-0.654654	-0.685879	0.0781407	0.0603792	317.504	327.149	242.708	313.112	245.853	271.969	236.021	157.854
Ube2n				84.4	78.2942					0.0171489	-0.421899	-0.0647807	-0.242303		0.383511	-0.0733986	-0.108884	0.510605		40.0867	0.371572	5.99389	4.27117	0.0697495	0.908496		0.342857	0.993909	0.12752	0.436436	0.610536	0.279658	0.107908	1309.31	965.511	1236.97	1093.64	1688.12	1229.6	1199.7	1843.67
Cadps2				84.3508	11.8974					-0.141094	-0.168052	-0.215687	-0.473896		0.603606	0.44096	-0.193628	0.14779		75.5909	0.539728	0.737018	4.26657	0.069874	0.908496		0.114286	0.993804	0.0745612	0.654654	0.714983	0.0781407	0.0462152	28.671	28.1217	27.1759	22.5585	48.7174	43.4168	27.61	35.2488
Dexi				84.3492	16.2559					-0.287391	0.121564	-0.251833	-0.51596		0.111348	0.0974927	0.21595	0.508829		36.4655	0.462989	1.29919	4.26643	0.069878	0.908496		0.114286	0.993804	0.0320587	0.654654	0.750137	0.0781407	0.0320555	39.2899	52.4938	40.2952	33.3866	52.1163	51.6087	56.1106	68.9651
Spata24				84.3441	31.3336					-0.326323	-0.35024	-0.0840252	-0.338713		-0.258931	-0.0598577	0.161093	1.257		4.14167	0.674548	2.99234	4.26594	0.0698911	0.908496		0.0571429	0.993804	0.261123	0.763763	0.489327	0.027396	0.218447	121.055	119.048	143.376	120.011	126.892	145.815	170.113	364.749
Hmcn2				84.2774	8.8399					0.0837107	-0.843972	-0.844383	-0.140268		-0.200955	-0.0897262	0.334295	1.7013		99.7904	1.05756	0.327425	4.25971	0.0700601	0.908496		0.2	0.993909	0.247368	0.545545	0.496918	0.161938	0.210295	22.2996	11.2487	11.2452	18.9492	18.1274	19.6604	26.7193	70.4977
Ube2l3				84.2657	90.0036					-0.156829	-0.14377	-0.0626583	-0.247569		0.409046	-0.0938613	-0.119666	0.415307		54.5356	0.326943	6.9811	4.25862	0.0700899	0.908496		0.114286	0.993804	0.141445	0.654654	0.619837	0.0781407	0.101171	2314.92	2335.97	2471.13	2173.74	3427.21	2418.23	2375.35	3442.13
Agtrap				84.2653	85.609					-0.171882	-0.279076	-0.0775128	-0.349139		-0.107616	0.0744466	-0.0663995	0.977178		30.0687	0.509274	6.54336	4.25858	0.0700909	0.908496		0.0571429	0.993804	0.239085	0.763763	0.509801	0.027396	0.19683	1644.86	1527.01	1756.12	1454.57	1719.84	1951.3	1769.71	3649.02
Itgav				84.2149	80.3903					-0.28061	-0.0760179	-0.428875	0.147157		0.119941	0.338766	0.0666643	0.112974		91.9841	0.306929	6.13679	4.25387	0.0702192	0.908496		0.2	0.993909	0.0701402	0.545545	0.684	0.161938	0.0613717	1185.07	1365.78	1069.23	1594.44	1564.62	1821.05	1507.86	1557.08
Wfdc2				84.2064	94.4633					-0.37735	-0.410243	0.0332901	-0.507113		-0.353943	-0.0408989	0.116011	1.54025		3.83809	0.822198	7.71294	4.25308	0.0702408	0.908496		0.114286	0.993804	0.296872	0.654654	0.454386	0.0781407	0.258032	2979.66	2912.47	3961.11	2723.27	3028.41	3762.52	4194.93	11259.7
Pdcd11				84.1876	73.9501					0.0124823	0.330983	0.0564909	0.294895		-0.163135	-0.00700578	0.0504239	-0.575135		88.7604	-0.333954	5.72219	4.25132	0.0702887	0.908496		0.0571429	0.993804	0.0664146	-0.763763	-0.679456	0.027396	0.0638128	1085.25	1353.59	1118.9	1320.13	960.753	1070.67	1114.2	721.835
Zmynd15				84.1469	24.9729					-0.3939	-0.855534	-0.529165	0.261835		0.427626	-0.143515	-0.218624	1.45128		43.5562	0.863385	2.34894	4.24752	0.0703925	0.908496		0.114286	0.993804	0.232385	0.654654	0.505205	0.0781407	0.20158	70.0846	50.619	63.7227	110.988	124.626	83.5569	79.2673	254.405
Galnt10				84.1225	46.751					0.31794	0.0648277	0.0279533	0.307915		0.161708	-0.495536	-0.316274	-0.068534		86.5847	-0.346324	4.14224	4.24524	0.0704551	0.908496		0.114286	0.993804	0.0734205	-0.654654	-0.673101	0.0781407	0.0673215	447.055	374.956	365.468	443.952	401.069	253.947	287.678	341.761
Taf12				83.9712	64.5609					-0.00289702	-0.201112	0.0597206	-0.472832		0.296388	0.0325838	0.0721833	0.215966		10.5674	0.298143	5.19224	4.23112	0.0708429	0.908496		0.0571429	0.993804	0.059483	0.763763	0.700141	0.027396	0.0531551	746.507	650.548	779.666	538.698	918.833	765.119	786.439	868.961
LOC110349347				83.8409	22.8334					-0.208057	-0.32401	-0.324452	-0.0407385		0.821219	0.027543	-0.157599	0.206094		27.9798	0.49638	2.08781	4.21897	0.0711789	0.908496		0.0571429	0.993804	0.166678	0.763763	0.586415	0.027396	0.126539	72.2084	66.5546	66.534	81.2107	148.418	85.1952	74.8141	96.5512
Fanca				83.8104	37.3473					0.460137	0.158874	0.0367806	0.259771		0.105209	-0.13915	-0.0653816	-0.81624		84.8139	-0.42533	3.50759	4.21613	0.0712576	0.908496		0.0571429	0.993804	0.0676196	-0.763763	-0.683027	0.027396	0.0618897	313.257	254.033	233.337	272.507	244.72	206.435	217.317	128.735
Nutf2				83.787	59.3928					-0.1693	-0.294405	-0.0931209	-0.313167		0.0841906	-0.0693383	-0.118252	0.973393		8.87604	0.505013	4.89078	4.21395	0.0713182	0.908496		0.0571429	0.993804	0.240136	0.763763	0.509487	0.027396	0.197152	523.511	479.943	551.951	473.729	624.263	561.142	542.402	1157.08
LOC101721235				83.7782	40.0795					-0.24763	-0.315102	-0.0808149	-0.383276		-0.307492	0.0142911	0.148427	1.1716		1.66968	0.622475	3.69075	4.21313	0.0713411	0.908496		0.114286	0.993804	0.256574	0.654654	0.493352	0.0781407	0.214105	210.254	200.601	236.149	191.296	201.668	252.309	276.99	563.982
Atp6v0d1				83.719	97.8099					-0.157801	-0.246267	-0.0748922	-0.170371		0.121091	-0.0598044	-0.0373795	0.625424		22.7033	0.351287	8.84564	4.20761	0.0714947	0.908496		0.0285714	0.936696	0.168829	0.872872	0.587666	0.00465921	0.125531	8406.97	7906.88	8904.31	8334.03	10200.1	8997.93	9138.9	14468.9
Dnajc15				83.7093	40.6144					-0.130883	-0.341846	0.0597013	-0.429106		0.231661	-0.148247	0.00116348	0.757557		4.17058	0.449519	3.72922	4.20671	0.0715199	0.908496		0.2	0.993909	0.166128	0.545545	0.571052	0.161938	0.13928	242.11	209.038	276.444	196.71	311.565	239.202	265.412	449.04
Psmb2				83.6756	78.7279					-0.0516815	-0.333727	-0.0457417	-0.304543		0.0332621	-0.00743707	-0.0208484	0.730717		5.79689	0.398343	6.02578	4.20357	0.0716076	0.908496		0.0285714	0.936696	0.186012	0.872872	0.556758	0.00465921	0.151747	1271.08	1045.19	1276.33	1066.57	1348.23	1310.7	1298.56	2186.96
LOC101698847				83.6336	62.5587					-0.376345	0.0328122	-0.0579476	-0.157665		0.070666	0.0307629	0.083044	0.374672		42.9924	0.277931	5.08067	4.19966	0.071717	0.908496		0.0571429	0.993804	0.0601265	0.763763	0.688566	0.027396	0.0589758	534.13	709.604	666.277	621.713	728.496	708.595	734.781	899.612
LOC101720600				83.6301	31.095					-0.00167827	-0.262759	-0.328266	-0.438872		-0.364917	0.128596	0.190884	1.07701		23.2671	0.604209	2.97141	4.19934	0.071726	0.908496		0.2	0.993909	0.225708	0.545545	0.520825	0.161938	0.18568	151.85	126.548	120.886	111.89	117.828	166.295	173.676	321.837
Smim19				83.608	78.9447					-0.263393	-0.290722	0.00431728	-0.190915		0.00715774	-0.00302858	-0.0239716	0.760555		26.433	0.406449	6.0366	4.19728	0.0717837	0.908496		0.114286	0.993804	0.198283	0.654654	0.547099	0.0781407	0.160504	1104.36	1083.62	1329.74	1161.31	1332.37	1322.98	1303.9	2246.73
Cep192				83.5725	35.9523					0.0468464	0.277557	0.0234207	0.283527		-0.326715	-0.157377	0.124356	-0.271614		96.3643	-0.310153	3.40244	4.19397	0.0718764	0.908496		0.114286	0.993804	0.045934	-0.654654	-0.718331	0.0781407	0.0447301	221.935	260.594	218.344	261.679	171.077	192.508	234.239	177.777
Rps28				83.538	97.5136					-0.310195	-0.534396	-0.153248	-0.433345		-0.596086	-0.0923346	-0.0125111	2.13212		0.636068	1.15259	8.71898	4.19076	0.0719667	0.908496		0.342857	0.993909	0.356873	0.436436	0.405063	0.279658	0.319494	5579.16	4776	6220.46	5122.59	4576.04	6488.77	6857.96	30327.8
Macrod2				83.494	16.2992					-0.191364	-0.402439	-0.0249216	-0.193538		0.350935	0.0380899	0.0604581	0.362779		82.8695	0.412366	1.30276	4.18667	0.0720819	0.908496		0.0285714	0.936696	0.0191073	0.872872	0.808455	0.00465921	0.0151419	42.4755	36.5582	47.792	42.41	62.313	49.9703	50.7667	62.8349
Nans				83.4791	49.794					-0.0913553	-0.349873	-0.192365	-0.171988		0.111139	-0.0276728	-0.137137	0.859252		12.0419	0.45483	4.32793	4.18528	0.0721209	0.908496		0.0571429	0.993804	0.218204	0.763763	0.531158	0.027396	0.175543	376.97	314.963	351.412	356.425	433.925	394.028	365.164	729.498
Dnm1				83.464	52.6491					0.107678	0.329201	0.0488458	0.34047		-0.243265	0.00834352	0.121088	-0.712362		66.5558	-0.383486	4.51066	4.18388	0.0721606	0.908496		0.114286	0.993804	0.0775784	-0.654654	-0.675346	0.0781407	0.0660692	495.902	578.369	476.046	582.913	388.606	462.84	500.542	280.458
Unc5d				83.4495	2.86231					1.32204	-0.0692539	0.151583	1.14616		0.600536	-1.00454	-1.69241	-0.454112		97.2967	-1.25869	-0.417926	4.18253	0.0721985	0.908496		0.218604	0.993909	0.10138	-0.523114	-0.628581	0.183408	0.0950633	28.671	10.3113	12.1823	25.2656	16.9945	4.91511	2.67193	7.66279
March3				83.4304	26.8377					-0.11232	-0.361532	-0.249938	-0.0456173		0.556551	-0.229559	0.115469	0.326945		92.9093	0.408571	2.56332	4.18075	0.0722489	0.908496		0.114286	0.993804	0.112479	0.654654	0.648239	0.0781407	0.0821261	109.374	91.8642	99.3324	114.597	174.476	100.76	128.253	148.658
LOC106009877				83.39	27.0401					-0.484607	-0.619431	-0.285743	-0.110371		-0.349902	-0.0507266	-0.201413	2.10219		5.40658	1.14709	2.58082	4.17699	0.0723551	0.908496		0.2	0.993909	0.348165	0.545545	0.411988	0.161938	0.310482	70.0846	63.7425	80.5905	91.1365	77.0415	95.0255	85.5018	426.051
LOC101700274				83.3757	91.7456					-0.166546	-0.205711	-0.232488	-0.178632		0.0547287	-0.0334593	-0.113434	0.875541		19.1037	0.450696	7.24652	4.17567	0.0723927	0.908496		0.0285714	0.936696	0.232722	0.872872	0.51967	0.00465921	0.186832	2715.25	2642.5	2593.89	2692.59	3165.5	2977.74	2817.11	5592.31
Cacnb4				83.3038	8.74593					0.16209	0.725059	0.490584	0.304973		-0.165407	0.216182	-0.342317	-1.39116		94.5573	-0.755629	0.315501	4.16899	0.0725823	0.908496		0.0571429	0.993804	0.036978	-0.763763	-0.746495	0.027396	0.0333776	24.4234	36.5582	30.9242	27.0702	19.2604	25.3947	16.9222	7.66279
Kcnk7				83.2958	13.1478					0.391008	0.113478	0.482876	0.456378		0.151396	-0.222848	-0.105989	-1.2663		18.7134	-0.644541	0.908012	4.16824	0.0726036	0.908496		0.0571429	0.993804	0.043452	-0.763763	-0.754906	0.027396	0.0303734	45.6612	37.4956	48.7291	47.8241	38.5208	29.4907	32.0632	13.793
LOC101705523				83.2944	47.5099					-0.112223	-0.129531	-0.0646633	-0.141749		0.0243295	0.0363702	0.100529	0.286939		35.5909	0.227488	4.19088	4.16811	0.0726071	0.908496		0.0285714	0.936696	0.0401588	0.872872	0.800884	0.00465921	0.016906	347.237	343.085	358.909	340.183	381.809	385.017	402.571	458.235
Tnni2				83.2835	60.1662					-0.195676	-0.406358	-0.0861796	-0.519033		-0.197991	-0.129117	0.016093	1.51826		4.95844	0.790641	4.93579	4.1671	0.072636	0.908496		0.2	0.993909	0.304663	0.545545	0.448451	0.161938	0.265087	495.902	428.387	535.083	396.128	495.105	519.363	574.465	1629.11
Llgl1				83.2739	60.8023					0.15377	0.0943225	0.0781522	0.132158		-0.283747	-0.165813	-0.0351598	0.0263173		74.5428	-0.225181	4.97409	4.16621	0.0726613	0.908496		0.0285714	0.936696	0.0330335	-0.872872	-0.812028	0.00465921	0.0143515	719.96	690.856	683.145	709.24	531.36	576.706	631.467	659
Loxl4				83.1986	16.9209					0.395532	0.0668037	-0.228684	1.18717		-0.211616	-0.874409	-0.588829	0.254029		77.4846	-0.778426	1.37692	4.15921	0.0728608	0.908496		0.2	0.993909	0.180229	-0.545545	-0.549003	0.161938	0.158757	62.6514	49.6816	40.2952	109.183	40.7867	25.3947	31.1725	56.7047
Nop2				83.1793	44.5537					0.0305421	0.164854	0.134817	0.167443		-0.314421	-0.0736395	-0.147008	0.0374116		48.5435	-0.245571	4.00194	4.15742	0.0729122	0.908496		0.0571429	0.993804	0.0265331	-0.763763	-0.798899	0.027396	0.0173888	335.557	368.394	360.783	369.058	263.981	312.11	296.584	337.163
Ubxn11				83.1454	10.4156					-0.170441	-0.342835	-0.173785	-0.395328		-0.142244	0.203601	0.128729	0.892303		25.1319	0.600837	0.553176	4.15428	0.073002	0.908496		0.0285714	0.936696	0.135356	0.872872	0.631802	0.00465921	0.0928679	24.4234	21.56	24.3646	20.7539	24.9252	31.9482	30.2819	52.107
Tm7sf2				83.1194	35.8728					-0.274725	-0.193498	-0.0499437	-0.130541		-0.190436	0.226133	0.100278	0.512733		22.2407	0.343781	3.39712	4.15186	0.0730713	0.908496		0.114286	0.993804	0.12338	0.654654	0.63982	0.0781407	0.0875322	176.273	186.54	206.162	194.906	186.939	249.851	228.896	304.979
Atr				83.0952	53.6104					0.0304103	0.278175	0.0438298	0.211765		-0.11065	-0.063292	0.0366225	-0.42686		95.5837	-0.275309	4.56531	4.14961	0.0731357	0.908496		0.0571429	0.993804	0.0477696	-0.763763	-0.71633	0.027396	0.0456143	494.84	587.743	499.473	561.256	448.654	463.659	496.979	360.151
Fah				83.0844	86.433					-0.348141	-0.1186	-0.137769	-0.233551		-0.11273	0.0356342	-0.0273285	0.942485		18.9013	0.484925	6.6281	4.14861	0.0731645	0.908496		0.0285714	0.936696	0.240071	0.872872	0.509372	0.00465921	0.197271	1549.29	1816.66	1792.67	1677.45	1824.07	2021.75	1935.37	3791.55
Mrps21				83.0536	66.816					-0.167997	-0.416155	-0.188712	-0.381875		0.196092	-0.253988	-0.24551	1.45815		2.49368	0.761343	5.31418	4.14575	0.0732466	0.908496		0.342857	0.993909	0.299092	0.436436	0.454394	0.279658	0.258022	662.618	557.747	653.158	571.182	853.122	624.219	627.904	2047.5
Tomm20				83.0206	79.4434					-0.216463	-0.193792	-0.0752716	-0.249858		0.0436673	-0.0553178	-0.0474321	0.794467		16.6245	0.412778	6.07355	4.14269	0.0733347	0.908496		0.0285714	0.936696	0.216693	0.872872	0.53415	0.00465921	0.172665	1169.14	1187.67	1289.45	1142.36	1400.34	1307.42	1314.59	2357.08
Hic2				82.9454	28.2833					0.0683279	0.352984	0.0543193	0.165665		-0.424453	-0.0440044	-0.0781455	-0.094693		95.5331	-0.319577	2.71363	4.13572	0.0735358	0.908496		0.0285714	0.936696	0.0265425	-0.872872	-0.766741	0.00465921	0.026437	139.107	169.667	137.753	148.886	98.5678	128.612	125.581	124.137
Myo1e				82.9437	94.3188					-0.205676	0.54257	0.36827	0.400399		-0.367763	0.144221	0.0481335	-0.930155		77.2606	-0.520637	7.68607	4.13556	0.0735404	0.908496		0.114286	0.993804	0.087993	-0.654654	-0.639218	0.0781407	0.0879264	3538.21	5943.99	5267.43	5386.08	3162.1	4509.61	4218.98	2140.98
Spink2				82.8343	55.2078					-0.301918	0.0423001	-0.00137174	-0.885021		-0.263286	0.215118	0.199335	0.994844		5.8764	0.601727	4.66317	4.12542	0.0738343	0.908496		0.114286	0.993804	0.179816	0.654654	0.549093	0.0781407	0.158674	399.27	507.128	491.977	266.191	410.133	571.791	565.559	982.37
Cfap20				82.804	74.0802					-0.0957527	-0.350919	-0.115224	-0.208572		0.148729	-0.127763	-0.063896	0.813398		11.03	0.432467	5.73115	4.12261	0.0739161	0.908496		0.114286	0.993804	0.213963	0.654654	0.534368	0.0781407	0.172456	999.236	837.089	985.827	923.998	1183.95	977.288	1021.57	1877.38
Arhgef40				82.803	76.4366					0.10908	0.289227	0.217606	0.179562		-0.169669	-0.0317804	0.134548	-0.728574		84.0332	-0.364223	5.87882	4.12252	0.0739188	0.908496		0.0571429	0.993804	0.088537	-0.763763	-0.691776	0.027396	0.0573256	1288.07	1459.52	1388.78	1352.61	1061.59	1168.16	1311.03	720.303
Apbb2				82.8017	77.0726					0.06229	0.0841505	-0.0374352	0.391078		-0.0148436	-0.209082	-0.0962596	-0.179897		90.618	-0.25744	5.91439	4.1224	0.0739223	0.908496		0.0571429	0.993804	0.0879897	-0.763763	-0.680098	0.027396	0.0634644	1294.44	1314.22	1207.92	1626.02	1227	1072.31	1159.62	1094.25
LOC101714047				82.79	34.9115					-0.0371023	-0.170745	-0.0364388	-0.317478		0.334373	0.00719773	0.0566534	0.16354		37.8605	0.282558	3.32066	4.12132	0.0739537	0.908496		0.0285714	0.936696	0.0345302	0.872872	0.75224	0.00465921	0.0313067	198.573	180.916	198.665	163.324	257.183	204.796	211.973	228.351
Lrrc8a				82.7412	56.0969					0.084018	0.243891	0.00726021	0.14607		0.0427369	-0.0623368	-0.198948	-0.26269		77.1305	-0.238383	4.71305	4.1168	0.0740854	0.908496		0.0571429	0.993804	0.0299079	-0.763763	-0.758393	0.027396	0.0291786	571.296	638.362	541.643	596.448	555.152	516.087	469.369	449.04
LOC110348785				82.6757	21.6625					-0.489257	-0.452374	-0.0812753	-0.450799		-0.0489785	-0.31618	-0.175397	2.01426		3.59234	1.09815	1.94623	4.11073	0.0742626	0.908496		0.114286	0.993804	0.34013	0.654654	0.418735	0.0781407	0.30182	45.6612	46.8695	60.9114	46.9218	62.313	51.6087	57.0012	263.6
Plp2				82.6702	91.1312					-0.215745	-0.153008	-0.170286	-0.183078		0.0697234	-0.00543835	-0.128258	0.78609		8.18215	0.408057	7.15312	4.11022	0.0742776	0.908496		0.0285714	0.936696	0.21916	0.872872	0.534098	0.00465921	0.172715	2475.26	2585.32	2554.53	2531.97	3017.08	2863.87	2630.07	4957.83
LOC110350709				82.6658	26.5197					-0.726201	-0.23975	0.282474	-0.425912		0.0725176	0.0899586	0.180145	0.766768		11.9335	0.536349	2.53041	4.10981	0.0742895	0.908496		0.2	0.993909	0.10893	0.545545	0.611095	0.161938	0.107496	67.9608	95.6137	137.753	83.9178	118.961	120.42	128.253	193.102
Spcs1				82.6206	87.1919					-0.28396	-0.275633	-0.0639008	-0.243862		0.07311	-0.0698819	-0.129724	0.99385		7.96531	0.509129	6.70373	4.10563	0.0744121	0.908496		0.114286	0.993804	0.249481	0.654654	0.500149	0.0781407	0.206874	1699.02	1708.86	1979.15	1746.93	2176.42	1970.96	1890.84	4121.05
Dcxr				82.5554	71.8179					-0.229152	-0.402654	-0.331258	-0.289692		-0.152341	-0.101307	-0.239152	1.74556		6.85941	0.90256	5.60568	4.0996	0.0745895	0.908496		0.0571429	0.993804	0.336509	0.763763	0.422276	0.027396	0.297321	744.383	659.922	693.453	713.752	785.144	813.451	739.235	2928.72
Ing2				82.4845	35.6415					-0.150562	-0.395776	-0.133282	-0.0721		0.0741089	-0.14084	0.109849	0.708603		42.3347	0.405439	3.37636	4.09304	0.0747826	0.908496		0.114286	0.993804	0.169425	0.654654	0.578814	0.0781407	0.132758	187.954	158.419	190.231	198.515	219.795	189.232	225.333	341.761
Mrpl42				82.4831	42.978					-0.127116	-0.485351	0.0494656	-0.322314		0.0689675	-0.0261115	-0.0368524	0.879312		4.55367	0.481929	3.9009	4.09292	0.0747864	0.908496		0.114286	0.993804	0.200516	0.654654	0.537052	0.0781407	0.169898	271.843	211.85	307.368	237.316	311.565	291.63	289.459	547.123
Stk38l				82.4608	56.2414					-0.0896211	0.152577	0.15213	0.268839		-0.178753	0.0177859	-0.0974508	-0.225507		84.3079	-0.244719	4.72043	4.09085	0.0748474	0.908496		0.0571429	0.993804	0.0471017	-0.763763	-0.729883	0.027396	0.0398288	508.644	601.804	601.617	652.393	478.111	548.035	505.886	462.833
Acadl				82.4411	75.1717					0.0858371	0.0516107	0.121494	0.306409		-0.422994	-0.000105035	0.0405565	-0.182809		20.3831	-0.274645	5.79578	4.08903	0.0749012	0.908496		0.0285714	0.936696	0.0553309	-0.872872	-0.705758	0.00465921	0.0504601	1209.49	1181.11	1239.78	1409.46	849.723	1139.49	1172.09	1003.83
Armcx1				82.4164	4.61149					0.355467	-0.887347	-0.600179	-0.649357		0.721624	-0.334433	0.18902	1.2052		33.4442	0.955565	-0.193691	4.08674	0.0749689	0.908496		0.103754	0.993804	0.126538	0.67082	0.607662	0.0686078	0.11004	19.114	7.49912	9.37098	9.02341	24.9252	11.4686	16.9222	35.2488
Apopt1				82.371	72.013					-0.326329	-0.355804	-0.00256266	-0.301226		0.00482578	-0.1809	0.00920507	1.15279		17.4051	0.592625	5.61809	4.08255	0.0750933	0.908496		0.0571429	0.993804	0.266332	0.763763	0.4821	0.027396	0.226359	763.497	748.037	955.84	776.916	960.753	844.58	963.677	2130.26
Smim8				82.3407	44.2067					-0.101499	-0.444224	0.13245	-0.361513		-0.0186802	0.0469914	0.127285	0.619189		36.1764	0.39164	3.9788	4.07975	0.0751764	0.908496		0.2	0.993909	0.124164	0.545545	0.599769	0.161938	0.116018	296.267	233.41	348.601	247.242	313.831	328.493	347.351	488.886
Gapdh				82.331	99.6675					-0.113696	-0.196675	-0.0138252	-0.190689		0.171156	-0.0367059	0.0237708	0.356663		15.3451	0.263617	10.7714	4.07886	0.075203	0.908496		0.0571429	0.993804	0.0678112	0.763763	0.713757	0.027396	0.0467663	33264.7	31405.4	35649.1	31535.9	40526.1	35088.2	36590.3	46087.1
Spink4				82.3136	14.7163					-0.5709	-0.53	-0.530432	0.171618		0.125546	0.0644516	-0.250867	1.52058		58.8724	0.876867	1.10361	4.07724	0.0752509	0.908496		0.2	0.993909	0.255325	0.545545	0.488664	0.161938	0.219168	25.4853	26.2469	26.2388	43.3124	41.9197	40.1401	32.0632	111.877
Tcp11l1				82.3091	33.1478					0.413872	0.588336	-0.0126585	0.349943		0.186493	0.0743466	-0.39346	-1.20687		77.2461	-0.589378	3.14776	4.07683	0.0752632	0.908496		0.114286	0.993804	0.0732153	-0.654654	-0.67426	0.0781407	0.0666734	228.306	257.782	169.615	218.367	194.87	180.221	130.034	73.5628
Arhgdib				82.2914	95.1355					-0.0127099	-0.258345	-0.119314	-0.126987		0.356958	0.0591243	-0.0903629	0.191636		16.039	0.265495	7.89711	4.07519	0.075312	0.908496		0.0571429	0.993804	0.0786839	0.763763	0.689194	0.027396	0.0586505	4860.26	4099.2	4514	4490.05	6280.02	5108.44	4605.52	5599.97
Cfdp1				82.2518	62.0383					-0.19206	-0.374276	0.00961845	-0.223081		-0.0961144	-0.000357706	0.0639086	0.812362		12.6924	0.431109	5.04645	4.07154	0.0754209	0.908496		0.114286	0.993804	0.209092	0.654654	0.534306	0.0781407	0.172515	580.853	511.815	668.151	568.475	620.864	663.54	693.812	1166.28
LOC101717824				82.1817	5.00181					-0.214338	-0.282285	-0.102885	-0.652644		-0.35142	0.376589	0.492049	0.734934		11.4854	0.69632	-0.136513	4.06507	0.0756144	0.908496		0.2	0.993909	0.0770418	0.545545	0.704845	0.161938	0.0508921	13.8045	13.1235	14.9936	9.92576	12.4626	21.2988	23.1567	27.5861
Rpl6				82.1644	98.8941					-0.222055	-0.348133	-0.0620496	-0.245494		0.0193519	-0.0876947	-0.0536992	0.999773		10.3072	0.513665	9.59762	4.06347	0.0756623	0.908496		0.0571429	0.993804	0.247901	0.763763	0.5011	0.027396	0.205873	13185.5	12082	14732.1	12973	15587.3	14472.5	14817.6	30755.4
Nabp2				82.1432	43.4261					-0.0261134	-0.160704	-0.180842	-0.327248		0.312421	-0.0956345	-0.125961	0.604081		11.6372	0.374438	3.93021	4.06152	0.0757208	0.908496		0.114286	0.993804	0.16052	0.654654	0.589421	0.0781407	0.124126	302.638	275.592	271.759	245.437	382.942	288.353	282.334	468.963
LOC101697062				82.1087	12.6997					-0.470593	-0.370659	-0.142099	-0.112678		-0.0573423	-0.0265387	0.190026	0.989885		4.01879	0.611344	0.855321	4.05834	0.0758163	0.908496		0.0285714	0.936696	0.169847	0.872872	0.583075	0.00465921	0.129251	24.4234	26.2469	30.9242	31.582	32.8559	33.5866	39.1883	68.9651
Fam96a				82.107	62.9924					-0.138628	-0.318237	-0.0568835	-0.177187		-0.0598514	-0.0308451	0.0705162	0.711115		9.46151	0.378231	5.10759	4.05818	0.075821	0.908496		0.0571429	0.993804	0.196186	0.763763	0.552105	0.027396	0.155932	633.947	559.621	670.962	617.202	669.581	683.2	733	1143.29
CUNH9orf24				82.0285	11.8829					-0.0295371	-0.667628	-0.254166	-0.358843		0.157578	0.0708813	-0.225543	1.30726		10.7409	0.774151	0.734736	4.05094	0.0760392	0.908496		0.0571429	0.993804	0.224341	0.763763	0.522192	0.027396	0.184322	29.7329	18.7478	25.3017	23.4609	33.9889	31.9482	25.8287	76.6279
Rrm2b				82.0096	68.7459					0.123886	0.188329	0.0939752	0.0913572		-0.185744	-0.0534879	0.0753031	-0.333618		81.1493	-0.240899	5.43002	4.04919	0.0760917	0.908496		0.0285714	0.936696	0.0518331	-0.872872	-0.761252	0.00465921	0.0282208	966.318	1010.51	946.469	944.752	779.479	854.41	934.286	703.444
Txn				82.0032	92.8731					-0.268276	-0.29141	-0.00178091	-0.698311		-0.241145	0.0029993	-0.076838	1.57476		3.62848	0.823387	7.41365	4.04861	0.0761095	0.908496		0.114286	0.993804	0.30905	0.654654	0.443232	0.0781407	0.271369	2599.5	2558.14	3127.1	1929.21	2648.87	3137.48	2968.52	9328.68
Nckap5l				81.9901	47.4593					0.188304	0.32633	-0.178986	0.494243		-0.0231828	-0.0192819	-0.0794606	-0.707966		81.554	-0.407404	4.18807	4.0474	0.0761459	0.908496		0.2	0.993909	0.0916982	-0.545545	-0.636334	0.161938	0.0898301	417.322	459.321	323.299	516.139	360.282	361.261	346.461	223.754
LOC101720692				81.9517	99.906					-0.404369	0.00692411	-0.191115	-0.341591		-0.130143	0.152414	-0.115132	1.02301		4.95844	0.540009	11.9603	4.04386	0.0762529	0.908496		0.114286	0.993804	0.241271	0.654654	0.504008	0.0781407	0.202827	59458.3	79072.5	68930.1	62102.7	71905.8	87462.8	72657.9	159919
Tapbp				81.9193	83.455					-0.430649	0.114641	-0.0803643	-0.331151		-0.232618	0.283659	0.204319	0.472164		31.348	0.369944	6.36599	4.04087	0.0763435	0.908496		0.114286	0.993804	0.109597	0.654654	0.616657	0.0781407	0.103447	1241.35	1811.97	1582.76	1330.05	1424.14	2037.31	1928.24	2321.83
Pycard				81.874	94.1164					-0.370362	-0.252884	-0.233353	-0.367161		-0.390622	-0.0241261	-0.0667663	1.70528		33.3502	0.879835	7.64218	4.0367	0.07647	0.908496		0.342857	0.993909	0.333695	0.436436	0.424661	0.279658	0.294309	2787.46	3024.02	3065.25	2793.65	2748.57	3543.79	3440.56	11753.2
Calhm1				81.8601	3.3755					0.327352	0.158052	-0.12126	1.05908		-0.683008	-0.518269	-0.409218	0.187275		48.9194	-0.81008	-0.341641	4.03542	0.0765089	0.908496		0.103754	0.993804	0.123924	-0.67082	-0.617706	0.0686078	0.102693	16.9902	14.9982	12.1823	28.8749	7.93074	9.01104	9.79709	15.3256
LOC110350056				81.8521	0.983014					0.90899	0.642027	-1.14863	1.42292		-0.34235	-0.982404	0.0935397	-0.594087		92.6563	-1.23339	-0.886593	4.03468	0.0765314	0.908496		0.0689184	0.993804	0.14923	-0.75	-0.604516	0.0321045	0.112401	14.8664	12.1861	2.81129	21.6562	5.66482	3.27674	8.0158	4.59768
Uros				81.8518	41.0119					-0.186837	-0.182089	-0.127895	-0.109034		-0.0137014	-0.0308168	0.0762029	0.57417		28.2906	0.323665	3.75499	4.03466	0.0765321	0.908496		0.0285714	0.936696	0.157163	0.872872	0.605862	0.00465921	0.111387	241.049	241.846	251.142	254.46	271.911	268.693	289.459	409.193
Abcd4				81.8263	49.8446					-0.123912	-0.0872939	-0.0981558	-0.111327		-0.0347047	0.0861666	0.163017	0.20621		56.5595	0.213347	4.33161	4.0323	0.0766038	0.908496		0.0285714	0.936696	0.0305576	0.872872	0.839237	0.00465921	0.00917504	380.156	389.954	387.022	383.495	404.468	439.902	464.026	478.158
Gtf3c6				81.8071	46.4763					-0.144296	-0.441923	-0.138861	-0.241803		0.0674423	-0.179863	-0.0517902	1.13109		6.54861	0.580243	4.13047	4.03054	0.0766574	0.908496		0.114286	0.993804	0.264163	0.654654	0.485489	0.0781407	0.222631	309.009	251.22	310.18	288.749	358.016	301.46	329.538	749.421
Fopnl				81.7766	61.4817					-0.196553	-0.268245	-0.105845	-0.253825		-0.133625	0.059424	-0.0492294	0.947899		25.2114	0.48092	5.00983	4.02773	0.076743	0.908496		0.0571429	0.993804	0.247401	0.763763	0.503354	0.027396	0.20351	559.615	532.437	595.995	537.796	584.609	668.455	619.888	1238.31
Rras2				81.6567	43.1081					-0.439532	-0.279087	0.0648356	-0.109216		0.127417	-0.0579748	0.00863826	0.684919		29.8591	0.398919	3.91041	4.0167	0.0770807	0.908496		0.114286	0.993804	0.156318	0.654654	0.576729	0.0781407	0.134493	222.996	249.346	316.739	280.628	330.825	290.811	304.6	487.354
Znhit1				81.6294	49.3169					-0.40837	-0.352311	-0.0729907	-0.397472		-0.275997	-0.0698891	-0.072542	1.64957		6.84496	0.849886	4.29571	4.01418	0.0771579	0.908496		0.0571429	0.993804	0.325252	0.763763	0.431167	0.027396	0.286169	268.658	279.342	339.23	270.702	294.571	339.962	339.335	1121.83
Spon1				81.6288	2.65992					0.299079	0.714731	0.410532	0.969289		0.161997	-0.265369	-0.0419658	-2.24829		82.125	-1.01248	-0.446526	4.01412	0.0771597	0.908496		0.029401	0.941582	0.0276461	-0.878114	-0.766486	0.00412316	0.0265182	13.8045	18.7478	14.9936	22.5585	12.4626	9.01104	10.6877	1.53256
Mettl22				81.6113	28.1316					-0.063722	-0.194036	-0.254819	-0.248522		0.00433837	0.116445	-0.0895553	0.729871		67.8135	0.415339	2.69853	4.01251	0.0772092	0.908496		0.0571429	0.993804	0.172684	0.763763	0.582384	0.027396	0.129816	124.241	113.424	108.703	109.183	130.291	140.9	122.018	216.091
LOC101724508				81.5975	29.1146					-0.473367	-0.566778	-0.120055	-0.198314		-0.470693	-0.0199264	0.029444	1.81969		0.448139	0.969395	2.79643	4.01124	0.0772482	0.908496		0.114286	0.993804	0.328301	0.654654	0.428422	0.0781407	0.289589	87.0748	81.5529	111.515	105.574	87.2382	119.601	123.8	430.649
KEH21_t22				81.5073	89.3675					-0.0966394	-0.839719	0.00228026	-0.498194		0.0222939	-0.258036	-0.187417	1.85543		0.0144561	0.985916	6.917	4.00296	0.0775037	0.908496		0.342857	0.993909	0.331538	0.436436	0.423861	0.279658	0.295318	1963.43	1172.67	2102.85	1486.16	2132.24	1755.51	1843.63	7599.96
Galm				81.4741	80.2313					-0.0890393	-0.163122	-0.236505	-0.100871		0.0482421	0.109169	-0.131473	0.5636		26.0065	0.316816	6.12494	3.9999	0.0775982	0.908496		0.114286	0.993804	0.166524	0.654654	0.589703	0.0781407	0.123901	1340.1	1272.97	1209.79	1329.15	1473.99	1537.61	1301.23	2107.27
Ctsc				81.4698	97.2606					0.0854182	-0.267699	-0.123064	-0.237708		0.197881	0.0302837	-0.00643607	0.321325		54.6585	0.270787	8.59014	3.99951	0.0776104	0.908496		0.114286	0.993804	0.0541706	0.654654	0.699216	0.0781407	0.0536067	8408.03	6582.35	7276.57	6720.64	9089.77	8092.73	7889.33	9901.86
Lsm7				81.3992	41.301					-0.301489	-0.239451	-0.303691	-0.518718		-0.346103	-0.139211	-0.193191	2.04185		1.07698	1.07367	3.76983	3.99303	0.0778114	0.908496		0.2	0.993909	0.359728	0.545545	0.40284	0.161938	0.322413	185.83	194.04	185.545	159.714	180.141	208.073	200.395	947.121
Copz2				81.3784	32.1359					-0.205508	-0.480922	-0.127367	-0.474034		0.0946853	-0.390153	-0.114512	1.69781		6.41128	0.893537	3.06131	3.99111	0.077871	0.908496		0.114286	0.993804	0.320619	0.654654	0.435114	0.0781407	0.281285	129.55	106.862	136.816	107.379	159.748	113.867	138.05	487.354
Znf276				81.3412	51.7094					0.113479	0.147182	0.312964	0.273182		-0.608079	-0.000811049	0.227431	-0.465347		40.8312	-0.384681	4.45605	3.9877	0.0779772	0.908496		0.114286	0.993804	0.104222	-0.654654	-0.661235	0.0781407	0.0741722	478.911	490.255	550.077	535.088	290.039	442.36	518.355	320.305
Psd4				81.2936	90.5674					-0.037821	0.266853	0.100479	0.340565		-0.177546	0.021087	0.0413528	-0.55497		69.0712	-0.323226	7.06744	3.98332	0.0781134	0.908496		0.114286	0.993804	0.0738678	-0.654654	-0.664975	0.0781407	0.0719707	2667.46	3294.92	2935.93	3467.7	2421.14	2778.68	2818	1863.59
Pigu				81.2772	38.764					-0.406258	0.102993	-0.118085	-0.23945		0.440478	0.204189	-0.071107	0.0872397		24.1489	0.331333	3.5954	3.98182	0.0781605	0.908496		0.114286	0.993804	0.0807012	0.654654	0.654635	0.0781407	0.078152	184.768	263.406	225.841	207.539	333.091	282.619	233.349	260.535
Fkbp3				81.2596	80.4915					-0.0335512	-0.475451	-0.185072	-0.172296		0.110253	-0.171622	-0.0164502	0.944189		10.7047	0.493954	6.14362	3.98021	0.0782108	0.908496		0.0571429	0.993804	0.234323	0.763763	0.509956	0.027396	0.196671	1373.02	1010.51	1236.03	1247.04	1517.04	1247.62	1389.4	2704.97
Hddc2				81.2493	81.0698					-0.0942765	-0.302863	0.0799216	-0.674167		-0.0614864	-0.0197955	0.0898693	0.982798		6.44742	0.53839	6.18307	3.97926	0.0782405	0.908496		0.114286	0.993804	0.213943	0.654654	0.519212	0.0781407	0.187289	1341.16	1160.49	1513.41	896.927	1372.02	1412.28	1523.89	2830.64
Drap1				81.242	83.0141					-0.295981	-0.327101	-0.191785	-0.288717		-0.2687	-0.0814107	-0.0172793	1.47097		7.90748	0.742563	6.33282	3.97859	0.0782613	0.908496		0.0571429	0.993804	0.31585	0.763763	0.440121	0.027396	0.275148	1231.79	1205.48	1324.12	1238.01	1255.32	1429.48	1494.5	4194.61
CUNH21orf59				81.234	34.8753					-0.137892	-0.0873656	-0.0460047	-0.379708		0.293708	0.139201	-0.203812	0.421873		14.9837	0.337806	3.3189	3.97786	0.0782843	0.908496		0.2	0.993909	0.0963038	0.545545	0.659152	0.161938	0.0754151	183.707	190.29	195.854	155.203	248.119	222.818	175.457	271.263
Cetn2				81.2206	68.8471					-0.301387	-0.427784	-0.0576404	-0.390281		-0.219894	-0.148012	-0.0112497	1.55625		5.50054	0.794382	5.43558	3.97663	0.0783227	0.908496		0.114286	0.993804	0.319365	0.654654	0.435968	0.0781407	0.280233	648.813	594.305	768.421	609.983	686.576	721.702	793.564	2354.01
Ppm1f				81.2032	59.429					0.0338461	0.21134	0.0497701	0.150716		-0.285521	-0.0916152	-0.0492595	-0.0192759		87.7268	-0.221522	4.89396	3.97503	0.0783728	0.908496		0.0285714	0.936696	0.0207094	-0.872872	-0.788516	0.00465921	0.0200549	626.514	708.666	633.478	679.463	501.903	574.249	591.388	603.828
LOC110347474				81.197	1.56849					0.538735	0.150458	0.26491	1.26317		-0.386169	-0.999888	0.494717	-1.32594		34.8609	-1.06265	-0.678761	3.97446	0.0783907	0.908496		0.218604	0.993909	0.0865038	-0.523114	-0.646195	0.183408	0.08342	13.8045	10.3113	11.2452	23.4609	6.79778	4.09593	13.3597	3.06512
CUNH12orf50				81.1815	0.549331					-0.428263	-0.245926	-0.563438	-0.603458		2.07061	-1.63043	-1.01797	2.41886		31.7167	2.02023	-1.13123	3.97304	0.0784353	0.908496		0.185877	0.993909	0.242631	0.571429	0.509521	0.13896	0.197117	3.18566	3.74956	2.81129	2.70702	22.6593	0.819185	1.78129	29.1186
Slc22a20				81.1664	73.661					-0.00240769	-0.621791	-0.342399	-0.118287		0.250007	-0.232503	-0.151234	1.21861		68.6664	0.648258	5.70539	3.97166	0.0784786	0.908496		0.342857	0.993909	0.261846	0.436436	0.483081	0.279658	0.225277	1001.36	651.486	790.911	923.998	1193.01	853.591	903.113	2335.62
Ndufa11				81.1346	70.7047					-0.46609	-0.300744	-0.141704	-0.365829		-0.406727	-0.149677	0.00714686	1.82362		2.85508	0.9439	5.53919	3.96874	0.0785704	0.908496		0.342857	0.993909	0.344189	0.436436	0.41551	0.279658	0.305945	592.533	664.609	742.182	635.248	617.465	738.086	822.955	2901.13
Atpif1				81.1323	91.1167					-0.268606	-0.395985	-0.25614	-0.341468		-0.310394	-0.0258318	-0.256075	1.8545		1.79978	0.955742	7.14714	3.96853	0.0785769	0.908496		0.114286	0.993804	0.35092	0.654654	0.410211	0.0781407	0.312783	2064.31	1889.78	2082.23	1962.59	2005.35	2442.81	2082.33	8996.12
Cebpd				81.0931	53.8778					-0.306415	-0.18632	0.0392702	-0.386701		-0.217149	0.0167622	0.166225	0.874327		14.4778	0.470637	4.58138	3.96493	0.0786901	0.908496		0.2	0.993909	0.217194	0.545545	0.524654	0.161938	0.181888	385.465	419.013	490.102	364.546	410.133	482.5	535.277	875.091
Med27				81.053	39.7542					-0.133599	-0.0866986	-0.103755	-0.191854		0.0710551	-0.0707239	0.128193	0.387383		14.8753	0.266472	3.66769	3.96126	0.0788059	0.908496		0.0285714	0.936696	0.0870916	0.872872	0.704786	0.00465921	0.0509202	236.801	244.659	241.771	227.39	273.044	247.394	284.115	340.228
Pde8a				81.0367	79.6025					0.289708	0.131483	-0.0322068	0.316027		0.174984	-0.173105	-0.145	-0.56189		71.8757	-0.335599	6.08522	3.95977	0.078853	0.908496		0.114286	0.993804	0.0847058	-0.654654	-0.654764	0.0781407	0.0780732	1690.53	1514.82	1352.23	1721.67	1561.22	1226.32	1250.46	936.393
Pard3				81.0119	30.3867					0.115108	0.358154	0.0933858	0.111912		0.0824019	-0.107657	-0.155529	-0.497775		74.1308	-0.32878	2.91079	3.95749	0.078925	0.908496		0.0285714	0.936696	0.0452445	-0.872872	-0.726723	0.00465921	0.0411356	164.593	194.977	162.118	164.226	160.881	140.9	136.269	107.279
Msh6				81.0013	60.6867					0.181273	0.00579898	0.0864156	0.14743		-0.0657857	-0.117178	-0.0126736	-0.225281		74.7308	-0.209739	4.96862	3.95652	0.0789558	0.908496		0.0285714	0.936696	0.0114586	-0.872872	-0.8263	0.00465921	0.0114544	731.641	647.736	685.019	714.654	616.332	594.728	639.482	551.721
Gart				80.952	89.4254					0.0937087	0.0252374	0.0865865	0.21426		-0.23385	-0.0378825	-0.0469414	-0.101118		62.9274	-0.209473	6.92156	3.95201	0.0790986	0.908496		0.0285714	0.936696	0.0125485	-0.872872	-0.820929	0.00465921	0.0124966	2671.71	2547.82	2658.55	2904.64	2128.84	2438.71	2423.44	2334.09
Dhx38				80.9377	72.0781					0.0546862	0.217826	0.177531	0.210648		-0.138058	-0.000933849	0.0730149	-0.594713		75.1138	-0.309061	5.62111	3.95069	0.0791403	0.908496		0.0571429	0.993804	0.0817663	-0.763763	-0.697313	0.027396	0.0545436	1043.84	1168.92	1136.7	1163.12	913.169	1004.32	1057.19	665.13
Rps10				80.8081	98.3303					-0.299514	-0.492013	-0.0609199	-0.379383		-0.223281	-0.207595	-0.0260083	1.68871		3.67907	0.86661	9.09797	3.93883	0.079518	0.908496		0.114286	0.993804	0.333382	0.654654	0.424037	0.0781407	0.295096	8051.23	7045.42	9499.37	7617.57	8488.16	8580.96	9732.07	31946.2
Rwdd4				80.6609	69.9241					-0.052792	-0.242866	0.0409548	-0.349008		0.266687	-0.114859	0.0249721	0.426912		17.9834	0.308544	5.49434	3.92536	0.0799492	0.908496		0.2	0.993909	0.106209	0.545545	0.62878	0.161938	0.0949264	887.738	778.033	947.406	722.776	1108.04	850.314	936.958	1238.31
Med21				80.6491	50.3					-0.181015	-0.200407	-0.112738	-0.321059		0.0416514	0.0177034	-0.175247	0.931113		6.36068	0.472942	4.36247	3.92429	0.0799838	0.908496		0.0571429	0.993804	0.244848	0.763763	0.505373	0.027396	0.201405	361.042	356.208	378.588	327.55	421.462	414.508	362.492	781.605
Akap8				80.6443	78.4171					0.0484822	0.134526	0.0498132	0.185368		-0.218327	-0.0367241	-0.0126774	-0.150461		70.3	-0.207824	6.00287	3.92384	0.0799981	0.908496		0.0285714	0.936696	0.0120436	-0.872872	-0.827557	0.00465921	0.0112189	1368.77	1452.95	1370.04	1505.11	1137.5	1290.22	1311.92	1192.33
LOC101717366				80.6366	6.62089					0.172046	-0.68834	-0.303473	-0.441423		0.625811	0.419285	0.489926	-0.273831		59.8988	0.674468	0.0688761	3.92314	0.0800207	0.908496		0.0571429	0.993804	0.0591444	0.763763	0.698376	0.027396	0.0540194	21.2378	11.2487	14.9936	13.5351	29.4571	25.3947	26.7193	15.3256
Nfkb2				80.6212	57.0004					-0.382262	0.00379672	-0.089749	-0.136393		-0.154747	0.0980138	0.190273	0.471068		57.4196	0.312291	4.76011	3.92173	0.0800661	0.908496		0.2	0.993909	0.117883	0.545545	0.621458	0.161938	0.100022	423.693	553.997	519.152	502.604	496.238	591.452	630.576	766.279
LOC106008095				80.5959	19.1688					-0.108957	-0.312027	0.0819642	-0.535461		0.431242	-0.150025	0.318946	0.274318		57.7015	0.439856	1.65182	3.91942	0.0801405	0.908496		0.114286	0.993804	0.0509423	0.654654	0.707922	0.0781407	0.0494439	57.3419	49.6816	65.5969	42.41	83.8393	55.7046	77.486	75.0954
LOC101697345				80.5861	98.6917					-0.107455	-0.325503	0.0229874	-0.378312		-0.0739294	-0.0417727	0.102063	0.801922		7.67618	0.432152	9.37121	3.91852	0.0801695	0.908496		0.114286	0.993804	0.202932	0.654654	0.536674	0.0781407	0.170257	12367.8	10632.8	13538.3	10250.6	12658.6	12943.9	14301.1	23230.5
Lrmda				80.5082	37.8966					-0.0854527	-0.46318	-0.0902923	-0.340725		-0.142914	-0.0884924	0.0911556	1.1199		12.5334	0.579453	3.54091	3.91141	0.0803994	0.908496		0.2	0.993909	0.258443	0.545545	0.488714	0.161938	0.219113	213.439	164.043	212.721	178.664	205.066	212.988	241.365	493.484
Nipal2				80.5074	32.36					0.0973871	0.154966	-0.0250513	0.333578		-0.0335713	-0.0525394	-0.312246	-0.162523		34.8319	-0.283699	3.0772	3.91134	0.0804018	0.908496		0.0285714	0.936696	0.035566	-0.872872	-0.753091	0.00465921	0.0310071	183.707	191.227	168.678	216.562	167.679	165.475	138.05	153.256
Ccdc181				80.4863	14.7886					-0.701812	-0.103277	-0.251557	-0.156797		0.127893	-0.327769	0.221187	1.19213		9.30972	0.701751	1.11565	3.90941	0.0804641	0.908496		0.2	0.993909	0.213645	0.545545	0.532026	0.161938	0.174706	24.4234	37.4956	33.7355	36.0937	44.1856	31.9482	47.2041	93.4861
Bcl2l1				80.4427	77.1232					-0.0696745	-0.0472355	-0.186309	-0.258301		0.115619	0.0332844	-0.095221	0.507838		46.6426	0.29599	5.91626	3.90542	0.0805934	0.908496		0.114286	0.993804	0.144448	0.654654	0.607193	0.0781407	0.11039	1177.63	1196.11	1086.1	1033.18	1339.16	1264.82	1156.95	1757.84
Adora2a				80.3365	19.27					0.388073	-0.714324	-0.154823	-0.841603		0.232074	0.262269	0.211682	0.616651		46.7799	0.59421	1.66226	3.89573	0.080909	0.908496		0.2	0.993909	0.0871416	0.545545	0.664675	0.161938	0.0721458	79.6416	36.5582	54.3517	33.3866	71.3767	72.9075	70.3609	93.4861
Znf154				80.3103	29.0929					-0.108744	0.148203	0.495555	0.26632		-0.392535	-0.0624816	0.126386	-0.472703		68.8688	-0.395851	2.79493	3.89334	0.080987	0.908496		0.114286	0.993804	0.0809795	-0.654654	-0.651657	0.0781407	0.0799882	128.488	153.732	195.854	166.933	105.366	132.708	151.409	99.6163
Pigx				80.308	36.9281					-0.343527	-0.188348	-0.0627237	-0.23612		0.0698087	0.00492336	-0.154905	0.910891		6.87387	0.473858	3.47743	3.89313	0.080994	0.908496		0.0571429	0.993804	0.230545	0.763763	0.51802	0.027396	0.188485	174.15	194.04	211.784	187.687	232.258	221.999	198.614	416.856
LOC106010210				80.2903	44.026					0.135037	0.126592	-0.0492961	0.856912		0.196115	-0.406168	-0.815679	-0.0435135		56.7691	-0.535098	3.9649	3.89152	0.0810466	0.908496		0.342857	0.993909	0.155083	-0.436436	-0.561874	0.279658	0.147217	336.618	334.648	296.123	555.842	351.219	231.01	173.676	297.316
Psmb8				80.2696	45.6523					-0.580674	-0.0110402	-0.141019	-0.507498		-0.730164	0.411898	0.0783746	1.48012		23.5779	0.818382	4.07025	3.88963	0.0811085	0.908496		0.342857	0.993909	0.27774	0.436436	0.471066	0.279658	0.238717	204.944	304.652	278.318	215.66	184.673	408.773	324.194	858.233
Med4				80.2111	48.8616					-0.175851	-0.244527	-0.0214502	-0.215757		0.149907	-0.0525092	-0.0946063	0.654794		15.4246	0.356973	4.26663	3.8843	0.0812833	0.908496		0.114286	0.993804	0.18581	0.654654	0.563348	0.0781407	0.145926	345.114	329.024	384.21	335.671	432.792	376.006	365.164	614.556
Uba52				80.1876	99.0748					-0.32401	-0.281037	-0.223181	-0.273684		-0.106577	-0.135676	-0.158168	1.50233		1.92266	0.752146	9.74688	3.88215	0.0813537	0.908496		0.0285714	0.936696	0.323943	0.872872	0.433139	0.00465921	0.283724	12839.3	13227.5	13768.8	13295.1	14927.9	14629.8	14403.5	45535.4
LOC101721883				80.1549	5.37767					-0.406391	-1.34318	0.162074	-0.209489		0.625322	-0.338933	0.229421	1.28118		28.3267	0.948281	-0.0889044	3.87917	0.0814518	0.908496		0.114286	0.993804	0.139044	0.654654	0.599795	0.0781407	0.115998	11.6808	5.62434	17.8049	13.5351	24.9252	12.2878	18.7035	39.8465
Snn				80.1262	85.5005					0.146308	0.0927393	0.11927	0.0510149		-0.109662	0.022406	-0.100762	-0.221314		61.8721	-0.202401	6.52962	3.87655	0.081538	0.908496		0.0285714	0.936696	0.0150485	-0.872872	-0.849555	0.00465921	0.00758124	2112.09	2035.07	2072.86	1977.03	1768.56	1938.19	1779.51	1636.77
Hsph1				80.1238	80.1735					0.130796	0.126561	0.178795	0.0793899		-0.0938433	0.0236014	-0.0181361	-0.427165		62.2262	-0.247369	6.12009	3.87634	0.081545	0.908496		0.0285714	0.936696	0.0633384	-0.872872	-0.74392	0.00465921	0.0343323	1566.28	1561.69	1619.31	1511.42	1340.3	1454.05	1412.56	1063.6
LOC101709062				80.1121	22.06					-0.00486204	0.0315804	-0.480594	-0.399027		0.0680744	0.302613	-0.0747962	0.557013		50.3433	0.431028	1.9919	3.87527	0.0815803	0.908496		0.114286	0.993804	0.0790548	0.654654	0.662696	0.0781407	0.0733073	78.5797	80.6155	56.2259	59.5545	82.7063	97.483	74.8141	116.474
LOC101721530				80.0446	38.6773					-0.144943	-0.166493	-0.243537	-0.125038		-0.0108323	-0.18471	0.210209	0.665344		46.1655	0.374166	3.59082	3.86912	0.0817835	0.908496		0.2	0.993909	0.185991	0.545545	0.569971	0.161938	0.140203	219.811	216.537	205.225	222.878	241.321	213.807	281.444	386.205
Terb2				79.9948	34.485					-0.219894	0.0274335	-0.0558426	-0.435369		0.0826396	0.464668	-0.143074	0.279439		15.9595	0.350214	3.28389	3.86459	0.0819336	0.908496		0.114286	0.993804	0.0956675	0.654654	0.642954	0.0781407	0.0854964	168.84	200.601	189.294	145.277	208.465	271.969	178.129	239.079
LOC101696396				79.9525	99.8699					-0.246466	-0.46692	-0.075726	-0.33283		-0.278464	-0.142319	0.0705025	1.47222		9.47597	0.747263	11.7841	3.86074	0.0820614	0.908496		0.2	0.993909	0.313631	0.545545	0.440862	0.161938	0.274245	55673.7	47784.4	62668.4	52438.7	54452.5	59841.5	69353.6	183245
Setd4				79.9278	26.2667					-0.347171	-0.0520237	-0.153691	-0.156199		-0.0940298	0.0220458	0.191594	0.589474		62.1106	0.374198	2.50221	3.85848	0.0821363	0.908496		0.0571429	0.993804	0.124685	0.763763	0.633972	0.027396	0.0914059	89.1986	109.675	102.144	101.965	106.499	115.505	130.034	171.647
Il12b				79.9095	69.5555					0.0459635	-0.51883	-0.0277527	-0.240681		0.163862	-0.204783	0.194289	0.587933		33.4225	0.381227	5.47393	3.85682	0.0821916	0.908496		0.114286	0.993804	0.136458	0.654654	0.589652	0.0781407	0.123942	928.09	627.114	881.81	760.674	1007.2	779.864	1028.69	1351.72
Sptssa				79.898	74.3404					-0.207547	-0.203944	-0.11476	-0.0962413		0.146737	-0.0734761	-0.088601	0.637832		50.3722	0.341023	5.74856	3.85577	0.0822266	0.908496		0.0285714	0.936696	0.194482	0.872872	0.558938	0.00465921	0.149808	947.204	949.575	1010.19	1023.26	1211.14	1039.55	1028.69	1702.67
Batf				79.8689	52.6419					0.148459	-0.588451	-0.225891	-0.319595		0.432123	-0.212779	-0.151678	0.917814		6.54861	0.54264	4.51	3.85313	0.0823147	0.908496		0.114286	0.993804	0.203524	0.654654	0.529197	0.0781407	0.177443	495.902	297.152	382.336	358.23	603.87	385.836	402.571	845.972
Atp5i				79.8683	85.7391					-0.261574	-0.603768	-0.0638433	-0.446715		-0.489538	-0.206902	-0.108794	2.18113		0.383086	1.1443	6.55757	3.85308	0.0823165	0.908496		0.485714	0.993909	0.374473	0.327327	0.390532	0.428692	0.338799	1275.33	1005.82	1462.81	1121.61	1088.78	1324.62	1417.91	6937.89
LOC101726720				79.8465	57.022					-0.256746	-0.215839	-0.132848	-0.328091		-0.139513	0.0328947	-0.124532	1.16467		2.28406	0.577048	4.76298	3.85109	0.0823828	0.908496		0.0571429	0.993804	0.285178	0.763763	0.467293	0.027396	0.24302	442.807	455.571	482.606	421.393	480.377	541.481	485.401	1187.73
LOC110350442				79.8344	1.40224					-0.301941	-0.650248	-0.140171	-0.506891		0.246035	-0.626496	0.373549	1.60616		1.79256	1.06154	-0.739766	3.84999	0.0824196	0.908496		0.0689184	0.993804	0.231344	0.75	0.519073	0.0321045	0.187429	7.43321	5.62434	8.43388	6.31639	11.3296	5.7343	12.469	30.6512
LOC106007699				79.8207	28.399					-0.16031	-0.325921	0.0204731	-0.224717		0.089661	-0.00343418	0.0250901	0.579157		11.2107	0.359368	2.72277	3.84875	0.0824611	0.908496		0.0571429	0.993804	0.118118	0.763763	0.63252	0.027396	0.0923826	118.931	105.925	134.942	113.695	141.62	132.708	135.378	199.233
Scand1				79.8199	61.5685					-0.319969	-0.262107	-0.146077	-0.314338		-0.236043	-0.0538469	-0.0410466	1.37343		5.84749	0.682877	5.01349	3.84867	0.0824636	0.908496		0.0571429	0.993804	0.309918	0.763763	0.445108	0.027396	0.269102	491.654	511.815	554.762	493.581	521.163	591.452	596.732	1592.33
Camsap1				79.7346	47.0329					0.140552	0.406167	0.208571	0.379818		0.106791	-0.0663827	-0.0176557	-1.15786		87.64	-0.491841	4.16174	3.84091	0.0827236	0.908496		0.0285714	0.936696	0.0826456	-0.872872	-0.689011	0.00465921	0.0587452	389.713	468.695	408.575	460.194	380.676	337.504	349.132	157.854
Rpl23a				79.6752	97.3762					-0.129684	-0.507303	-0.159451	-0.294639		-0.0353428	-0.148819	-0.14717	1.42241		3.39718	0.714257	8.64917	3.83551	0.082905	0.908496		0.114286	0.993804	0.311659	0.654654	0.4424	0.0781407	0.272377	6929.88	5333.75	6788.34	6181.04	7398.25	6838.56	6846.38	20323.3
Fut7				79.6402	33.5237					0.254264	-1.06147	-0.361936	-0.416007		0.218646	-0.478705	0.0102062	1.835		27.1919	1.01007	3.18459	3.83234	0.083012	0.908496		0.485714	0.993909	0.30648	0.327327	0.442265	0.428692	0.272541	185.83	74.0538	120.886	116.402	181.274	111.409	156.753	557.851
Atox1				79.5418	78.8941					-0.502289	-0.391136	-0.035093	-0.444343		-0.618953	-0.199999	-0.0639411	2.25575		1.15649	1.18814	6.03482	3.8234	0.0833141	0.908496		0.685714	0.993909	0.379263	0.218218	0.386821	0.603645	0.343813	735.888	794.906	1017.69	766.088	678.645	907.657	997.521	4983.88
Asb14				79.5178	7.28587					-0.467	-0.195258	0.0151306	-0.790822		0.626428	-0.168873	-0.264827	1.24522		64.3368	0.837756	0.146712	3.82122	0.0833879	0.908496		0.2	0.993909	0.186129	0.545545	0.559209	0.161938	0.149567	13.8045	16.873	19.6791	10.8281	30.59	17.2029	16.0316	47.5093
Ssr2				79.5172	92.8659					-0.22016	-0.29562	-0.126479	-0.28147		-0.0761672	-0.106998	-0.0600926	1.16699		12.9237	0.574251	7.41262	3.82117	0.0833898	0.908496		0.0285714	0.936696	0.289454	0.872872	0.463401	0.00465921	0.247498	2857.54	2711.87	3049.32	2738.61	3157.57	3090.79	3192.96	7475.82
LOC101698271				79.4886	16.9281					-0.0417223	-0.754315	-0.387718	-0.091108		0.258944	-0.314494	-0.000839315	1.33125		3.05023	0.755433	1.38357	3.81857	0.0834778	0.908496		0.114286	0.993804	0.243849	0.654654	0.500375	0.0781407	0.206636	46.7231	28.1217	36.5468	45.1171	57.7811	38.5017	48.0948	122.605
LOC110345873				79.4562	4.25009					-0.226309	-0.00705745	-0.392756	-0.681596		0.250672	0.242705	-0.162948	0.977289		6.339	0.718696	-0.232005	3.81563	0.0835779	0.908496		0.0571429	0.993804	0.115353	0.763763	0.642365	0.027396	0.0858767	12.7427	14.9982	11.2452	9.02341	18.1274	18.0221	13.3597	30.6512
Kifc3				79.4239	38.8869					0.14458	0.206749	0.297913	0.0337742		-0.55482	-0.110272	0.14264	-0.160563		62.6166	-0.32369	3.60545	3.8127	0.0836777	0.908496		0.0571429	0.993804	0.0735595	-0.763763	-0.690608	0.027396	0.0579229	272.905	284.966	303.62	252.656	167.679	228.553	272.537	220.688
Lpcat3				79.4072	72.3455					-0.275849	-0.0948113	-0.139916	-0.0339348		0.0799765	-0.0312797	-0.00130742	0.497121		30.3072	0.285304	5.63427	3.81118	0.0837293	0.908496		0.0285714	0.936696	0.141245	0.872872	0.609082	0.00465921	0.108983	839.953	952.388	923.042	993.478	1075.18	995.31	1016.22	1436.01
Ndufa6				79.3996	65.421					-0.135329	-0.293955	-0.206812	-0.412743		-0.16201	0.00513897	-0.175015	1.38073		1.48898	0.686086	5.23503	3.81049	0.0837529	0.908496		0.114286	0.993804	0.31109	0.654654	0.443607	0.0781407	0.270915	650.937	583.056	619.422	536.893	638.991	717.606	633.248	1863.59
LOC110350423				79.3452	10.4445					0.0146823	-0.5201	-0.664431	-0.0598878		-0.0657272	0.25384	0.0147268	1.0269		53.7333	0.666135	0.562168	3.80556	0.0839214	0.908496		0.114286	0.993804	0.155136	0.654654	0.585169	0.0781407	0.127547	27.6091	18.7478	16.8678	26.1679	26.0582	32.7674	27.61	56.7047
Park7				79.3251	93.7983					-0.336126	-0.403192	-0.143983	-0.34763		-0.33776	-0.229717	-0.0434477	1.84186		5.26924	0.935823	7.57892	3.80374	0.0839835	0.908496		0.2	0.993909	0.355856	0.545545	0.405935	0.161938	0.318353	2663.21	2542.2	3042.76	2642.06	2660.2	2867.15	3262.43	12055.1
Nr1h3				79.2775	96.5884					-0.432713	-0.0967373	-0.0140357	-0.212873		-0.213646	0.0969971	0.115762	0.757246		48.2038	0.414973	8.28842	3.79943	0.0841313	0.908496		0.2	0.993909	0.199011	0.545545	0.541282	0.161938	0.165908	4668.06	5892.43	6240.14	5436.61	5433.69	6739.44	6827.68	10651.3
LOC110347269				79.2526	0.621612					0.00299557	0.359324	-1.35577	-1.39109		1.61461	0.558062	-0.0240338	0.235903		59.9639	1.27582	-1.08091	3.79716	0.084209	0.908496		0.453255	0.993909	0.152981	0.377964	0.577776	0.355918	0.13362	6.37133	8.4365	1.8742	1.80468	21.5263	9.83022	6.23451	7.66279
Pcid2				79.2403	64.85					-0.0108247	-0.192515	-0.0965588	-0.185675		0.045472	-0.0156264	0.052011	0.403717		25.4933	0.250278	5.20666	3.79605	0.0842473	0.908496		0.0571429	0.993804	0.102879	0.763763	0.658625	0.027396	0.0757317	752.878	663.672	709.383	666.83	782.878	750.374	786.439	1003.83
Trak1				79.233	76.4583					-0.0420771	0.342471	-0.0580357	0.340502		-0.132595	-0.0567766	0.012943	-0.406432		75.7065	-0.295925	5.88064	3.79539	0.0842697	0.908496		0.2	0.993909	0.0995686	-0.545545	-0.634572	0.161938	0.0910042	1170.2	1527.94	1157.32	1525.86	1098.97	1158.33	1215.73	908.807
Ppic				79.2254	30.8059					0.199296	-0.637639	-0.255447	-0.433968		0.0271969	-0.284164	0.288485	1.09624		12.1503	0.625031	2.94433	3.7947	0.0842934	0.908496		0.2	0.993909	0.218052	0.545545	0.515047	0.161938	0.191481	169.902	94.6763	123.697	109.183	150.684	121.239	180.801	317.24
Degs1				79.1696	94.4778					-0.176408	-0.142479	0.0249246	-0.1861		0.157839	-0.0387622	0.0202513	0.340734		24.4597	0.244873	7.7146	3.78965	0.0844676	0.908496		0.114286	0.993804	0.0733594	0.654654	0.691067	0.0781407	0.0576877	3828.11	3919.23	4401.55	3802.47	4826.42	4211.43	4387.31	5478.9
Nr4a1				79.1163	16.4221					-0.373293	0.0358796	-0.134261	-0.414411		-0.24254	0.259091	0.337221	0.532313		45.9053	0.46406	1.31365	3.78482	0.0846342	0.908496		0.114286	0.993804	0.0771324	0.654654	0.682594	0.0781407	0.0621209	37.1661	49.6816	44.0436	36.0937	40.7867	58.1621	61.4544	70.4977
Rpl27				79.1122	95.1861					-0.205733	-0.477837	-0.0235227	-0.412487		-0.185358	-0.211681	0.0536107	1.46301		1.7275	0.737607	7.90381	3.78445	0.084647	0.908496		0.2	0.993909	0.314684	0.545545	0.439045	0.161938	0.276461	3890.76	3221.81	4414.67	3371.15	3946.11	3874.75	4657.18	12372.3
Crip1				79.0643	93.8778					-0.288014	-0.410874	-0.113317	-0.425289		-0.580143	-0.110776	0.0987153	1.8297		1.09866	0.94035	7.60275	3.78012	0.084797	0.908496		0.342857	0.993909	0.348491	0.436436	0.411855	0.279658	0.310654	2792.77	2564.7	3152.4	2539.19	2280.66	3157.96	3651.64	12124.1
Nacad				79.0534	25.5439					0.20855	0.43553	0.0548545	0.50878		-0.751854	-0.727056	-0.120786	0.391981		83.2888	-0.547155	2.41663	3.77913	0.0848313	0.908496		0.114286	0.993804	0.106062	-0.654654	-0.635242	0.0781407	0.0905566	119.993	140.608	107.766	147.984	61.18	62.2581	95.2989	136.398
LOC110349280				79.032	6.46187					-0.845804	-0.0931468	-0.0935668	-0.643326		-0.225529	-0.193217	-0.00284562	2.09744		2.90567	1.21108	0.0508227	3.77719	0.0848985	0.908496		0.309424	0.993909	0.32825	0.439057	0.427728	0.276447	0.290458	8.4951	14.9982	14.9936	9.92576	13.5956	13.9261	16.0316	72.0303
Slc22a18				79.0197	36.0679					-0.3928	0.0256483	-0.261464	-0.105317		-0.217881	0.298495	0.0304836	0.622835		18.3737	0.391721	3.41008	3.77607	0.0849372	0.908496		0.114286	0.993804	0.155428	0.654654	0.584182	0.0781407	0.128348	162.469	217.474	178.049	198.515	183.54	262.958	218.208	329.5
LOC110349357				78.9917	21.5396					0.0814268	-0.263307	-0.793601	-0.21062		-0.209447	0.32858	-0.0918708	1.15884		13.4586	0.668299	1.93419	3.77355	0.0850249	0.908496		0.114286	0.993804	0.219873	0.654654	0.518196	0.0781407	0.188308	76.4559	59.9929	41.2323	62.2616	62.313	90.9295	67.689	162.451
Calm3				78.9885	95.4102					-0.104757	-0.182609	-0.108861	-0.231843		0.164628	-0.11425	-0.0645824	0.642275		32.3527	0.345467	7.9628	3.77326	0.0850351	0.908496		0.114286	0.993804	0.19588	0.654654	0.557158	0.0781407	0.15139	4723.28	4475.1	4709.86	4324.92	5693.14	4692.29	4856.68	7927.93
Mzt1				78.9612	38.4677					0.10753	0.143214	0.0763821	0.147118		-0.0870689	-0.0111132	-0.0717456	-0.304317		37.781	-0.232849	3.57714	3.77078	0.0851212	0.908496		0.0285714	0.936696	0.0213393	-0.872872	-0.847402	0.00465921	0.00789793	263.348	269.968	257.702	270.702	229.992	242.479	232.458	197.7
B4gat1				78.9281	44.6476					-0.277755	0.0524011	0.0157409	-0.40281		-0.0599771	0.308689	0.0636852	0.300026		35.0705	0.30244	4.00574	3.76779	0.0852253	0.908496		0.114286	0.993804	0.0742898	0.654654	0.66104	0.0781407	0.0742881	269.72	339.335	330.796	247.242	313.831	405.497	342.007	403.063
Cdon				78.9255	16.5667					-0.331702	0.472352	0.189264	0.585688		-0.362937	-0.4466	-0.0344274	-0.0716371		88.5869	-0.500189	1.32726	3.76756	0.0852335	0.908496		0.114286	0.993804	0.11026	-0.654654	-0.643806	0.0781407	0.0849477	38.228	67.492	55.2888	73.0897	37.3878	35.225	47.2041	45.9768
Dpm3				78.8648	63.4695					-0.495129	-0.382806	-0.143583	-0.330026		-0.902535	-0.24283	0.00105446	2.49585		0.571016	1.33268	5.1326	3.76207	0.0854253	0.908496		0.485714	0.993909	0.392648	0.327327	0.376558	0.428692	0.357857	368.475	398.39	470.423	413.272	277.576	439.083	520.136	2936.38
LOC110350711				78.8467	8.0665					-0.607898	0.114996	-0.336578	-0.314406		0.200418	0.777744	-0.0120202	0.177744		33.9574	0.606353	0.239423	3.76043	0.0854824	0.908496		0.0571429	0.993804	0.0772787	0.763763	0.676877	0.027396	0.0652234	13.8045	23.4347	16.8678	17.1445	24.9252	37.6825	21.3755	24.5209
LOC110344225				78.8333	73.3719					-0.0696421	-0.389811	-0.197843	-0.130046		0.0252917	-0.0628732	-0.0749277	0.899852		17.6364	0.45102	5.68981	3.75922	0.085525	0.908496		0.0571429	0.993804	0.245495	0.763763	0.501292	0.027396	0.205671	983.308	787.407	899.614	942.947	1050.26	987.937	979.709	1926.43
Ptpn18				78.8308	80.1084					0.100077	-0.350401	-0.316605	-0.449633		0.115889	-0.139031	-0.15877	1.19847		22.5226	0.61084	6.11663	3.75899	0.0855329	0.908496		0.114286	0.993804	0.276706	0.654654	0.46886	0.0781407	0.241227	1438.86	1052.69	1077.66	982.65	1454.73	1218.95	1202.37	3081.98
Tsc22d3				78.7911	55.1211					-0.694362	-0.181869	-0.208723	-0.0847404		-0.722472	0.370631	0.11966	1.40188		37.5136	0.764432	4.65854	3.7554	0.0856587	0.908496		0.342857	0.993909	0.276635	0.436436	0.472172	0.279658	0.237462	288.833	412.451	404.826	441.245	283.241	605.378	508.558	1238.31
Cnr2				78.7703	31.8901					-0.527886	0.116027	-0.301805	-0.0897085		0.086507	0.634671	-0.091744	0.173938		47.3943	0.410458	3.03941	3.75353	0.0857244	0.908496		0.2	0.993909	0.126385	0.545545	0.598198	0.161938	0.117229	113.622	178.104	133.068	154.3	174.476	255.586	154.081	185.44
Lin37				78.7581	36.9714					-0.25279	-0.28463	0.0658921	-0.324661		-0.0804616	0.0309718	0.0214171	0.824262		7.09794	0.43731	3.48069	3.75243	0.0857633	0.908496		0.2	0.993909	0.209043	0.545545	0.531075	0.161938	0.175623	186.892	182.791	233.337	177.761	210.731	227.733	226.224	395.4
LOC110347015				78.739	13.979					0.628898	0.16879	0.13669	0.372356		0.234205	-0.25778	-0.178083	-1.10508		62.9418	-0.595355	1.0046	3.7507	0.0858239	0.908496		0.114286	0.993804	0.0592426	-0.654654	-0.697301	0.0781407	0.0545499	58.4038	42.1825	41.2323	48.7264	44.1856	31.129	32.9538	16.8581
LOC110348137				78.6683	14.4705					0.411182	0.634951	0.205334	0.0920299		-0.388918	-0.240063	0.325813	-1.04033		60.1735	-0.606396	1.06473	3.74432	0.086049	0.908496		0.114286	0.993804	0.0683425	-0.654654	-0.682098	0.0781407	0.0623864	52.0325	60.9303	44.9807	41.5077	29.4571	32.7674	48.9854	18.3907
Tagln3				78.6322	7.84966					0.138228	-0.968614	-0.0982055	-0.437986		0.4604	-0.0434075	0.178284	0.7713		10.7698	0.678305	0.214573	3.74106	0.0861641	0.908496		0.0571429	0.993804	0.06143	0.763763	0.688104	0.027396	0.0592158	23.3615	10.3113	19.6791	15.3398	29.4571	20.4796	24.0474	36.7814
Prelid3a				78.624	29.9964					0.308574	-0.313678	0.023712	0.820157		-0.336088	-0.215225	0.00459886	-0.292051		33.1695	-0.475933	2.87571	3.74032	0.0861903	0.908496		0.2	0.993909	0.200179	-0.545545	-0.545931	0.161938	0.161581	179.459	116.236	147.124	256.265	114.429	124.516	145.175	118.007
LOC101700904				78.5766	31.0734					-0.274009	-0.187623	0.0273018	-0.222975		-0.00598384	0.0931274	-0.0045092	0.57467		55.3379	0.344087	2.96859	3.73605	0.0863416	0.908496		0.114286	0.993804	0.131659	0.654654	0.617052	0.0781407	0.103162	130.612	138.734	161.181	135.351	157.482	168.752	157.644	236.014
Snrpe				78.5716	56.7329					-0.0855803	-0.453579	-0.181303	-0.362308		0.0488878	-0.169093	-0.227469	1.43044		2.20455	0.712985	4.74584	3.73559	0.0863577	0.908496		0.2	0.993909	0.315056	0.545545	0.439425	0.161938	0.275997	475.726	368.394	445.122	392.519	522.296	448.913	431.072	1362.44
Abca7				78.5369	81.3444					-0.0611086	0.354916	-0.0233317	0.298572		-0.36217	0.0563437	-0.0572544	-0.205967		92.8731	-0.287898	6.2079	3.73246	0.0864689	0.908496		0.2	0.993909	0.0972137	-0.545545	-0.634327	0.161938	0.091168	1450.54	1935.71	1489.05	1861.53	1177.15	1573.65	1454.42	1311.87
Acbd7				78.4266	13.661					0.462771	0.452977	-0.118513	0.372668		-0.540571	0.066989	-0.811608	0.115288		8.52186	-0.568471	0.959082	3.72252	0.0868229	0.908496		0.114286	0.993804	0.0587875	-0.654654	-0.691337	0.0781407	0.0575493	50.9706	50.619	33.7355	47.8241	24.9252	38.5017	20.4848	39.8465
Actg1				78.4111	99.7253					0.00379554	-0.120375	-0.267511	-0.118112		0.147437	0.0286991	-0.0283516	0.354417		32.8298	0.255494	10.9792	3.72112	0.0868728	0.908496		0.0571429	0.993804	0.0682958	0.763763	0.696348	0.027396	0.0550227	41677	38239.9	34532.1	38299.9	46040.2	42402.7	40758.5	53143
Dusp16				78.4009	43.2743					0.262373	0.263032	-0.0482843	0.311149		0.178292	-0.161725	-0.112283	-0.692554		86.6859	-0.367336	3.92054	3.7202	0.0869058	0.908496		0.0571429	0.993804	0.0889773	-0.763763	-0.654408	0.027396	0.0782915	366.351	366.519	295.186	378.983	345.554	272.789	282.334	188.505
LOC101706874				78.3956	46.9751					0.00399891	-0.217693	-0.171674	-0.125694		0.138342	0.123675	-0.129037	0.378082		17.8966	0.26378	4.15773	3.71972	0.0869227	0.908496		0.114286	0.993804	0.0965702	0.654654	0.664598	0.0781407	0.072191	366.351	314.025	324.236	334.769	402.202	398.124	333.992	475.093
Atp6v1f				78.3855	96.6028					-0.372865	-0.274521	-0.199474	-0.280737		-0.375872	-0.0444708	-0.072651	1.62059		4.37297	0.807909	8.2913	3.71881	0.0869555	0.908496		0.342857	0.993909	0.340116	0.436436	0.419184	0.279658	0.301248	4432.32	4745.07	4998.48	4724.66	4423.09	5565.54	5457.87	17652
Vamp2				78.3815	71.7239					-0.0136612	-0.0287899	-0.180007	-0.170215		0.054813	0.12177	0.108406	0.107685		40.5421	0.194741	5.5997	3.71845	0.0869683	0.908496		0.0285714	0.936696	0.0130848	0.872872	0.872492	0.00465921	0.00469966	991.803	981.447	883.684	889.709	1040.06	1089.52	1079.46	1078.92
Rnf216				78.3688	62.1829					-0.0590139	0.329658	0.197597	0.29373		-0.146608	0.0451146	0.0491592	-0.709636		82.3853	-0.356614	5.05861	3.71731	0.0870093	0.908496		0.114286	0.993804	0.0865931	-0.654654	-0.651817	0.0781407	0.0798886	647.752	848.337	774.043	827.447	609.534	696.307	698.265	412.258
Ndufb10				78.2872	85.0018					-0.333006	-0.445287	-0.00606478	-0.379172		-0.236096	-0.119833	-0.103463	1.62292		4.40188	0.810547	6.49273	3.70996	0.0872728	0.908496		0.2	0.993909	0.337631	0.545545	0.420026	0.161938	0.300176	1307.18	1209.23	1639.92	1265.99	1398.08	1515.49	1532.8	5074.3
LOC101699122				78.2666	91.0878					-0.530521	-0.425043	-0.0102798	-0.309906		-0.589423	-0.0379651	-0.00680869	1.90995		2.02385	0.980884	7.14122	3.7081	0.0873398	0.908496		0.485714	0.993909	0.35612	0.327327	0.405037	0.428692	0.319528	1684.15	1811.97	2415.84	1962.59	1616.74	2369.9	2421.66	9146.31
LOC101706805				78.2422	96.5595					-0.212416	-0.200709	-0.176256	-0.339567		-0.3029	0.18528	-0.124905	1.17147		6.38959	0.586014	8.28289	3.7059	0.0874188	0.908496		0.2	0.993909	0.28797	0.545545	0.464918	0.161938	0.245747	5232.98	5275.63	5365.82	4791.43	4914.8	6894.26	5560.29	13658.2
Hlx				78.2411	38.1785					0.0197401	-0.54725	-0.126145	-0.490567		-0.275509	-0.115096	0.137184	1.39764		31.2324	0.718556	3.55891	3.7058	0.0874224	0.908496		0.2	0.993909	0.295471	0.545545	0.453802	0.161938	0.258722	224.058	150.92	202.413	157.007	182.407	203.977	243.146	583.905
Sergef				78.1817	14.897					0.442844	0.102862	0.102424	0.105544		-0.187064	-0.238467	-0.0583664	-0.269777		64.0694	-0.387907	1.12588	3.70046	0.087615	0.908496		0.0285714	0.936696	0.0259506	-0.872872	-0.816936	0.00465921	0.0133087	58.4038	45.9321	45.9178	46.0194	37.3878	36.0441	40.9696	35.2488
LOC101698443				78.1704	4.88616					0.638534	0.191712	0.527265	0.644405		-1.23143	0.4008	-0.0372328	-1.13405		25.6523	-0.855468	-0.153668	3.69945	0.0876517	0.908496		0.0590719	0.993804	0.0535516	-0.76835	-0.735761	0.0259278	0.0374667	23.3615	16.873	21.5533	23.4609	5.66482	19.6604	14.2503	6.13023
Bcl2l13				78.1694	74.6079					0.0187443	0.0690652	0.149094	0.181109		-0.147161	0.00755392	-0.0431091	-0.235297		79.7904	-0.207235	5.7635	3.69935	0.087655	0.908496		0.0285714	0.936696	0.0187971	-0.872872	-0.798531	0.00465921	0.0174792	1135.16	1175.49	1242.59	1270.5	1011.74	1126.38	1087.48	951.719
Rpl26				78.1526	98.2725					-0.149267	-0.534717	-0.0800775	-0.379878		-0.191103	-0.143347	-0.0808531	1.55924		1.88652	0.778863	9.07723	3.69784	0.0877098	0.908496		0.342857	0.993909	0.330327	0.436436	0.426009	0.279658	0.292614	9002.69	6891.69	9445.01	7672.61	8745.35	9039.71	9439.94	29425.1
Opn3				78.1457	53.2129					0.0937758	-0.357852	-0.104464	-0.273549		0.541965	0.141907	0.0899135	-0.131697		48.8182	0.332942	4.54355	3.69722	0.0877322	0.908496		0.2	0.993909	0.140323	0.545545	0.586481	0.161938	0.126486	505.459	369.331	440.436	391.616	689.975	522.64	504.105	432.182
Znf296				78.1167	7.73401					-0.400978	0.0133475	-0.179151	-0.452026		-0.0632548	0.283928	0.44324	0.354895		30.1265	0.530351	0.199766	3.69461	0.0878266	0.908496		0.0571429	0.993804	0.0183049	0.763763	0.80416	0.027396	0.0161277	15.9283	21.56	18.742	15.3398	20.3933	26.2139	29.3913	27.5861
Srd5a1				78.0961	69.3169					-0.249449	-0.108417	0.0089633	-0.199308		-0.0909923	0.0584268	0.0827586	0.498018		19.7832	0.287475	5.46134	3.69276	0.0878938	0.908496		0.0571429	0.993804	0.144764	0.763763	0.600582	0.027396	0.115393	758.188	836.151	907.111	785.037	846.324	938.786	954.77	1273.56
Glrx				78.096	91.7167					-0.0105898	-0.316373	0.119575	-0.33602		0.190408	0.0611189	0.138477	0.153403		17.6364	0.259171	7.2407	3.69275	0.0878942	0.908496		0.0571429	0.993804	0.0839809	0.763763	0.699915	0.027396	0.0532651	3085.85	2496.27	3377.3	2462.49	3547.31	3243.15	3421.85	3457.45
Cd99				78.0955	98.1858					-0.329547	-0.0529662	-0.189935	-0.0161369		0.0530308	0.0422153	-0.0368034	0.530143		25.4427	0.307294	9.03247	3.69271	0.0878957	0.908496		0.0571429	0.993804	0.140435	0.763763	0.600404	0.027396	0.11553	8526.96	10329.1	9393.47	10596.2	11116.6	11033.6	10445.5	15474.2
Ccdc59				78.0766	38.8363					-0.181309	-0.0973835	-0.0291351	-0.353068		0.221109	0.0189605	-0.170855	0.59168		13.6465	0.352222	3.60299	3.691	0.0879576	0.908496		0.114286	0.993804	0.159063	0.654654	0.58616	0.0781407	0.126745	216.625	229.66	240.834	192.199	286.64	249.032	218.208	370.879
Nudt8				78.0736	63.7586					-0.4369	-0.291234	-0.210103	-0.254649		-0.417818	-0.076967	-0.106283	1.79395		4.22118	0.900099	5.15097	3.69073	0.0879673	0.908496		0.2	0.993909	0.355241	0.545545	0.40651	0.161938	0.317601	465.107	514.627	544.454	527.87	471.313	597.186	585.153	2186.96
Hhex				78.0642	70.8132					-0.0335575	-0.261438	-0.0677771	-0.141567		0.220473	-0.00153699	-0.0959867	0.38139		26.2884	0.261318	5.54569	3.68989	0.0879979	0.908496		0.114286	0.993804	0.111399	0.654654	0.643306	0.0781407	0.0852694	936.585	799.593	914.608	868.955	1117.1	957.627	896.879	1249.04
Pigm				78.0361	32.3889					-0.169059	-0.0199755	-0.0852476	-0.287659		0.227951	0.328291	-0.125371	0.13107		39.9855	0.288679	3.08125	3.68736	0.0880898	0.908496		0.114286	0.993804	0.0622242	0.654654	0.711985	0.0781407	0.0475701	152.912	169.667	162.118	140.765	201.668	216.265	157.644	188.505
Ppdpf				78.03	71.6661					-0.23233	-0.263228	-0.213464	-0.155626		-0.0124778	-0.0660888	-0.153282	1.0965		3.98988	0.531529	5.59692	3.68681	0.0881098	0.908496		0.0285714	0.936696	0.287156	0.872872	0.465969	0.00465921	0.244538	810.22	793.031	820.898	854.517	943.759	909.295	855.909	2036.77
Rhobtb1				78.0079	40.9613					-0.128689	0.204176	0.254052	0.264163		-0.110579	-0.185797	0.0960713	-0.393398		47.0112	-0.294701	3.75188	3.68482	0.0881823	0.908496		0.114286	0.993804	0.0683396	-0.654654	-0.671591	0.0781407	0.0681716	250.606	315.9	327.047	329.355	253.784	240.84	293.022	208.428
Mrpl3				78.0055	66.6715					-0.133233	-0.171653	0.0540068	-0.235923		0.0901261	0.0174706	0.0107811	0.368424		21.7926	0.246515	5.30837	3.68461	0.0881901	0.908496		0.114286	0.993804	0.0802564	0.654654	0.66691	0.0781407	0.0708468	742.26	722.727	845.263	691.194	866.717	824.1	820.283	1051.34
LOC110346284				77.9792	44.1128					-0.0430577	-0.392204	-0.335634	-0.191783		-0.0910834	-0.00900586	-0.134618	1.19739		23.0141	0.592228	3.97313	3.68225	0.088276	0.908496		0.114286	0.993804	0.288598	0.654654	0.462154	0.0781407	0.248943	295.205	231.535	240.834	266.191	285.507	302.279	276.99	698.847
Myl12b				77.9656	95.0488					-0.0950245	-0.285626	-0.0444015	-0.267075		0.0176162	-0.042684	-0.0385297	0.755725		8.48572	0.384776	7.87276	3.68102	0.0883208	0.908496		0.0285714	0.936696	0.220408	0.872872	0.525194	0.00465921	0.181357	4439.75	3890.17	4598.34	3940.53	4800.37	4603.82	4617.1	8007.62
Krtcap2				77.9454	66.5342					-0.267818	-0.402719	-0.0960159	-0.329031		-0.317591	-0.166701	0.0637877	1.51609		3.05746	0.752317	5.29559	3.67921	0.088387	0.908496		0.2	0.993909	0.32868	0.545545	0.428325	0.161938	0.289711	606.338	552.122	683.145	581.108	585.742	650.433	763.282	2090.41
Aip				77.9367	68.6158					-0.0804568	-0.31378	-0.036326	-0.324464		0.0185349	-0.157879	0.0588835	0.835487		16.3354	0.425194	5.42176	3.67843	0.0884156	0.908496		0.114286	0.993804	0.232917	0.654654	0.511188	0.0781407	0.195408	813.406	691.793	838.703	686.682	871.249	770.853	895.988	1535.62
Nol9				77.8958	46.498					0.0872131	0.289994	0.248555	0.105119		-0.150754	0.0929018	0.00949772	-0.682526		79.0604	-0.336737	4.13092	3.67475	0.0885501	0.908496		0.0571429	0.993804	0.0888551	-0.763763	-0.675234	0.027396	0.0661316	376.97	434.011	421.694	381.69	319.496	378.464	357.148	220.688
Mtif3				77.889	41.0698					-0.096501	-0.336279	0.0751102	-0.272243		0.324613	-0.0106801	-0.109154	0.425134		9.51934	0.322305	3.75828	3.67414	0.0885724	0.908496		0.2	0.993909	0.110354	0.545545	0.622888	0.161938	0.0990148	256.977	217.474	289.563	227.39	344.421	272.789	254.724	369.347
Tesc				77.8886	2.0889					-0.0805373	0.102006	-0.891541	-0.747804		1.13906	0.0212904	-0.310569	0.7681		7.09794	0.910306	-0.538013	3.6741	0.0885738	0.908496		0.300522	0.993909	0.137141	0.447214	0.604432	0.26657	0.112465	10.6189	12.1861	5.62259	6.31639	26.0582	11.4686	8.90644	19.9233
Tmem173				77.8752	56.8341					-0.0680733	-0.0323227	-0.280353	-0.13033		-0.0832805	0.257443	-0.0304977	0.367415		29.5193	0.264871	4.75255	3.6729	0.0886179	0.908496		0.114286	0.993804	0.110895	0.654654	0.641054	0.0781407	0.0867272	526.696	539.936	454.493	504.409	521.163	660.263	540.621	712.64
Dus2				77.8714	34.1019					0.0964413	0.204854	0.155094	0.100825		0.0249823	-0.031701	-0.133917	-0.416578		33.2056	-0.269216	3.24186	3.67256	0.0886302	0.908496		0.0285714	0.936696	0.0442969	-0.872872	-0.775881	0.00465921	0.0236249	206.006	222.161	214.596	206.636	196.003	188.413	175.457	144.061
Krba1				77.8683	28.3556					0.21147	0.370542	0.193288	0.121107		-0.0715117	-0.00832452	0.0375106	-0.85408		96.0535	-0.406779	2.71983	3.67229	0.0886404	0.908496		0.0285714	0.936696	0.0730686	-0.872872	-0.704978	0.00465921	0.0508291	151.85	169.667	149.936	142.57	124.626	130.25	134.487	72.0303
Abhd17b				77.863	38.4026					0.182881	0.269448	0.162469	0.209991		-0.303666	0.108002	0.0994118	-0.728537		19.3422	-0.371097	3.57356	3.67181	0.088658	0.908496		0.0285714	0.936696	0.10286	-0.872872	-0.680621	0.00465921	0.0631816	271.843	288.716	268.01	277.019	193.737	258.043	256.506	144.061
LOC106007819				77.8471	67.8786					-0.129743	-0.226621	-0.132915	-0.157877		-0.0423488	-0.12576	0.100563	0.714702		12.8659	0.362241	5.38164	3.67038	0.0887102	0.908496		0.0285714	0.936696	0.222387	0.872872	0.529683	0.00465921	0.176971	771.992	721.79	770.295	757.065	820.266	774.13	905.785	1386.97
Osbpl9				77.8234	92.6346					0.115308	0.0395606	0.274408	0.202327		0.0310895	-0.0372219	-0.035381	-0.59009		53.8417	-0.297926	7.37294	3.66826	0.0887883	0.908496		0.0285714	0.936696	0.0795383	-0.872872	-0.682028	0.00465921	0.0624243	3674.13	3486.15	4102.62	3902.63	3465.74	3305.41	3309.63	2252.86
Cdc42ep2				77.8104	24.8066					-0.126175	-0.223454	-0.597401	0.0686606		0.523995	-0.0817986	-0.119721	0.555894		79.4868	0.45458	2.33384	3.66709	0.0888313	0.908496		0.114286	0.993804	0.122908	0.654654	0.610445	0.0781407	0.107976	91.3224	85.3024	65.5969	104.672	143.886	94.2063	91.7363	147.126
Clvs1				77.804	19.3639					-0.109312	-0.398881	0.0298566	-0.709176		0.665223	-0.476099	-0.0642649	1.06265		52.4901	0.689179	1.66941	3.66651	0.0888526	0.908496		0.342857	0.993909	0.200752	0.436436	0.540174	0.279658	0.166948	55.2182	44.9947	60.9114	36.0937	95.1689	42.5976	57.0012	125.67
Rpl39				77.7921	95.4752					-0.0499343	-0.628155	-0.117794	-0.403711		-0.275649	-0.115753	-0.0511201	1.64212		1.61908	0.826184	7.97269	3.66544	0.0888919	0.908496		0.342857	0.993909	0.335746	0.436436	0.420887	0.279658	0.299082	4413.21	2955.59	4210.38	3453.26	3773.9	4216.35	4409.58	14262
Ndufv2				77.7894	99.6531					-0.291289	-0.508948	-0.107852	-0.235552		-0.271252	-0.176512	-0.0264025	1.61781		7.14854	0.805862	10.7358	3.6652	0.0889006	0.908496		0.2	0.993909	0.339398	0.545545	0.419048	0.161938	0.301421	25527.8	21952.7	28989.1	26533.4	25884.8	27641.8	30672.9	95878.4
Cks1b				77.7875	62.3853					0.158347	-0.423055	-0.390592	-0.353103		0.480408	-0.236585	-0.2831	1.04768		5.18974	0.589507	5.07196	3.66503	0.0889069	0.908496		0.114286	0.993804	0.239931	0.654654	0.498964	0.0781407	0.208126	728.455	486.505	497.599	510.725	910.903	553.769	536.168	1350.18
CUNH2orf76				77.7793	13.8562					-0.206822	-0.428115	-0.335639	-0.141158		0.252856	-0.0990217	-0.237176	1.19508		0.809541	0.669986	0.981992	3.6643	0.0889339	0.908496		0.114286	0.993804	0.238401	0.654654	0.511929	0.0781407	0.194651	31.8566	27.1843	29.05	33.3866	44.1856	34.4058	31.1725	85.8233
Znf335				77.7322	67.1558					0.122881	0.269902	0.147795	0.251575		0.0752773	-0.0625052	-0.0068709	-0.798054		78.3954	-0.357939	5.3327	3.66007	0.0890897	0.908496		0.0285714	0.936696	0.0988045	-0.872872	-0.676357	0.00465921	0.0655101	888.8	984.259	904.3	971.822	859.919	781.503	812.267	468.963
Maged1				77.7079	80.824					-0.193818	-0.0862472	-0.0473786	-0.12475		0.290123	-0.0701868	-0.0122846	0.244542		51.1601	0.233334	6.16347	3.65789	0.0891704	0.908496		0.0571429	0.993804	0.0920385	0.763763	0.684673	0.027396	0.061015	1290.19	1390.15	1428.14	1353.51	1804.81	1405.72	1463.33	1748.65
Fitm1				77.6828	25.2331					-0.327793	-0.151255	-0.0155806	-0.219979		-0.129642	0.0527951	0.183191	0.608264		80.8746	0.378985	2.37969	3.65563	0.0892536	0.908496		0.0571429	0.993804	0.134293	0.763763	0.619311	0.027396	0.101546	82.8273	93.7389	103.081	89.3318	95.1689	108.132	118.456	159.386
Pou6f1				77.6671	29.5338					0.168115	0.23819	0.0167534	0.199214		-0.017304	0.0527965	-0.231621	-0.426145		79.9494	-0.301175	2.83596	3.65423	0.0893057	0.908496		0.0571429	0.993804	0.0423847	-0.763763	-0.749461	0.027396	0.0322984	162.469	170.605	146.187	166.031	142.753	149.911	122.909	107.279
Fau				77.6602	98.8869					-0.299498	-0.465609	-0.150381	-0.338895		-0.50261	-0.167098	-0.124872	2.04896		2.49368	1.04277	9.58826	3.65361	0.0893287	0.908496		0.485714	0.993909	0.376676	0.327327	0.389088	0.428692	0.340745	10508.4	9365.46	11652.8	10225.3	9128.29	11518.6	11860.7	53521.5
Hsd17b10				77.6087	86.4113					-0.247872	-0.335286	-0.207395	-0.235402		-0.250045	-0.0626118	-0.0893215	1.42793		10.1771	0.695451	6.6268	3.64899	0.0894996	0.908496		0.2	0.993909	0.327506	0.545545	0.429968	0.161938	0.287661	1572.66	1480.14	1617.43	1586.32	1570.29	1788.28	1755.46	5026.79
Naa38				77.6026	43.4189					-0.395415	-0.55089	-0.0572221	-0.299373		-0.648437	-0.0218939	-0.0709602	2.04419		2.36357	1.05373	3.92966	3.64844	0.0895201	0.908496		0.485714	0.993909	0.366699	0.327327	0.39676	0.428692	0.33046	193.264	173.417	244.583	206.636	162.014	250.671	242.255	1052.87
Morn2				77.6018	40.9396					-0.182221	-0.257297	-0.0534398	-0.542674		-0.363176	0.0608578	0.0572029	1.28075		3.11529	0.64871	3.75006	3.64837	0.0895227	0.908496		0.2	0.993909	0.29019	0.545545	0.460035	0.161938	0.251406	226.182	214.662	247.394	175.957	199.402	267.874	267.193	625.284
Ppp3r1				77.5898	87.3076					0.163276	0.106543	0.100271	0.0877533		-0.161099	0.0288029	0.00460374	-0.330151		54.9693	-0.221883	6.71115	3.6473	0.0895627	0.908496		0.0285714	0.936696	0.0561376	-0.872872	-0.760615	0.00465921	0.0284325	2418.98	2325.66	2315.57	2295.56	1931.7	2203.61	2166.94	1718
Tcea2				77.5481	55.4536					-0.188968	-0.314519	-0.0525197	-0.251872		-0.255404	-0.124539	0.267701	0.92012		17.5858	0.475453	4.67529	3.64356	0.0897017	0.908496		0.342857	0.993909	0.249994	0.436436	0.498826	0.279658	0.208271	444.931	407.764	489.165	425.905	424.861	465.297	610.982	960.914
Pcdh1				77.5098	19.9205					-0.018541	0.332716	-0.0607245	0.807128		-0.466149	0.18902	-0.674202	-0.109248		90.4445	-0.54368	1.74887	3.64013	0.0898295	0.908496		0.114286	0.993804	0.134817	-0.654654	-0.588086	0.0781407	0.125194	63.7133	81.5529	61.8485	113.695	46.4515	73.7267	40.079	59.7698
Pars2				77.4996	24.2862					-0.108261	0.374712	0.320255	0.0531259		-0.313216	-0.0977229	-0.170742	-0.0581497		80.2024	-0.333749	2.27797	3.63922	0.0898636	0.908496		0.114286	0.993804	0.0712101	-0.654654	-0.708816	0.0781407	0.0490277	90.2605	126.548	121.823	101.062	78.1745	90.9295	86.3925	93.4861
Natd1				77.4926	23.4261					-0.134969	0.480532	0.457732	0.491059		0.0506145	-0.0756748	0.00014012	-1.26943		12.7936	-0.579174	2.18031	3.63859	0.0898869	0.908496		0.2	0.993909	0.0692934	-0.545545	-0.672489	0.161938	0.0676653	78.5797	120.923	119.011	121.816	89.5041	81.9185	86.3925	35.2488
Rpl32				77.4774	97.3907					-0.177657	-0.477779	-0.122457	-0.385282		-0.359803	-0.0833981	-0.0828318	1.68921		2.42862	0.842023	8.65964	3.63723	0.0899377	0.908496		0.114286	0.993804	0.34722	0.654654	0.412584	0.0781407	0.309713	6465.84	5251.26	6718.06	5599.03	5698.81	6902.45	6905.16	23586.1
LOC110344177				77.4723	25.7102					-0.0414071	-0.327441	-0.610051	-0.0160125		-0.00964576	-0.0933304	0.0730374	1.02485		15.7788	0.554077	2.43271	3.63677	0.0899549	0.908496		0.114286	0.993804	0.224257	0.654654	0.514606	0.0781407	0.191927	101.941	83.4277	68.4082	103.769	104.233	98.3022	110.44	214.558
Unkl				77.4459	50.618					0.0433043	0.204998	0.0271015	0.258203		-0.180266	-0.0250594	0.0669876	-0.395268		79.682	-0.259041	4.38523	3.63441	0.0900432	0.908496		0.114286	0.993804	0.0606725	-0.654654	-0.694564	0.0781407	0.0559144	440.683	493.067	435.751	511.628	377.277	420.242	447.994	324.902
LOC106010517				77.4303	13.4442					-0.555522	-0.406789	-0.45602	0.275112		0.681215	0.0191207	-0.0643379	0.507221		37.3979	0.571599	0.940471	3.63301	0.0900954	0.908496		0.114286	0.993804	0.0914974	0.654654	0.637901	0.0781407	0.0887929	24.4234	27.1843	26.2388	44.2147	58.9141	36.8633	34.7351	52.107
LOC110350930				77.4178	6.33177					-0.222747	-0.391383	0.0659856	-0.535105		0.0364759	0.586891	0.179732	0.28015		43.7297	0.566785	0.0371868	3.63189	0.0901373	0.908496		0.0571429	0.993804	0.0273239	0.763763	0.771083	0.027396	0.0250766	15.9283	14.0608	19.6791	12.6328	19.2604	28.6715	21.3755	22.9884
Atp5g1				77.4095	83.3972					-0.483923	-0.233518	-0.136123	-0.349125		-0.575393	-0.066637	0.0157452	1.82897		2.06722	0.923381	6.36177	3.63115	0.0901653	0.908496		0.342857	0.993909	0.356147	0.436436	0.40551	0.279658	0.318909	1032.15	1227.98	1313.81	1133.34	968.684	1378.69	1459.77	5132.54
Cby1				77.4055	42.0889					-0.289829	-0.358909	-0.202773	-0.263002		-0.270074	-0.0969283	-0.113221	1.59474		7.43766	0.786503	3.83003	3.63079	0.0901787	0.908496		0.114286	0.993804	0.339612	0.654654	0.41963	0.0781407	0.30068	213.439	203.413	226.778	217.464	216.396	244.117	241.365	790.8
LOC101712851				77.374	23.7803					0.240009	0.0890206	0.0475758	0.315247		0.027432	-0.244614	-0.0112146	-0.463456		49.1146	-0.337762	2.2203	3.62796	0.0902847	0.908496		0.0285714	0.936696	0.035085	-0.872872	-0.75106	0.00465921	0.0317254	110.436	99.3633	96.5211	116.402	95.1689	78.6418	92.627	67.4326
LOC106008235				77.3453	23.455					0.0795008	-0.614769	-0.405247	-0.483387		-0.698012	-0.104671	0.0142901	2.2123		1.16372	1.17555	2.1866	3.6254	0.090381	0.908496		0.685714	0.993909	0.369039	0.218218	0.394453	0.603645	0.333537	76.4559	46.8695	54.3517	51.4335	44.1856	67.1732	73.0328	338.695
Taf10				77.301	77.3256					-0.313658	-0.493361	0.0478656	-0.331365		-0.0765893	-0.246303	-0.0197318	1.43314		4.52476	0.710826	5.92933	3.62143	0.0905302	0.908496		0.2	0.993909	0.317458	0.545545	0.435758	0.161938	0.280492	921.719	813.654	1184.49	910.463	1086.51	965.819	1130.23	3095.77
Wdr62				77.2991	26.7582					0.246812	0.37039	-0.141866	0.252891		-0.0155576	-0.0924061	-0.0601656	-0.560097		81.33	-0.360287	2.55865	3.62126	0.0905367	0.908496		0.2	0.993909	0.0613842	-0.545545	-0.685678	0.161938	0.0604847	140.169	152.794	106.829	140.765	116.695	110.59	113.112	79.6931
LOC101719807				77.2703	39.4868					-0.186432	-0.0259873	0.0421367	-0.533888		0.489582	0.133058	-0.160152	0.241683		9.62053	0.354527	3.65155	3.61869	0.0906336	0.908496		0.114286	0.993804	0.107729	0.654654	0.617867	0.0781407	0.102577	222.996	249.346	261.45	175.054	356.884	278.523	227.114	300.381
Zfp36l1				77.259	93.1189					-0.115955	-0.107838	-0.394377	0.0156774		0.456931	-0.0220709	-0.13508	0.302712		56.2559	0.313332	7.46329	3.61768	0.0906716	0.908496		0.342857	0.993909	0.134203	0.436436	0.600188	0.279658	0.115695	3325.83	3344.61	2741.95	3643.65	4947.65	3549.53	3282.02	4445.95
Ubap1l				77.2301	2.29852					-0.569143	-0.145535	0.174379	-1.18273		-0.160228	-0.103041	0.718938	1.26736		71.3914	0.945765	-0.492616	3.61509	0.0907694	0.908496		0.218604	0.993909	0.151996	0.523114	0.584966	0.183408	0.127712	7.43321	10.3113	13.1194	4.51171	10.1967	10.6494	19.5942	29.1186
Ppp4r2				77.2291	77.5136					0.149908	0.00983586	0.173295	0.0717565		-0.0341814	-0.0637191	-0.059677	-0.247218		81.5468	-0.201268	5.94112	3.61501	0.0907726	0.908496		0.0285714	0.936696	0.0150674	-0.872872	-0.809933	0.00465921	0.0148117	1407	1276.72	1430.01	1332.76	1238.33	1213.21	1216.62	1068.19
LOC101700652				77.222	99.0604					0.0293885	-0.240302	-0.210376	-0.23373		0.0233854	0.0183345	-0.0628111	0.67611		16.8486	0.355961	9.72694	3.61437	0.0907968	0.908496		0.2	0.993909	0.196366	0.545545	0.546281	0.161938	0.161258	17579.6	14582	14887.7	14648.6	17506.6	17445.4	16491.2	27523.2
Gigyf1				77.1832	69.7795					0.104267	0.132227	-0.0436857	0.390044		-0.286304	-0.105655	0.145798	-0.336691		95.1355	-0.287002	5.48787	3.6109	0.0909281	0.908496		0.2	0.993909	0.0933733	-0.545545	-0.631057	0.161938	0.0933733	986.494	1005.82	890.243	1202.82	752.288	852.772	1015.33	726.433
LOC110346817				77.1772	21.0914					-0.522958	-0.276113	-0.301187	-0.125606		-0.431429	0.0065826	-0.00300937	1.65372		0.599928	0.854353	1.88461	3.61036	0.0909484	0.908496		0.2	0.993909	0.324728	0.545545	0.431688	0.161938	0.285522	45.6612	54.3686	53.4146	60.4569	48.7174	66.354	65.9077	209.961
Snapc5				77.1174	40.0867					-0.268525	-0.4226	-0.210127	-0.336836		-0.621847	-0.0870997	-0.0131435	1.96018		1.24322	0.99714	3.69077	3.60502	0.0911512	0.908496		0.342857	0.993909	0.36537	0.436436	0.398289	0.279658	0.328427	182.645	164.043	190.231	174.152	142.753	207.254	218.208	859.765
Tmem256				77.1172	75.3957					-0.146636	-0.512532	-0.1764	-0.426961		-0.622217	-0.131457	-0.0387003	2.0549		1.7275	1.04748	5.81397	3.605	0.0911518	0.908496		0.342857	0.993909	0.374614	0.436436	0.390547	0.279658	0.338778	849.51	658.985	832.143	699.315	610.667	858.506	915.582	3911.09
Sumo2				77.1004	66.9172					-0.0741408	-0.298193	-0.0821344	-0.181363		0.208902	-0.149348	-0.0698059	0.646084		1.39501	0.348962	5.3198	3.6035	0.091209	0.908496		0.114286	0.993804	0.200655	0.654654	0.546587	0.0781407	0.160975	769.869	658.985	765.609	714.654	936.961	730.713	772.188	1268.96
Mrpl23				77.0743	49.4398					-0.256694	-0.502366	-0.0415769	-0.317007		-0.419695	0.0560732	-0.0443499	1.52561		5.25479	0.761381	4.30522	3.60117	0.0912975	0.908496		0.342857	0.993909	0.325927	0.436436	0.42991	0.279658	0.287733	305.824	257.782	355.16	293.261	273.044	380.102	354.476	1054.4
Bcl2a1				77.0308	95.6921					-0.31167	-0.283251	-0.0854829	-0.322086		-0.452718	0.0869476	0.0349759	1.33329		8.66643	0.6631	8.02689	3.59728	0.0914457	0.908496		0.342857	0.993909	0.308864	0.436436	0.445535	0.279658	0.268588	4005.44	4085.14	4685.49	3976.62	3632.28	5280.47	5093.59	12528.7
Nxpe3				76.9861	42.1106					0.194446	0.356851	0.176617	0.410527		-0.0608747	-0.0124938	0.12042	-1.18549		49.2158	-0.487257	3.8305	3.5933	0.0915979	0.908496		0.0285714	0.936696	0.0899276	-0.872872	-0.682329	0.00465921	0.062263	320.69	359.02	316.739	372.667	268.512	277.704	304.6	122.605
Ercc6				76.9756	87.9075					0.123371	0.273944	0.129676	0.412077		-0.0555602	0.0505661	0.0340958	-0.968169		93.5743	-0.41827	6.76244	3.59235	0.0916341	0.908496		0.0285714	0.936696	0.0932264	-0.872872	-0.662061	0.00465921	0.0736827	2375.44	2636.88	2385.85	2901.93	2098.25	2258.49	2232.84	1114.17
Vamp4				76.9432	59.4796					-0.0803119	-0.265195	-0.0128575	-0.152235		-0.008337	0.0388578	0.0212885	0.45879		6.48356	0.265062	4.89785	3.58946	0.0917446	0.908496		0.0285714	0.936696	0.131624	0.872872	0.615484	0.00465921	0.104293	577.667	508.065	605.366	549.526	607.268	627.496	619.888	839.842
Mrps18a				76.9375	61.0336					-0.156927	-0.237889	-0.119705	-0.399651		-0.117019	-0.0496142	-0.096575	1.17738		5.63065	0.568861	4.98836	3.58895	0.0917642	0.908496		0.0285714	0.936696	0.297871	0.872872	0.454736	0.00465921	0.257619	554.305	524.001	568.819	468.315	569.881	597.186	578.028	1399.23
Wbp4				76.9308	51.0589					-0.158255	-0.182983	-0.0532691	-0.0792276		0.279391	-0.181304	0.174838	0.20081		31.948	0.246043	4.41856	3.58836	0.091787	0.908496		0.2	0.993909	0.0960623	0.545545	0.680517	0.161938	0.0632379	392.899	386.204	422.631	415.077	532.493	386.655	495.198	504.212
LOC101708940				76.9299	3.82364					0.322595	-0.759232	-0.0269404	-1.38405		0.128767	1.122	0.166109	0.430748		22.0166	0.907338	-0.282695	3.58827	0.0917902	0.908496		0.11021	0.993804	0.0979724	0.658586	0.62905	0.0757551	0.0947417	16.9902	7.49912	13.1194	4.51171	14.7285	30.3098	15.1409	18.3907
Stc2				76.9294	10.7553					-0.19534	-1.30218	0.151725	-0.137207		0.866314	0.50197	0.427577	-0.312856		63.867	0.736489	0.59513	3.58823	0.091792	0.908496		0.2	0.993909	0.0932213	0.545545	0.638776	0.161938	0.0882167	23.3615	10.3113	29.9871	24.3632	49.8504	38.5017	36.5164	21.4558
Sugp1				76.8623	45.6668					-0.191842	-0.150226	-0.12476	-0.0639989		0.0690585	-0.141181	0.126515	0.476434		41.3733	0.280948	4.07182	3.58225	0.0920217	0.908496		0.114286	0.993804	0.147441	0.654654	0.614669	0.0781407	0.104884	300.514	309.338	314.865	328.452	360.282	311.29	374.961	478.158
Gpatch11				76.7896	78.8869					-0.0752795	-0.320261	0.0848354	-0.271969		0.280375	-0.0567733	-0.0555717	0.414645		77.3834	0.296821	6.03481	3.57576	0.0922714	0.908496		0.114286	0.993804	0.117783	0.654654	0.608688	0.0781407	0.109276	1272.14	1073.31	1421.58	1109.88	1628.07	1288.58	1289.65	1786.96
Dpm2				76.766	57.3112					-0.276425	-0.343168	-0.124544	-0.266222		-0.286289	-0.108371	0.016923	1.3881		5.94868	0.674343	4.78082	3.57366	0.0923527	0.908496		0.2	0.993909	0.322764	0.545545	0.433705	0.161938	0.283024	430.065	410.577	477.92	433.124	427.127	483.319	527.261	1365.51
Pet100				76.7534	78.6845					-0.270217	-0.416264	-0.22642	-0.30842		-1.0726	-0.248858	-0.270856	2.81364		0.96133	1.4995	6.02168	3.57253	0.0923962	0.908496		0.885714	1	0.417229	0.109109	0.357755	0.797039	0.384247	719.96	650.548	742.182	701.119	412.399	730.713	719.64	6111.84
LOC101703132				76.746	20.8818					0.112233	-0.230142	-0.230582	-0.546774		0.370384	0.0875185	-0.217983	0.655346		36.3715	0.466379	1.86519	3.57188	0.0924215	0.908496		0.114286	0.993804	0.122047	0.654654	0.612126	0.0781407	0.106739	77.5178	60.9303	60.9114	48.7264	92.903	76.1842	61.4544	113.409
Ptcd2				76.7426	40.571					-0.120083	-0.0321946	-0.0686373	-0.231024		0.245324	-0.0314646	0.0843162	0.153763		20.6578	0.227731	3.72574	3.57157	0.0924333	0.908496		0.0285714	0.936696	0.0273124	0.872872	0.78219	0.00465921	0.0217966	249.544	265.281	258.639	230.999	321.762	265.416	287.678	301.914
Myo7b				76.6904	22.537					0.00574812	0.431331	0.341935	0.274784		-0.469296	-0.0611124	0.269313	-0.792702		93.1623	-0.477624	2.04588	3.56692	0.0926137	0.908496		0.0571429	0.993804	0.0852808	-0.763763	-0.666148	0.027396	0.0712882	80.7035	108.737	102.144	97.4529	57.7811	77.0034	97.0802	45.9768
CUNH14orf166				76.6857	90.0542					-0.365533	-0.263673	0.0739036	-0.336874		-0.159293	-0.000112535	-0.0143583	1.06594		9.04228	0.527276	6.99237	3.5665	0.0926299	0.908496		0.2	0.993909	0.273703	0.545545	0.47168	0.161938	0.23802	1944.32	2086.63	2636.99	1983.35	2243.27	2505.07	2480.44	5245.95
Dock6				76.6622	40.1012					0.141973	0.46701	0.019881	0.227651		-0.0736533	-0.0504727	0.093099	-0.825489		87.5244	-0.394893	3.69172	3.56441	0.0927109	0.908496		0.0571429	0.993804	0.0886699	-0.763763	-0.645946	0.027396	0.0835783	285.648	358.083	262.388	303.187	245.853	249.851	276.1	145.593
Stx11				76.6383	47.669					-0.0956217	0.0283523	0.0314539	-0.674785		0.0236719	0.188524	0.137987	0.360417		58.6339	0.333495	4.19779	3.56228	0.0927936	0.908496		0.114286	0.993804	0.0859482	0.654654	0.658894	0.0781407	0.0755699	348.299	379.643	380.462	232.804	378.41	424.338	409.696	478.158
Copz1				76.5961	86.751					-0.0568608	-0.150744	-0.0411498	-0.129357		0.153809	0.0412166	0.0148309	0.168255		35.9234	0.189855	6.65742	3.55852	0.0929401	0.908496		0.0285714	0.936696	0.0114524	0.872872	0.848062	0.00465921	0.00779987	2005.91	1879.47	2027.88	1907.55	2321.44	2147.08	2108.15	2344.81
Fxyd5				76.5595	96.1475					-0.245266	-0.216376	-0.21966	-0.181281		-0.147565	-0.0280726	-0.0872498	1.12547		10.0325	0.539035	8.14134	3.55526	0.0930669	0.908496		0.0285714	0.936696	0.297588	0.872872	0.456582	0.00465921	0.255446	4677.62	4772.25	4761.4	4889.79	5005.43	5437.75	5219.17	12098
Rps19				76.4329	99.3712					-0.322455	-0.453732	-0.159759	-0.28109		-0.503652	-0.165686	-0.138142	2.02451		2.21901	1.01714	10.1739	3.54399	0.0935081	0.908496		0.485714	0.993909	0.380113	0.327327	0.386371	0.428692	0.344424	15612.9	14254.9	17476.9	16067.1	13770	17405.2	17740.7	79435.6
Maml3				76.4304	90.8059					-0.0536879	0.393683	0.0673279	0.423895		0.000329288	0.0704218	-0.106889	-0.79508		92.6924	-0.392136	7.10622	3.54378	0.0935166	0.908496		0.2	0.993909	0.100691	-0.545545	-0.621533	0.161938	0.0999692	2678.08	3652.07	2912.5	3729.38	2780.29	2918.76	2581.09	1601.52
Adamtsl4				76.4015	36.5884					0.338122	0.175192	-0.17849	0.349678		-0.204089	-0.0401942	0.0689207	-0.509141		72.3744	-0.339953	3.45074	3.5412	0.0936177	0.908496		0.114286	0.993804	0.0898621	-0.654654	-0.638899	0.0781407	0.088136	279.277	249.346	194.916	281.531	191.471	214.626	231.567	154.788
Cmya5				76.3934	15.2006					0.614229	0.560781	0.462605	0.705002		0.324168	-0.0670818	-0.155397	-2.44431		99.2844	-0.871225	1.1637	3.54048	0.0936459	0.908496		0.0285714	0.936696	0.0537471	-0.872872	-0.767269	0.00465921	0.0262693	58.4038	56.2434	52.4775	62.2616	47.5845	36.0441	33.8445	6.13023
Msr1				76.3359	99.5519					0.0530354	0.0760383	0.126762	0.157113		-0.0757131	-0.00398766	-0.19491	-0.138338		55.8656	-0.205303	10.5247	3.53537	0.0938473	0.908496		0.0285714	0.936696	0.00599457	-0.872872	-0.87672	0.00465921	0.00426163	31606	32114	33263.2	33970.4	28907.6	30381.1	26615.1	27679.5
Higd2a				76.3161	34.2682					-0.276438	-0.417195	0.0702807	-0.102173		0.0307442	0.0110202	0.0105903	0.67317		2.67438	0.379403	3.25424	3.53361	0.0939167	0.908496		0.2	0.993909	0.164757	0.545545	0.566404	0.161938	0.143269	158.221	143.421	201.476	178.664	196.003	193.328	193.27	306.512
Grpel1				76.3159	56.0679					-0.435169	-0.301058	-0.231843	-0.247382		-0.510218	-0.176184	-0.114195	2.01605		31.7094	1.01036	4.70942	3.5336	0.0939173	0.908496		0.342857	0.993909	0.378776	0.436436	0.387517	0.279658	0.34287	327.061	359.02	376.714	372.667	310.432	391.57	408.806	1793.09
LOC110345472				76.3088	1.98771					-1.02958	0.279845	-1.57188	0.0941633		2.43848	-1.30529	-0.647932	1.7422		0.166245	1.76023	-0.562846	3.53296	0.0939424	0.908496		0.185877	0.993909	0.255842	0.571429	0.491272	0.13896	0.216344	3.18566	9.37389	1.8742	8.12107	45.3185	2.45756	4.45322	27.5861
Slc4a2				76.2388	88.6375					-0.01242	0.210727	0.151408	0.263075		-0.229637	-0.0183816	0.135961	-0.500732		74.1164	-0.290332	6.84287	3.52674	0.0941883	0.908496		0.0571429	0.993804	0.0928016	-0.763763	-0.654347	0.027396	0.0783286	2328.72	2718.43	2608.88	2818.91	2003.08	2319.11	2581.09	1659.76
LOC110347023				76.23	33.1334					0.647245	0.43157	0.0844334	0.730342		-0.111817	-0.180636	0.33951	-1.94065		61.2866	-0.751653	3.14717	3.52596	0.0942193	0.908496		0.0571429	0.993804	0.0672661	-0.763763	-0.687513	0.027396	0.0595236	253.791	218.412	171.489	268.898	149.551	142.538	204.848	41.3791
Lacc1				76.2078	70.871					0.0841174	-0.233708	-0.340803	-0.217912		0.647798	0.319319	0.0569822	-0.315794		53.5598	0.389029	5.54727	3.52399	0.0942977	0.908496		0.342857	0.993909	0.190294	0.436436	0.545447	0.279658	0.162028	999.236	801.468	744.056	810.303	1477.38	1176.35	980.599	757.084
Rpl28				76.1569	98.2508					-0.402436	-0.29116	-0.233547	-0.212537		-0.324965	-0.176758	-0.135155	1.77656		3.04301	0.872547	9.06484	3.51947	0.094477	0.908496		0.2	0.993909	0.364731	0.545545	0.398779	0.161938	0.327777	7226.15	7805.64	8123.71	8242.89	7624.84	8449.89	8697.14	32726.3
Anapc15				76.1092	66.3462					-0.38996	-0.399928	-0.0735651	-0.21497		-0.161893	-0.213352	-0.0834555	1.53712		5.42103	0.746786	5.28581	3.51524	0.0946457	0.908496		0.2	0.993909	0.340095	0.545545	0.418346	0.161938	0.302317	552.182	548.373	687.83	623.518	646.922	624.219	683.124	2102.67
LOC110346729				76.0949	7.01843					0.335632	0.102012	0.277978	0.693547		-1.00136	0.297274	-0.401688	-0.303391		49.8374	-0.667456	0.11495	3.51397	0.0946964	0.908496		0.114286	0.993804	0.0521535	-0.654654	-0.70795	0.0781407	0.049431	24.4234	20.6226	23.4275	31.582	9.06371	23.7564	14.2503	15.3256
Coq9				76.0583	59.5735					-0.183505	-0.149547	-0.0495018	-0.0099955		0.00748361	0.109479	0.0752342	0.200353		17.5786	0.196178	4.90767	3.51072	0.094826	0.908496		0.0285714	0.936696	0.0147252	0.872872	0.811839	0.00465921	0.0143925	544.748	557.747	597.869	614.495	621.997	667.636	651.951	711.107
Btrc				76.038	59.7542					0.00545064	0.26781	0.236061	0.0953233		-0.122842	0.100692	-0.047186	-0.53531		87.5967	-0.286744	4.9145	3.50892	0.0948979	0.908496		0.114286	0.993804	0.0855297	-0.654654	-0.660922	0.0781407	0.0743583	618.019	741.475	725.314	657.807	565.349	660.263	595.841	424.519
Pin4				76.0323	49.1941					-0.247214	-0.436171	0.00946336	-0.288118		-0.178285	-0.0517451	-0.0355476	1.22762		1.77087	0.597525	4.28786	3.50841	0.0949183	0.908496		0.2	0.993909	0.299879	0.545545	0.45108	0.161938	0.26195	317.504	278.405	379.525	308.601	333.091	363.718	367.836	884.286
Trappc1				75.9921	80.4987					-0.134708	-0.310895	-0.128261	-0.20174		0.0919704	-0.149419	-0.121022	0.954074		3.53451	0.461454	6.14371	3.50485	0.0950609	0.908496		0.114286	0.993804	0.272541	0.654654	0.478447	0.0781407	0.230413	1282.76	1135.18	1288.51	1224.48	1501.18	1269.74	1295	2729.49
Cited2				75.9766	94.6151					-0.181634	-0.226512	-0.00302949	-0.10676		0.204845	-0.149401	0.0390869	0.423407		31.9841	0.271792	7.74244	3.50348	0.095116	0.908496		0.114286	0.993804	0.13346	0.654654	0.61734	0.0781407	0.102955	3874.83	3756.12	4385.62	4081.29	5065.48	3962.4	4515.57	5894.22
Rfc3				75.9467	29.5772					-0.0265675	-0.194411	-0.0333422	-0.455216		-0.192717	0.249362	0.0899123	0.562979		27.4883	0.371145	2.8407	3.50082	0.0952226	0.908496		0.114286	0.993804	0.130733	0.654654	0.606516	0.0781407	0.110897	141.231	125.61	140.565	104.672	125.759	171.21	153.191	213.026
Arl3				75.9412	57.4196					-0.220774	-0.212126	0.0207251	-0.382435		-0.0424925	-0.111334	0.0160385	0.932398		5.34875	0.457482	4.7873	3.50034	0.0952421	0.908496		0.2	0.993909	0.258919	0.545545	0.486153	0.161938	0.221904	471.478	474.319	557.573	421.393	533.626	508.714	555.762	1049.8
Pdzd11				75.9317	79.2194					-0.157498	-0.38976	-0.0787638	-0.161533		0.179702	-0.178774	-0.143462	0.93009		9.33141	0.462426	6.05524	3.4995	0.0952759	0.908496		0.342857	0.993909	0.261197	0.436436	0.486879	0.279658	0.221111	1187.19	1010.51	1253.84	1183.87	1500.04	1169.8	1198.81	2524.12
Itgb3bp				75.9029	43.2598					-0.286802	-0.0331058	-0.111291	-0.0614328		0.0132587	0.26271	-0.0714797	0.288142		26.4763	0.251286	3.92025	3.49694	0.0953788	0.908496		0.114286	0.993804	0.07544	0.654654	0.684467	0.0781407	0.0611242	253.791	302.777	286.752	296.87	312.698	371.91	294.803	378.542
Hnf1a				75.8919	13.2996					-0.00447723	0.644483	0.213951	0.0636494		-0.459995	0.0556223	-0.132485	-0.380748		64.9151	-0.473301	0.923985	3.49597	0.0954178	0.908496		0.0571429	0.993804	0.0786541	-0.763763	-0.675105	0.027396	0.0662027	36.1042	57.1808	42.1694	37.8983	26.0582	37.6825	32.9538	27.5861
Atp6v1g3				75.8711	70.9866					0.132323	-0.630803	-0.115818	-0.334265		0.149787	-0.0484566	-0.151612	0.998845		3.867	0.523777	5.55648	3.49412	0.0954923	0.908496		0.2	0.993909	0.23962	0.545545	0.49382	0.161938	0.213603	1014.1	597.117	853.697	733.604	1026.46	894.55	832.752	1849.8
Kiaa0232				75.8668	73.0466					0.0645433	0.236411	0.0683808	0.188059		-0.0353391	0.0344107	-0.0462096	-0.510256		93.6971	-0.264776	5.67032	3.49375	0.0955074	0.908496		0.0285714	0.936696	0.0787351	-0.872872	-0.686632	0.00465921	0.0599835	1091.62	1229.85	1094.53	1189.29	1018.53	1069.04	1010.88	732.563
LOC106007544				75.8483	33.0683					0.00031766	0.0929224	0.391506	0.192286		-0.4132	-0.0655523	0.154371	-0.352651		50.5674	-0.327017	3.1432	3.49211	0.0955738	0.908496		0.114286	0.993804	0.0785088	-0.654654	-0.657643	0.0781407	0.0763229	178.397	190.29	234.275	203.929	133.69	170.39	198.614	139.463
Ankrd40				75.8161	81.5468					0.018915	0.146821	0.043548	0.196745		-0.0808963	0.0229783	-0.117639	-0.230472		65.3632	-0.201944	6.21912	3.48926	0.0956888	0.908496		0.0571429	0.993804	0.0228907	-0.763763	-0.778869	0.027396	0.0227476	1557.79	1702.3	1584.63	1762.27	1453.59	1562.19	1417.01	1310.34
LOC106008117				75.8085	15.4752					-0.0649409	-0.388296	-0.240888	-0.192351		0.477358	0.0686502	-0.312285	0.652753		47.2136	0.488059	1.19724	3.48858	0.0957161	0.908496		0.2	0.993909	0.136964	0.545545	0.623433	0.161938	0.0986325	42.4755	33.746	37.4839	38.8007	62.313	46.6935	35.6258	70.4977
Mpc2				75.7984	71.3553					-0.305834	-0.401144	-0.0102573	-0.346427		-0.284162	-0.193412	0.054378	1.48686		7.2931	0.724938	5.5797	3.48768	0.0957524	0.908496		0.114286	0.993804	0.333124	0.654654	0.423733	0.0781407	0.29548	722.084	675.858	886.495	702.022	733.027	780.683	927.161	2504.2
Rnaseh2a				75.796	34.7669					-0.0850225	-0.238948	-0.231176	-0.361045		0.0574536	-0.0445747	-0.247841	1.15115		24.279	0.565334	3.31046	3.48748	0.0957609	0.908496		0.2	0.993909	0.287773	0.545545	0.464076	0.161938	0.246719	181.583	163.106	163.992	149.789	200.535	186.774	162.097	429.116
Rhog				75.7863	87.481					-0.147857	-0.119406	-0.10306	-0.103163		0.439249	0.0185049	-0.0920621	0.107795		16.1041	0.25066	6.7242	3.48661	0.0957958	0.908496		0.0285714	0.936696	0.150688	0.872872	0.615517	0.00465921	0.104269	1961.31	2000.39	2023.2	2023.05	2946.84	2201.15	2038.68	2341.75
Rps17				75.7805	97.9545					-0.230102	-0.533749	-0.0818698	-0.358177		-0.488153	-0.140639	-0.0896318	1.92232		3.54897	0.958032	8.91257	3.4861	0.0958167	0.908496		0.485714	0.993909	0.372444	0.327327	0.392104	0.428692	0.336684	7090.23	5744.32	7857.57	6487.84	5928.8	7543.88	7815.4	31524.7
Spag7				75.7516	73.1623					-0.192696	-0.243562	-0.0756774	-0.289023		-0.0702468	-0.109929	-0.0289513	1.01009		13.8056	0.48168	5.67379	3.48355	0.0959201	0.908496		0.0571429	0.993804	0.283188	0.763763	0.468298	0.027396	0.241869	885.614	854.899	960.526	828.349	964.152	937.967	992.178	2039.84
Mars2				75.7432	65.0307					0.126289	0.380088	-0.033532	0.269033		-0.144312	0.0772543	0.0278663	-0.702686		96.3137	-0.347094	5.21758	3.4828	0.0959505	0.908496		0.114286	0.993804	0.0968338	-0.654654	-0.634032	0.0781407	0.0913657	822.963	981.447	736.559	908.658	682.044	795.429	768.626	462.833
LOC101716399				75.7275	43.6646					-0.177809	-0.440849	-0.104907	-0.436949		-0.504183	-0.134172	0.0814483	1.71742		9.36755	0.854231	3.94333	3.48141	0.0960067	0.908496		0.485714	0.993909	0.349387	0.327327	0.410759	0.428692	0.312072	243.172	202.476	255.828	203.027	193.737	250.671	291.241	907.275
Tpp2				75.7243	82.472					0.163781	0.335321	-0.0398578	0.277003		0.00425044	0.0839574	-0.114034	-0.710421		74.2248	-0.34329	6.29156	3.48113	0.0960183	0.908496		0.114286	0.993804	0.0956609	-0.654654	-0.640504	0.0781407	0.0870855	1781.85	2006.95	1547.15	1927.4	1595.21	1685.88	1469.56	971.642
LOC101708001				75.6721	4.11999					-0.967758	-0.474797	0.584356	-1.16845		-0.364684	0.681262	0.575563	1.1345		5.04518	0.979123	-0.252062	3.47651	0.096206	0.908496		0.218604	0.993909	0.106585	0.523114	0.614518	0.183408	0.104993	6.37133	9.37389	20.6162	5.41405	10.1967	22.118	20.4848	30.6512
Trim33				75.6509	88.8616					0.0967984	0.205692	0.087041	0.377717		0.21544	-0.172358	-0.109167	-0.701163		95.4536	-0.352208	6.86517	3.47463	0.0962826	0.908496		0.2	0.993909	0.111193	-0.545545	-0.630832	0.161938	0.0935261	2529.42	2727.8	2512.36	3073.38	2746.3	2098.75	2192.77	1454.4
Rnf5				75.6508	78.6628					-0.196938	-0.215163	-0.082387	-0.212307		-0.0874858	-0.0446554	-0.0176875	0.856624		9.95302	0.410318	6.01953	3.47462	0.096283	0.908496		0.0571429	0.993804	0.261321	0.763763	0.48953	0.027396	0.218228	1137.28	1122.99	1231.35	1125.22	1227	1264	1287.87	2361.67
Gtf2a2				75.6226	79.8771					-0.137678	-0.413332	-0.0805044	-0.31871		-0.084239	-0.171384	-0.0608968	1.26674		4.19949	0.6076	6.10267	3.47213	0.0963846	0.908496		0.2	0.993909	0.313426	0.545545	0.440425	0.161938	0.274778	1204.18	994.57	1252.9	1062.06	1249.66	1176.35	1270.06	3189.25
Serf2				75.6207	96.9787					-0.400041	-0.46464	-0.0599367	-0.26238		-0.473939	-0.226064	0.00384552	1.88315		1.57571	0.935616	8.44525	3.47196	0.0963914	0.908496		0.485714	0.993909	0.369825	0.327327	0.394207	0.428692	0.333866	4594.79	4393.54	5816.57	5054.92	4365.31	5183.8	6079.54	22369.2
Cbx4				75.5894	25.3488					0.0550591	-0.347667	-0.0558586	-0.3542		0.502907	0.231079	0.0917964	-0.123116		46.7004	0.363055	2.39474	3.46919	0.0965045	0.908496		0.114286	0.993804	0.0972277	0.654654	0.639846	0.0781407	0.0875152	109.374	82.4903	101.207	82.1131	149.551	123.697	112.221	96.5512
Fn3k				75.5876	9.0712					-0.602964	0.126643	-0.287676	-0.483002		-0.17178	0.486689	-0.165624	1.09771		14.2103	0.707753	0.354948	3.46903	0.0965111	0.908496		0.114286	0.993804	0.184264	0.654654	0.555611	0.0781407	0.152773	14.8664	25.3095	18.742	16.2421	20.3933	32.7674	20.4848	50.5744
Tbc1d32				75.5824	42.0239					-0.0463136	0.158456	0.319342	0.470859		-0.221922	-0.018384	0.175837	-0.837875		83.8887	-0.414735	3.82576	3.46858	0.0965297	0.908496		0.2	0.993909	0.101479	-0.545545	-0.625441	0.161938	0.0972312	273.967	315.9	353.286	392.519	242.454	279.342	319.741	157.854
Tmbim4				75.4803	80.2602					-0.0701445	-0.165159	-0.0617903	-0.185679		0.138316	-0.0373629	-0.0567291	0.438549		19.4507	0.254051	6.12755	3.45955	0.0968997	0.908496		0.0285714	0.936696	0.145728	0.872872	0.612331	0.00465921	0.106589	1367.71	1280.47	1375.66	1262.38	1580.48	1399.17	1380.5	1946.35
Elob				75.4797	90.2205					-0.174395	-0.43638	-0.227999	-0.213651		-0.14723	-0.148938	-0.198316	1.54691		4.02602	0.743799	7.01543	3.4595	0.0969019	0.908496		0.0571429	0.993804	0.347526	0.763763	0.412618	0.027396	0.309668	2128.02	1774.48	2050.37	2070.87	2168.49	2165.93	2093.01	7019.12
Kdm5a				75.4751	77.2533					0.0495955	0.243771	0.0282219	0.117764		-0.12528	0.0115503	-0.0240414	-0.301581		82.1178	-0.216885	5.92369	3.45909	0.0969185	0.908496		0.0285714	0.936696	0.0403318	-0.872872	-0.731211	0.00465921	0.0392877	1294.44	1481.08	1275.39	1357.12	1146.56	1260.73	1229.98	1014.55
Mccc2				75.4656	67.5678					0.0519715	0.088626	0.1047	0.227093		0.0359742	-0.110139	-0.0233539	-0.374872		59.5735	-0.229162	5.35386	3.45825	0.096953	0.908496		0.0285714	0.936696	0.0567167	-0.872872	-0.720118	0.00465921	0.0439492	871.81	894.269	904.3	984.455	862.185	779.045	827.408	648.272
Znf414				75.4196	40.5638					-0.336609	0.0175378	-0.023541	-0.386827		-0.0599111	-0.0793607	0.149052	0.719659		22.1323	0.390082	3.72566	3.45419	0.0971204	0.908496		0.342857	0.993909	0.19377	0.436436	0.539438	0.279658	0.16764	210.254	269.031	261.45	203.027	254.917	251.49	294.803	438.312
Eif3h				75.4033	93.0538					-0.0820124	-0.189785	0.0178141	-0.163474		0.151355	0.0724582	-0.0396449	0.233289		17.4846	0.209896	7.44488	3.45274	0.0971799	0.908496		0.0571429	0.993804	0.0366117	0.763763	0.748	0.027396	0.0328271	3398.04	3153.38	3641.56	3211.43	3994.83	3782.18	3499.34	4228.33
Nme7				75.3987	67.893					-0.365859	-0.453297	-0.0452222	-0.166697		-0.323532	0.000215792	-0.0578212	1.41221		55.215	0.685468	5.38279	3.45234	0.0971965	0.908496		0.2	0.993909	0.325862	0.545545	0.42959	0.161938	0.288132	610.586	574.62	762.798	701.119	628.795	787.237	756.157	2096.54
Klhl36				75.3976	62.8262					0.104716	0.450918	0.0624825	0.219082		-0.0396097	0.092702	-0.0468991	-0.843391		91.4348	-0.382242	5.09475	3.45225	0.0972004	0.908496		0.0571429	0.993804	0.0990322	-0.763763	-0.635011	0.027396	0.0907105	740.136	941.139	718.754	801.279	669.581	733.99	666.202	383.14
Clec4e				75.3827	98.9953					-0.11735	-0.452092	-0.137259	-0.214173		-0.253839	0.0372385	-0.0560152	1.19349		9.38923	0.578573	9.69614	3.45093	0.0972547	0.908496		0.2	0.993909	0.301262	0.545545	0.451027	0.161938	0.262013	14867.5	11788.6	14663.7	13902.4	13525.3	16549.2	15513.2	36885.6
Sfxn5				75.3788	49.8012					0.015932	0.384877	0.110172	0.259505		-0.192489	0.120322	0.0246118	-0.72293		37.9183	-0.3556	4.32797	3.45058	0.0972691	0.908496		0.2	0.993909	0.0995446	-0.545545	-0.636518	0.161938	0.0897078	409.889	529.625	437.625	485.46	354.618	440.722	412.368	245.209
Castor2				75.327	40.2313					0.113476	0.177627	-0.12576	0.373045		-0.0417434	-0.270053	-0.255139	0.0285474		85.9053	-0.276668	3.70523	3.44601	0.0974582	0.908496		0.114286	0.993804	0.0907079	-0.654654	-0.649688	0.0781407	0.0812158	287.772	300.902	243.646	344.694	258.316	220.361	222.661	271.263
LOC101712686				75.3152	27.3654					-0.179324	-0.228159	-0.313435	-0.33854		0.000824041	-0.228239	-0.170091	1.45696		3.47669	0.715327	2.61607	3.44497	0.097501	0.908496		0.114286	0.993804	0.324965	0.654654	0.432045	0.0781407	0.285079	100.879	97.4885	91.8356	90.2341	114.429	97.483	101.533	315.707
Stk19				75.3114	36.039					-0.12486	-0.46254	-0.282506	-0.379632		-1.0995	-0.187736	-0.00838074	2.54515		13.1334	1.33342	3.4075	3.44463	0.0975152	0.908496		0.485714	0.993909	0.402251	0.327327	0.369113	0.428692	0.368206	141.231	111.549	126.508	118.207	71.3767	135.166	153.191	904.21
LOC110349307				75.2573	2.97073					-0.18197	-0.220678	-0.992973	-0.0501587		-0.983804	0.860812	0.704876	0.863895		3.0936	0.905721	-0.400685	3.43986	0.0977129	0.908496		0.18315	0.993909	0.132855	0.559017	0.619249	0.149737	0.101589	10.6189	10.3113	5.62259	11.7304	5.66482	22.9372	20.4848	22.9884
Cerkl				75.2352	34.9693					-0.25852	-0.446931	-0.390068	0.0234327		0.0416263	-0.18459	-0.20631	1.42136		32.678	0.69905	3.32692	3.43791	0.0977943	0.908496		0.114286	0.993804	0.318452	0.654654	0.435319	0.0781407	0.281033	157.159	137.796	143.376	191.296	193.737	165.475	162.988	505.744
Slitrk4				75.2243	1.55403					-0.219102	0.0334048	-1.21885	-0.140984		1.02725	0.352049	0.0806369	0.0855882		96.5811	0.81879	-0.689946	3.43695	0.097834	0.908496		0.0210706	0.936696	0.0955466	0.929981	0.647313	0.000813758	0.0827105	8.4951	10.3113	3.74839	9.02341	21.5263	13.107	10.6877	10.7279
Fbxo17				75.2062	46.7365					-0.063836	-0.157311	-0.0688402	-0.220474		-0.114839	0.0563676	0.109175	0.459757		23.4622	0.268738	4.14164	3.43535	0.0979004	0.908496		0.114286	0.993804	0.143818	0.654654	0.612608	0.0781407	0.106385	345.114	323.399	343.915	309.503	333.091	375.187	389.211	496.549
Gab3				75.1912	37.6437					-0.302655	0.0376486	-0.134774	-0.127407		0.326686	0.0994089	0.21961	-0.118518		37.022	0.269602	3.52519	3.43403	0.0979554	0.908496		0.0571429	0.993804	0.0757208	0.763763	0.673828	0.027396	0.0669147	190.078	240.909	213.658	214.757	294.571	251.49	273.428	216.091
LOC101713360				75.1763	83.5851					-0.122661	-0.517269	-0.234221	-0.273643		-0.30325	-0.153226	-0.200221	1.80449		1.39501	0.881015	6.3744	3.43272	0.0980103	0.908496		0.485714	0.993909	0.369262	0.327327	0.394719	0.428692	0.333182	1349.66	1026.44	1249.15	1215.45	1190.74	1321.35	1278.96	5135.6
Cuta				75.1598	53.3719					-0.25278	-0.285892	-0.00756718	-0.43136		-0.163609	-0.18015	0.0211724	1.30019		4.97289	0.626426	4.55267	3.43126	0.0980709	0.908496		0.114286	0.993804	0.314544	0.654654	0.438948	0.0781407	0.276579	376.97	368.394	446.996	332.964	401.069	396.486	456.01	1108.04
Triqk				75.1583	49.1579					-0.23815	-0.29923	0.117392	-0.240854		-0.181958	0.0358933	0.202151	0.604756		76.5522	0.349159	4.28594	3.43113	0.0980764	0.908496		0.114286	0.993804	0.17347	0.654654	0.555586	0.0781407	0.152795	334.495	320.587	428.254	333.866	347.82	404.677	454.228	600.763
Pudp				75.1578	65.5728					-0.285897	-0.0451104	-0.0527617	-0.156802		-0.0971891	0.067025	0.0488941	0.521841		36.5161	0.285888	5.24597	3.43109	0.0980783	0.908496		0.114286	0.993804	0.166503	0.654654	0.577158	0.0781407	0.134135	636.071	751.786	747.804	695.705	725.097	812.632	802.47	1114.17
Atp23				75.1275	40.2096					0.045837	-0.351948	0.0310507	-0.446524		0.0518221	0.0521297	-0.0220611	0.639694		8.62306	0.369283	3.70209	3.42842	0.0981898	0.908496		0.114286	0.993804	0.157659	0.654654	0.563905	0.0781407	0.14544	270.781	205.288	268.01	192.199	271.911	271.969	258.287	409.193
LOC110347282				75.1209	7.97253					-0.500927	-0.389054	-0.0857008	-0.358576		-0.413583	-0.0784631	0.151263	1.67504		1.93712	0.92164	0.229424	3.42784	0.0982141	0.908496		0.2	0.993909	0.305372	0.545545	0.448528	0.161938	0.264995	13.8045	14.9982	18.742	15.3398	14.7285	18.8413	22.2661	65.9
Bmper				75.1188	29.3169					-0.401485	0.157048	0.235522	1.12875		-0.786032	-0.187806	-0.342976	0.196979		70.5602	-0.634645	2.81703	3.42764	0.0982221	0.908496		0.342857	0.993909	0.235771	-0.436436	-0.496975	0.279658	0.210235	100.879	149.045	157.433	293.261	77.0415	117.143	105.096	153.256
Pard6g				75.1137	18.4243					0.080195	0.0865934	0.128546	0.441578		-0.354136	-0.0415673	-0.378838	0.0376287		64.8428	-0.372802	1.55812	3.4272	0.0982407	0.908496		0.0285714	0.936696	0.0401187	-0.872872	-0.730049	0.00465921	0.0397609	61.5895	61.8677	63.7227	79.4061	45.3185	56.5238	44.5322	59.7698
Ndufb7				75.0741	77.875					-0.520655	-0.179044	-0.0974192	-0.359731		-0.636544	0.0496092	-0.0347553	1.77854		1.90098	0.883615	5.96515	3.42371	0.0983867	0.908496		0.342857	0.993909	0.357285	0.436436	0.404236	0.279658	0.320579	769.869	975.822	1032.68	860.834	710.368	1143.58	1078.57	3793.08
LOC110350954				75.0615	20.0145					-0.225416	0.0255982	-0.325955	-0.215364		-0.0320052	0.0164876	0.152517	0.604137		32.2515	0.388173	1.75909	3.4226	0.0984332	0.908496		0.114286	0.993804	0.113951	0.654654	0.639843	0.0781407	0.087517	57.3419	68.4294	53.4146	57.7499	65.7119	67.9924	74.8141	102.681
Bdkrb1				75.0603	7.6039					0.0895759	-0.664422	-1.14751	0.172815		0.919175	0.583181	-0.151714	0.1989		26.404	0.764641	0.187821	3.42249	0.0984378	0.908496		0.114286	0.993804	0.09651	0.654654	0.631283	0.0781407	0.0932199	21.2378	12.1861	8.43388	22.5585	38.5208	30.3098	17.8129	22.9884
Stox1				75.0602	38.5327					0.0487248	0.258302	0.0525295	0.391427		-0.156011	0.0315268	0.0681672	-0.694666		58.0051	-0.350851	3.58207	3.42248	0.0984383	0.908496		0.114286	0.993804	0.0887184	-0.654654	-0.647592	0.0781407	0.0825341	249.544	288.716	250.205	316.722	216.396	246.575	252.943	148.658
Gcc1				75.0473	54.7814					0.168289	0.178661	0.093831	0.0906221		-0.0907874	0.0215435	0.0181331	-0.480292		73.9212	-0.251256	4.63601	3.42135	0.098486	0.908496		0.0285714	0.936696	0.0837434	-0.872872	-0.703871	0.00465921	0.0513559	572.358	576.494	543.517	542.307	478.111	516.906	515.683	364.749
Tbca				75.0415	61.7781					-0.101878	-0.471872	-0.0841286	-0.248583		-0.0801297	-0.213881	0.0442433	1.15623		1.55403	0.557905	5.02635	3.42084	0.0985072	0.908496		0.114286	0.993804	0.296625	0.654654	0.454024	0.0781407	0.25846	591.472	457.446	598.806	534.186	600.471	547.216	654.623	1416.08
LOC106007553				75.0283	34.1597					-0.459023	0.418244	-0.649436	-0.479628		-0.143646	0.604555	-0.103462	0.812396		15.468	0.581034	3.24484	3.41968	0.0985559	0.908496		0.114286	0.993804	0.168522	0.654654	0.542317	0.0781407	0.164939	132.736	244.659	116.2	130.84	165.413	278.523	170.113	321.837
LOC110350658				75.0256	43.4984					-0.171673	-0.214924	-0.0460376	-0.0395564		0.244627	0.0418724	-0.0971239	0.282816		49.7362	0.241638	3.93571	3.41944	0.0985659	0.908496		0.114286	0.993804	0.0783858	0.654654	0.69093	0.0781407	0.0577578	278.215	269.968	303.62	304.991	371.612	322.759	293.022	381.607
Ttc1				74.9915	62.6888					-0.145184	-0.160871	-0.0161112	-0.251101		0.150876	-0.0743295	-0.0873808	0.584101		22.5081	0.309863	5.08538	3.41643	0.0986923	0.908496		0.114286	0.993804	0.193382	0.654654	0.553017	0.0781407	0.155106	625.452	618.677	684.082	581.108	768.149	656.986	651.061	1037.54
Myof				74.9505	85.2186					-0.145739	0.628175	0.413804	0.272089		-0.361061	0.127233	0.168792	-1.10329		94.2248	-0.527016	6.50805	3.41283	0.0988443	0.908496		0.114286	0.993804	0.111692	-0.654654	-0.606732	0.0781407	0.110735	1614.07	2760.61	2379.29	2156.6	1390.15	1950.48	2007.51	830.647
Ltb				74.8808	86.0932					-0.810233	-0.151873	-0.198196	-0.0836933		-1.58845	0.0676619	0.0294702	2.73532		4.88616	1.46183	6.59178	3.40669	0.0991031	0.908496		0.342857	0.993909	0.399856	0.436436	0.370735	0.279658	0.365939	739.074	1167.05	1130.14	1223.58	430.526	1359.03	1323.5	8640.57
Mmachc				74.8725	30.4228					-0.240076	-0.191224	-0.021818	-0.0938889		0.353534	-0.119809	0.112224	0.201057		15.9957	0.281208	2.91438	3.40596	0.0991342	0.908496		0.114286	0.993804	0.071774	0.654654	0.704387	0.0781407	0.0511101	129.55	134.047	150.873	143.472	196.003	140.9	165.66	176.244
Cul9				74.8622	33.8778					-0.0554338	0.252168	0.0599893	0.418886		-0.446602	-0.119376	0.160642	-0.270274		95.0416	-0.331942	3.22552	3.40505	0.0991725	0.908496		0.114286	0.993804	0.0925378	-0.654654	-0.632299	0.0781407	0.0925322	181.583	224.973	196.791	252.656	138.222	173.667	211.083	156.321
Irgm				74.8586	10.3795					0.302265	-1.06079	-0.171304	-0.463479		-0.288197	0.397176	0.609538	0.674796		33.6971	0.684037	0.547248	3.40474	0.0991858	0.908496		0.114286	0.993804	0.0873265	0.654654	0.640923	0.0781407	0.0868127	32.9185	12.1861	23.4275	18.9492	21.5263	35.225	40.9696	42.9116
LOC110348736				74.8584	11.0517					-0.44405	-0.253817	0.11933	-0.47579		-0.160997	0.15857	0.203869	0.852885		14.3404	0.56337	0.636327	3.40472	0.0991866	0.908496		0.0571429	0.993804	0.135414	0.763763	0.604222	0.027396	0.112623	21.2378	24.3721	31.8613	20.7539	26.0582	32.7674	33.8445	53.6396
Dner				74.8307	18.4821					-1.02766	0.811885	0.687352	1.09979		-1.27665	0.150345	0.0708176	-0.515878		47.7412	-0.880542	1.5675	3.40228	0.09929	0.908496		0.2	0.993909	0.152	-0.545545	-0.580673	0.161938	0.131222	24.4234	89.9894	82.4647	110.086	20.3933	56.5238	53.4386	35.2488
LOC101726570				74.8126	96.6896					-0.0160134	0.101949	0.109667	0.257981		-0.0387978	-0.00277019	-0.103771	-0.308245		38.7929	-0.225333	8.32538	3.40069	0.0993575	0.908496		0.0571429	0.993804	0.0398584	-0.763763	-0.729813	0.027396	0.0398576	6542.29	7099.79	7137.88	7910.83	6439.76	6602.63	6156.13	5342.5
LOC106007874				74.7875	45.1753					-0.232408	-0.360383	-0.100655	-0.317869		-0.434101	-0.0857708	0.120738	1.41045		11.507	0.686416	4.04032	3.39848	0.0994511	0.908496		0.342857	0.993909	0.325653	0.436436	0.430958	0.279658	0.286429	263.348	240.909	288.626	248.144	228.859	291.63	336.663	824.517
Il2rg				74.7716	71.6516					0.355819	-0.576081	-0.336034	-0.483463		0.956359	0.0544615	0.099809	-0.0708707		20.4843	0.533677	5.59492	3.39708	0.0995106	0.908496		0.2	0.993909	0.213625	0.545545	0.50323	0.161938	0.20364	1211.61	634.613	749.679	676.756	1837.67	983.022	1014.44	901.144
Gtf3a				74.7387	61.7636					-0.0744387	-0.220498	-0.0767958	-0.185838		-0.0129888	0.0179686	-0.0446632	0.597254		17.8171	0.302409	5.02566	3.39419	0.0996336	0.908496		0.0285714	0.936696	0.202232	0.872872	0.547047	0.00465921	0.160552	630.761	569.933	629.73	583.815	658.252	672.551	643.936	1005.36
Tas1r2				74.7358	1.96603					0.290044	0.00914624	0.0087378	1.49494		-0.159454	-0.739017	-1.3007	0.396301		59.5374	-1.03685	-0.571909	3.39394	0.0996442	0.908496		0.619839	0.993909	0.211194	-0.25	-0.51595	0.550415	0.190568	12.7427	10.3113	10.3081	30.6796	9.06371	5.7343	3.56258	13.793
Pdcd5				74.7212	47.8424					-0.169519	-0.328475	-0.135689	-0.471616		-0.383155	-0.139257	-0.0267302	1.65444		2.94181	0.803461	4.20889	3.39266	0.0996991	0.908496		0.342857	0.993909	0.353541	0.436436	0.407422	0.279658	0.316411	298.39	267.156	305.494	241.828	257.183	304.737	329.538	1059
Lpar6				74.7124	92.9599					-0.0715753	-0.235687	-0.120144	0.0142654		0.241293	0.0772011	-0.00202118	0.0966688		33.3502	0.206479	7.42925	3.39188	0.099732	0.908496		0.0571429	0.993804	0.0311421	0.763763	0.754488	0.027396	0.0305184	3386.36	3022.14	3274.22	3594.03	4206.69	3754.33	3553.67	3805.34
Mrps5				74.7039	67.6906					-0.200699	-0.301903	-0.103707	-0.0781436		0.0378679	-0.0952567	-0.0641958	0.806036		17.7159	0.389845	5.36268	3.39113	0.0997641	0.908496		0.0571429	0.993804	0.250597	0.763763	0.497479	0.027396	0.2097	721.022	672.108	771.232	785.037	850.856	775.768	792.673	1449.8
Dagla				74.6664	65.9053					-0.210101	0.510011	0.251969	0.347422		-0.44107	0.0448366	0.197768	-0.700835		82.8478	-0.427463	5.26399	3.38784	0.0999045	0.908496		0.114286	0.993804	0.125175	-0.654654	-0.58826	0.0781407	0.125055	663.68	1093.93	914.608	977.236	565.349	792.152	880.847	472.028
S1pr4				74.6573	8.89772					0.566637	0.211837	0.0597599	0.251634		0.212187	-0.485319	-0.240818	-0.575919		45.6306	-0.53987	0.334901	3.38704	0.0999387	0.908496		0.114286	0.993804	0.0435368	-0.654654	-0.723476	0.0781407	0.0425046	35.0423	27.1843	24.3646	27.9726	27.1911	16.3837	19.5942	15.3256
Tmem164				74.6528	84.8356					0.323294	0.186738	0.194923	0.292353		0.0761222	-0.0536326	0.0496661	-1.06946		81.5613	-0.430504	6.4778	3.38665	0.0999555	0.908496		0.0285714	0.936696	0.107845	-0.872872	-0.668526	0.00465921	0.0699166	2231.03	2029.45	2041	2183.67	1879.59	1717.83	1845.41	849.038
Dlec1				74.6454	15.3885					0.71403	0.344508	0.060651	0.67242		0.231136	-0.192375	-0.0109583	-1.81941		94.4705	-0.738277	1.18569	3.386	0.0999833	0.908496		0.0571429	0.993804	0.0628505	-0.763763	-0.688585	0.027396	0.0589661	66.8989	51.5564	42.1694	64.9686	47.5845	35.225	40.079	10.7279
Arid5a				74.5821	71.8251					0.404029	0.0206712	-0.0978038	0.169336		0.0566444	-0.182944	-0.201783	-0.168149		76.5233	-0.256716	5.60578	3.38044	0.100222	0.908496		0.114286	0.993804	0.122537	-0.654654	-0.616591	0.0781407	0.103494	1322.05	1013.32	933.35	1123.42	1038.93	879.805	868.378	888.884
Snapin				74.5789	70.6758					-0.0558496	-0.352598	-0.147112	-0.247842		-0.133081	-0.0134985	-0.0648163	1.0148		7.82074	0.482049	5.53689	3.38016	0.100234	0.908496		0.114286	0.993804	0.285738	0.654654	0.464575	0.0781407	0.246143	884.553	719.915	830.269	774.209	838.393	910.934	879.066	1858.99
Isg15				74.5148	40.5927					-1.40507	-1.08036	-0.161223	0.601142		-1.35349	0.707233	0.712102	1.97967		4.74883	1.21869	3.72736	3.37453	0.100475	0.908496		0.2	0.993909	0.243802	0.545545	0.49165	0.161938	0.215935	75.394	94.6763	179.923	305.894	78.1745	329.312	330.429	796.931
Dnajc4				74.4947	77.1088					-0.308857	-0.255001	-0.0893294	-0.204672		-0.244664	-0.0835656	0.0475431	1.13855		4.10553	0.539467	5.91615	3.37277	0.100551	0.908496		0.114286	0.993804	0.304923	0.654654	0.448917	0.0781407	0.26453	953.575	989.883	1110.46	1025.06	997.008	1114.91	1221.07	2602.28
Scn8a				74.4933	20.506					0.318113	0.484207	0.229635	0.594725		0.169085	-0.269747	0.139789	-1.66581		96.2992	-0.658426	1.82559	3.37264	0.100557	0.908496		0.0285714	0.936696	0.0741994	-0.872872	-0.701697	0.00465921	0.0524	81.7654	91.8642	76.8421	99.2576	73.6426	54.0662	72.1422	19.9233
Zc3h12c				74.4869	73.5887					-0.253696	-0.0279158	-0.235604	-0.0802304		0.436747	0.358338	0.169819	-0.367459		97.6581	0.328303	5.69917	3.37208	0.100581	0.908496		0.342857	0.993909	0.171121	0.436436	0.575621	0.279658	0.13542	885.614	1035.82	896.803	998.892	1429.8	1354.11	1188.12	818.386
Msh4				74.4822	3.72967					-0.648463	0.017084	-0.396364	-0.3315		-0.144761	0.154378	-0.0516966	1.40132		69.7651	0.831618	-0.293549	3.37167	0.100599	0.908496		0.11021	0.993804	0.240975	0.658586	0.505546	0.0757551	0.201225	8.4951	14.0608	10.3081	10.8281	12.4626	15.5645	13.3597	38.314
LOC110345795				74.46	15.6849					-0.600107	-0.109442	0.147574	-0.328717		0.189266	0.197702	0.0492676	0.454456		7.38706	0.430575	1.22415	3.36972	0.100683	0.908496		0.0571429	0.993804	0.0480406	0.763763	0.718409	0.027396	0.0446957	29.7329	42.1825	50.6033	36.0937	52.1163	52.4278	47.2041	62.8349
Inafm1				74.4458	47.8786					-0.169338	-0.581019	-0.197591	-0.256878		-0.423291	-0.477616	0.091218	2.01451		11.4348	1.00336	4.21004	3.36847	0.100737	0.908496		0.685714	0.993909	0.379852	0.218218	0.386342	0.603645	0.344463	277.153	208.1	271.759	260.777	232.258	223.638	332.21	1262.83
Ndufs8				74.4415	91.4565					-0.307417	-0.408998	0.0530295	-0.296923		-0.24241	-0.0902246	0.0259375	1.26701		5.25479	0.609677	7.19917	3.3681	0.100753	0.908496		0.2	0.993909	0.312815	0.545545	0.439225	0.161938	0.276242	2285.18	2129.75	2934.05	2301.87	2390.55	2656.62	2879.45	6807.63
LOC110349964				74.4414	54.2176					-0.314467	-0.26529	-0.00521803	-0.557344		-0.624914	-0.0268429	0.115361	1.67871		0.578244	0.833377	4.6062	3.36809	0.100753	0.908496		0.485714	0.993909	0.345604	0.327327	0.413231	0.428692	0.308877	351.485	363.707	435.751	296.87	283.241	429.253	473.823	1402.29
LOC101705290				74.4276	78.6411					-0.0188588	-0.182506	-0.0664261	-0.0957842		0.154501	0.0679288	0.0829569	0.0581881		54.8319	0.181219	6.01813	3.36688	0.100805	0.908496		0.0285714	0.936696	0.00476178	0.872872	0.881032	0.00465921	0.00384284	1322.05	1180.17	1279.14	1253.35	1490.98	1404.08	1418.8	1394.63
Megf8				74.3693	76.8486					-0.0951788	0.409662	0.124086	0.247878		-0.216154	-0.0820619	0.175802	-0.564034		97.9761	-0.330109	5.90161	3.36177	0.101027	0.908496		0.2	0.993909	0.113309	-0.545545	-0.604413	0.161938	0.112478	1137.28	1614.18	1324.12	1442.84	1045.73	1147.68	1372.48	821.451
Psmb6				74.3565	84.279					-0.188816	-0.270638	-0.033477	-0.336135		-0.213798	-0.0333215	0.0108068	1.06538		6.65703	0.506431	6.43401	3.36065	0.101075	0.908496		0.114286	0.993804	0.293633	0.654654	0.457541	0.0781407	0.254321	1495.14	1412.65	1665.22	1349.9	1469.45	1665.4	1717.16	3567.8
Bloc1s1				74.3535	53.6971					-0.0422564	-0.484719	-0.0764841	-0.40396		-0.233177	-0.0897061	-0.0116193	1.34192		2.83339	0.646818	4.56956	3.36039	0.101087	0.908496		0.342857	0.993909	0.31903	0.436436	0.43413	0.279658	0.282498	438.56	322.462	428.254	341.085	384.075	424.338	447.994	1146.35
LOC110344824				74.3321	31.6733					0.227762	-0.539964	-0.309207	-0.428829		-0.442146	0.155454	0.248116	1.08881		20.1229	0.599036	3.0211	3.35851	0.101168	0.908496		0.342857	0.993909	0.239584	0.436436	0.49431	0.279658	0.213077	182.645	106.862	125.571	115.5	114.429	173.667	185.254	332.565
Aspscr1				74.3094	76.292					-0.641002	-0.0459385	-0.0205035	-0.296333		-0.532837	0.124788	0.224932	1.18689		29.8229	0.615038	5.8685	3.35652	0.101255	0.908496		0.2	0.993909	0.275916	0.545545	0.469036	0.161938	0.241027	718.898	1086.43	1105.78	913.17	774.947	1223.04	1311.03	2554.78
LOC110350789				74.272	4.17781					0.0713245	-0.395489	-0.190438	-0.68474		0.409048	0.0399819	0.00261132	0.747701		13.5454	0.630699	-0.245297	3.35324	0.101397	0.908496		0.114286	0.993804	0.0665666	0.654654	0.694839	0.0781407	0.0557763	15.9283	11.2487	13.1194	9.02341	20.3933	15.5645	15.1409	26.0535
Tlr2				74.2691	77.0582					-0.333037	-0.0242333	-0.199758	0.0156793		-0.163541	0.0720545	0.219691	0.413145		62.8551	0.278981	5.91337	3.35299	0.101408	0.908496		0.114286	0.993804	0.12746	0.654654	0.603496	0.0781407	0.113172	979.061	1212.98	1073.91	1247.04	1101.24	1296.77	1436.61	1642.9
Nedd8				74.2672	86.2595					-0.16643	-0.476741	-0.12585	-0.36565		-0.399977	-0.155548	-0.137936	1.82813		3.57788	0.88781	6.60983	3.35282	0.101415	0.908496		0.485714	0.993909	0.374302	0.327327	0.390673	0.428692	0.338609	1533.37	1236.42	1577.14	1335.47	1304.04	1544.98	1563.97	6113.38
LOC106007678				74.2381	15.1717					0.538149	0.0158481	-0.045903	0.259192		-0.0166852	-0.204231	-0.248391	-0.297978		51.948	-0.404772	1.16014	3.35028	0.101526	0.908496		0.0571429	0.993804	0.0796209	-0.763763	-0.69898	0.027396	0.0537225	63.7133	44.0573	42.1694	52.3358	43.0526	37.6825	36.5164	35.2488
Fcgr2b				74.188	92.4106					0.156292	-0.285823	0.0898502	-1.64298		1.10067	0.594814	0.773545	-0.786374		22.6816	0.841399	7.32759	3.34589	0.101718	0.908496		0.2	0.993909	0.145995	0.545545	0.579756	0.161938	0.131978	3205.84	2359.41	3061.5	920.388	6170.12	4344.96	4918.14	1667.42
Eif2s2				74.1847	70.8421					-0.0841364	-0.376298	0.0452065	-0.264804		0.0615227	-0.0782829	-0.0266827	0.723475		21.1203	0.369016	5.54651	3.34559	0.101731	0.908496		0.114286	0.993804	0.217084	0.654654	0.518194	0.0781407	0.18831	890.924	727.414	974.582	785.939	985.678	894.55	927.161	1560.14
LOC101719867				74.1839	28.7965					-0.667118	-0.303418	-0.407822	0.31969		-0.370431	0.308431	0.316566	0.804102		84.9295	0.539366	2.76684	3.34553	0.101734	0.908496		0.342857	0.993909	0.161567	0.436436	0.553335	0.279658	0.154819	82.8273	106.862	99.3324	165.128	101.967	163.837	164.769	231.416
Nectin2				74.1797	43.39					-0.406217	0.197712	-0.469776	-0.193615		-0.0222738	0.269988	-0.217298	0.841481		43.9537	0.46741	3.92821	3.34516	0.10175	0.908496		0.2	0.993909	0.210241	0.545545	0.51576	0.161938	0.19076	227.244	345.897	217.407	263.484	296.836	363.718	259.177	540.993
Kiaa0355				74.1749	53.8056					-0.172207	0.326759	0.238718	0.343851		0.0346311	-0.156008	0.0620753	-0.677819		87.4232	-0.353563	4.57427	3.34474	0.101768	0.908496		0.2	0.993909	0.105725	-0.545545	-0.613958	0.161938	0.105401	426.879	603.679	567.882	610.885	492.839	431.711	502.323	300.381
LOC101699047				74.1749	12.6563					0.187674	0.0499205	0.287267	0.437938		0.0301299	-0.176126	-0.0591683	-0.757635		95.1572	-0.462438	0.852484	3.34474	0.101768	0.908496		0.0285714	0.936696	0.0362128	-0.872872	-0.74904	0.00465921	0.0324501	39.2899	35.6208	42.1694	46.9218	35.1219	30.3098	32.9538	19.9233
Rps20				74.1635	98.3231					-0.137759	-0.442625	-0.141649	-0.357478		-0.273644	-0.205391	-0.0894008	1.64795		2.34189	0.79171	9.09381	3.34374	0.101812	0.908496		0.342857	0.993909	0.359906	0.436436	0.402173	0.279658	0.32329	9058.97	7333.2	9034.56	7779.09	8244.58	8644.04	9367.79	31236.6
Tpbgl				74.1574	92.0492					-0.197458	0.42729	-0.146657	0.74053		-0.400728	-0.109498	-0.465851	0.152373		77.6364	-0.445261	7.28068	3.34321	0.101836	0.908496		0.342857	0.993909	0.20214	-0.436436	-0.524143	0.279658	0.182392	2706.75	4174.19	2803.8	5186.66	2350.9	2876.98	2247.1	3449.79
Msi2				74.1328	59.906					0.215477	0.37248	-0.145452	0.494366		0.257794	-0.0015451	-0.416924	-0.776195		87.3437	-0.434254	4.92186	3.34105	0.10193	0.908496		0.2	0.993909	0.125689	-0.545545	-0.590309	0.161938	0.123418	701.908	782.72	546.328	851.81	722.831	603.739	452.447	352.488
Dbi				74.094	94.6802					-0.321984	-0.398529	-0.136842	-0.210114		-0.389975	-0.0727536	-0.12337	1.65357		2.7828	0.79348	7.77367	3.33766	0.102079	0.908496		0.2	0.993909	0.361317	0.545545	0.401322	0.161938	0.324413	3188.85	3024.02	3625.63	3446.04	3042.01	3790.37	3659.66	12544
Kif13b				74.0475	80.3469					0.0181665	0.531616	0.209748	0.0857391		-0.471846	0.141794	0.133958	-0.649175		93.2707	-0.392894	6.13198	3.33359	0.102258	0.908496		0.342857	0.993909	0.127085	-0.436436	-0.589032	0.279658	0.124437	1429.3	2040.7	1632.43	1497.89	1017.4	1557.27	1548.83	899.612
Setd1a				74.0471	63.0791					-0.0062157	0.297028	0.111316	0.316893		-0.145198	-0.0717773	0.170682	-0.672729		88.6231	-0.333411	5.11272	3.33356	0.102259	0.908496		0.114286	0.993804	0.107966	-0.654654	-0.626756	0.0781407	0.0963197	698.722	862.398	758.113	874.369	634.46	667.636	790.001	439.844
Bcat2				74.0447	76.1258					-0.106159	-0.321977	-0.0611122	-0.260414		-0.221006	-0.0223412	0.0794141	0.913595		25.8113	0.440481	5.85519	3.33335	0.102268	0.908496		0.114286	0.993804	0.269913	0.654654	0.478629	0.0781407	0.23021	1073.57	924.266	1107.65	964.603	991.343	1137.85	1221.07	2177.77
LOC101721575				74.019	32.3383					-0.238544	-0.553219	0.127326	-0.544152		-0.36249	-0.18347	0.110036	1.64451		1.20708	0.822181	3.0764	3.3311	0.102368	0.908496		0.342857	0.993909	0.336154	0.436436	0.419133	0.279658	0.301313	128.488	103.113	165.866	103.769	117.828	133.527	163.879	476.626
Pcgf1				74.0166	30.5963					-0.0133162	-0.191974	-0.18244	-0.246534		-0.101836	0.151855	-0.0259351	0.610181		8.2472	0.34159	2.92582	3.33089	0.102377	0.908496		0.114286	0.993804	0.172201	0.654654	0.577434	0.0781407	0.133905	151.85	134.047	134.942	129.035	142.753	170.39	150.519	234.481
Kbtbd3				73.9971	28.6664					-0.205254	-0.332025	0.0918128	-0.336769		-0.324306	0.141385	0.245246	0.71991		96.2414	0.427583	2.74939	3.32918	0.102452	0.908496		0.114286	0.993804	0.183405	0.654654	0.552744	0.0781407	0.155353	115.746	105.925	142.439	105.574	106.499	147.453	158.535	220.688
Tceal8				73.9932	57.5352					-0.0708026	-0.276043	-0.00201649	-0.193685		0.188054	-0.0725566	-0.0752354	0.502285		14.1019	0.286427	4.79733	3.32884	0.102467	0.908496		0.342857	0.993909	0.165346	0.436436	0.575168	0.279658	0.1358	540.501	468.695	566.944	496.288	646.922	539.843	538.84	804.593
Mrpl24				73.9819	67.6328					-0.401397	-0.250872	0.027317	-0.347335		-0.259932	-0.052806	-0.0341649	1.31919		8.16769	0.629472	5.35895	3.32786	0.102511	0.908496		0.342857	0.993909	0.322145	0.436436	0.431949	0.279658	0.285197	593.595	658.985	799.345	616.299	654.853	756.108	765.954	1958.61
Gmfg				73.9602	94.3766					-0.181136	-0.507195	-0.0394249	-0.34113		-0.289789	-0.165923	-0.0470323	1.57163		5.1536	0.754383	7.69471	3.32596	0.102594	0.908496		0.342857	0.993909	0.350725	0.436436	0.408993	0.279658	0.314365	3370.43	2688.43	3718.41	3016.53	3125.85	3406.17	3698.84	11360.9
Ccdc167				73.9577	64.4163					-0.381436	-0.354949	-0.0191766	-0.365186		-0.503439	-0.0418173	-0.0839874	1.74999		15.8872	0.850324	5.18246	3.32574	0.102604	0.908496		0.685714	0.993909	0.364384	0.218218	0.398408	0.603645	0.32827	496.964	506.19	639.101	502.604	456.584	629.134	610.982	2180.83
Mov10l1				73.9494	16.0318					-0.245677	-0.346966	-0.115102	-0.138064		-0.19305	-0.00229938	0.257664	0.783494		66.1438	0.47022	1.26701	3.32501	0.102636	0.908496		0.114286	0.993804	0.172729	0.654654	0.582182	0.0781407	0.129982	39.2899	36.5582	43.1065	42.41	40.7867	46.6935	56.1106	81.2256
Porimin				73.9441	1.99494					0.705492	0.366344	0.887653	-0.221084		-0.583322	0.430466	-0.523991	-1.06156		3.40441	-0.844734	-0.561569	3.32455	0.102657	0.908496		0.218604	0.993909	0.0792131	-0.523114	-0.6542	0.183408	0.0784187	18.0521	14.0608	20.6162	9.02341	6.79778	14.7453	7.12515	4.59768
Hmgn2				73.9093	89.5844					0.267615	-0.367942	-0.216532	-0.45916		0.404939	-0.0782155	-0.0692744	0.51857		14.9621	0.384647	6.94395	3.32151	0.102791	0.908496		0.114286	0.993804	0.151607	0.654654	0.558212	0.0781407	0.150452	2990.28	1924.46	2137.52	1806.49	3288.99	2352.7	2367.33	3558.6
LOC106007497				73.8868	4.45248					0.26849	0.627473	0.249646	0.334869		0.186092	-0.546397	0.0292655	-1.14944		2.01662	-0.682978	-0.209863	3.31954	0.102879	0.908496		0.029401	0.941582	0.0480287	-0.878114	-0.738456	0.00412316	0.0364127	18.0521	23.4347	17.8049	18.9492	16.9945	9.83022	15.1409	6.13023
Axin2				73.8818	78.0412					0.248396	0.207499	0.107388	0.336605		0.112409	-0.0579834	0.000974086	-0.955288		70.6686	-0.395432	5.97388	3.31911	0.102898	0.908496		0.0571429	0.993804	0.110478	-0.763763	-0.653964	0.027396	0.0785634	1501.51	1459.52	1361.6	1596.24	1366.35	1214.03	1264.71	651.337
Snrpb2				73.8595	70.4879					-0.0190444	-0.387527	-0.0641522	-0.299882		0.0793741	-0.0969333	-0.123673	0.911838		10.365	0.443489	5.52756	3.31716	0.102984	0.908496		0.342857	0.993909	0.263007	0.436436	0.481168	0.279658	0.22739	907.914	703.042	879.935	747.139	972.083	860.144	844.331	1731.79
Rpl7l1				73.8156	88.2255					-0.0706604	-0.230079	-0.0520166	-0.230865		0.008525	-0.00855885	-0.0613408	0.644996		19.5013	0.320056	6.79973	3.31332	0.103155	0.908496		0.0571429	0.993804	0.218113	0.763763	0.527656	0.027396	0.178944	2160.94	1934.77	2189.06	1933.72	2282.92	2256.04	2174.95	3549.41
Stab1				73.8146	30.5674					0.0727485	0.160085	-0.0151267	0.376143		-0.00440232	-0.271018	0.0389281	-0.357358		95.9668	-0.295195	2.9221	3.31324	0.103159	0.908496		0.114286	0.993804	0.0632889	-0.654654	-0.681031	0.0781407	0.0629604	161.407	171.542	151.81	199.417	152.95	126.974	157.644	119.54
Cd48				73.7841	91.0734					-0.160659	-0.12497	-0.104179	-0.106919		0.293586	0.0709984	-0.241653	0.373796		15.1355	0.267114	7.14043	3.31057	0.103278	0.908496		0.342857	0.993909	0.159743	0.436436	0.603285	0.279658	0.113333	2588.88	2653.75	2692.28	2687.17	3547.31	3040	2447.49	3750.17
Nktr				73.7719	74.9693					0.0679004	0.266745	-0.0235297	0.442786		-0.0895276	-0.209992	0.208013	-0.662395		92.678	-0.35476	5.78548	3.30951	0.103325	0.908496		0.114286	0.993804	0.119347	-0.654654	-0.599306	0.0781407	0.116373	1170.2	1343.28	1098.28	1517.74	1049.12	965	1289.65	704.977
Brix1				73.7649	61.077					-0.19448	-0.282141	0.147592	-0.314295		0.149659	-0.0404769	-0.0621912	0.596333		12.6346	0.333958	4.99101	3.3089	0.103352	0.908496		0.114286	0.993804	0.174484	0.654654	0.547645	0.0781407	0.160002	563.862	530.562	715.006	518.846	716.033	627.496	618.107	976.24
LOC110349604				73.76	11.5504					-0.448629	-0.312707	-0.107181	-0.258902		-0.665998	0.255344	0.271219	1.26685		20.506	0.726178	0.697765	3.30847	0.103371	0.908496		0.342857	0.993909	0.249012	0.436436	0.501231	0.279658	0.205735	21.2378	23.4347	27.1759	24.3632	18.1274	35.225	35.6258	72.0303
Rpl38				73.7597	94.9693					-0.255541	-0.581416	0.0180939	-0.347959		-0.599803	-0.0427609	-0.0240805	1.83347		0.491507	0.902354	7.86055	3.30844	0.103373	0.908496		0.685714	0.993909	0.367398	0.218218	0.395532	0.603645	0.332097	3407.6	2718.43	4119.48	3196.09	2683.99	3949.29	4000.77	14501.1
Tagln2				73.7396	97.5786					-0.33852	-0.0890013	-0.0757164	-0.186997		-0.294252	0.186317	0.0403281	0.757842		18.3303	0.392964	8.74496	3.30669	0.103451	0.908496		0.2	0.993909	0.233015	0.545545	0.513207	0.161938	0.193348	6841.74	8133.73	8208.98	7599.52	7054.96	9844.15	8896.64	14629.8
Rbl1				73.7304	62.6961					-0.000482736	0.25833	-0.00675334	0.26691		-0.0650522	0.0802549	-0.13361	-0.399597		80.1084	-0.254371	5.0857	3.30589	0.103487	0.908496		0.114286	0.993804	0.082285	-0.654654	-0.64828	0.0781407	0.0821003	695.537	832.402	692.516	837.373	665.05	735.628	634.139	527.2
Tmem258				73.706	71.854					-0.156395	-0.40066	-0.182453	-0.439106		-0.977824	-0.135681	-0.0481918	2.34031		1.43115	1.18386	5.60886	3.30376	0.103582	0.908496		0.342857	0.993909	0.402149	0.436436	0.369149	0.279658	0.368155	677.484	571.808	665.34	556.745	382.942	687.296	730.328	3828.33
Brpf1				73.7058	47.7412					-0.0334343	0.19591	0.0407056	0.269427		-0.140051	-0.0618834	0.0420482	-0.312722		80.6216	-0.235163	4.20222	3.30375	0.103583	0.908496		0.114286	0.993804	0.0592381	-0.654654	-0.688945	0.0781407	0.0587797	368.475	432.137	387.959	454.78	342.155	361.261	388.321	303.447
Ndufa13				73.6902	82.631					-0.358742	-0.384713	-0.0796439	-0.352259		-0.933088	-0.148353	-0.0545619	2.31136		11.4709	1.16486	6.30419	3.30238	0.103644	0.908496		0.485714	0.993909	0.401969	0.327327	0.36927	0.428692	0.367986	962.07	944.889	1167.62	966.408	645.789	1113.27	1188.12	6128.7
Zbtb16				73.6775	19.9133					0.0718262	-0.201283	-0.504725	-0.527688		1.03114	-0.605172	-0.298729	1.03463		65.4427	0.745769	1.74832	3.30128	0.103693	0.908496		0.685714	0.993909	0.237226	0.218218	0.507289	0.603645	0.199418	64.7752	53.4312	43.1065	42.41	126.892	40.1401	49.8761	127.202
Piwil2				73.6772	1.19263					0.816989	1.01101	-0.82354	1.37222		-0.334414	0.569248	-0.88113	-1.73038		68.9122	-1.20907	-0.814415	3.30124	0.103695	0.908496		0.124095	0.993909	0.114255	-0.639362	-0.616595	0.0878322	0.103491	13.8045	15.9356	3.74839	20.7539	5.66482	11.4686	3.56258	1.53256
Atf3				73.6753	83.3104					-0.00978495	0.133269	0.403283	0.284963		-0.547347	0.139726	0.152615	-0.556724		8.97	-0.37178	6.35475	3.30108	0.103702	0.908496		0.342857	0.993909	0.124748	-0.436436	-0.603701	0.279658	0.113017	1641.68	1812.91	2186.25	2014.03	1130.7	1821.05	1837.4	1123.37
Sdhaf1				73.6671	37.2389					-0.183505	-0.346384	-0.18852	-0.242753		-0.289065	-0.0857417	-0.0129334	1.3489		32.8081	0.640716	3.49832	3.30037	0.103734	0.908496		0.2	0.993909	0.327772	0.545545	0.429533	0.161938	0.288203	189.016	168.73	188.357	181.371	175.609	202.339	212.864	548.656
Psme2				73.6185	74.2971					-0.248082	-0.311767	-0.0233154	-0.32214		-0.323572	0.0598968	-0.054891	1.22387		5.42826	0.581563	5.74584	3.29613	0.103924	0.908496		0.485714	0.993909	0.314704	0.327327	0.439348	0.428692	0.276092	873.934	836.151	1021.44	830.154	829.329	1082.14	999.303	2426.04
Crebzf				73.5828	60.3686					0.077652	0.156051	0.234105	0.135322		-0.259542	0.00539618	0.155388	-0.504372		64.0838	-0.279809	4.94942	3.29302	0.104064	0.908496		0.114286	0.993804	0.114713	-0.654654	-0.6505	0.0781407	0.0807079	665.804	703.042	742.182	692.998	526.828	633.23	702.718	444.442
Fuca1				73.5779	95.2512					-0.316245	-0.0129413	-0.12078	-0.306883		-0.40356	0.254824	0.0659232	0.839663		33.9646	0.442025	7.92004	3.29259	0.104084	0.908496		0.342857	0.993909	0.243599	0.436436	0.501639	0.279658	0.205307	3885.45	4794.75	4449.34	3910.75	3657.21	5772.8	5064.2	8658.96
Ift57				73.5598	30.6903					-0.0878936	-0.0546254	-0.0821952	-0.250222		0.0153135	0.0933858	0.22742	0.138817		55.6487	0.239077	2.93327	3.29101	0.104155	0.908496		0.0285714	0.936696	0.00953472	0.872872	0.840842	0.00465921	0.00891434	146.541	149.982	147.124	130.84	157.482	166.295	182.582	171.647
Ensa				73.5328	86.2884					-0.125079	-0.233268	0.11946	-0.328464		0.123272	-0.0819327	0.0480072	0.478005		23.6718	0.288935	6.61268	3.28865	0.104261	0.908496		0.114286	0.993804	0.139088	0.654654	0.58113	0.0781407	0.130845	1834.94	1702.3	2174.07	1593.54	2179.82	1890.68	2068.97	2787.72
Jkamp				73.53	47.257					0.0414271	-0.191034	-0.195643	-0.107241		0.227799	0.0464825	-0.074099	0.252308		19.017	0.228988	4.17413	3.28841	0.104272	0.908496		0.0571429	0.993804	0.0652197	0.763763	0.691483	0.027396	0.0574747	381.218	324.337	323.299	343.792	433.925	382.559	351.804	441.377
CUNH12orf57				73.5183	72.3166					-0.164396	-0.39755	-0.327074	-0.273224		-0.717659	-0.233497	-0.172708	2.28611		12.6419	1.13819	5.63098	3.28739	0.104318	0.908496		0.685714	0.993909	0.40706	0.218218	0.365445	0.603645	0.373352	698.722	594.305	624.107	647.881	475.845	665.997	694.702	3823.73
Zfp36				73.5171	75.8077					-0.263704	0.0058811	-0.107375	-0.0479048		0.0370843	0.152762	0.230323	-0.00706622		82.79	0.206476	5.83667	3.28729	0.104323	0.908496		0.0571429	0.993804	0.0401136	0.763763	0.730028	0.027396	0.0397696	981.184	1182.99	1093.59	1139.66	1208.87	1309.88	1382.28	1172.41
Scara3				73.516	77.3762					-0.0739989	-0.570073	-0.533343	0.299296		0.389722	-0.0317228	0.00464538	0.515474		66.3824	0.412911	5.93278	3.28719	0.104327	0.908496		0.114286	0.993804	0.140377	0.654654	0.571136	0.0781407	0.139209	1163.83	824.903	846.2	1507.81	1605.41	1198.47	1229.09	1751.71
Bcl7c				73.5137	82.1106					-0.472939	-0.32312	-0.0831831	-0.283454		-0.739822	-0.226482	0.0611	2.0679		68.305	1.02416	6.26539	3.287	0.104336	0.908496		0.485714	0.993909	0.388303	0.327327	0.379769	0.428692	0.353436	921.719	1022.69	1207.92	1051.23	765.883	1093.61	1335.08	5368.55
Mns1				73.5018	35.6632					0.0482674	-0.39932	0.0709678	-0.364059		0.426514	0.107891	-0.0452753	0.155013		29.3675	0.316505	3.37716	3.28595	0.104383	0.908496		0.114286	0.993804	0.0956173	0.654654	0.627778	0.0781407	0.0956147	217.687	159.356	221.155	163.324	283.241	226.914	203.957	234.481
Spryd7				73.4858	53.2996					-0.196704	-0.159551	0.0877308	-0.214396		0.236715	-0.0210937	-0.0421496	0.309448		45.5005	0.243841	4.54808	3.28456	0.104446	0.908496		0.114286	0.993804	0.0899664	0.654654	0.644875	0.0781407	0.0842621	418.384	429.324	509.781	413.272	565.349	472.67	465.807	594.633
LOC110350859				73.4805	46.6643					-0.0762854	-0.542886	-0.149147	-0.230617		-0.0472565	-0.0885843	-0.235748	1.37052		20.7734	0.653327	4.13805	3.2841	0.104467	0.908496		0.342857	0.993909	0.327363	0.436436	0.427898	0.279658	0.290246	316.443	228.723	300.809	284.238	322.895	313.748	283.225	864.363
Adamts14				73.4789	31.8757					0.00666809	0.412658	-0.145421	0.327187		-0.371706	-0.025503	-0.0898531	-0.11403		95.4319	-0.313922	3.03776	3.28397	0.104473	0.908496		0.2	0.993909	0.116678	-0.545545	-0.627423	0.161938	0.0958596	166.716	221.224	149.936	208.441	128.025	163.018	155.863	153.256
Tmem134				73.4682	72.5334					-0.225336	-0.267355	-0.148325	-0.246838		-0.0352678	-0.165856	-0.163882	1.25286		9.96025	0.582185	5.64245	3.28303	0.104515	0.908496		0.114286	0.993804	0.327224	0.654654	0.430137	0.0781407	0.28745	826.149	802.405	871.501	813.912	942.626	860.964	862.143	2303.44
Caskin2				73.4647	34.0152					0.0257556	0.244169	0.108024	0.0602148		-0.0986115	-0.0657338	-0.180777	-0.0930414		83.5056	-0.222081	3.23786	3.28273	0.104529	0.908496		0.0285714	0.936696	0.0178288	-0.872872	-0.843298	0.00465921	0.00852456	196.449	228.723	208.036	201.222	180.141	184.317	170.113	180.842
Hells				73.4583	20.7734					0.418963	-0.0766741	0.072779	0.392939		0.193066	-0.172798	-0.384567	-0.443708		58.6628	-0.400359	1.85255	3.28217	0.104554	0.908496		0.114286	0.993804	0.0815176	-0.654654	-0.64931	0.0781407	0.0814523	95.5699	67.492	74.9679	93.8435	81.5734	63.0773	54.3293	52.107
LOC101723532				73.453	81.8215					-0.258788	-0.311134	0.0426381	-0.414015		-0.22833	-0.173909	0.0851516	1.25839		10.8348	0.600575	6.24224	3.2817	0.104575	0.908496		0.114286	0.993804	0.316122	0.654654	0.436543	0.0781407	0.279526	1217.99	1174.55	1501.23	1093.64	1243.99	1291.85	1546.16	3488.1
Mettl17				73.436	41.4817					-0.226449	-0.124792	-0.0442424	-0.0406794		0.0837089	0.0633961	0.000758776	0.288299		18.8507	0.219737	3.78206	3.28022	0.104642	0.908496		0.0285714	0.936696	0.0420259	0.872872	0.747344	0.00465921	0.0330665	241.049	258.719	273.633	274.312	299.102	294.907	282.334	344.826
Rpn2				73.4013	96.3715					-0.179993	-0.0316846	-0.0438856	-0.151568		0.232622	0.0624265	-0.0422723	0.154354		44.0477	0.205733	8.21564	3.27721	0.104779	0.908496		0.0571429	0.993804	0.0387554	0.763763	0.758467	0.027396	0.0291535	5419.88	6006.79	5956.2	5527.74	7214.71	6411.76	5962.86	6833.68
LOC110345994				73.3906	25.3849					-0.40528	-0.582327	-0.220539	-0.0295227		-1.04429	-0.0111548	0.320689	1.97242		4.61872	1.02455	2.39863	3.27627	0.104822	0.908496		0.342857	0.993909	0.35221	0.436436	0.408325	0.279658	0.315234	65.837	58.1181	74.9679	85.7224	41.9197	86.8336	109.549	346.358
Immp2l				73.384	36.8703					-0.422664	-0.401502	0.04026	-0.229026		-0.359338	-0.115833	0.148839	1.33926		4.93675	0.654357	3.46949	3.2757	0.104848	0.908496		0.2	0.993909	0.313953	0.545545	0.438578	0.161938	0.277032	156.098	158.419	215.533	178.664	163.147	193.328	232.458	531.798
LOC101702516				73.3829	3.53451					-0.795471	-0.150612	0.127867	-0.546252		0.621985	-0.548034	0.775035	0.515482		6.17275	0.75579	-0.322738	3.2756	0.104852	0.908496		0.18315	0.993909	0.0994977	0.559017	0.646517	0.149737	0.0832154	7.43321	12.1861	14.9936	9.02341	21.5263	9.01104	24.0474	19.9233
LOC110345950				73.3736	33.5815					-0.440041	-0.114301	0.013365	-0.062658		-0.110333	0.0892238	0.209297	0.415447		23.5201	0.304131	3.18792	3.27479	0.104889	0.908496		0.114286	0.993804	0.0921654	0.654654	0.641567	0.0781407	0.0863941	135.922	170.605	186.483	176.859	171.077	196.604	213.755	246.742
LOC101718187				73.3619	29.8157					-0.0892013	-0.600905	0.103149	-0.380547		0.0487211	-0.21888	0.0993638	1.0383		6.00651	0.541696	2.86146	3.27378	0.104935	0.908496		0.342857	0.993909	0.245185	0.436436	0.491104	0.279658	0.216525	132.736	92.8015	151.81	108.281	146.152	121.239	151.409	291.186
Tcp1				73.3472	84.0838					0.146225	0.0612324	0.156641	0.0645615		-0.321639	0.0113657	0.0158255	-0.134212		27.6473	-0.208474	6.41897	3.2725	0.104994	0.908496		0.0285714	0.936696	0.0551784	-0.872872	-0.742597	0.00465921	0.0348291	1952.81	1841.03	1966.97	1845.29	1411.67	1778.45	1783.96	1607.65
LOC101700569				73.3238	11.0372					-0.381297	-0.155513	0.0730474	-0.541453		-0.106364	0.00676243	0.339766	0.765051		42.5587	0.532395	0.634516	3.27046	0.105086	0.908496		0.114286	0.993804	0.119124	0.654654	0.623247	0.0781407	0.0987628	22.2996	26.2469	30.9242	19.8515	27.1911	29.4907	37.4071	50.5744
Polr2f				73.3073	59.0604					-0.219787	-0.453466	-0.0925446	-0.296844		-0.461902	-0.0603865	-0.042259	1.62719		2.76834	0.779156	4.87602	3.26902	0.105152	0.908496		0.342857	0.993909	0.357568	0.436436	0.404086	0.279658	0.320775	459.797	390.891	502.285	435.831	388.606	513.629	520.136	1656.7
Lats2				73.3028	63.8815					0.276886	0.237069	-0.0121789	0.260905		0.12698	0.0396774	-0.174878	-0.75446		84.6838	-0.346948	5.15705	3.26863	0.10517	0.908496		0.114286	0.993804	0.111499	-0.654654	-0.633388	0.0781407	0.0917979	874.996	851.15	715.943	865.345	788.543	742.182	639.482	427.584
LOC101713193				73.3003	93.8345					-0.251174	-0.421462	-0.10988	-0.363874		-0.625817	-0.153589	-0.144045	2.06984		0.896278	1.01445	7.59723	3.26841	0.10518	0.908496		0.685714	0.993909	0.394806	0.218218	0.374766	0.603645	0.360336	2716.31	2413.78	2995.9	2512.12	2094.85	2906.47	2925.77	13576.9
Pfn1				73.2846	98.9086					-0.258827	-0.265357	-0.250392	-0.17216		-0.169924	-0.154227	-0.123557	1.39444		3.95374	0.651379	9.61356	3.26705	0.105242	0.908496		0.0285714	0.936696	0.343532	0.872872	0.416362	0.00465921	0.304854	12448.5	12392.3	12521.5	13219.3	13239.8	13384.7	13672.3	39158.4
Fcf1				73.2751	60.665					0.00160263	-0.2703	0.00720764	-0.412774		0.126014	0.00238741	-0.13789	0.683751		8.39899	0.360552	4.96728	3.26622	0.10528	0.908496		0.2	0.993909	0.204437	0.545545	0.526506	0.161938	0.180069	632.885	524.001	635.353	474.632	689.975	633.23	574.465	1016.09
Fbxo18				73.2744	81.5757					0.157354	0.0588151	0.190604	0.173601		-0.0378606	0.00906119	0.0227967	-0.574372		99.3133	-0.270545	6.22046	3.26616	0.105283	0.908496		0.0285714	0.936696	0.101337	-0.872872	-0.672064	0.00465921	0.0679047	1703.27	1590.75	1743	1722.57	1487.58	1536.79	1551.5	1025.28
Tnfrsf1a				73.2691	85.1464					-0.285515	-0.110348	-0.0800584	-0.19182		-0.203357	0.0167303	0.0573801	0.796988		59.1254	0.38399	6.50532	3.2657	0.105304	0.908496		0.2	0.993909	0.256519	0.545545	0.492332	0.161938	0.215201	1502.57	1696.67	1732.69	1603.46	1590.68	1853	1905.98	3183.12
Ephb4				73.2589	20.4915					0.0550981	0.211932	0.177963	0.428639		0.0610234	-0.272352	0.0712544	-0.733558		72.7069	-0.408642	1.82298	3.26481	0.105344	0.908496		0.114286	0.993804	0.0693555	-0.654654	-0.68651	0.0781407	0.0600477	72.2084	80.6155	78.7163	93.8435	72.5097	57.343	73.0328	41.3791
LOC110344742				73.258	5.84749					0.957088	-0.168294	0.289074	0.862769		0.615258	-0.880669	-0.428151	-1.24708		52.5334	-0.896419	-0.0284455	3.26474	0.105348	0.908496		0.11021	0.993804	0.111025	-0.658586	-0.606345	0.0757551	0.111025	31.8566	14.0608	19.6791	29.7773	24.9252	8.19185	11.5784	6.13023
LOC101715221				73.2452	23.3177					-0.136623	-0.107934	-0.124485	-0.227753		-0.0628907	0.0019651	0.233709	0.424012		21.7347	0.311666	2.16037	3.26363	0.105399	0.908496		0.0285714	0.936696	0.0882111	0.872872	0.703355	0.00465921	0.0516027	81.7654	83.4277	82.4647	76.699	86.1052	90.1104	105.987	121.072
CUNH19orf70				73.2239	61.4022					-0.328314	-0.39742	-0.125774	-0.276663		-0.5834	-0.136836	-0.0911335	1.93954		3.24539	0.94228	5.00606	3.26177	0.105484	0.908496		0.485714	0.993909	0.384774	0.327327	0.382654	0.428692	0.349485	439.622	419.013	506.033	455.682	368.213	502.16	518.355	2121.06
Rmnd5a				73.2202	86.9317					0.050872	0.308181	0.0795898	0.196229		-0.0100714	0.0182615	-0.00972259	-0.633339		87.9147	-0.296569	6.67735	3.26145	0.105498	0.908496		0.0285714	0.936696	0.0983407	-0.872872	-0.646856	0.00465921	0.0830005	2165.19	2588.13	2208.74	2394.81	2075.59	2116.77	2076.09	1347.12
LOC110345095				73.2171	31.7383					-0.342343	-0.323112	-0.0133658	-0.448513		-0.678528	0.0254174	0.10514	1.6753		2.39971	0.831994	3.02601	3.26118	0.105511	0.908496		0.342857	0.993909	0.345007	0.436436	0.414103	0.279658	0.307755	114.684	116.236	144.313	106.476	90.6371	148.272	156.753	467.43
Wbp1l				73.1902	93.1912					0.0706008	0.115556	0.0818943	0.12643		-0.166124	0.0161141	-0.0130745	-0.231396		70.4084	-0.19367	7.47903	3.25884	0.105618	0.908496		0.0285714	0.936696	0.0355608	-0.872872	-0.810293	0.00465921	0.0147319	3871.64	3994.22	3902.08	4024.44	3285.59	3728.11	3653.42	3140.21
LOC106010896				73.1791	21.8648					-0.112162	-0.477705	-0.314852	-0.317792		-0.810852	-0.123766	0.0903844	2.06675		5.38489	1.05003	1.96929	3.25787	0.105662	0.908496		0.485714	0.993909	0.375733	0.327327	0.389775	0.428692	0.339818	59.4657	45.9321	51.5404	51.4335	36.2548	58.9813	68.5796	272.795
LOC106009211				73.1638	19.2555					-0.584601	0.162998	-0.554201	-0.0129746		-0.163125	0.737589	0.0902889	0.324027		34.8319	0.503501	1.66118	3.25655	0.105723	0.908496		0.2	0.993909	0.135183	0.545545	0.583933	0.161938	0.128552	40.3517	68.4294	41.2323	60.4569	54.3823	102.398	65.017	76.6279
C1d				73.1624	70.7987					-0.18047	-0.311245	-0.000514009	-0.184026		0.0465562	-0.0798456	-0.0867617	0.796306		18.0195	0.383155	5.54561	3.25642	0.105729	0.908496		0.114286	0.993804	0.252245	0.654654	0.493164	0.0781407	0.214307	830.396	758.348	940.847	828.349	972.083	890.454	886.191	1635.24
Ndufb11				73.1613	73.1984					-0.353577	-0.297986	-0.124728	-0.176166		-0.244215	-0.124578	-0.066306	1.38756		8.05204	0.648361	5.67709	3.25633	0.105733	0.908496		0.114286	0.993804	0.341234	0.654654	0.417758	0.0781407	0.303067	760.312	790.219	891.18	859.931	820.266	891.273	928.051	2544.05
Akap9				73.1585	85.6957					-0.0230833	0.335018	0.121658	0.23347		-0.0305383	-0.103037	0.108633	-0.64212		99.1543	-0.312883	6.55546	3.25608	0.105745	0.908496		0.0571429	0.993804	0.103946	-0.763763	-0.628439	0.027396	0.0951604	1885.91	2417.53	2085.04	2253.15	1876.19	1784.19	2066.29	1227.58
Yif1b				73.1438	70.4734					-0.0703751	-0.278285	-0.12514	-0.267053		-0.0689672	-0.0655666	-0.066896	0.942283		16.3354	0.439778	5.52726	3.25481	0.105803	0.908496		0.0285714	0.936696	0.284122	0.872872	0.466575	0.00465921	0.243842	876.057	758.348	843.388	764.283	876.914	878.986	878.175	1768.57
LOC106010073				73.1383	14.7018					-0.481112	-0.292772	0.0908281	-0.346091		-0.290755	0.2282	0.0494771	1.04222		6.89555	0.588573	1.09729	3.25433	0.105825	0.908496		0.114286	0.993804	0.218718	0.654654	0.522188	0.0781407	0.184325	28.671	32.8086	43.1065	31.582	32.8559	47.5127	41.8603	84.2907
Tefm				73.1301	40.824					-0.118792	-0.367077	-4.91165e-05	-0.173967		0.0520327	-0.0463979	-0.0532999	0.70755		40.7156	0.359231	3.74238	3.25362	0.105858	0.908496		0.114286	0.993804	0.214583	0.654654	0.525727	0.0781407	0.180833	248.482	209.038	269.884	239.12	279.842	261.32	260.068	441.377
Rbx1				73.0986	81.713					-0.379261	-0.298402	-0.0813431	-0.293758		-0.545452	-0.0825772	0.0407362	1.64006		1.99494	0.787317	6.23057	3.25089	0.105984	0.908496		0.485714	0.993909	0.359137	0.327327	0.402978	0.428692	0.322232	1050.21	1110.81	1291.32	1114.39	935.828	1290.22	1405.44	4260.51
LOC101698240				73.0936	22.8912					0.00944354	0.210022	0.553335	0.249503		-0.413635	0.0176952	0.217826	-0.844189		10.3578	-0.465821	2.09842	3.25045	0.106004	0.908496		0.2	0.993909	0.0952683	-0.545545	-0.635748	0.161938	0.0902196	83.8891	96.5511	122.76	99.2576	62.313	84.3761	97.0802	45.9768
LOC101724106				73.0855	83.6285					-0.458592	-0.362272	-0.0283581	-0.264029		-0.396983	-0.207335	-0.0923323	1.8099		2.44308	0.86944	6.38083	3.24974	0.106037	0.908496		0.485714	0.993909	0.376931	0.327327	0.388365	0.428692	0.341722	1071.44	1145.49	1444.07	1226.28	1118.24	1275.47	1381.39	5166.26
Klf11				73.069	17.8966					0.261315	0.3628	0.130414	0.60658		-0.186293	0.111812	0.0810112	-1.36764		30.0181	-0.579415	1.5024	3.24831	0.106103	0.908496		0.0285714	0.936696	0.0732196	-0.872872	-0.683367	0.00465921	0.0617085	63.7133	68.4294	58.1001	81.2107	46.4515	57.343	56.1106	19.9233
Cd83				73.0618	88.8688					-0.192357	-0.182479	0.0502756	-0.232926		-0.0872246	-0.0329535	0.114303	0.563362		38.8435	0.297856	6.86562	3.24769	0.106131	0.908496		0.114286	0.993804	0.189039	0.654654	0.548703	0.0781407	0.159031	2084.49	2098.81	2466.44	2026.66	2242.13	2328.12	2578.41	3520.29
Wdr81				73	90.3867					-0.0577286	0.207474	0.0698735	0.314349		-0.250007	0.0156878	0.0765092	-0.376159		88.0087	-0.261676	7.03666	3.24232	0.10638	0.908496		0.2	0.993909	0.0928933	-0.545545	-0.632394	0.161938	0.092468	2587.82	3110.26	2827.23	3349.49	2264.79	2722.97	2840.26	2075.08
Tbc1d2b				72.9802	79.4362					0.0490846	0.811292	0.342172	0.47873		-0.433199	0.313968	0.127063	-1.68911		78.6411	-0.685011	6.07314	3.24061	0.106459	0.908496		0.114286	0.993804	0.0951954	-0.654654	-0.635175	0.0781407	0.0906012	1306.12	2215.99	1600.56	1759.57	934.695	1569.56	1378.72	390.802
Batf3				72.9749	35.7499					-0.277729	-0.399113	-0.135069	-0.261182		-0.524227	-0.0330338	-0.0183864	1.64874		2.47922	0.795655	3.38712	3.24014	0.106481	0.908496		0.342857	0.993909	0.355898	0.436436	0.405817	0.279658	0.318507	156.098	143.421	172.426	157.91	131.424	185.136	187.035	596.165
Atp5d				72.9658	79.7687					-0.392027	-0.274079	-0.0786788	-0.268518		-0.369998	-0.135445	-0.0179534	1.5367		13.6465	0.7259	6.09645	3.23935	0.106517	0.908496		0.342857	0.993909	0.354521	0.436436	0.406627	0.279658	0.317448	967.38	1049.88	1202.3	1053.93	982.279	1155.87	1254.03	3685.8
Rnf166				72.9463	65.0813					-0.110957	-0.0706958	0.0169666	-0.302929		-0.0525964	0.0383173	0.119223	0.362671		21.9371	0.237334	5.21903	3.23766	0.106596	0.908496		0.0571429	0.993804	0.0982113	0.763763	0.638936	0.027396	0.0881118	708.279	728.352	774.043	619.909	737.559	785.598	830.971	983.903
Rpl24				72.946	97.7954					-0.167924	-0.524324	-0.133892	-0.279146		-0.376673	-0.183847	-0.142257	1.80806		3.7875	0.867154	8.83445	3.23764	0.106597	0.908496		0.685714	0.993909	0.378279	0.218218	0.38744	0.603645	0.342974	7191.1	5616.84	7362.78	6657.48	6222.24	7112.16	7320.2	28292.6
Actr3b				72.9459	32.7358					-0.217279	-0.1957	-0.307129	-0.0204427		-0.0544549	0.0390404	-0.101177	0.857142		26.5847	0.421869	3.11834	3.23762	0.106598	0.908496		0.114286	0.993804	0.247519	0.654654	0.499563	0.0781407	0.207492	148.664	150.92	139.628	170.543	166.546	177.763	161.207	314.175
Tram2				72.9201	59.2917					0.260164	0.27261	-0.032328	0.456212		0.161752	-0.0275673	-0.0962283	-0.994615		90.8927	-0.425556	4.88766	3.23539	0.106701	0.908496		0.114286	0.993804	0.108784	-0.654654	-0.623555	0.0781407	0.0985469	707.217	713.353	577.253	810.303	660.518	579.164	552.199	295.784
Fbxl22				72.8856	12.9093					-0.419298	-0.308319	-0.361089	-0.124968		-0.768261	-0.134826	0.42541	1.69135		45.4427	0.904094	0.877635	3.2324	0.106841	0.908496		0.485714	0.993909	0.319114	0.327327	0.436915	0.428692	0.27907	23.3615	25.3095	24.3646	28.8749	18.1274	28.6715	42.7509	104.214
Nup50				72.8716	70.4228					0.0840826	0.176733	0.0946432	0.0796235		-0.179949	0.063304	-0.0137206	-0.304717		86.3101	-0.210599	5.52551	3.23118	0.106897	0.908496		0.0285714	0.936696	0.0636834	-0.872872	-0.732661	0.00465921	0.0387016	1005.61	1072.37	1013	1002.5	837.26	991.214	939.63	767.812
Ftl				72.8647	99.9639					-0.142084	-0.466144	0.0580252	-0.301794		-0.137024	-0.156227	0.118412	1.02684		6.88833	0.501462	13.3197	3.23058	0.106925	0.908496		0.2	0.993909	0.277845	0.545545	0.466454	0.161938	0.243982	182843	146058	210048	163682	183486	181060	219026	411112
Polr2g				72.8586	85.7969					-0.286753	-0.285776	-0.140123	-0.306943		-0.468724	-0.0311047	-0.0792114	1.59864		4.90061	0.757214	6.56232	3.23005	0.10695	0.908496		0.342857	0.993909	0.361127	0.436436	0.401668	0.279658	0.323957	1422.93	1423.89	1575.26	1403.14	1254.19	1698.99	1643.24	5259.74
Chchd7				72.8534	36.6606					-0.0273435	-0.29745	-0.297895	-0.298264		-0.0815056	-0.125908	-0.119739	1.24811		3.87423	0.588338	3.45499	3.2296	0.106971	0.908496		0.2	0.993909	0.317467	0.545545	0.437108	0.161938	0.278833	207.068	171.542	171.489	171.445	199.402	193.328	194.16	502.679
Fas				72.8443	73.7983					-0.0995195	-0.188316	0.00635492	-0.0922393		0.10877	0.0277769	0.0406862	0.196487		10.0325	0.186686	5.7131	3.22882	0.107008	0.908496		0.0285714	0.936696	0.0160193	0.872872	0.805868	0.00465921	0.015731	1010.92	950.513	1087.97	1016.04	1168.09	1104.26	1114.2	1241.37
Rpl10a				72.8388	97.8894					-0.292334	-0.347126	-0.0847977	-0.22572		-0.362119	-0.0501455	-0.0124266	1.37467		6.1077	0.647644	8.8798	3.22834	0.10703	0.908496		0.342857	0.993909	0.33772	0.436436	0.42058	0.279658	0.299471	7314.28	7041.67	8446.07	7659.98	6968.86	8651.41	8880.61	23229
LOC101718976				72.8308	80.6288					-0.0415376	0.192628	-0.031282	0.343101		-0.160166	0.0389527	-0.0858213	-0.255875		74.7018	-0.236406	6.15249	3.22765	0.107062	0.908496		0.114286	0.993804	0.103427	-0.654654	-0.635085	0.0781407	0.0906615	1420.81	1671.37	1430.95	1855.21	1308.57	1502.39	1377.83	1224.51
Foxo4				72.8246	69.9313					0.0899353	0.0919626	0.0372284	0.226252		0.0193592	-0.0914001	-0.0177216	-0.355616		80.7011	-0.216931	5.49444	3.22711	0.107087	0.908496		0.0285714	0.936696	0.0556346	-0.872872	-0.71444	0.00465921	0.0464586	987.556	988.946	952.092	1085.52	940.36	870.794	916.473	724.9
Fam151a				72.8218	68.305					0.15199	0.298157	0.297709	0.442612		-0.239812	0.0959608	0.203158	-1.24977		32.1359	-0.497199	5.40323	3.22686	0.107099	0.908496		0.0571429	0.993804	0.111463	-0.763763	-0.651662	0.027396	0.0799851	924.904	1023.63	1023.31	1131.54	704.703	889.635	958.333	349.423
LOC106009559				72.8037	23.1297					0.148238	0.495615	-0.308882	0.473736		-0.313699	0.0899921	-0.501253	-0.0837476		44.5248	-0.426583	2.12877	3.2253	0.107172	0.908496		0.114286	0.993804	0.128116	-0.654654	-0.601855	0.0781407	0.11442	95.5699	121.861	69.3453	120.011	69.1108	91.7487	60.5638	81.2256
Ndufa5				72.7827	58.3881					-0.247778	-0.477693	-0.119586	-0.302852		-0.597996	-0.172324	-0.168319	2.08655		1.82147	1.01838	4.83841	3.22347	0.107257	0.908496		0.685714	0.993909	0.39693	0.218218	0.373098	0.603645	0.36265	400.332	341.21	437.625	385.3	313.831	421.88	423.056	2022.98
LOC106010470				72.7778	0.88905					-0.220178	0.306893	-1.08866	-0.721561		2.60753	-0.047417	-2.61182	1.77521		8.44236	1.92257	-0.927935	3.22305	0.107277	0.908496		0.185877	0.993909	0.257102	0.571429	0.492544	0.13896	0.214973	4.24755	6.56173	1.8742	2.70702	36.2548	4.91511	0	19.9233
Dnlz				72.7715	57.6581					-0.50258	-0.540663	-0.0373373	-0.118135		-0.987016	-0.287531	0.0763533	2.39691		4.12721	1.21238	4.80194	3.22251	0.107303	0.908496		0.685714	0.993909	0.404491	0.218218	0.367072	0.603645	0.371066	298.39	290.591	412.323	389.812	212.997	346.515	446.213	2232.94
Rpl35a				72.753	96.6462					-0.192302	-0.487571	-0.0571295	-0.367035		-0.467004	-0.0978283	-0.121732	1.7906		1.21431	0.860063	8.30761	3.2209	0.107378	0.908496		0.485714	0.993909	0.375341	0.327327	0.389605	0.428692	0.340048	4916.54	4006.4	5399.56	4355.6	4063.94	5249.34	5163.06	19437.4
Mrps34				72.7489	70.2711					-0.330818	-0.403148	-0.202186	-0.194642		-0.449848	-0.287688	-0.229181	2.09751		6.82327	1.01799	5.51485	3.22055	0.107394	0.908496		1	1	0.401904	0	0.369376	1	0.367837	604.214	574.62	660.654	664.123	556.285	622.581	648.389	3256.69
LOC110350614				72.7284	11.7022					-0.170583	-0.192165	-0.145395	-0.39658		0.488807	0.437194	-0.468826	0.447548		13.5164	0.50898	0.715894	3.21877	0.107478	0.908496		0.342857	0.993909	0.11652	0.436436	0.655673	0.279658	0.0775182	27.6091	27.1843	28.1129	23.4609	44.1856	42.5976	22.2661	42.9116
Dusp22				72.727	93.155					-0.384119	-0.125084	0.058213	-0.409341		-0.375576	0.0397826	0.16534	1.03078		19.0748	0.512998	7.47235	3.21865	0.107484	0.908496		0.2	0.993909	0.275596	0.545545	0.468752	0.161938	0.241351	2674.9	3201.18	3635	2628.52	2690.79	3588.85	3915.27	7134.06
Nob1				72.6944	56.7402					-0.427896	-0.134701	0.0126616	-0.229003		-0.259474	0.125218	-0.013659	0.926854		25.8909	0.452528	4.7464	3.21583	0.107616	0.908496		0.342857	0.993909	0.267116	0.436436	0.477438	0.279658	0.23154	396.084	485.568	537.894	454.78	445.255	581.621	528.152	1014.55
Psmg4				72.6937	41.9588					-0.152941	-0.274978	0.000948406	-0.648351		-0.584962	0.0306891	0.181372	1.44822		1.27936	0.719311	3.82173	3.21577	0.107619	0.908496		0.2	0.993909	0.319952	0.545545	0.433155	0.161938	0.283703	235.739	216.537	262.388	166.933	174.476	267.874	297.475	717.237
LOC101708636				72.6893	48.1749					-0.165302	-0.340164	-0.0828625	0.0188422		0.0319622	-0.0259407	0.00342477	0.56004		69.7289	0.298996	4.22708	3.21538	0.107637	0.908496		0.114286	0.993804	0.174787	0.654654	0.559645	0.0781407	0.149181	339.804	300.902	359.846	386.202	389.739	374.368	382.086	562.449
Ankrd45				72.6861	22.1034					-0.175365	-0.31019	0.00683246	-0.244186		0.538127	-0.306763	0.35312	0.138423		53.7983	0.392581	1.99861	3.21511	0.10765	0.908496		0.2	0.993909	0.137433	0.545545	0.61435	0.161938	0.105115	70.0846	63.7425	79.6534	66.7733	115.562	63.8964	101.533	87.3558
LOC101708217				72.6705	17.3039					0.537777	0.539678	0.0278718	0.57612		0.214123	0.0365044	-0.183839	-1.74823		42.1034	-0.685034	1.42903	3.21376	0.107714	0.908496		0.114286	0.993804	0.0688866	-0.654654	-0.688919	0.0781407	0.0587932	71.1465	71.2416	49.6662	73.0897	56.6482	49.9703	42.7509	13.793
Mtap				72.6441	76.4944					-0.121906	-0.188597	0.0255479	-0.0867339		0.0782145	0.0821146	0.0368894	0.174471		41.2577	0.184604	5.88191	3.21147	0.107821	0.908496		0.0285714	0.936696	0.01468	0.872872	0.819347	0.00465921	0.0128143	1119.23	1068.62	1239.78	1146.88	1285.91	1289.4	1249.57	1374.71
Eri3				72.641	40.4337					-0.107041	-0.172643	-0.0257295	-0.37231		-0.137275	-0.104353	0.191542	0.72781		21.1709	0.375678	3.71638	3.21121	0.107834	0.908496		0.2	0.993909	0.223349	0.545545	0.519043	0.161938	0.187459	245.296	234.347	259.576	203.929	240.188	245.756	301.928	438.312
Tada2a				72.6392	24.532					-0.461172	-0.299924	0.0280274	-0.0259509		0.159054	0.178587	-0.19937	0.620748		98.0267	0.394246	2.30394	3.21105	0.107841	0.908496		0.114286	0.993804	0.138346	0.654654	0.593305	0.0781407	0.121047	71.1465	79.6781	100.27	96.5505	109.897	111.409	85.5018	151.723
Dcps				72.6271	35.3018					0.064223	-0.107751	-0.279823	-0.279608		0.121453	-0.104289	0.0521236	0.53367		85.7824	0.313358	3.34597	3.21	0.107891	0.908496		0.114286	0.993804	0.145805	0.654654	0.587095	0.0781407	0.125991	215.563	191.227	169.615	169.64	224.327	191.689	213.755	298.849
LOC110349620				72.6129	32.2877					-0.246197	-0.225555	-0.101296	-0.088788		-0.252984	-0.00173502	0.244863	0.671692		34.4922	0.369172	3.07289	3.20878	0.107948	0.908496		0.342857	0.993909	0.206185	0.436436	0.54413	0.279658	0.16325	142.293	144.358	157.433	158.812	141.62	168.752	200.395	269.73
Mycbp2				72.6033	73.9357					0.0392484	0.5113	0.00852616	0.303574		0.0246253	-0.0235879	0.0249343	-0.88862		99.7615	-0.398361	5.72145	3.20794	0.107988	0.908496		0.114286	0.993804	0.114176	-0.654654	-0.604003	0.0781407	0.112789	1088.44	1510.13	1065.48	1307.49	1077.45	1042	1077.68	571.644
Cpt1a				72.5893	88.8182					-0.108843	0.1705	-0.0242433	0.479838		-0.279018	0.017317	-0.120208	-0.135343		79.8916	-0.273108	6.86362	3.20673	0.108045	0.908496		0.114286	0.993804	0.164727	-0.654654	-0.574187	0.0781407	0.136625	2211.91	2684.68	2345.56	3326.93	1965.69	2414.14	2194.55	2171.64
Tyw3				72.5864	40.8168					-0.110793	-0.431702	-0.166933	0.00268536		0.161163	-0.0935024	-0.115907	0.754989		28.5869	0.387948	3.7414	3.20648	0.108057	0.908496		0.2	0.993909	0.222925	0.545545	0.51576	0.161938	0.19076	248.482	198.727	238.96	268.898	300.235	251.49	247.599	453.637
Calml4				72.5674	50.7047					-0.0225613	-0.227937	-0.206135	-0.188739		-0.0842181	0.0298942	-0.0643313	0.764028		40.3831	0.36495	4.38995	3.20483	0.108135	0.908496		0.114286	0.993804	0.250297	0.654654	0.497491	0.0781407	0.209686	416.26	360.895	366.405	370.862	398.803	431.711	404.352	718.77
LOC110349736				72.5659	97.21					0.258901	-0.254903	-0.221843	-0.720631		0.818678	0.0117291	-0.185648	0.293717		1.66968	0.479117	8.54967	3.20471	0.108141	0.908496		0.114286	0.993804	0.193855	0.654654	0.522032	0.0781407	0.18448	8884.82	6222.39	6366.65	4505.39	13097.1	7485.71	6528.42	9101.87
Hectd1				72.5645	89.953					-0.0569423	0.52009	0.0959336	0.246942		-0.101522	0.13866	-0.0592636	-0.783898		97.3545	-0.379745	6.97775	3.20458	0.108146	0.908496		0.114286	0.993804	0.123217	-0.654654	-0.591014	0.0781407	0.122858	2443.4	3645.51	2716.65	3016.53	2369.03	2798.34	2439.47	1475.85
Pigy				72.5462	40.5855					-0.0384589	-0.378737	-0.276368	-0.324023		-0.217479	-0.155683	-0.112034	1.50278		1.30828	0.708162	3.72716	3.20301	0.108221	0.908496		0.2	0.993909	0.349283	0.545545	0.410613	0.161938	0.312262	239.987	189.353	203.35	196.71	211.864	221.18	228.005	700.379
LOC106009823				72.5398	44.8283					-0.297828	-0.308507	-0.234383	-0.255527		-0.426168	-0.126113	-0.225932	1.87446		0.99747	0.896837	4.02208	3.20245	0.108248	0.908496		0.342857	0.993909	0.384953	0.436436	0.382703	0.279658	0.349418	230.43	228.723	240.834	237.316	210.731	259.682	242.255	1042.14
Ap4e1				72.4831	63.1153					0.182991	0.219085	0.0760016	0.300009		0.0407102	-0.0905659	0.0896638	-0.817894		50.2711	-0.347898	5.1145	3.19755	0.10848	0.908496		0.0571429	0.993804	0.116072	-0.763763	-0.643332	0.027396	0.0852525	795.354	815.529	738.433	862.638	720.565	657.806	745.469	396.933
LOC101726493				72.4822	91.9552					-0.30507	-0.433837	-0.0785705	-0.309009		-0.763005	-0.142199	-0.0145443	2.04624		1.05529	1.00091	7.2713	3.19747	0.108484	0.908496		0.485714	0.993909	0.392208	0.327327	0.376738	0.428692	0.35761	2091.92	1913.21	2447.7	2086.21	1522.7	2342.05	2558.82	10678.9
LOC110346509				72.4554	2.7322					0.621003	1.11704	0.451284	0.400227		-0.585073	-0.482449	0.685513	-2.20754		95.3162	-1.01786	-0.438002	3.19515	0.108594	0.908496		0.18315	0.993909	0.0699668	-0.559017	-0.679616	0.149737	0.0637257	16.9902	24.3721	14.9936	14.4375	6.79778	7.37267	17.8129	1.53256
Map2k5				72.4477	59.0893					0.0383097	-0.121733	-0.154102	-0.181473		0.276755	-0.0184849	-0.0152883	0.176016		53.2996	0.212462	4.87782	3.19448	0.108626	0.908496		0.114286	0.993804	0.0706638	0.654654	0.685393	0.0781407	0.0606351	621.204	555.872	543.517	533.284	733.027	597.186	598.513	683.521
Fignl1				72.4382	32.9237					-0.0603151	0.121346	0.148372	0.284976		-0.241351	-0.0310618	-0.217705	-0.00426166		97.6075	-0.250497	3.12931	3.19366	0.108665	0.908496		0.114286	0.993804	0.0429514	-0.654654	-0.730162	0.0781407	0.0397149	170.964	194.04	197.728	217.464	150.684	174.486	153.191	177.777
LOC101708018				72.4362	3.96097					0.440713	0.196074	0.339557	0.217823		-0.804856	0.156027	-0.310763	-0.234576		10.0614	-0.585337	-0.268817	3.19349	0.108673	0.908496		0.0285714	0.936696	0.0293459	-0.872872	-0.80033	0.00465921	0.01704	20.1759	16.873	18.742	17.1445	7.93074	16.3837	11.5784	12.2605
Sms				72.4339	78.6556					-0.0928788	-0.439864	-0.167163	-0.0618085		-0.0826977	-0.0563564	-0.0443052	0.945074		28.6953	0.445417	6.01949	3.19329	0.108682	0.908496		0.0571429	0.993804	0.279856	0.763763	0.467067	0.027396	0.243278	1211.61	952.388	1150.76	1238.01	1220.2	1242.7	1253.14	2488.88
LOC110345136				72.4201	25.1681					0.48105	0.246402	0.222887	0.414117		-0.0852634	0.0763841	0.102924	-1.4585		4.14167	-0.559964	2.37226	3.1921	0.108739	0.908496		0.0285714	0.936696	0.0861799	-0.872872	-0.689593	0.00465921	0.0584445	138.045	117.174	115.263	131.742	92.903	104.037	105.987	35.2488
Rpl14				72.409	97.1232					-0.443951	-0.279873	0.0240585	-0.300942		-0.435743	-0.0266733	0.029131	1.43399		6.03542	0.68411	8.49829	3.19114	0.108785	0.908496		0.342857	0.993909	0.33852	0.436436	0.418564	0.279658	0.302039	4996.18	5598.09	6911.1	5516.92	5024.69	6672.26	6935.45	18366.2
S100a8				72.3955	34.2826					-0.754285	-0.736047	0.724763	-1.03242		-0.363694	0.201468	0.970629	0.989589		0.758945	0.818094	3.25745	3.18997	0.108841	0.908496		0.114286	0.993804	0.170717	0.654654	0.536641	0.0781407	0.170288	100.879	102.175	283.004	83.0154	132.557	196.604	335.773	340.228
Ap2s1				72.362	93.2201					-0.377622	-0.294638	-0.113245	-0.294168		-0.594776	-0.122195	-0.0393289	1.83597		5.95591	0.880486	7.4821	3.18707	0.108979	0.908496		0.485714	0.993909	0.381171	0.327327	0.385471	0.428692	0.345646	2416.86	2560.01	2903.13	2560.85	2078.99	2885.17	3055.8	11213.7
Dcakd				72.3294	66.6932					-0.377169	-0.0929887	-0.155634	-0.177707		-0.394905	0.0946551	0.0740046	1.02974		20.0651	0.495062	5.30896	3.18426	0.109114	0.908496		0.342857	0.993909	0.290473	0.436436	0.460813	0.279658	0.250499	601.029	732.101	700.95	690.291	593.673	833.93	822.065	1595.39
Rpl31				72.3271	97.8822					-0.119194	-0.4664	-0.112667	-0.344616		-0.393536	-0.0845801	-0.0936752	1.61467		1.51066	0.764637	8.87722	3.18407	0.109123	0.908496		0.2	0.993909	0.362664	0.545545	0.399674	0.161938	0.326592	7931.24	6234.58	7967.21	6783.8	6557.59	8123.86	8072.8	26383
Sla2				72.3131	24.3657					0.00526305	-0.485966	-0.124144	-0.460038		-0.00548543	-0.026832	-0.295999	1.3932		49.8374	0.685274	2.28408	3.18285	0.109181	0.908496		0.342857	0.993909	0.315355	0.436436	0.437103	0.279658	0.27884	91.3224	64.6799	83.4017	65.8709	90.6371	89.2912	73.9235	240.612
Psmc6				72.3039	66.5992					-0.0502473	-0.218233	0.00701341	-0.18659		0.0740558	-0.0018318	-0.00140346	0.377236		24.5609	0.229344	5.30097	3.18206	0.109219	0.908496		0.114286	0.993804	0.109219	0.654654	0.634563	0.0781407	0.09101	782.611	696.48	814.338	711.947	853.122	809.355	809.595	1052.87
Cetn3				72.2848	78.7423					-0.126064	-0.322523	-0.0334797	-0.221969		-0.0741561	-0.0902306	-0.00569489	0.874118		7.03289	0.40939	6.0265	3.18041	0.109298	0.908496		0.114286	0.993804	0.274206	0.654654	0.473942	0.0781407	0.235463	1197.81	1045.19	1277.26	1120.71	1241.73	1227.96	1302.12	2396.92
Rpa3				72.2754	48.7532					-0.00944477	-0.334065	-0.121823	-0.340259		0.0172289	-0.10297	-0.130512	1.02185		6.77268	0.480911	4.26102	3.1796	0.109337	0.908496		0.2	0.993909	0.290048	0.545545	0.458852	0.161938	0.252786	375.908	299.965	347.663	298.675	382.942	352.25	345.57	769.344
Tada1				72.2734	54.5211					-0.105493	-0.334913	0.0146901	-0.107714		0.168978	-0.176259	0.085466	0.455245		39.9711	0.277944	4.62174	3.17943	0.109345	0.908496		0.2	0.993909	0.148518	0.545545	0.585921	0.161938	0.126939	467.231	398.39	507.907	466.511	565.349	444.817	533.496	689.651
Atp11a				72.2532	51.6444					0.204086	0.458239	-0.162073	0.270329		-0.0367408	0.00874559	0.0128073	-0.755392		88.0665	-0.367156	4.45223	3.17769	0.109429	0.908496		0.2	0.993909	0.11592	-0.545545	-0.599917	0.161938	0.115904	507.582	605.554	393.581	531.479	429.393	443.179	444.431	260.535
CUNH17orf99				72.2501	4.44525					0.335514	-0.416673	-0.00405137	-2.0261		0.577175	0.333239	0.730225	0.470672		25.3632	0.889797	-0.210868	3.17742	0.109442	0.908496		0.0590719	0.993804	0.0535919	0.76835	0.745197	0.0259278	0.0338568	18.0521	10.3113	14.0565	2.70702	21.5263	18.0221	24.0474	19.9233
Rpl34				72.2498	97.4774					-0.174614	-0.449074	-0.186618	-0.282235		-0.576359	-0.0757101	-0.149758	1.89437		1.17094	0.909989	8.69833	3.17739	0.109443	0.908496		0.342857	0.993909	0.386691	0.436436	0.381098	0.279658	0.351613	6391.5	5284.06	6338.53	5931.99	4837.75	6845.11	6502.59	26821.3
Zcchc17				72.2487	65.0018					-0.247357	-0.41706	0.00670686	-0.168421		-0.139208	-0.0790861	-0.024886	1.06931		18.2147	0.500073	5.21589	3.17729	0.109448	0.908496		0.2	0.993909	0.299478	0.545545	0.450377	0.161938	0.262787	615.895	547.435	734.685	650.588	663.917	692.211	718.75	1535.62
Pdcd2l				72.2236	33.82					-0.281036	-0.160251	-0.28023	-0.0670742		-0.148329	-0.0650159	0.0141769	0.98776		11.2974	0.469546	3.21634	3.17513	0.109552	0.908496		0.0571429	0.993804	0.280566	0.763763	0.470178	0.027396	0.239725	150.788	164.043	150.873	175.054	165.413	175.306	185.254	364.749
Rps15				72.218	96.5956					-0.239001	-0.362416	-0.148268	-0.335878		-0.606704	-0.109919	-0.0959606	1.89815		2.89845	0.911551	8.29018	3.17465	0.109575	0.908496		0.342857	0.993909	0.387247	0.436436	0.380752	0.279658	0.352087	4602.22	4224.81	4901.02	4303.27	3566.57	5033.07	5082.02	20248.2
LOC106007507				72.2068	49.7434					-0.20264	-0.341601	-0.206986	-0.137869		-0.104893	-0.0964609	-0.175249	1.2657		3.01409	0.583072	4.3252	3.17368	0.109621	0.908496		0.0571429	0.993804	0.331248	0.763763	0.426331	0.027396	0.292209	335.557	304.652	334.544	351.011	359.149	361.261	342.007	930.263
Jade3				72.2056	37.6147					0.047372	0.326994	0.018499	0.295139		0.0687674	-0.064543	-0.0374686	-0.65476		80.2602	-0.323768	3.52322	3.17358	0.109626	0.908496		0.114286	0.993804	0.0922421	-0.654654	-0.641743	0.0781407	0.0862797	239.987	291.528	235.212	285.14	243.587	221.999	226.224	147.126
Rsl24d1				72.1985	66.8739					-0.199178	-0.329053	-0.0828841	-0.303959		-0.26634	-0.098841	-0.0426905	1.32295		7.84966	0.612443	5.31732	3.17296	0.109656	0.908496		0.2	0.993909	0.337642	0.545545	0.420555	0.161938	0.299503	664.742	607.428	720.629	618.104	634.46	712.691	741.016	1911.1
Slc25a28				72.1813	43.3972					-0.115925	-0.178507	-0.0620023	-0.0419191		0.169955	0.0290945	-0.00215008	0.201454		22.0022	0.200653	3.9292	3.17148	0.109727	0.908496		0.0285714	0.936696	0.0251205	0.872872	0.802203	0.00465921	0.0165899	288.833	276.53	299.871	304.089	352.352	319.482	312.616	360.151
Snrpg				72.1679	54.0369					0.0169029	-0.46881	-0.33335	-0.307462		-0.187608	-0.207363	-0.243176	1.73087		1.46007	0.820962	4.59213	3.17032	0.109783	0.908496		0.2	0.993909	0.372672	0.545545	0.391396	0.161938	0.337636	437.498	312.151	342.978	349.206	379.543	374.368	365.164	1437.54
Mrps25				72.1648	41.1131					-0.130201	-0.122972	-0.150997	-0.351674		-0.280504	0.000721486	0.103311	0.932316		9.90965	0.448741	3.75881	3.17006	0.109796	0.908496		0.2	0.993909	0.274383	0.545545	0.475635	0.161938	0.233559	245.296	246.533	241.771	210.246	220.928	268.693	288.569	513.407
Cd2ap				72.1243	78.0484					0.163602	0.0599848	0.107843	0.140812		0.0333624	-0.0715509	-0.0107542	-0.423299		82.2551	-0.225557	5.97389	3.16656	0.109965	0.908496		0.0285714	0.936696	0.0828459	-0.872872	-0.703774	0.00465921	0.0514025	1448.42	1347.97	1393.47	1425.7	1323.3	1230.42	1283.42	963.979
Cdc26				72.1227	59.6386					-0.146351	-0.475514	-0.22701	-0.151922		-0.240148	-0.19627	-0.0782647	1.51548		6.47633	0.707353	4.90964	3.16642	0.109972	0.908496		0.485714	0.993909	0.356107	0.327327	0.405108	0.428692	0.319435	505.459	402.14	477.92	503.507	473.579	488.234	529.933	1601.52
Ammecr1l				72.1141	69.5772					0.0693815	0.294772	0.166991	0.474604		-0.0748491	0.127604	0.0212949	-1.0798		74.3766	-0.438423	5.47531	3.16568	0.110008	0.908496		0.0571429	0.993804	0.108432	-0.763763	-0.631106	0.027396	0.0933396	929.152	1086.43	994.261	1230.79	840.659	967.458	898.66	418.389
Rae1				72.0902	68.558					-0.0759873	-0.09599	-0.103025	-0.174084		-0.105175	0.142304	0.00202954	0.409927		39.5013	0.236952	5.4188	3.16362	0.110107	0.908496		0.2	0.993909	0.152379	0.545545	0.608897	0.161938	0.109121	833.582	822.09	818.087	778.721	816.867	969.915	879.956	1167.81
LOC101709311				72.0615	53.979					-0.104847	-0.0715091	-0.229365	-0.0186531		0.332867	0.0126131	-0.0215594	0.100453		71.7745	0.216932	4.58882	3.16115	0.110227	0.908496		0.0571429	0.993804	0.0884455	0.763763	0.669841	0.027396	0.0691645	459.797	470.569	421.694	488.167	623.13	498.884	487.182	530.265
Aldoa				72.0287	98.8652					-0.191792	-0.227376	-0.0845496	-0.138513		-0.0671055	-0.0672953	-0.00279783	0.779429		19.3206	0.368464	9.56794	3.15832	0.110364	0.908496		0.0285714	0.936696	0.258312	0.872872	0.49216	0.00465921	0.215387	13443.5	13116	14481	13949.3	14657.1	14655.2	15325.3	26356.9
CUNH11orf16				71.9924	16.0752					0.136278	-0.898174	0.0172493	-0.31557		-0.10219	0.153882	0.575596	0.432928		30.0904	0.511436	1.2724	3.1552	0.110516	0.908496		0.114286	0.993804	0.0882755	0.654654	0.638693	0.0781407	0.0882716	50.9706	24.3721	46.8549	36.996	43.0526	51.6087	69.4702	62.8349
Etfrf1				71.9596	81.395					-0.4638	-0.0435355	-0.0262934	-0.186338		-0.241441	0.193667	-0.0274039	0.795145		12.4467	0.403583	6.21102	3.15237	0.110654	0.908496		0.342857	0.993909	0.241524	0.436436	0.497333	0.279658	0.209854	1077.82	1442.64	1460	1306.59	1257.59	1700.63	1458.88	2580.83
Zxdb				71.9542	27.4087					-0.112072	-0.0586432	-0.30406	-0.124457		0.372672	0.0427927	-0.189241	0.373009		90.3216	0.315549	2.61919	3.1519	0.110677	0.908496		0.2	0.993909	0.118954	0.545545	0.640058	0.161938	0.0873769	114.684	119.048	100.27	113.695	160.881	127.793	108.659	160.919
Arap3				71.9524	83.2237					0.027049	0.222331	0.13926	0.285969		-0.305213	0.00191122	0.202705	-0.574012		87.3943	-0.310088	6.34799	3.15175	0.110684	0.908496		0.114286	0.993804	0.128189	-0.654654	-0.616111	0.0781407	0.10384	1690.53	1935.71	1827.34	2023.05	1342.56	1661.31	1909.54	1114.17
Rps19bp1				71.9519	67.3076					-0.32209	-0.369747	-0.107187	-0.264184		-0.480755	-0.18265	-0.0547473	1.78136		6.03542	0.844186	5.34008	3.15171	0.110686	0.908496		0.485714	0.993909	0.380032	0.327327	0.386333	0.428692	0.344476	575.543	556.809	668.151	599.155	515.498	634.049	692.921	2476.61
Smpdl3a				71.9428	75.5837					-0.40737	0.109278	-0.0562204	-0.22829		-0.200943	0.258364	0.150006	0.375175		27.5172	0.293929	5.82451	3.15092	0.110724	0.908496		0.114286	0.993804	0.126208	0.654654	0.590969	0.0781407	0.122893	871.81	1247.67	1112.34	987.162	1006.07	1383.6	1283.42	1500.37
Usmg5				71.9184	83.8525					-0.227391	-0.3041	-0.1953	-0.364889		-0.617722	-0.209877	-0.103752	2.02303		0.433683	0.972852	6.3998	3.14883	0.110827	0.908496		0.485714	0.993909	0.398768	0.327327	0.371839	0.428692	0.364401	1217.99	1154.86	1245.4	1107.17	929.03	1232.87	1327.06	5799.2
LOC101701428				71.9123	78.6122					-0.15217	-0.325374	0.0145094	-0.248155		0.0376175	-0.148738	-0.0474863	0.869796		20.4048	0.411094	6.0159	3.1483	0.110852	0.908496		0.114286	0.993804	0.270919	0.654654	0.475117	0.0781407	0.234141	1167.01	1034.88	1310.06	1091.83	1331.23	1169.8	1254.92	2370.87
Samd8				71.9027	72.678					0.131035	0.264169	0.0737522	0.17702		-0.0985678	0.0387854	0.0690013	-0.655195		89.541	-0.296337	5.65017	3.14747	0.110893	0.908496		0.0285714	0.936696	0.113434	-0.872872	-0.64637	0.00465921	0.0833091	1121.35	1229.85	1077.66	1157.7	956.221	1051.83	1074.12	649.805
Pdik1l				71.8993	20.4265					0.586526	0.220148	0.115453	0.0972432		0.273308	-0.227355	-0.190971	-0.874353		28.4351	-0.468508	1.81543	3.14718	0.110907	0.908496		0.2	0.993909	0.0996029	-0.545545	-0.627609	0.161938	0.0957309	103.003	79.6781	74.0308	73.0897	82.7063	58.1621	59.6732	36.7814
LOC106010733				71.8923	2.98518					-0.374447	-0.687261	-0.536721	0.17379		0.200738	-0.337583	0.156193	1.40529		0.462595	0.851065	-0.400426	3.14658	0.110936	0.908496		0.218604	0.993909	0.232149	0.523114	0.508933	0.183408	0.197722	9.55699	7.49912	8.43388	14.4375	14.7285	9.83022	14.2503	35.2488
Abi3bp				71.8916	22.2913					-0.00417616	-0.452527	-0.161506	-0.506473		0.281023	-0.524302	-0.154789	1.52275		88.6375	0.768783	2.01421	3.14652	0.110939	0.908496		0.485714	0.993909	0.321469	0.327327	0.43286	0.428692	0.284068	73.2703	53.4312	65.5969	51.4335	89.5041	50.7895	65.9077	213.026
Mien1				71.8873	75.7065					-0.161085	-0.431866	-0.0620035	-0.331371		-0.311965	-0.172337	-0.00635215	1.47698		4.279	0.689939	5.83206	3.14615	0.110957	0.908496		0.342857	0.993909	0.352233	0.436436	0.407964	0.279658	0.315704	953.575	790.219	1021.44	847.299	858.786	946.159	1061.65	2970.1
Rpl13a				71.8801	99.5374					-0.363092	-0.303281	-0.0889606	-0.326184		-0.693961	-0.0908265	0.0044571	1.86185		8.10264	0.897352	10.5155	3.14552	0.110988	0.908496		0.485714	0.993909	0.381345	0.327327	0.385284	0.428692	0.3459	19843.5	20683.5	23996.3	20357.7	15776.5	23965.3	25601.6	92770.4
Ccdc69				71.8649	23.2888					0.507238	0.411952	0.104119	-0.0687414		-0.0740586	-0.00462221	0.0315617	-0.907448		78.1063	-0.445952	2.15573	3.14422	0.111052	0.908496		0.114286	0.993804	0.0904937	-0.654654	-0.635553	0.0781407	0.0903494	124.241	116.236	93.7098	83.0154	82.7063	86.8336	89.0644	45.9768
Pnrc1				71.8613	75.815					-0.177317	-0.0972099	-0.0154724	-0.0944718		0.0991603	0.0153639	-7.94569e-05	0.270027		26.8233	0.194917	5.83674	3.14391	0.111067	0.908496		0.0285714	0.936696	0.0567592	0.872872	0.729323	0.00465921	0.0400588	1042.77	1102.37	1166.69	1104.47	1263.25	1191.91	1179.21	1422.21
Sema4f				71.8456	49.2591					0.158505	0.115265	-0.00451691	0.153313		-0.0541763	-0.00629977	-0.0477364	-0.314353		74.3983	-0.207174	4.2917	3.14256	0.111133	0.908496		0.0285714	0.936696	0.0369615	-0.872872	-0.753228	0.00465921	0.0309589	449.179	435.886	401.078	447.561	387.474	400.582	389.211	323.37
Sh3glb1				71.8269	90.3361					-0.0299977	-0.123808	-0.0215601	-0.201869		0.155465	-0.000542529	0.0357591	0.186553		43.4984	0.188841	7.02899	3.14095	0.111212	0.908496		0.0285714	0.936696	0.024373	0.872872	0.777196	0.00465921	0.0232362	2643.04	2476.58	2658.55	2346.09	3005.75	2697.58	2766.34	3071.25
Ndst1				71.8211	96.2053					-0.0235248	0.401774	0.123393	0.226783		-0.141566	0.0394334	0.0877365	-0.71403		95.5692	-0.33967	8.15418	3.14045	0.111237	0.908496		0.114286	0.993804	0.110161	-0.654654	-0.615754	0.0781407	0.104098	5691.72	7643.47	6301.99	6770.27	5244.49	5945.65	6148.12	3526.42
CUNH10orf107				71.8152	42.9129					-0.194036	-0.367467	0.11576	-0.131766		0.0678099	-0.106664	0.160918	0.455446		13.3285	0.291934	3.89451	3.13994	0.111262	0.908496		0.114286	0.993804	0.126824	0.654654	0.593943	0.0781407	0.120545	264.41	234.347	327.984	276.116	317.23	280.98	338.445	415.323
Wdr91				71.7829	93.2273					0.207089	0.00801846	0.0556401	0.176956		-0.0506732	-0.130225	0.0655911	-0.332396		75.1789	-0.218925	7.48246	3.13716	0.111398	0.908496		0.114286	0.993804	0.0598021	-0.654654	-0.698524	0.0781407	0.0539463	4254.98	3706.44	3830.86	4167.01	3558.64	3367.67	3857.38	2927.19
Ndufa2				71.7631	85.674					-0.22106	-0.356734	-0.269273	-0.216159		-1.11472	-0.260613	-0.137969	2.57652		1.25768	1.29357	6.55325	3.13546	0.111482	0.908496		0.685714	0.993909	0.424084	0.218218	0.352591	0.603645	0.391641	1162.77	1058.31	1124.52	1166.73	625.396	1131.29	1231.76	8090.38
LOC110351001				71.7629	4.52476					-0.675328	-0.201569	-0.201983	-0.252301		-0.763731	0.327091	0.0901423	1.67768		1.67691	0.952537	-0.200666	3.13544	0.111483	0.908496		0.245383	0.993909	0.296422	0.493939	0.456241	0.213475	0.255846	8.4951	12.1861	12.1823	11.7304	7.93074	18.0221	15.1409	47.5093
Rpl36				71.7581	94.4995					-0.228139	-0.411126	-0.123694	-0.344532		-0.80811	-0.15121	-0.0947165	2.16153		1.27214	1.05489	7.71888	3.13503	0.111503	0.908496		0.485714	0.993909	0.404239	0.327327	0.36753	0.428692	0.370424	2928.69	2579.7	3148.65	2701.61	1958.89	3089.15	3212.55	15351.6
LOC110351014				71.7293	20.159					-0.117068	-0.426102	-0.0613074	-0.399172		-0.243762	0.0209238	-0.0499527	1.27644		9.13625	0.631053	1.7752	3.13256	0.111625	0.908496		0.114286	0.993804	0.299828	0.654654	0.451603	0.0781407	0.261328	59.4657	47.8069	61.8485	48.7264	54.3823	65.5348	62.3451	157.854
Cmc1				71.7039	42.0311					-0.15238	-0.509959	-0.0402692	-0.221916		-0.386062	-0.0127191	0.0943833	1.22892		3.26708	0.587589	3.82707	3.13037	0.111733	0.908496		0.2	0.993909	0.311714	0.545545	0.440596	0.161938	0.27457	245.296	191.227	265.199	233.706	208.465	270.331	291.241	640.61
Heatr3				71.6965	41.1059					0.177599	0.181707	0.146397	0.0563291		-0.474748	0.146689	-0.0998776	-0.134095		52.584	-0.2649	3.7588	3.12974	0.111764	0.908496		0.114286	0.993804	0.0979333	-0.654654	-0.676892	0.0781407	0.0652151	312.195	313.088	305.494	286.945	198.269	305.556	257.396	251.34
Lgals9				71.6959	18.4604					-0.160584	-0.336887	0.188152	-0.449432		0.265302	0.302179	0.155377	0.0358931		24.6476	0.369578	1.56115	3.12969	0.111766	0.908496		0.114286	0.993804	0.0590974	0.654654	0.715446	0.0781407	0.046008	52.0325	45.9321	66.534	42.41	70.2437	72.0883	65.017	59.7698
Bcl2l12				71.6915	27.1052					-0.0355284	-0.298554	-0.16026	-0.506372		-0.214507	-0.0335406	-0.106378	1.35514		12.9816	0.649369	2.58542	3.12931	0.111785	0.908496		0.2	0.993909	0.323046	0.545545	0.431436	0.161938	0.285835	110.436	91.8642	101.207	79.4061	97.4349	110.59	105.096	291.186
LOC101722079				71.6821	25.2692					-0.197831	-0.0132788	0.101686	-0.867321		-0.0218474	0.608013	0.601104	-0.210525		3.23094	0.498489	2.38264	3.1285	0.111825	0.908496		0.485714	0.993909	0.150233	0.327327	0.566976	0.428692	0.142775	88.1367	100.301	108.703	55.0428	99.7008	154.826	154.081	87.3558
Tet3				71.6687	31.9986					0.100131	0.939817	0.240869	0.515947		0.00158747	-0.0863053	0.234323	-1.94637		90.0976	-0.72455	3.04783	3.12734	0.111882	0.908496		0.0571429	0.993804	0.0905293	-0.763763	-0.635608	0.027396	0.0903127	161.407	289.653	178.049	215.66	150.684	141.719	177.238	38.314
Sap18				71.6511	87.2497					-0.146093	-0.296039	-0.0416055	-0.266439		-0.0583913	-0.0759808	-0.101593	0.986141		6.03542	0.452921	6.70712	3.12583	0.111957	0.908496		0.2	0.993909	0.298275	0.545545	0.453333	0.161938	0.259277	1877.42	1691.99	2018.51	1727.08	1995.15	1970.96	1936.26	4116.45
Galns				71.6221	62.7828					-0.203715	-0.199005	0.0306019	-0.253887		-0.289647	0.098891	0.143974	0.672788		33.4658	0.34933	5.09203	3.12334	0.11208	0.908496		0.342857	0.993909	0.226108	0.436436	0.516368	0.279658	0.190146	598.905	600.867	704.698	578.401	564.216	738.905	762.391	1100.38
Rpl8				71.6043	98.5472					-0.17758	-0.341487	-0.0944865	-0.291199		-0.268805	-0.0825234	-0.0613549	1.31744		8.92664	0.608258	9.23162	3.12182	0.112156	0.908496		0.114286	0.993804	0.339657	0.654654	0.418873	0.0781407	0.301644	10197.3	9102.05	10801.9	9424.96	9572.41	10891.9	11052.9	28744.7
Alg2				71.5744	41.6769					-0.0298648	-0.150433	-0.0795121	-0.158916		0.0687198	0.0901192	-0.0333362	0.293224		32.2009	0.213069	3.80199	3.11925	0.112283	0.908496		0.0571429	0.993804	0.0595114	0.763763	0.734	0.027396	0.0381651	280.338	257.782	270.821	256.265	300.235	304.737	279.662	350.956
LOC110348939				71.5338	67.9581					0.187491	0.156289	0.147263	0.209804		0.0406872	0.131306	-0.158925	-0.713916		36.6245	-0.314787	5.38669	3.11576	0.112457	0.908496		0.0285714	0.936696	0.130418	-0.872872	-0.642349	0.00465921	0.0858875	968.442	947.701	941.784	983.552	874.648	931.413	761.501	518.005
Atp5f1				71.521	94.644					-0.0730887	-0.283933	0.0245107	-0.261245		0.0123099	-0.0768003	0.0193551	0.638892		14.6079	0.321136	7.76085	3.11466	0.112511	0.908496		0.342857	0.993909	0.213375	0.436436	0.523567	0.279658	0.182961	4197.64	3626.76	4491.51	3684.26	4453.68	4186.85	4475.49	6876.59
Fcgr3a				71.489	88.6809					0.42426	-0.479906	-0.365411	-0.781089		1.15671	0.33297	0.0472484	-0.334785		61.966	0.638048	6.84932	3.11192	0.112648	0.908496		0.2	0.993909	0.245957	0.545545	0.477207	0.161938	0.231797	2939.31	1570.13	1699.9	1274.11	4884.21	2759.02	2263.13	1736.39
Jmjd4				71.4749	35.15					0.287214	0.641542	0.344054	0.339205		-0.265646	0.134042	0.242794	-1.7232		48.3484	-0.632136	3.33518	3.11071	0.112708	0.908496		0.0285714	0.936696	0.091393	-0.872872	-0.672978	0.00465921	0.0673905	231.492	296.215	240.834	240.023	157.482	208.073	224.442	56.7047
Slc22a15				71.4538	33.2056					0.168706	-0.103341	-0.38607	-0.274724		0.261732	0.266291	0.00376484	0.0636404		69.5916	0.289367	3.15183	3.1089	0.112799	0.908496		0.114286	0.993804	0.0842384	0.654654	0.656362	0.0781407	0.0770991	202.821	167.793	137.753	148.886	216.396	217.084	180.801	188.505
CUNH19orf53				71.4525	91.6805					-0.252308	-0.337887	-0.0892538	-0.304945		-0.476417	-0.0797756	-0.00461538	1.5452		2.37803	0.722538	7.23522	3.10878	0.112804	0.908496		0.342857	0.993909	0.361217	0.436436	0.40132	0.279658	0.324416	2342.52	2207.55	2622.94	2258.56	2005.35	2640.23	2781.48	8145.55
Tmem141				71.4403	29.382					0.0296521	-0.228067	-0.194041	-0.578258		-0.169775	-0.108646	0.011097	1.23804		3.02132	0.597485	2.82134	3.10774	0.112857	0.908496		0.2	0.993909	0.304588	0.545545	0.444982	0.161938	0.269255	138.045	115.299	118.074	90.2341	120.094	125.335	136.269	320.305
Dpysl2				71.438	60.6216					0.0586509	-0.313594	-0.484935	0.0952109		0.352447	-0.0691749	-0.01451	0.375905		79.4362	0.315578	4.96593	3.10754	0.112867	0.908496		0.342857	0.993909	0.12973	0.436436	0.582619	0.279658	0.129624	661.556	510.877	453.556	678.561	811.202	605.378	628.795	824.517
Gfi1				71.434	3.52729					0.555427	0.705503	0.521176	-0.399261		-0.224864	-0.306738	0.163731	-1.01497		47.8352	-0.712291	-0.323157	3.1072	0.112884	0.908496		0.245383	0.993909	0.0796563	-0.493939	-0.663526	0.213475	0.0728187	20.1759	22.4973	19.6791	9.92576	11.3296	10.6494	15.1409	6.13023
Zbtb21				71.4244	62.2479					-0.0850544	0.309939	0.088177	0.184968		-0.120515	-0.0599321	0.0677192	-0.385301		96.3571	-0.246465	5.0627	3.10637	0.112925	0.908496		0.114286	0.993804	0.0918706	-0.654654	-0.633518	0.0781407	0.0917107	645.628	849.275	728.125	778.721	629.928	656.986	717.859	524.135
Eef1g				71.4233	98.4315					-0.174453	-0.223535	-0.138063	-0.176681		-0.0354803	-0.128595	-0.0609034	0.937712		21.2938	0.430112	9.18362	3.10628	0.11293	0.908496		0.0285714	0.936696	0.293634	0.872872	0.460005	0.00465921	0.25144	10303.5	9958.82	10566.7	10287.6	11345.5	10636.3	11147.3	22274.2
Kiaa0100				71.4037	98.2291					0.0726765	0.367631	0.215519	0.373116		-0.063299	0.0576046	0.0944676	-1.11772		92.2299	-0.444208	9.06026	3.1046	0.113014	0.908496		0.0571429	0.993804	0.107718	-0.763763	-0.645285	0.027396	0.0839998	11193.4	13732.8	12358.5	13785.1	10186.5	11077	11363.7	4904.19
Mrps10				71.3309	55.0271					-0.0676072	-0.175055	-0.257234	-0.25456		-0.081024	-0.0496972	-0.122929	1.00811		7.61113	0.459681	4.65331	3.09836	0.113327	0.908496		0.114286	0.993804	0.303274	0.654654	0.450025	0.0781407	0.263207	475.726	441.51	417.009	417.784	471.313	481.681	457.791	1003.83
Prss12				71.3272	24.4163					-0.0362027	-0.246168	-0.312902	-0.0622273		0.549074	-0.0199519	-0.136819	0.265198		75.2945	0.349808	2.29099	3.09804	0.113343	0.908496		0.114286	0.993804	0.141323	0.654654	0.606477	0.0781407	0.110926	95.5699	82.4903	78.7163	93.8435	143.886	96.6638	89.0644	118.007
Timm10				71.3265	52.3383					-0.343385	-0.310005	-0.14106	-0.303227		-0.756892	-0.157988	-0.0734648	2.08602		1.48175	1.00841	4.48797	3.09798	0.113346	0.908496		0.485714	0.993909	0.400219	0.327327	0.370691	0.428692	0.366001	293.081	299.965	337.355	301.382	219.795	333.408	353.586	1583.13
Srpk3				71.3235	42.884					-0.0590121	-0.311353	-0.10271	-0.366089		-0.116113	-0.10907	-0.0561371	1.12048		31.507	0.51867	3.89089	3.09773	0.113359	0.908496		0.342857	0.993909	0.309813	0.436436	0.442776	0.279658	0.271922	278.215	233.41	269.884	224.683	267.379	268.693	278.772	631.414
CUNH1orf52				71.3213	41.8142					0.0511945	-0.39414	-0.159873	-0.112222		0.337726	-0.106163	-0.121164	0.504641		8.4279	0.323704	3.81384	3.09753	0.113368	0.908496		0.2	0.993909	0.166926	0.545545	0.563399	0.161938	0.145882	295.205	216.537	254.891	263.484	360.282	264.597	261.849	404.595
LOC101715696				71.32	92.0058					-0.100022	-0.531796	-0.0295203	-0.327521		-0.283537	-0.109008	-0.0567924	1.4382		1.09143	0.671601	7.27727	3.09742	0.113374	0.908496		0.485714	0.993909	0.347423	0.327327	0.41076	0.428692	0.312071	2722.68	2018.2	2859.09	2325.33	2397.35	2705.77	2805.53	7909.54
Clns1a				71.3169	83.4405					-0.278822	-0.267355	0.030827	-0.149986		0.0492342	-0.133919	-0.043276	0.793298		22.8551	0.377232	6.36545	3.09716	0.113387	0.908496		0.114286	0.993804	0.258902	0.654654	0.48488	0.0781407	0.223299	1369.84	1380.77	1698.02	1497.89	1719.84	1514.67	1612.96	2881.21
LOC101721592				71.3132	99.335					-0.505192	0.0245909	-0.0231297	-0.421862		-0.505216	0.270828	0.056764	1.10322		16.039	0.562754	10.1131	3.09684	0.113403	0.908496		0.342857	0.993909	0.278125	0.436436	0.465638	0.279658	0.244919	15145.7	21866.5	21155	16046.3	15145.5	25936.2	22359.6	46183.7
Dok3				71.3035	75.4391					-0.0104023	-0.144179	0.0655139	-0.45283		-0.0852882	0.137273	0.136708	0.353205		51.6588	0.266146	5.81788	3.09601	0.113445	0.908496		0.114286	0.993804	0.104233	0.654654	0.615575	0.0781407	0.104227	1146.84	1045.19	1208.86	843.689	1088.78	1270.56	1270.06	1475.85
Fam129a				71.2993	85.2331					0.126911	0.363834	0.0509986	0.267769		0.207321	-0.0515771	-0.14584	-0.819417		92.8876	-0.36314	6.50915	3.09565	0.113463	0.908496		0.114286	0.993804	0.12547	-0.654654	-0.614535	0.0781407	0.104981	2009.09	2367.85	1906.06	2215.25	2124.31	1775.17	1662.83	1042.14
Psenen				71.2872	83.549					-0.24408	-0.379161	-0.178891	-0.194614		-0.379281	-0.135498	-0.111218	1.62274		3.07192	0.752799	6.37253	3.09461	0.113516	0.908496		0.342857	0.993909	0.373198	0.436436	0.391847	0.279658	0.33703	1281.7	1167.05	1340.99	1326.44	1166.95	1381.97	1405.44	4677.37
Nnt				71.268	94.3332					-0.0405085	0.21966	0.18735	0.301217		-0.118914	0.0202598	0.0903664	-0.659431		79.9855	-0.311092	7.68709	3.09297	0.113598	0.908496		0.114286	0.993804	0.108757	-0.654654	-0.626519	0.0781407	0.0964834	4084.02	4891.3	4782.95	5175.83	3867.94	4259.76	4471.92	2658.99
Rpl7a				71.2542	98.8218					-0.238576	-0.0750223	-0.0548329	-0.286579		-0.158484	0.0914192	-0.0508862	0.772961		9.46151	0.372929	9.51687	3.09178	0.113658	0.908496		0.114286	0.993804	0.252924	0.654654	0.493442	0.0781407	0.214009	12546.2	14052.4	14250.5	12135.6	13262.5	15771	14289.5	25294.9
Txndc12				71.245	80.7806					-0.195813	-0.216063	0.0407885	-0.114831		0.012522	0.026937	-0.0235806	0.47004		18.6411	0.253841	6.15885	3.091	0.113698	0.908496		0.2	0.993909	0.160895	0.545545	0.575695	0.161938	0.135358	1279.57	1261.73	1507.79	1353.51	1478.52	1493.37	1441.95	2030.64
LOC106008768				71.2143	13.5309					-0.136336	-0.10763	-0.54773	-0.0170358		0.232979	-0.0858994	0.326274	0.335379		7.79183	0.407031	0.94614	3.08837	0.11383	0.908496		0.0571429	0.993804	0.0313506	0.763763	0.753309	0.027396	0.0309302	33.9804	34.6834	25.3017	36.996	44.1856	35.225	47.2041	47.5093
Atp5o				71.1957	91.8684					-0.286131	-0.416331	-0.0868977	-0.190625		-0.363782	-0.128839	-0.0571318	1.52974		6.93169	0.709164	7.25913	3.08678	0.113911	0.908496		0.342857	0.993909	0.362874	0.436436	0.399695	0.279658	0.326563	2335.09	2133.5	2681.04	2494.97	2212.68	2604.19	2736.95	8223.71
Aup1				71.1892	89.0423					-0.310767	0.0139941	-0.118066	-0.149582		-0.144958	0.165369	-0.0387781	0.582788		17.9834	0.305216	6.88226	3.08622	0.113939	0.908496		0.2	0.993909	0.205241	0.545545	0.533415	0.161938	0.17337	1939.01	2428.78	2216.24	2168.33	2175.29	2697.58	2341.5	3603.05
Ak6				71.1799	29.5193					-0.0521159	-0.458464	0.0773223	-0.34169		0.147706	-0.115313	-0.0226458	0.765201		1.43115	0.413111	2.83519	3.08542	0.11398	0.908496		0.2	0.993909	0.201187	0.545545	0.528261	0.161938	0.178355	136.984	103.113	149.936	111.89	157.482	131.07	139.831	242.144
LOC110344566				71.1747	1.38056					-1.52706	-0.25164	0.328927	-0.48912		-0.702593	0.0299997	0.376567	2.23492		0.946874	1.33153	-0.741925	3.08498	0.114002	0.908496		0.185877	0.993909	0.322109	0.571429	0.429956	0.13896	0.287675	2.12378	6.56173	10.3081	5.41405	4.53185	8.19185	10.6877	41.3791
Pfdn2				71.1697	63.1442					-0.204626	-0.201861	-0.0917057	-0.232161		-0.288002	0.0418568	0.0153557	0.961144		4.29346	0.444919	5.11528	3.08455	0.114024	0.908496		0.342857	0.993909	0.295702	0.436436	0.457551	0.279658	0.254309	597.843	598.992	646.598	586.522	564.216	709.414	696.484	1342.52
Xpo1				71.143	86.339					0.0838351	0.0713866	0.0734854	0.264086		-0.00968022	-0.0298339	0.00144102	-0.45472		78.4749	-0.236413	6.61785	3.08227	0.114139	0.908496		0.0285714	0.936696	0.082729	-0.872872	-0.66765	0.00465921	0.0704202	2139.7	2121.31	2124.4	2424.59	2005.35	1977.51	2020.87	1472.79
LOC110349671				71.125	14.0296					-0.502548	-0.221813	-0.462576	-0.0217053		-0.492086	-0.782651	-0.238321	2.7217		11.601	1.41774	1.01598	3.08073	0.114218	0.908496		0.885714	1	0.422084	-0.109109	0.353931	0.797039	0.389717	19.114	23.4347	19.6791	27.0702	19.2604	15.5645	23.1567	186.972
Osbpl11				71.1244	84.4814					0.130333	0.134405	0.0353613	0.348911		0.128914	-0.0434697	-0.0937305	-0.640723		71.8684	-0.301736	6.4506	3.08067	0.11422	0.908496		0.0571429	0.993804	0.11451	-0.763763	-0.620139	0.027396	0.100956	1951.75	1957.27	1827.34	2271.19	1949.83	1730.12	1670.85	1143.29
LOC101713433				71.0952	17.9328					0.418567	0.113943	0.240756	0.124876		-0.73529	0.128693	0.0190591	-0.310603		0.224069	-0.417432	1.50658	3.07817	0.114347	0.908496		0.114286	0.993804	0.0704405	-0.654654	-0.691917	0.0781407	0.0572534	74.3321	59.9929	65.5969	60.4569	32.8559	60.6197	56.1106	44.4442
Sds				71.0949	14.3477					0.642401	-0.048389	-0.155564	0.411517		-0.317487	-0.458714	-0.0210141	-0.0527492		39.7687	-0.462028	1.04946	3.07815	0.114349	0.908496		0.2	0.993909	0.131749	-0.545545	-0.61231	0.161938	0.106604	62.6514	38.433	35.6097	53.2381	31.723	28.6715	39.1883	38.314
Sdhaf2				71.0898	81.4022					-0.266506	-0.337328	-0.0115778	-0.259104		-0.197754	-0.0737617	-0.103058	1.24909		9.85905	0.571032	6.21105	3.07772	0.11437	0.908496		0.2	0.993909	0.334397	0.545545	0.422393	0.161938	0.297173	1190.38	1133.3	1420.64	1196.5	1248.53	1360.67	1333.29	3405.35
LOC106007960				71.0821	11.0589					-0.860308	-0.31381	0.115313	-0.305077		-0.490706	0.363865	-0.323031	1.81375		5.83303	0.962978	0.636449	3.07706	0.114404	0.908496		0.685714	0.993909	0.329906	0.218218	0.424716	0.603645	0.29424	13.8045	20.6226	28.1129	20.7539	18.1274	33.5866	20.4848	93.4861
LOC101725596				71.0811	7.63282					-0.208408	1.07857	0.427307	0.611088		0.0508143	0.291406	-0.445825	-1.80495		15.1789	-0.846451	0.189669	3.07697	0.114409	0.908496		0.114286	0.993804	0.101121	-0.654654	-0.623411	0.0781407	0.0986482	15.9283	40.3077	25.3017	28.8749	19.2604	22.9372	13.3597	4.59768
Trappc10				71.0631	71.6227					0.0295789	0.265624	0.0255199	0.148217		-0.0383259	0.0346458	-0.0693079	-0.395952		92.584	-0.228386	5.59371	3.07543	0.114487	0.908496		0.114286	0.993804	0.0736433	-0.654654	-0.667937	0.0781407	0.0702548	1013.04	1193.3	1010.19	1099.95	966.418	1016.61	945.864	754.019
Zswim1				71.0573	43.5345					-0.117684	0.0143544	-0.166626	-0.136921		0.185866	0.0257431	-0.0174022	0.21267		49.4471	0.204911	3.93704	3.07494	0.114512	0.908496		0.0571429	0.993804	0.0359113	0.763763	0.757854	0.027396	0.0293614	289.895	317.775	280.192	286.042	358.016	320.301	310.835	364.749
Tnnc1				70.9967	39.4145					-0.0409705	-0.559107	-0.262275	-0.194583		-0.154481	-0.245194	-0.168549	1.62516		4.94398	0.762716	3.64729	3.06975	0.114776	0.908496		0.342857	0.993909	0.364614	0.436436	0.397667	0.279658	0.329253	221.935	154.669	190.231	199.417	205.066	192.508	203.067	706.51
LOC106007546				70.9944	85.9198					-0.19596	-0.301746	-0.193335	-0.323915		-0.548748	-0.0982298	-0.0582728	1.72021		15.3018	0.805461	6.57109	3.06956	0.114787	0.908496		0.342857	0.993909	0.379896	0.436436	0.386618	0.279658	0.344088	1491.95	1386.4	1494.67	1365.24	1168.09	1596.59	1641.46	5633.69
Ythdc2				70.9892	55.7499					0.212671	0.103932	0.0276088	0.240774		0.169462	-0.131264	-0.0941551	-0.529029		85.2982	-0.273376	4.69002	3.06911	0.114809	0.908496		0.114286	0.993804	0.115646	-0.654654	-0.631818	0.0781407	0.0928569	610.586	566.183	536.957	622.616	592.54	480.862	493.417	364.749
Eif3f				70.9855	92.1287					-0.252315	-0.0539189	-0.0543668	-0.346018		-0.268127	0.0890779	0.0261366	0.859531		14.0513	0.411667	7.29088	3.0688	0.114825	0.908496		0.2	0.993909	0.270323	0.545545	0.47599	0.161938	0.233161	2634.54	3023.08	3022.14	2468.81	2605.82	3338.18	3195.63	5694.99
Gng3				70.9702	46.5631					-0.247952	-0.120374	-0.427641	-0.08317		-0.102308	-0.0723112	-0.172503	1.22626		3.95374	0.563295	4.13423	3.06749	0.114892	0.908496		0.2	0.993909	0.326929	0.545545	0.428566	0.161938	0.28941	285.648	312.151	252.079	320.331	316.097	322.759	301.038	795.398
Tnrc18				70.9673	90.3578					0.0422004	0.479566	0.028205	0.484528		0.0101517	-0.0605334	0.122702	-1.10682		97.8388	-0.460195	7.03367	3.06724	0.114905	0.908496		0.114286	0.993804	0.114641	-0.654654	-0.606126	0.0781407	0.111189	2675.96	3623.95	2650.11	3636.44	2617.15	2491.96	2829.58	1206.12
Cstb				70.9538	98.5688					-0.228161	-0.384465	-0.128385	-0.207859		-0.225924	-0.119464	-0.179356	1.47361		2.12505	0.676625	9.25384	3.06609	0.114964	0.908496		0.2	0.993909	0.361051	0.545545	0.401446	0.161938	0.32425	9790.61	8785.21	10491.8	9929.37	9805.8	10556.8	10127.5	31851.2
Srgn				70.9338	99.111					0.230081	-0.322412	-0.164995	-0.542241		0.618732	-0.0769161	-0.181239	0.438992		19.9494	0.410814	9.77797	3.06437	0.115052	0.908496		0.2	0.993909	0.180662	0.545545	0.533796	0.161938	0.173004	20662.2	14088	15712.3	12096.8	27050.6	16701.5	15536.4	23881.9
Hikeshi				70.93	46.2161					-0.150222	-0.475742	0.110546	-0.463653		-0.243909	-0.193239	0.136405	1.27981		5.6957	0.612154	4.10767	3.06405	0.115068	0.908496		0.342857	0.993909	0.316036	0.436436	0.433812	0.279658	0.282892	296.267	236.222	355.16	238.218	277.576	287.534	361.602	799.996
Pgap2				70.9288	62.3419					-0.130361	-0.145712	-0.0870131	0.0115602		0.127272	0.0539038	0.0367552	0.133596		27.7774	0.175062	5.06889	3.06395	0.115073	0.908496		0.0285714	0.936696	0.00733437	0.872872	0.857471	0.00465921	0.00648677	632.885	626.176	652.22	698.412	756.82	719.244	710.734	760.149
LOC101712798				70.9041	55.7355					-0.285094	-0.335361	-0.117088	-0.271668		-0.515893	-0.0487411	-0.0791474	1.65299		6.25226	0.771932	4.68905	3.06184	0.115182	0.908496		0.342857	0.993909	0.372264	0.436436	0.392572	0.279658	0.336056	384.403	371.206	432.002	388.007	327.426	453.009	443.541	1475.85
CUNH18orf8				70.8784	83.7008					0.209722	0.239271	0.0318064	0.329673		-0.0778991	0.128384	0.0038598	-0.864818		35.8728	-0.360969	6.38857	3.05965	0.115294	0.908496		0.0571429	0.993804	0.120331	-0.763763	-0.62737	0.027396	0.0958959	1957.06	1997.58	1729.88	2126.82	1603.14	1849.72	1696.68	928.731
Hsd17b8				70.874	69.0857					-0.229586	-0.292761	-0.0425704	-0.365747		-0.454989	-0.0669994	0.0772108	1.37544		9.46151	0.640919	5.44978	3.05927	0.115314	0.908496		0.485714	0.993909	0.342803	0.327327	0.415904	0.428692	0.30544	706.155	675.858	804.03	642.467	603.87	790.514	873.722	2150.18
Mllt6				70.8523	63.6357					-0.0286188	0.381709	0.000903716	0.267966		-0.326725	0.110527	0.0584734	-0.464235		92.6419	-0.299988	5.14319	3.05741	0.115409	0.908496		0.342857	0.993909	0.124453	-0.436436	-0.589788	0.279658	0.123833	705.094	937.389	719.692	866.248	573.28	776.587	749.032	521.07
CUNH19orf38				70.8293	52.1503					-0.0858933	-0.475218	-0.157275	-0.163691		-0.0307251	-0.155592	-0.162388	1.23078		27.5967	0.565314	4.48166	3.05545	0.11551	0.908496		0.2	0.993909	0.328005	0.545545	0.427317	0.161938	0.290972	406.703	310.276	387.022	385.3	422.595	387.475	385.649	1014.55
LOC101721975				70.8284	66.3968					-0.0756566	-0.237039	-0.113817	-0.203887		0.120239	-0.0707348	-0.185215	0.76611		5.60173	0.362528	5.28869	3.05537	0.115514	0.908496		0.114286	0.993804	0.262759	0.654654	0.487038	0.0781407	0.220937	748.631	669.296	729.062	684.877	857.653	751.193	693.812	1342.52
Pim2				70.8165	54.1959					0.157533	-0.207562	-0.402871	-0.118948		0.36251	-0.0443677	-0.0334845	0.28719		34.0007	0.283229	4.60384	3.05436	0.115566	0.908496		0.114286	0.993804	0.124501	0.654654	0.589396	0.0781407	0.124146	553.244	429.324	374.839	456.585	637.858	480.862	484.51	605.361
Rasef				70.8127	4.24286					0.61072	-0.418743	0.64041	1.31015		0.463941	-1.69712	0.050321	-0.959679		76.9064	-1.02369	-0.232573	3.05403	0.115583	0.908496		0.18315	0.993909	0.130161	-0.559017	-0.589683	0.149737	0.123917	20.1759	9.37389	20.6162	33.3866	18.1274	3.27674	13.3597	6.13023
Fdx1				70.7893	61.5829					-0.102368	-0.225964	0.00683523	-0.179412		0.084704	-0.0401968	-0.0542646	0.510666		20.6939	0.265915	5.01469	3.05204	0.115686	0.908496		0.114286	0.993804	0.184853	0.654654	0.557079	0.0781407	0.15146	615.895	565.246	664.403	583.815	701.304	643.06	636.811	942.524
Ndufb1				70.7848	64.4742					-0.184613	-0.498052	-0.191942	-0.202654		-0.346089	-0.218177	-0.312781	1.95431		3.13697	0.921745	5.18648	3.05165	0.115706	0.908496		0.885714	1	0.400021	-0.109109	0.370643	0.797039	0.366068	550.058	442.448	547.265	543.21	491.706	537.385	503.214	2426.04
Tlk2				70.7761	53.8851					0.161015	0.0573917	0.0753208	0.197445		0.117063	-0.069573	-0.12315	-0.415512		68.1677	-0.233894	4.58198	3.05092	0.115744	0.908496		0.114286	0.993804	0.0936716	-0.654654	-0.672264	0.0781407	0.0677922	548.996	510.877	517.278	563.061	532.493	467.755	450.666	367.814
Noxo1				70.7727	12.2154					0.429545	-0.407107	-1.18227	-0.4596		-0.0856304	0.33993	-0.362642	1.72778		16.7618	0.956842	0.78874	3.05062	0.115759	0.908496		0.2	0.993909	0.294124	0.545545	0.447384	0.161938	0.266365	39.2899	21.56	12.1823	20.7539	27.1911	36.8633	22.2661	98.0838
LOC110350828				70.7726	10.0325					-0.140301	0.776561	-0.192837	0.567887		0.0703351	-0.165653	-0.446452	-0.469541		98.3592	-0.56861	0.49459	3.05061	0.11576	0.908496		0.2	0.993909	0.155256	-0.545545	-0.58561	0.161938	0.12719	23.3615	44.9947	22.4904	38.8007	27.1911	22.9372	18.7035	18.3907
Ndufs4				70.7658	61.142					-0.185601	-0.491471	-0.0250642	-0.346302		-0.551496	-0.0351113	-0.0489848	1.68403		4.3296	0.794214	4.99574	3.05004	0.11579	0.908496		0.685714	0.993909	0.370465	0.218218	0.393196	0.603645	0.335219	505.459	408.702	565.07	452.073	392.005	561.142	555.762	1849.8
Myl6				70.7623	97.781					-0.165035	-0.474518	-0.116213	-0.331388		-0.592826	-0.226304	-0.183369	2.08965		4.35851	0.999091	8.82975	3.04973	0.115805	0.908496		1	1	0.407844	0	0.364639	1	0.374488	6747.24	5444.36	6979.51	6012.3	5015.63	6466.65	6662.02	32203.7
Dynlt1				70.7473	84.2935					0.0498541	-0.474565	-0.252951	-0.220661		0.0302873	-0.169462	-0.195768	1.23326		3.5056	0.571768	6.43714	3.04845	0.115871	0.908496		0.2	0.993909	0.32598	0.545545	0.427383	0.161938	0.29089	1733	1204.55	1404.71	1436.53	1709.64	1488.46	1461.55	3937.14
Pik3ap1				70.7469	83.0791					-0.167774	0.176479	0.198863	0.260599		-0.182802	0.0611845	-0.0656664	-0.280883		62.7973	-0.237564	6.33871	3.04842	0.115873	0.908496		0.114286	0.993804	0.100265	-0.654654	-0.629497	0.0781407	0.094436	1480.27	1879.47	1908.87	1992.37	1464.92	1735.03	1588.91	1368.57
Hsd17b12				70.7393	65.8547					-0.19223	-0.198255	-0.142654	0.0560696		0.250834	-0.0611423	-0.0820412	0.36942		32.743	0.247361	5.26096	3.04777	0.115907	0.908496		0.114286	0.993804	0.138042	0.654654	0.597902	0.0781407	0.117458	688.103	685.232	712.195	817.521	935.828	753.65	742.797	1016.09
LOC110349589				70.7312	4.03325					-0.679306	-0.311936	-0.205962	-0.0650187		-0.441492	-0.108155	0.498755	1.31311		12.0853	0.794085	-0.259393	3.04708	0.115942	0.908496		0.38363	0.993909	0.237393	0.384175	0.509692	0.34741	0.196941	8.4951	11.2487	12.1823	13.5351	10.1967	13.107	20.4848	36.7814
Eif3g				70.7265	78.1279					-0.467394	-0.134473	-0.105801	-0.190623		-0.475453	0.0803931	0.0265451	1.26681		12.6346	0.595325	5.97857	3.04668	0.115963	0.908496		0.342857	0.993909	0.327217	0.436436	0.428413	0.279658	0.289601	874.996	1102.37	1124.52	1060.25	870.116	1279.57	1232.65	2913.39
Emp3				70.7042	95.4897					-0.356374	-0.276556	-0.184055	-0.202403		-0.4999	-0.128172	-0.117246	1.76471		6.04265	0.82378	7.97344	3.04478	0.116062	0.908496		0.342857	0.993909	0.386538	0.436436	0.381341	0.279658	0.35128	3504.23	3703.63	3948.93	3899.02	3172.3	4104.94	4136.15	15247.4
Leo1				70.6883	67.8135					0.0234081	0.127426	0.0281734	0.205126		-0.164385	-0.028268	0.0155906	-0.207071		39.5085	-0.190937	5.37324	3.04343	0.116132	0.908496		0.0285714	0.936696	0.0315406	-0.872872	-0.751905	0.00465921	0.0314252	868.624	933.64	871.501	985.357	762.484	838.026	863.925	740.226
Rnf181				70.6374	78.699					-0.158442	-0.361463	-0.0885746	-0.249697		-0.265895	-0.0459283	-0.0721923	1.24219		4.49584	0.565057	6.02247	3.03908	0.116357	0.908496		0.2	0.993909	0.336547	0.545545	0.421225	0.161938	0.298653	1126.66	978.635	1182.62	1057.54	1045.73	1218.13	1196.14	2976.23
Mars				70.6223	72.1287					0.141762	0.14556	0.0683858	0.110978		-0.0383569	0.026418	-0.0227989	-0.431948		53.8778	-0.222022	5.62303	3.03779	0.116424	0.908496		0.0285714	0.936696	0.0896645	-0.872872	-0.698489	0.00465921	0.0539638	1118.17	1121.12	1062.67	1094.54	986.811	1032.17	997.521	750.954
LOC110347400				70.6192	18.5327					0.253142	-0.131961	0.179218	0.381501		-0.198345	-0.0729297	-0.0183267	-0.392299		59.7976	-0.34747	1.5699	3.03753	0.116438	0.908496		0.114286	0.993804	0.0537048	-0.654654	-0.71694	0.0781407	0.0453434	70.0846	53.4312	66.534	76.699	50.9834	55.7046	57.8919	44.4442
Ppih				70.5961	62.5515					-0.101396	-0.409711	-0.106516	-0.257611		-0.0670854	-0.0874337	-0.227263	1.25702		5.103	0.572828	5.08067	3.03556	0.116541	0.908496		0.114286	0.993804	0.336101	0.654654	0.421101	0.0781407	0.29881	608.462	491.192	606.303	545.917	623.13	614.389	557.543	1561.68
Col24a1				70.5748	7.20636					0.719235	0.00575849	0.299975	0.193411		-0.0241776	-0.178672	-0.000602828	-1.01493		91.6227	-0.58908	0.132185	3.03375	0.116635	0.908496		0.0285714	0.936696	0.0631002	-0.872872	-0.682751	0.00465921	0.0620371	32.9185	19.6852	24.3646	22.5585	19.2604	17.2029	19.5942	9.19535
Nfya				70.5692	67.0184					0.146354	0.0272813	0.103394	0.140316		-0.126013	0.00669372	0.0240281	-0.322055		41.4022	-0.202459	5.32581	3.03327	0.11666	0.908496		0.0285714	0.936696	0.0600404	-0.872872	-0.729608	0.00465921	0.0399416	914.285	841.776	887.432	910.463	756.82	829.834	839.877	660.533
Med6				70.5565	62.2624					0.0098513	-0.307049	-0.0736658	-0.128107		0.100969	-0.0680414	-0.00659388	0.472638		9.22299	0.260043	5.06343	3.03219	0.116716	0.908496		0.114286	0.993804	0.161939	0.654654	0.571925	0.0781407	0.138538	689.165	553.06	650.346	626.225	734.16	652.891	681.343	950.186
Ssfa2				70.5414	92.996					-0.0135902	0.30708	0.0200599	0.337129		-0.041534	0.0469177	-0.0118303	-0.644233		83.4695	-0.308846	7.43214	3.0309	0.116784	0.908496		0.2	0.993909	0.112168	-0.545545	-0.608194	0.161938	0.109644	3486.18	4354.17	3568.47	4445.84	3419.28	3635.54	3490.43	2251.33
Mgmt				70.5395	28.3701					-0.176907	-0.119455	-0.289728	-0.280776		-0.0312286	0.058722	-0.324269	1.16364		6.16552	0.550115	2.72049	3.03074	0.116792	0.908496		0.342857	0.993909	0.308323	0.436436	0.446198	0.279658	0.267789	112.56	117.174	104.018	104.672	124.626	132.708	101.533	286.588
Rpl18				70.5075	97.5569					-0.213296	-0.336725	-0.115737	-0.297063		-0.405548	-0.112307	-0.0608112	1.54149		5.16805	0.710399	8.73808	3.02802	0.116935	0.908496		0.342857	0.993909	0.367721	0.436436	0.396143	0.279658	0.331282	6837.5	6276.76	7315.93	6451.74	5984.31	7333.34	7599.87	23077.3
Mylk4				70.5071	25.1319					0.205031	0.361433	0.150677	0.265097		0.0729153	-0.0296519	0.0046921	-1.03019		88.24	-0.427774	2.36623	3.02798	0.116937	0.908496		0.0285714	0.936696	0.09836	-0.872872	-0.675142	0.00465921	0.0661827	116.808	130.297	112.452	121.816	106.499	99.1214	101.533	49.0419
Ccdc106				70.5009	17.6798					-0.302175	-0.22091	-0.281386	-0.134784		-0.0761186	-0.353389	0.199705	1.16906		19.6169	0.589057	1.47118	3.02746	0.116964	0.908496		0.342857	0.993909	0.283263	0.436436	0.469222	0.279658	0.240815	42.4755	44.9947	43.1065	47.8241	49.8504	40.9593	60.5638	119.54
Havcr2				70.4788	39.6458					0.628583	-0.148224	0.168103	0.888622		0.572071	-0.852079	-0.147708	-1.10937		17.0582	-0.671566	3.66217	3.02557	0.117063	0.908496		0.2	0.993909	0.160363	-0.545545	-0.547662	0.161938	0.159986	365.289	212.787	265.199	437.636	351.219	130.25	212.864	108.812
Lyrm9				70.4765	69.1724					-0.198569	-0.270771	0.157801	-0.225663		0.393086	0.0465933	0.227035	-0.129512		24.597	0.271859	5.45534	3.02538	0.117073	0.908496		0.114286	0.993804	0.135062	0.654654	0.579877	0.0781407	0.131878	781.549	743.35	1000.82	766.99	1178.28	926.498	1050.07	819.919
Cenpw				70.4742	27.64					0.111995	-0.707459	-0.352039	-0.183788		-0.190351	-0.0961688	-0.139483	1.55729		2.14673	0.750552	2.64179	3.02518	0.117083	0.908496		0.342857	0.993909	0.342311	0.436436	0.413268	0.279658	0.30883	123.179	69.3668	89.0243	100.16	99.7008	106.494	103.315	337.163
Galnt4				70.464	75.0054					0.183435	0.0812957	-0.0159456	0.281086		-0.0107197	0.0630349	-0.0952732	-0.486914		76.8919	-0.253829	5.78788	3.02431	0.117129	0.908496		0.114286	0.993804	0.0959537	-0.654654	-0.637406	0.0781407	0.0891198	1285.95	1197.98	1119.83	1376.07	1123.9	1182.9	1059.87	807.658
Pfas				70.4554	29.1652					0.179039	0.50208	-0.264947	0.362958		-0.505099	0.217029	-0.183468	-0.307592		85.0958	-0.392025	2.80261	3.02358	0.117167	0.908496		0.2	0.993909	0.134962	-0.545545	-0.579689	0.161938	0.132034	157.159	196.852	115.263	178.664	97.4349	161.379	122.018	111.877
Apcdd1l				70.4543	33.0249					0.216724	0.343203	0.250073	-0.0928357		-0.168632	0.0247978	0.0848704	-0.658201		64.3874	-0.337469	3.13992	3.02348	0.117172	0.908496		0.114286	0.993804	0.0961543	-0.654654	-0.633014	0.0781407	0.0920498	206.006	224.973	210.847	166.031	157.482	180.221	187.926	111.877
Dmap1				70.4512	65.5511					-0.22887	-0.179722	-0.0129484	-0.265154		-0.0484776	-0.128136	-0.0161628	0.879471		25.1608	0.402787	5.244	3.02322	0.117186	0.908496		0.2	0.993909	0.285179	0.545545	0.464446	0.161938	0.246292	647.752	670.233	752.49	631.639	734.16	694.669	750.813	1397.69
Wdr83os				70.4404	66.0499					-0.142072	-0.425473	-0.134583	-0.293186		-0.459904	-0.0459079	-0.110674	1.6118		4.279	0.746952	5.27289	3.0223	0.117234	0.908496		0.342857	0.993909	0.37152	0.436436	0.392856	0.279658	0.335675	641.38	526.813	644.724	577.499	514.365	685.658	655.514	2165.51
Sarnp				70.4348	79.1688					-0.200444	-0.317342	-0.0422254	-0.196387		0.0233905	-0.129024	-0.160669	1.0227		10.1193	0.464762	6.05227	3.02182	0.117259	0.908496		0.114286	0.993804	0.309071	0.654654	0.444143	0.0781407	0.270267	1143.65	1054.56	1276.33	1146.88	1335.76	1201.74	1175.65	2671.25
Tmsb4x				70.4345	99.9711					-0.194122	-0.483331	-0.0555635	-0.239259		-0.242981	-0.227926	-0.0552691	1.49845		3.13697	0.690886	13.4115	3.0218	0.117261	0.908496		0.485714	0.993909	0.361671	0.327327	0.400177	0.428692	0.325926	177936	145614	195873	172456	172011	173816	195913	575151
Jak3				70.4104	24.8934					0.192818	-0.887801	-0.666104	0.0701692		-0.163927	-0.163387	0.225683	1.39255		67.4232	0.728727	2.339	3.01975	0.117368	0.908496		0.342857	0.993909	0.281571	0.436436	0.456071	0.279658	0.256046	106.189	49.6816	58.1001	97.4529	82.7063	82.7377	108.659	245.209
Chmp4a				70.4075	35.1572					-0.146083	-0.269704	-0.325267	-0.297524		-0.539034	-0.18514	0.0213262	1.74143		17.687	0.820235	3.33519	3.0195	0.117381	0.908496		0.485714	0.993909	0.377396	0.327327	0.388574	0.428692	0.34144	162.469	149.045	143.376	146.179	123.493	158.103	182.582	603.828
LOC110347637				70.3839	28.493					0.10774	0.105934	-0.0199857	0.304937		-0.166821	-0.0687503	-0.0143081	-0.248745		29.2591	-0.251633	2.73257	3.0175	0.117487	0.908496		0.0571429	0.993804	0.0352006	-0.763763	-0.758181	0.027396	0.0292504	145.479	145.295	133.068	166.933	120.094	128.612	133.597	113.409
Gpx4				70.3424	96.8124					-0.332065	-0.272562	-0.0682459	-0.36505		-0.531446	-0.179882	-0.0812602	1.83051		6.47633	0.857672	8.36907	3.01396	0.117673	0.908496		0.685714	0.993909	0.39144	0.218218	0.377265	0.603645	0.356882	4623.46	4818.18	5551.37	4518.93	4026.55	5137.93	5501.51	20703.3
LOC101700865				70.3289	78.4243					0.0387806	-0.486396	-0.267292	-0.338833		-0.18397	-0.241165	-0.259449	1.73832		1.25045	0.809032	6.00369	3.01282	0.117734	0.908496		0.2	0.993909	0.383155	0.545545	0.382934	0.161938	0.349102	1180.82	820.216	954.903	908.658	1011.74	972.373	960.114	3837.53
Rpl37				70.3261	97.2823					-0.0660477	-0.499615	-0.0451387	-0.420698		-0.465124	-0.101941	-0.00647687	1.60504		1.5974	0.752644	8.60292	3.01258	0.117746	0.908496		0.485714	0.993909	0.365477	0.327327	0.396573	0.428692	0.330709	6795.02	5030.97	6894.23	5313.89	5152.72	6628.03	7081.51	21641.3
Sod2				70.3219	90.9866					0.180846	-0.509446	0.0128039	-0.331356		0.292637	-0.0661352	0.11018	0.31047		33.8345	0.305939	7.12912	3.01222	0.117765	0.908496		0.2	0.993909	0.127663	0.545545	0.593159	0.161938	0.121161	3234.51	2004.14	2878.77	2267.58	3495.19	2725.43	3079.85	3538.68
Ykt6				70.3164	83.4044					-0.165879	-0.229951	-0.0451461	-0.152412		-0.0268551	-0.0689385	-0.0395743	0.728756		37.2027	0.336822	6.36183	3.01176	0.11779	0.908496		0.0571429	0.993804	0.261088	0.763763	0.48803	0.027396	0.219857	1486.64	1422.02	1616.49	1500.59	1637.13	1590.04	1622.75	2764.74
Mrpl37				70.2979	75.7427					-0.190874	-0.25437	-0.353389	-0.109419		-0.0750792	-0.241002	-0.170307	1.39444		19.6097	0.632068	5.83361	3.01018	0.117873	0.908496		0.2	0.993909	0.356541	0.545545	0.405068	0.161938	0.319487	948.266	907.393	847.137	1003.4	1027.6	915.849	961.896	2847.49
Spata1				70.2897	31.8468					-0.401963	-0.123594	-0.353776	-0.22351		-0.982417	-0.283223	0.166739	2.20174		48.8182	1.08349	3.03582	3.00948	0.11791	0.908496		0.685714	0.993909	0.399857	0.218218	0.370921	0.603645	0.365681	98.7556	119.986	102.144	111.89	65.7119	107.313	146.956	605.361
Dmwd				70.2883	19.4651					-0.173491	0.0091439	-0.651668	-0.0879523		-0.224923	0.299009	-0.0217234	0.851605		46.8088	0.491276	1.68609	3.00936	0.117916	0.908496		0.342857	0.993909	0.19606	0.436436	0.537281	0.279658	0.16968	55.2182	62.8051	39.3581	58.6522	53.2493	77.0034	61.4544	113.409
Rnaset2				70.2707	94.579					-0.51462	-0.163394	-0.0713042	-0.11831		-0.115462	-0.0932569	-0.12493	1.20128		46.498	0.550302	7.73931	3.00787	0.117995	0.908496		0.342857	0.993909	0.32708	0.436436	0.427114	0.279658	0.291227	2905.33	3706.44	3950.81	3824.12	3831.68	3891.13	3806.61	9546.31
Calb2				70.2646	39.5808					-0.324846	0.15497	0.0906261	-0.779459		-0.115111	0.529748	0.196871	0.247202		20.3325	0.403282	3.65725	3.00735	0.118023	0.908496		0.114286	0.993804	0.132299	0.654654	0.580654	0.0781407	0.131237	200.697	280.279	268.01	146.179	232.258	363.718	288.569	298.849
LOC101714561				70.2571	20.7662					0.164635	0.382018	0.366478	0.443017		-0.577151	0.372695	0.0463929	-1.19809		21.554	-0.557002	1.85209	3.00671	0.118056	0.908496		0.114286	0.993804	0.117603	-0.654654	-0.647004	0.0781407	0.0829066	76.4559	89.052	88.0872	92.9412	45.3185	88.472	70.3609	29.1186
Tpst1				70.2548	51.0445					-0.0206454	0.112567	0.0152317	0.278434		-0.177154	-0.0757892	-0.0458556	-0.086788		36.8775	-0.197115	4.41751	3.00652	0.118067	0.908496		0.0285714	0.936696	0.0689146	-0.872872	-0.718367	0.00465921	0.0447143	433.25	475.256	444.185	533.284	388.606	416.965	425.728	413.791
LOC110343841				70.23	23.2093					-0.134059	-0.177727	-0.124443	-0.557946		-0.431068	0.0939166	-5.45838e-05	1.33138		0.621612	0.648267	2.14205	3.00441	0.118179	0.908496		0.2	0.993909	0.315691	0.545545	0.437827	0.161938	0.277952	75.394	73.1164	75.905	55.9452	61.18	88.472	82.8299	209.961
Kif1b				70.2129	87.6184					-0.032094	0.508038	-0.0784724	0.509921		-0.10018	0.0970574	0.019096	-0.923366		97.463	-0.428779	6.73966	3.00296	0.118256	0.908496		0.342857	0.993909	0.141194	-0.436436	-0.569189	0.279658	0.140871	2084.49	3031.52	2018.51	3035.48	1988.35	2279.79	2159.81	1123.37
Taf1d				70.2112	43.5996					-0.0655997	-0.229664	-0.151595	-0.0520648		0.0826055	-0.115826	0.0446099	0.487533		53.1478	0.264189	3.94055	3.00282	0.118263	0.908496		0.114286	0.993804	0.170701	0.654654	0.578151	0.0781407	0.133309	299.452	267.156	282.067	302.284	331.958	289.172	323.304	439.844
Fnip1				70.2033	75.7571					0.183182	0.28973	0.0442881	0.200009		0.20374	-0.0585781	-0.144372	-0.718		72.1287	-0.323611	5.83371	3.00214	0.118299	0.908496		0.2	0.993909	0.133488	-0.545545	-0.61564	0.161938	0.10418	1314.62	1415.46	1193.86	1330.05	1333.5	1111.63	1047.4	703.444
Ccdc103				70.1899	19.3206					-0.581644	0.180778	-0.146471	-0.694717		-0.616507	0.184205	0.0657891	1.60857		8.44236	0.822423	1.66646	3.001	0.11836	0.908496		0.342857	0.993909	0.321253	0.436436	0.42966	0.279658	0.288045	37.1661	63.7425	50.6033	34.289	36.2548	63.8964	58.7825	173.179
Insig2				70.1889	69.8301					0.310479	-0.0197746	0.0235848	0.133421		-0.16721	0.0617655	-0.046813	-0.295453		65.8186	-0.222964	5.48979	3.00092	0.118364	0.908496		0.114286	0.993804	0.084723	-0.654654	-0.645563	0.0781407	0.0838223	1145.78	911.142	938.973	1013.33	822.532	964.181	894.207	752.486
Ergic1				70.1837	76.2053					0.0326439	0.144992	0.113586	0.189656		0.117261	-0.134463	-0.054548	-0.409127		53.7983	-0.229114	5.86386	3.00047	0.118388	0.908496		0.114286	0.993804	0.0980632	-0.654654	-0.666304	0.0781407	0.0711978	1224.36	1323.59	1295.07	1365.24	1298.38	1090.34	1152.49	901.144
Erh				70.1774	82.8551					-0.135842	-0.328722	-0.104126	-0.274865		-0.0413494	-0.16538	-0.18401	1.23429		7.07626	0.55623	6.31894	2.99994	0.118416	0.908496		0.342857	0.993909	0.339762	0.436436	0.418661	0.279658	0.301914	1408.06	1231.73	1439.38	1278.62	1503.44	1379.51	1361.79	3641.36
LOC110344205				70.1691	4.279					0.0424774	-1.5977	-0.47101	0.184828		0.32399	0.579406	-0.673036	1.61104		10.7409	1.0319	-0.227119	2.99924	0.118453	0.908496		0.18315	0.993909	0.221179	0.559017	0.513919	0.149737	0.192624	13.8045	3.74956	9.37098	15.3398	16.9945	20.4796	8.0158	42.9116
LOC106009853				70.1607	89.6856					-0.139197	-0.505274	0.0165365	-0.33549		-0.307954	-0.091884	-0.056783	1.42005		9.12179	0.655221	6.95255	2.99853	0.118491	0.908496		0.342857	0.993909	0.350976	0.436436	0.407642	0.279658	0.316123	2120.59	1645.12	2362.42	1850.7	1886.38	2191.32	2245.31	6251.31
Cab39				70.1421	92.0564					0.0534643	0.136334	0.106131	0.0590197		-0.190722	0.00918326	-0.0586657	-0.114745		43.4189	-0.176005	7.28073	2.99695	0.118575	0.908496		0.0285714	0.936696	0.0135089	-0.872872	-0.847437	0.00465921	0.00789265	3337.51	3534.9	3461.64	3350.39	2817.68	3236.6	3087.86	2970.1
LOC101715128				70.1339	29.2808					0.141557	-0.439024	-0.23571	-0.131205		0.263425	-0.210758	0.2113	0.400416		2.84785	0.334442	2.81198	2.99625	0.118613	0.908496		0.114286	0.993804	0.108392	0.654654	0.613377	0.0781407	0.105824	156.098	104.05	119.949	129.035	169.945	122.059	163.879	186.972
C1qc				70.1217	99.6458					-0.243041	-0.0406824	-0.139398	-0.122226		-0.091611	0.192685	-0.120314	0.564588		11.2757	0.298132	10.6767	2.99521	0.118668	0.908496		0.114286	0.993804	0.205732	0.654654	0.541783	0.0781407	0.165439	28259	32514.3	30363.9	30727.4	31386.5	38223.2	30768.2	49463.3
Znf445				70.1212	59.2844					-0.0977218	0.27926	0.104278	0.325975		-0.391743	0.123354	0.0599333	-0.403335		94.073	-0.293607	4.88727	2.99517	0.11867	0.908496		0.2	0.993909	0.124026	-0.545545	-0.592107	0.161938	0.121991	562.801	731.164	647.535	755.26	458.85	656.167	627.904	455.17
Mrpl36				70.1204	59.1471					-0.264529	-0.23761	-0.110894	-0.267236		-0.4008	0.0167891	-0.0577334	1.32201		11.4348	0.60289	4.87977	2.99511	0.118674	0.908496		0.342857	0.993909	0.345711	0.436436	0.414258	0.279658	0.307555	468.293	477.131	521.027	467.413	425.994	569.334	540.621	1408.42
LOC101698855				70.0972	4.48862					-0.91042	0.447963	-0.166899	-0.947587		0.507036	0.643225	0.0261504	0.400533		32.3816	0.723071	-0.20359	2.99313	0.118779	0.908496		0.11021	0.993804	0.0819991	0.658586	0.666928	0.0757551	0.0708363	7.43321	20.6226	13.1194	7.21873	21.5263	23.7564	15.1409	19.9233
Atraid				70.0909	75.3379					-0.2389	-0.362779	0.0360525	-0.202941		-0.2837	-0.0928323	0.161904	0.983195		9.12179	0.463149	5.80956	2.9926	0.118807	0.908496		0.342857	0.993909	0.293507	0.436436	0.454984	0.279658	0.257327	940.833	863.336	1138.57	964.603	912.036	1041.18	1242.45	2196.16
Ankh				70.0487	97.8966					0.314995	0.180193	-0.0304957	0.198048		0.279057	-0.163694	-0.312512	-0.465591		50.3939	-0.308793	8.88645	2.98901	0.118999	0.908496		0.2	0.993909	0.138323	-0.545545	-0.592635	0.161938	0.121575	12005.7	10934.6	9448.76	11070.8	11710.3	8615.37	7770.87	6988.47
Rad1				70.0269	42.566					-0.0441208	-0.135926	-0.0586507	-0.288767		-0.174345	0.109877	0.0871892	0.504743		14.2826	0.280752	3.86525	2.98716	0.119098	0.908496		0.2	0.993909	0.174877	0.545545	0.567733	0.161938	0.142122	287.772	269.968	284.878	242.73	262.848	320.301	315.288	421.454
Ammecr1				70.0227	43.137					-0.0454636	0.132619	0.187204	0.272403		0.103124	-0.065234	-0.11082	-0.473832		86.5486	-0.262733	3.91226	2.98681	0.119117	0.908496		0.0571429	0.993804	0.0908589	-0.763763	-0.644318	0.027396	0.084619	297.329	336.523	349.538	370.862	329.692	293.268	284.115	220.688
Vkorc1				70.0195	69.953					-0.312049	-0.292392	-0.0295033	-0.288401		-0.457945	-0.0216086	0.00309745	1.3988		6.36791	0.643995	5.49647	2.98654	0.119132	0.908496		0.342857	0.993909	0.350807	0.436436	0.409317	0.279658	0.313943	687.041	696.48	835.892	698.412	620.864	840.484	855.018	2251.33
Rnft2				70.0019	35.4102					-0.0526043	0.434827	0.148147	0.145678		-0.10407	0.157011	-0.146174	-0.582816		68.493	-0.323463	3.36072	2.98505	0.119212	0.908496		0.2	0.993909	0.11128	-0.545545	-0.607122	0.161938	0.110443	199.635	280.279	229.589	229.195	192.604	231.01	187.035	137.93
LOC106007592				70.0005	40.6361					-0.212921	-0.316204	-0.188364	-0.206283		-0.2846	-0.224666	0.0117263	1.42131		8.49295	0.648829	3.72988	2.98493	0.119218	0.908496		0.685714	0.993909	0.355311	0.218218	0.406492	0.603645	0.317625	215.563	200.601	219.281	216.562	205.066	213.807	252.052	671.261
Pgls				69.997	85.4933					-0.561667	-0.222703	0.0244602	-0.308958		-0.609549	-0.129219	0.0118369	1.7958		8.34116	0.847668	6.5293	2.98463	0.119234	0.908496		0.685714	0.993909	0.382274	0.218218	0.383646	0.603645	0.348131	1103.3	1395.77	1656.79	1314.71	1067.25	1489.28	1642.35	5658.21
Hgsnat				69.9946	78.3231					0.0654045	0.0861318	0.0529744	0.432422		-0.0336951	0.0388969	-0.0083412	-0.633794		51.5576	-0.302586	5.99514	2.98443	0.119245	0.908496		0.0285714	0.936696	0.119839	-0.872872	-0.596619	0.00465921	0.118453	1359.22	1378.9	1347.55	1753.25	1268.92	1334.45	1291.43	836.777
Snrpd2				69.9906	83.1225					-0.151747	-0.386568	-0.0702565	-0.348685		-0.42256	-0.0613336	-0.065905	1.50706		2.47922	0.692052	6.34197	2.98409	0.119263	0.908496		0.342857	0.993909	0.364426	0.436436	0.398234	0.279658	0.328501	1360.28	1155.8	1439.38	1186.58	1127.3	1448.32	1443.73	4297.29
Igbp1				69.9775	76.7835					-0.266912	-0.155078	-0.0173536	-0.126927		-0.149458	0.0346208	0.0292354	0.651872		22.4503	0.313726	5.89933	2.98297	0.119323	0.908496		0.114286	0.993804	0.237779	0.654654	0.507132	0.0781407	0.199581	1008.79	1090.18	1199.49	1111.68	1094.44	1243.52	1238.89	1908.04
Klrg2				69.9733	10.6975					0.331206	0.348751	0.19658	0.0185589		0.0990923	-0.252577	-0.1366	-0.605011		82.8623	-0.439366	0.588774	2.98262	0.119342	0.908496		0.0571429	0.993804	0.031215	-0.763763	-0.763207	0.027396	0.0275773	36.1042	36.5582	32.7984	28.8749	30.59	23.7564	25.8287	18.3907
Nop16				69.9451	56.2703					-0.0785306	-0.252068	0.0293169	-0.262716		-0.164255	0.116564	0.0187207	0.592967		10.3506	0.304205	4.7234	2.98023	0.119471	0.908496		0.2	0.993909	0.210208	0.545545	0.526378	0.161938	0.180194	508.644	450.884	548.203	447.561	479.244	582.441	544.184	810.724
Nbea				69.9406	28.9989					0.0824574	0.358256	0.175228	0.506821		0.217457	-0.332254	0.111186	-1.11915		97.846	-0.482356	2.78685	2.97985	0.119491	0.908496		0.2	0.993909	0.115262	-0.545545	-0.623436	0.161938	0.0986303	142.293	172.48	151.81	191.296	156.349	106.494	145.175	61.3023
Egfl7				69.938	46.7149					-0.153648	-0.215274	-0.17523	-0.521713		-0.651382	-0.177215	-0.00126107	1.89572		32.9743	0.896396	4.14074	2.97963	0.119503	0.908496		0.685714	0.993909	0.391043	0.218218	0.377497	0.603645	0.356562	273.967	262.469	269.884	212.05	193.737	269.512	304.6	1137.16
Eif4ebp1				69.9303	54.897					-0.357151	-0.420794	0.00297587	-0.0709108		0.0812322	-0.275965	-0.0757586	1.11637		6.12215	0.519352	4.6415	2.97898	0.119538	0.908496		0.342857	0.993909	0.309647	0.436436	0.440541	0.279658	0.274637	380.156	363.707	488.228	463.804	515.498	402.22	462.244	1057.47
Lrfn4				69.9288	24.1417					0.436653	0.149552	0.0179437	0.0310278		-0.448805	-0.146795	-0.110611	0.0710334		48.8833	-0.319643	2.26196	2.97885	0.119545	0.908496		0.114286	0.993804	0.0769391	-0.654654	-0.659428	0.0781407	0.0752494	130.612	106.862	97.4582	98.3552	70.2437	86.8336	89.0644	101.149
Mphosph6				69.9175	34.991					-0.186165	-0.390838	0.116148	-0.155328		0.29406	-0.0647614	-0.0845496	0.471433		12.425	0.315066	3.3271	2.97789	0.119597	0.908496		0.114286	0.993804	0.140608	0.654654	0.581446	0.0781407	0.130585	178.397	154.669	220.218	182.273	249.252	194.147	191.488	281.991
LOC106010945				69.8948	3.89592					-0.681108	0.231419	-0.207764	-0.602989		0.945723	0.440508	-0.0843418	-0.0414462		91.1529	0.684475	-0.273494	2.97597	0.1197	0.908496		0.11021	0.993804	0.137236	0.658586	0.590462	0.0757551	0.123296	8.4951	16.873	12.1823	9.02341	28.3241	19.6604	13.3597	13.793
LOC101724105				69.8858	18.2436					0.140258	0.628425	0.0591257	0.408296		-0.674078	0.482561	-0.294089	-0.7505		22.1829	-0.544281	1.53948	2.97521	0.119741	0.908496		0.2	0.993909	0.130211	-0.545545	-0.594124	0.161938	0.120403	60.5276	85.3024	57.163	73.0897	33.9889	77.0034	44.5322	32.1837
LOC101702679				69.8826	60.3397					-0.0752652	-0.452892	-0.115368	-0.400598		-0.425817	-0.248927	-0.0586311	1.7775		0.614384	0.826964	4.94811	2.97494	0.119756	0.908496		0.485714	0.993909	0.387044	0.327327	0.380292	0.428692	0.352718	520.325	400.265	506.033	415.077	407.867	461.201	526.371	1881.98
Catip				69.8794	29.794					-0.269674	-0.406023	-0.190103	-0.174941		-0.492319	0.0350357	-0.227784	1.72581		17.2027	0.812074	2.85983	2.97466	0.119771	0.908496		0.685714	0.993909	0.375884	0.218218	0.389675	0.603645	0.339954	107.251	97.4885	113.389	114.597	91.77	132.708	110.44	430.649
Ubald2				69.8399	74.8247					-0.288849	-0.0343438	-0.0760484	-0.355072		-0.276742	0.0751043	-0.0253361	0.981287		18.352	0.454843	5.77879	2.97132	0.119951	0.908496		0.114286	0.993804	0.297632	0.654654	0.452029	0.0781407	0.260822	890.924	1063	1032.68	850.908	898.44	1146.86	1069.66	2150.18
LOC110349641				69.8311	14.5717					-0.0913777	-0.545484	-0.0323775	-0.499166		-0.0881962	-0.453937	0.0973318	1.61321		7.43043	0.80855	1.0773	2.97057	0.119992	0.908496		0.2	0.993909	0.334297	0.545545	0.421869	0.161938	0.297836	35.0423	25.3095	36.5468	26.1679	35.1219	27.0331	40.079	116.474
Adamts6				69.8253	18.3881					0.77256	0.408911	-0.32769	0.280785		0.238931	-0.642029	0.0370701	-0.768537		88.8182	-0.559695	1.55629	2.97007	0.120019	0.908496		0.114286	0.993804	0.142904	-0.654654	-0.570461	0.0781407	0.139784	95.5699	74.0538	44.0436	67.6756	65.7119	35.225	57.0012	32.1837
Churc1				69.7914	73.3285					-0.115744	-0.380031	-0.146808	-0.387315		-0.653855	-0.102783	-0.0290952	1.81563		2.04554	0.850891	5.6891	2.96721	0.120174	0.908496		0.342857	0.993909	0.388324	0.436436	0.379648	0.279658	0.353602	837.83	697.418	819.961	693.901	576.678	845.399	889.753	3198.45
Lmod3				69.7793	11.2685					0.257863	0.0413672	0.0826722	0.543074		-0.197655	-0.32592	0.167211	-0.568611		67.893	-0.458029	0.668804	2.96619	0.120229	0.908496		0.114286	0.993804	0.0576655	-0.654654	-0.69119	0.0781407	0.0576247	36.1042	30.9338	31.8613	44.2147	26.0582	23.7564	33.8445	19.9233
Rps5				69.7712	97.4196					-0.317663	-0.298988	-0.0348919	-0.278972		-0.490178	-0.0249635	0.0118864	1.43377		5.32707	0.66189	8.67555	2.9655	0.120267	0.908496		0.342857	0.993909	0.354934	0.436436	0.406022	0.279658	0.318239	6173.82	6254.26	7510.84	6341.66	5477.88	7562.72	7758.4	20789.2
Ak1				69.7643	79.2844					-0.301354	-0.316396	-0.0517963	-0.275764		-0.459258	-0.108256	0.0102545	1.50257		30.3	0.689044	6.06004	2.96492	0.120298	0.908496		0.485714	0.993909	0.364859	0.327327	0.398149	0.428692	0.328614	1008.79	998.32	1199.49	1026.86	904.105	1153.41	1252.25	3524.88
Cd82				69.7534	86.2233					-0.177934	-0.38804	-0.161326	-0.173908		-0.383456	-0.184943	0.0826889	1.38692		24.0116	0.632913	6.6064	2.96399	0.120349	0.908496		0.685714	0.993909	0.354518	0.218218	0.406705	0.603645	0.317347	1633.18	1411.71	1652.1	1637.75	1416.2	1625.26	1956.75	4833.69
Tmem218				69.7359	25.5295					-0.570008	-0.554601	0.0160596	0.0149828		-0.597424	0.300981	-0.0166943	1.4067		17.1883	0.709362	2.41605	2.96251	0.120429	0.908496		0.685714	0.993909	0.309167	0.218218	0.440138	0.603645	0.275128	65.837	66.5546	99.3324	99.2576	64.5789	121.239	97.0802	262.068
Synj2				69.7308	34.073					-0.0714596	0.130639	0.0976347	0.468082		-0.215101	0.0604364	0.0114215	-0.481653		92.3527	-0.309473	3.24085	2.96208	0.120452	0.908496		0.114286	0.993804	0.116989	-0.654654	-0.601059	0.0781407	0.115028	181.583	209.038	204.287	264.386	164.28	199.062	192.379	136.398
Immp1l				69.7278	55.3957					-0.168506	-0.125135	-0.140407	-0.3688		-0.351503	0.0644299	-0.0292123	1.11913		11.948	0.511855	4.67387	2.96183	0.120466	0.908496		0.2	0.993909	0.320451	0.545545	0.434809	0.161938	0.28166	443.869	457.446	452.618	386.202	390.872	521.821	488.964	1085.05
Rps16				69.7124	96.957					-0.224756	-0.258912	-0.18445	-0.270035		-0.470409	-0.0717626	-0.0561996	1.53652		4.35851	0.70272	8.42805	2.96052	0.120537	0.908496		0.342857	0.993909	0.371107	0.436436	0.393717	0.279658	0.334523	5474.03	5345.93	5629.15	5304.87	4616.83	6086.55	6152.57	18559.3
LOC101703871				69.6998	58.4604					-0.118572	-0.159078	-0.0518803	-0.269582		0.00588506	-0.0517369	-0.089363	0.734328		14.4778	0.339069	4.84124	2.95945	0.120595	0.908496		0.0571429	0.993804	0.261784	0.763763	0.48638	0.027396	0.221657	534.13	519.314	559.448	480.948	582.343	559.503	545.074	965.512
LOC110345928				69.6704	19.4796					-0.12925	-0.33232	0.0204885	-0.38619		0.269361	0.274523	-0.458948	0.742335		12.0492	0.465602	1.68741	2.95697	0.120731	0.908496		0.342857	0.993909	0.184167	0.436436	0.558232	0.279658	0.150434	57.3419	49.6816	63.7227	47.8241	75.9086	76.1842	45.4228	105.747
Hmgb1				69.6679	94.7018					-0.0209327	-0.338441	-0.0504058	-0.241788		0.222416	-0.16263	-0.151189	0.742971		7.48103	0.368972	7.77703	2.95676	0.120742	0.908496		0.342857	0.993909	0.25041	0.436436	0.491917	0.279658	0.215647	4363.3	3501.15	4275.04	3743.81	5165.18	3955.03	3986.52	7409.92
LOC101700196				69.6672	38.4893					0.0239106	-0.498276	-0.0431916	-0.367603		1.15586	-0.0140767	-0.0231452	-0.23348		2.70329	0.544645	3.57809	2.9567	0.120746	0.908496		0.342857	0.993909	0.311176	0.436436	0.43782	0.279658	0.27796	234.677	163.106	223.966	178.664	515.498	228.553	227.114	196.168
CUNH19orf43				69.6255	90.8999					-0.231548	-0.246248	-0.0942169	-0.283307		-0.308642	-0.101534	-0.0291575	1.29465		3.28153	0.582282	7.11788	2.95317	0.120938	0.908496		0.485714	0.993909	0.349439	0.327327	0.411019	0.428692	0.311736	2275.63	2252.55	2502.99	2195.4	2157.16	2490.32	2618.49	6556.29
Sapcd2				69.5788	14.0369					0.750026	-0.379716	0.262619	0.397927		-0.531453	-0.359149	-0.450999	0.310745		44.6693	-0.550082	1.016	2.94922	0.121154	0.908496		0.2	0.993909	0.151624	-0.545545	-0.564511	0.161938	0.144912	64.7752	29.0591	45.9178	50.5311	26.0582	29.4907	27.61	47.5093
Wdhd1				69.5752	35.1644					0.338702	0.224445	0.0396274	0.373768		-0.129539	0.0366283	0.156725	-1.04036		69.1941	-0.422258	3.33531	2.94892	0.121171	0.908496		0.0571429	0.993804	0.114103	-0.763763	-0.633242	0.027396	0.0918966	252.729	233.41	205.225	258.972	182.407	204.796	222.661	96.5512
Tshr				69.5667	11.4492					0.652989	0.155694	-0.206544	0.685896		0.461346	-0.554826	-0.759947	-0.434608		78.2942	-0.629123	0.687659	2.9482	0.12121	0.908496		0.114286	0.993804	0.132073	-0.654654	-0.579645	0.0781407	0.13207	46.7231	32.8086	25.3017	47.8241	40.7867	19.6604	16.9222	21.4558
Selenof				69.5473	95.0632					-0.215357	-0.222107	-0.0895763	-0.177848		-0.143646	-0.02937	-0.0848617	0.962765		19.3133	0.431077	7.87982	2.94656	0.1213	0.908496		0.0571429	0.993804	0.308416	0.763763	0.446114	0.027396	0.267891	4046.85	4027.96	4415.61	4153.48	4253.15	4603.82	4430.06	9158.57
Plxdc2				69.543	81.8142					0.101728	0.384797	0.0632934	0.467661		0.326603	-0.115185	-0.204977	-1.02392		82.7611	-0.442123	6.24139	2.9462	0.12132	0.908496		0.114286	0.993804	0.138465	-0.654654	-0.590036	0.0781407	0.123635	1613.01	1962.89	1570.58	2078.99	1885.25	1387.7	1303.9	738.693
Dcdc2b				69.5218	89.9458					-0.0784512	-0.25639	-0.0367057	-0.211429		-0.00794027	-0.0492155	-0.0620946	0.702226		33.1767	0.32707	6.97772	2.94441	0.121419	0.908496		0.114286	0.993804	0.254517	0.654654	0.491402	0.0781407	0.216204	2424.29	2142.87	2495.49	2210.74	2545.77	2473.94	2451.94	4165.49
Anapc11				69.5037	66.8811					-0.381909	-0.192551	-0.0720642	-0.249478		-0.47641	-0.0490775	0.0746407	1.34685		3.23094	0.618758	5.31803	2.94287	0.121503	0.908496		0.342857	0.993909	0.34631	0.436436	0.413118	0.279658	0.309023	581.915	663.672	721.566	637.955	544.955	733.171	798.908	1931.02
Ube2b				69.4951	90.7264					-0.133518	-0.234494	-0.0149292	-0.156066		0.0330431	-0.0564299	-0.0595309	0.621924		29.8735	0.296838	7.08874	2.94215	0.121543	0.908496		0.114286	0.993804	0.234043	0.654654	0.511432	0.0781407	0.195158	2531.54	2360.35	2748.51	2492.27	2841.47	2670.54	2664.81	4274.31
Ubl5				69.4782	91.0661					-0.162557	-0.369214	-0.244789	-0.236612		-0.582138	-0.173185	-0.122204	1.8907		1.32273	0.87855	7.13798	2.94073	0.121621	0.908496		0.485714	0.993909	0.401329	0.327327	0.369814	0.428692	0.367226	2188.55	1896.34	2067.24	2078.99	1636	2172.48	2250.66	9086.54
LOC106008752				69.4479	34.7886					-0.0279134	-0.159534	-0.315374	-0.318655		0.0968122	-0.314574	-0.0510713	1.09031		63.9682	0.509347	3.31156	2.93816	0.121762	0.908496		0.2	0.993909	0.305488	0.545545	0.446775	0.161938	0.267097	190.078	173.417	155.558	155.203	207.332	155.645	187.035	413.791
Ptpn21				69.4391	45.6162					0.281808	0.213792	-0.128552	0.454988		0.266382	-0.232681	-0.104207	-0.751529		95.5186	-0.380654	4.06942	2.93742	0.121803	0.908496		0.2	0.993909	0.139284	-0.545545	-0.575418	0.161938	0.135591	408.827	389.954	307.368	461.096	404.468	285.896	312.616	199.233
Slc41a2				69.4128	35.5548					-0.0220697	0.450171	0.175169	0.346503		0.173066	0.0992174	-0.274413	-0.947644		85.9848	-0.421309	3.37175	2.9352	0.121926	0.908496		0.114286	0.993804	0.122248	-0.654654	-0.605685	0.0781407	0.111521	201.759	280.279	231.463	260.777	231.125	219.542	169.222	105.747
LOC106008536				69.4054	27.1485					-0.056272	-0.552523	-0.35381	-0.0768382		-0.0984603	-0.131259	-0.265219	1.53438		11.6299	0.719753	2.58676	2.93458	0.12196	0.908496		0.685714	0.993909	0.353699	0.218218	0.405905	0.603645	0.318392	106.189	74.9912	86.213	104.672	103.1	100.76	91.7363	321.837
Pick1				69.4049	27.0979					0.0387706	-0.227787	-0.407821	-0.0324692		0.119227	-0.085974	0.0941671	0.501887		30.7264	0.320179	2.58519	2.93453	0.121963	0.908496		0.114286	0.993804	0.11691	0.654654	0.612125	0.0781407	0.106739	124.241	103.113	90.8985	118.207	131.424	113.867	129.143	171.647
LOC110344655				69.3933	13.3863					-0.102172	1.10047	-0.0963075	0.692152		-0.164184	0.432403	-0.498534	-1.36383		10.3939	-0.754492	0.933907	2.93356	0.122017	0.908496		0.114286	0.993804	0.165387	-0.654654	-0.548839	0.0781407	0.158906	30.7947	72.179	30.9242	54.1405	29.4571	45.0552	23.1567	12.2605
Prr36				69.3839	22.9346					-0.718095	-0.386484	-0.237327	0.187969		-0.761191	0.12105	0.347147	1.44693		68.6447	0.7534	2.09984	2.93276	0.12206	0.908496		0.485714	0.993909	0.299395	0.327327	0.447482	0.428692	0.266248	46.7231	59.0555	65.5969	88.4295	45.3185	84.3761	98.8615	213.026
Sdc4				69.3819	76.7546					-0.133604	0.123461	0.029428	-0.78371		-0.110196	0.382997	0.236803	0.25482		48.1532	0.353788	5.89798	2.93259	0.12207	0.908496		0.114286	0.993804	0.125662	0.654654	0.59433	0.0781407	0.120241	1097.99	1312.35	1229.47	699.315	1115.97	1571.2	1419.69	1437.54
Mtbp				69.3769	27.8352					0.303026	0.28013	0.123881	-0.0940085		0.0833706	-0.00250643	-0.322259	-0.371633		59.7832	-0.301978	2.6579	2.93217	0.122093	0.908496		0.114286	0.993804	0.0768194	-0.654654	-0.656949	0.0781407	0.0767431	157.159	154.669	138.691	119.109	134.823	126.974	101.533	98.0838
Znf8				69.3694	39.4434					-0.0393939	0.231266	0.00772776	0.337836		-0.129414	0.0860751	-0.0811496	-0.412947		81.4239	-0.265361	3.64958	2.93154	0.122128	0.908496		0.114286	0.993804	0.0960325	-0.654654	-0.627574	0.0781407	0.0957552	248.482	299.965	256.765	323.038	233.39	271.15	241.365	191.57
LOC110350051				69.3642	31.8251					-0.349516	-0.267022	0.107061	-0.244162		-0.1643	0.0248496	0.0341362	0.858953		8.41344	0.422082	3.03428	2.9311	0.122152	0.908496		0.2	0.993909	0.250867	0.545545	0.487757	0.161938	0.220154	127.427	134.984	175.237	137.156	145.019	165.475	166.55	295.784
Cdt1				69.358	20.5493					0.482678	0.365418	-0.10527	0.0864568		-0.0580407	0.112632	-0.198198	-0.685676		47.5822	-0.402337	1.82825	2.93057	0.122182	0.908496		0.2	0.993909	0.0950755	-0.545545	-0.629082	0.161938	0.0947198	97.6937	89.9894	64.6598	73.992	66.8448	75.365	60.5638	42.9116
Pfdn5				69.3539	92.7936					-0.129257	-0.410274	-0.0059646	-0.299377		-0.249341	-0.00578475	-0.0958801	1.19588		3.04301	0.542655	7.40407	2.93023	0.122201	0.908496		0.2	0.993909	0.332298	0.545545	0.422989	0.161938	0.296419	3009.39	2476.58	3277.97	2674.54	2768.96	3278.38	3079.85	7541.72
Dido1				69.3032	69.6278					-0.0084483	0.413346	0.139848	0.351587		0.0969369	-0.0774733	0.0596944	-0.975491		96.2848	-0.397645	5.47925	2.92595	0.122438	0.908496		0.114286	0.993804	0.121839	-0.654654	-0.606515	0.0781407	0.110898	887.738	1189.55	983.953	1139.66	955.088	846.218	930.723	453.637
Cad				69.29	61.8576					-0.0134025	0.467913	-0.250795	0.482394		-0.221137	0.063632	0.0095063	-0.538111		91.6805	-0.357049	5.03162	2.92484	0.1225	0.908496		0.485714	0.993909	0.181388	-0.327327	-0.537734	0.428692	0.169251	653.061	912.08	553.825	921.291	565.349	688.935	663.53	453.637
Pak6				69.2859	16.7691					-0.0140217	1.02644	0.636905	0.755146		-0.33914	0.404916	0.116286	-2.58653		51.8106	-0.889918	1.3569	2.9245	0.122519	0.908496		0.114286	0.993804	0.0717822	-0.654654	-0.666769	0.0781407	0.0709286	41.4136	86.2398	65.5969	71.285	32.8559	55.7046	45.4228	6.13023
Mmp11				69.2497	78.3881					-0.523024	0.174614	-0.212688	-0.364155		-0.656845	0.690768	-0.0416726	0.933002		38.0918	0.565796	6.0002	2.92144	0.122689	0.908496		0.485714	0.993909	0.252737	0.327327	0.485122	0.428692	0.223033	859.067	1393.9	1065.48	959.189	782.878	1993.9	1199.7	2358.61
LOC110348531				69.2419	34.3115					0.251893	0.3849	0.428667	0.330158		-0.054176	0.191305	0.0338574	-1.5666		2.35634	-0.552063	3.26196	2.92078	0.122726	0.908496		0.0285714	0.936696	0.106435	-0.872872	-0.67292	0.00465921	0.0674228	218.749	239.972	247.394	230.999	176.742	209.711	187.926	61.3023
Atp6v0e1				69.2418	96.7112					-0.244824	-0.275552	-0.130363	-0.182273		-0.160713	-0.0830999	-0.182976	1.2598		6.44742	0.561383	8.33275	2.92078	0.122726	0.908496		0.2	0.993909	0.349071	0.545545	0.411503	0.161938	0.31111	5263.78	5152.83	5698.49	5497.06	5579.85	5888.3	5494.38	14937.8
LOC110344178				69.2299	49.6278					-0.0176575	-0.263112	0.0811821	-0.32589		0.120456	-0.0906169	0.0752438	0.420394		29.5049	0.26425	4.31839	2.91977	0.122782	0.908496		0.2	0.993909	0.130805	0.545545	0.586502	0.161938	0.126469	402.455	339.335	431.065	324.843	442.989	382.559	429.29	545.591
Atl3				69.2156	69.5266					0.122537	0.213307	-0.0133781	0.260051		-0.00470065	0.0558209	-0.0437151	-0.589921		57.7015	-0.272535	5.47265	2.91857	0.122849	0.908496		0.114286	0.993804	0.110782	-0.654654	-0.627558	0.0781407	0.0957662	987.556	1051.75	898.677	1086.42	904.105	942.882	879.956	602.296
Nfu1				69.2051	67.257					-0.137069	-0.360916	-0.015304	-0.154589		-0.15801	-0.0866421	0.079471	0.833059		6.58475	0.385819	5.33704	2.91768	0.122898	0.908496		0.342857	0.993909	0.27752	0.436436	0.469038	0.279658	0.241024	738.012	631.8	803.093	729.092	727.363	764.3	857.69	1446.74
Tmem55b				69.1856	79.6097					0.0634374	-0.139493	-0.0991532	-0.182803		0.0785464	0.0912317	0.0933132	0.0949201		25.1247	0.176137	6.08575	2.91604	0.12299	0.908496		0.0285714	0.936696	0.0422521	0.872872	0.809982	0.00465921	0.0148008	1466.47	1273.91	1310.06	1236.21	1481.92	1495.01	1497.17	1498.84
Tm6sf1				69.1832	91.2685					0.0791511	0.163387	0.0680697	0.0663827		-0.22356	0.058764	-0.0578355	-0.154359		16.8775	-0.185074	7.16802	2.91584	0.123001	0.908496		0.0285714	0.936696	0.0416098	-0.872872	-0.767369	0.00465921	0.0262377	3138.94	3327.73	3114.91	3111.27	2544.64	3094.88	2854.51	2669.72
Itpkc				69.1779	40.3903					0.00602921	0.0369923	0.283134	0.104035		-0.244315	0.0136337	-0.0414302	-0.158079		62.2841	-0.215721	3.71316	2.91539	0.123027	0.908496		0.0571429	0.993804	0.0503305	-0.763763	-0.711261	0.027396	0.0479008	269.72	275.592	327.047	288.749	226.593	271.15	260.959	240.612
CUNH1orf109				69.1691	37.7593					0.125282	0.0974831	0.138999	0.0949854		-0.181174	0.0742286	-0.035772	-0.314032		58.7134	-0.22015	3.53154	2.91465	0.123068	0.908496		0.0285714	0.936696	0.064147	-0.872872	-0.753501	0.00465921	0.0308631	258.039	253.095	260.513	252.656	208.465	249.032	230.677	190.037
Snu13				69.1673	77.7087					-0.0940365	-0.189383	-0.0600306	-0.224862		-0.0986149	0.00445671	-0.0318562	0.694327		18.7785	0.32041	5.95405	2.9145	0.123076	0.908496		0.114286	0.993804	0.258221	0.654654	0.490394	0.0781407	0.217292	1179.76	1104.24	1207.92	1077.4	1176.02	1263.18	1231.76	2038.3
LOC101713583				69.167	1.73473					-0.833347	0.329162	-0.403941	-0.451943		-0.159769	0.988036	0.67282	-0.141019		10.047	0.77811	-0.633349	2.91447	0.123078	0.908496		0.408352	0.993909	0.155822	0.375	0.567515	0.360012	0.14231	5.30944	13.1235	7.49679	7.21873	9.06371	21.2988	16.9222	9.19535
Uhrf1bp1				69.1571	46.404					0.529851	0.419646	0.287242	0.392215		0.286505	-0.131893	0.0387188	-1.82229		87.6256	-0.622995	4.12158	2.91364	0.123124	0.908496		0.0285714	0.936696	0.101576	-0.872872	-0.676635	0.00465921	0.0653567	473.602	438.698	400.141	430.417	399.936	299.003	336.663	91.9535
Ormdl2				69.1293	74.1091					-0.128152	-0.218481	-0.118225	-0.171326		-0.0970663	-0.0565952	-0.0531402	0.842985		17.3473	0.375969	5.73269	2.9113	0.123255	0.908496		0.0285714	0.936696	0.292885	0.872872	0.460318	0.00465921	0.251076	979.061	919.579	985.827	950.166	1000.41	1028.9	1031.37	1920.3
Tomm6				69.1208	73.0033					-0.232243	-0.242859	-0.202715	-0.270577		-0.421387	-0.220854	-0.0297474	1.62038		4.06216	0.735372	5.66877	2.91058	0.123296	0.908496		0.485714	0.993909	0.383024	0.327327	0.384227	0.428692	0.347339	793.23	787.407	809.653	772.404	695.64	799.525	912.91	2867.42
LOC101698067				69.1026	24.6621					-0.322257	-0.0538602	-0.268877	-0.377046		-0.506176	-0.0594928	-0.00911223	1.59682		10.3506	0.751943	2.31841	2.90905	0.123382	0.908496		0.485714	0.993909	0.361032	0.327327	0.401236	0.428692	0.324526	72.2084	87.1772	74.9679	69.4803	63.446	86.8336	89.9551	275.861
Klhl24				69.0609	87.4087					0.148889	0.0695206	-0.0804297	0.229155		-0.0321934	-0.0822872	-0.164284	-0.0883707		93.7622	-0.187382	6.71996	2.90554	0.123579	0.908496		0.0571429	0.993804	0.0674114	-0.763763	-0.719772	0.027396	0.0440999	2413.67	2284.42	2058.8	2551.82	2128.84	2056.15	1942.49	2047.5
Znf664				69.0576	79.3567					-0.00315561	0.156866	0.185089	0.0833809		-0.101939	0.0394252	-0.0177295	-0.341937		63.5273	-0.20549	6.06717	2.90526	0.123594	0.908496		0.0571429	0.993804	0.06617	-0.763763	-0.693335	0.027396	0.0565337	1378.33	1540.13	1570.58	1463.6	1287.05	1419.65	1364.47	1089.65
Abhd17c				69.0307	84.9368					-0.163182	-0.243383	0.0987443	-0.113077		0.108302	-0.0375325	0.266637	0.0834913		44.3224	0.208968	6.4849	2.90299	0.123722	0.908496		0.114286	0.993804	0.0757274	0.654654	0.658707	0.0781407	0.075682	1648.05	1558.88	1976.34	1706.33	1989.48	1798.11	2220.38	1955.54
Emd				69.0306	82.5081					-0.233998	-0.160321	-0.0413036	-0.346583		-0.390159	0.0220968	0.0682891	1.08198		14.6585	0.496093	6.29338	2.90299	0.123722	0.908496		0.342857	0.993909	0.317614	0.436436	0.436549	0.279658	0.279519	1309.31	1377.96	1496.55	1210.94	1174.88	1563.82	1614.74	3261.28
LOC110347519				69.0276	13.5887					-0.219898	1.09413	0.737128	0.7333		-1.84495	0.269878	0.505083	-1.27467		5.32707	-0.927749	0.953021	2.90274	0.123736	0.908496		0.114286	0.993804	0.101263	-0.654654	-0.620026	0.0781407	0.101037	26.5472	67.492	52.4775	52.3358	7.93074	37.6825	44.5322	12.2605
Cln6				69.0221	71.7962					-0.265764	0.175173	-0.154071	-0.211541		0.0706173	0.198979	0.0503505	0.136256		37.3907	0.218843	5.60514	2.90227	0.123763	0.908496		0.2	0.993909	0.105212	0.545545	0.652924	0.161938	0.0792038	832.52	1130.49	899.614	864.443	1051.39	1149.32	1036.71	1100.38
LOC110347963				69.016	7.46657					-0.737419	0.208873	-0.320422	-0.37167		0.772812	-0.351965	-0.0378248	0.837616		84.4163	0.668565	0.166237	2.90176	0.123791	0.908496		0.2	0.993909	0.157209	0.545545	0.574417	0.161938	0.136431	11.6808	23.4347	15.9307	15.3398	35.1219	15.5645	19.5942	36.7814
Hmgn1				69.0084	85.0163					-0.104998	-0.378085	-0.078288	-0.30218		-0.143972	-0.183509	-0.108576	1.29961		7.4738	0.580756	6.49328	2.90112	0.123827	0.908496		0.685714	0.993909	0.351584	0.218218	0.408264	0.603645	0.315313	1609.82	1332.03	1639.92	1404.04	1566.89	1524.5	1605.83	4263.58
Cystm1				69.0054	55.0705					-0.108278	-0.375843	0.325939	-0.741202		0.411591	-0.148822	0.572864	0.0637501		11.7962	0.425738	4.65594	2.90087	0.123842	0.908496		0.2	0.993909	0.165954	0.545545	0.541348	0.161938	0.165846	465.107	386.204	628.793	299.577	667.316	452.19	746.36	524.135
CUNH4orf32				69.003	39.3061					-0.42312	0.0432499	-0.0203748	-0.146387		0.0380198	0.0688684	0.00534738	0.434396		74.0875	0.27234	3.63971	2.90067	0.123853	0.908496		0.114286	0.993804	0.116052	0.654654	0.604055	0.0781407	0.112749	189.016	261.532	250.205	229.195	260.582	266.235	254.724	343.293
Tatdn3				68.9799	29.4326					-0.0505611	-0.332534	-0.133004	-0.156322		0.199929	-0.131768	-0.134955	0.739214		13.0249	0.376637	2.82648	2.89872	0.123963	0.908496		0.2	0.993909	0.230927	0.545545	0.515021	0.161938	0.191507	136.984	112.487	129.32	127.23	163.147	129.431	129.143	237.547
Sod1				68.9662	89.129					-0.240921	-0.421582	-0.0907041	-0.240355		-0.587375	-0.210822	0.0338937	1.75787		3.56343	0.811994	6.88757	2.89757	0.124028	0.908496		0.485714	0.993909	0.389797	0.327327	0.378513	0.428692	0.355162	1785.03	1574.81	1981.03	1785.73	1403.74	1822.69	2159.81	7137.13
Ptrh2				68.9653	47.0112					-0.139629	-0.378198	-0.197792	-0.286517		-0.344955	-0.252328	-0.176891	1.77631		5.22588	0.812677	4.16053	2.8975	0.124032	0.908496		0.685714	0.993909	0.394612	0.218218	0.374919	0.603645	0.360124	288.833	244.659	277.381	260.777	250.385	267.054	281.444	1092.71
Abhd8				68.961	30.4301					-0.194431	-0.243235	-0.0638593	-0.439637		-0.843745	0.350896	0.150819	1.28319		32.9527	0.654029	2.91445	2.89713	0.124052	0.908496		0.342857	0.993909	0.302108	0.436436	0.450728	0.279658	0.262369	123.179	119.048	134.942	103.769	78.1745	180.221	156.753	344.826
Fam209b				68.9568	23.9682					-0.265623	-0.0785926	-0.0944545	-0.365303		-0.556497	0.0444187	0.531572	0.784479		17.2678	0.483763	2.24144	2.89678	0.124072	0.908496		0.342857	0.993909	0.227833	0.436436	0.519443	0.279658	0.187059	76.4559	87.1772	86.213	71.285	62.313	95.0255	133.597	159.386
Cd14				68.9517	98.2219					-0.101887	-0.392904	-0.285747	-0.0685014		-0.239588	-0.10872	-0.0444274	1.24177		41.6263	0.559057	9.05335	2.89635	0.124097	0.908496		0.342857	0.993909	0.341889	0.436436	0.415958	0.279658	0.305371	9581.41	7830.95	8434.82	9805.74	8709.09	9536.13	9970.76	24318.6
Syn1				68.9417	17.9978					0.0300441	0.268066	-0.257853	0.798161		0.121933	-0.336883	-0.218832	-0.404636		58.8146	-0.465464	1.51455	2.89551	0.124144	0.908496		0.2	0.993909	0.194916	-0.545545	-0.5386	0.161938	0.168431	56.2801	66.5546	45.9178	96.5505	60.0471	43.4168	47.2041	41.3791
Mrpl33				68.8931	67.9508					-0.144729	-0.429289	-0.00723194	-0.355767		-0.408808	-0.130195	0.0388224	1.4372		2.26238	0.65602	5.38593	2.89142	0.124376	0.908496		0.342857	0.993909	0.358439	0.436436	0.402259	0.279658	0.323177	710.403	583.056	781.54	613.592	591.407	717.606	806.924	2128.72
Map1lc3a				68.8856	63.1514					-0.586454	0.0697806	0.0345243	-0.431631		-0.436324	0.0850637	0.190613	1.07443		4.81388	0.534228	5.11537	2.8908	0.124411	0.908496		0.2	0.993909	0.281645	0.545545	0.457918	0.161938	0.253879	448.117	706.792	689.704	498.995	497.371	714.329	768.626	1419.15
Timm13				68.8601	58.4171					-0.476159	-0.285798	0.0669042	-0.371214		-0.780868	-0.092891	0.00940598	1.93062		5.73907	0.911942	4.83925	2.88865	0.124533	0.908496		0.685714	0.993909	0.393746	0.218218	0.374875	0.603645	0.360186	351.485	401.203	512.593	378.081	284.374	458.744	492.526	1868.19
LOC101703907				68.8333	24.2429					0.0109597	-0.332222	-0.256782	-0.487167		-0.295006	-0.274391	-0.0603047	1.69491		59.8482	0.795907	2.27276	2.8864	0.124661	0.908496		0.485714	0.993909	0.372715	0.327327	0.391288	0.428692	0.337781	87.0748	68.4294	72.1566	61.3592	70.2437	71.2691	82.8299	281.991
Ssu72				68.8206	73.7911					-0.415401	-0.188011	-0.0427099	-0.318341		-0.502379	-0.11473	-0.00485579	1.58643		7.84966	0.725238	5.71287	2.88533	0.124722	0.908496		0.485714	0.993909	0.375149	0.327327	0.389649	0.428692	0.339988	722.084	845.525	935.224	772.404	679.778	889.635	960.114	2895
Rpf2				68.8096	51.9407					-0.10013	-0.221582	-0.0704052	-0.294283		0.0296584	-0.115193	-0.134016	0.905951		15.2295	0.408035	4.47102	2.88441	0.124774	0.908496		0.342857	0.993909	0.296762	0.436436	0.454741	0.279658	0.257613	413.074	379.643	421.694	360.937	452.052	408.773	403.462	830.647
Idh3g				68.7916	81.2143					-0.309598	-0.146067	-0.0546582	-0.0254417		-0.140929	0.0113489	0.0817841	0.583562		17.022	0.290097	6.19812	2.8829	0.12486	0.908496		0.114286	0.993804	0.218443	0.654654	0.520636	0.0781407	0.185868	1208.43	1353.59	1442.19	1471.72	1358.42	1509.76	1585.35	2245.2
Cmtr1				68.7897	73.5381					0.0404552	0.290035	0.221867	0.402168		-0.228573	0.144002	0.145219	-1.01517		64.6187	-0.411655	5.69721	2.88274	0.124869	0.908496		0.114286	0.993804	0.132498	-0.654654	-0.608888	0.0781407	0.109128	1065.07	1266.41	1207.92	1368.85	883.712	1144.4	1145.37	511.875
Naxe				68.7861	88.1316					-0.309617	-0.237417	-0.0978177	-0.238786		-0.30367	-0.137879	-0.0856572	1.41084		6.5992	0.62943	6.79367	2.88244	0.124886	0.908496		0.342857	0.993909	0.366857	0.436436	0.396796	0.279658	0.330412	1695.83	1782.91	1964.16	1781.22	1702.84	1910.34	1980.79	5590.77
Pold2				68.77	39.3133					-0.330948	0.0338182	0.02292	-0.327195		-0.0394833	0.0391531	0.0264485	0.575286		22.0817	0.310684	3.64101	2.88109	0.124963	0.908496		0.2	0.993909	0.177348	0.545545	0.545304	0.161938	0.162161	200.697	258.719	256.765	201.222	245.853	259.682	257.396	377.009
Hmgn5				68.7545	37.275					-0.16852	-0.429396	-0.0929244	-0.215529		0.319675	-0.361238	-0.350824	1.29876		39.4579	0.61468	3.50118	2.87978	0.125038	0.908496		0.685714	0.993909	0.330486	0.218218	0.426175	0.603645	0.292406	191.14	159.356	201.476	184.98	268.512	167.114	168.332	530.265
Il17c				68.7457	17.3184					0.266123	0.391479	-0.0630447	0.356648		-0.157615	0.0784028	0.0167641	-0.888757		50.1193	-0.437301	1.42945	2.87904	0.12508	0.908496		0.114286	0.993804	0.0759144	-0.654654	-0.668173	0.0781407	0.0701189	62.6514	68.4294	49.6662	66.7733	46.4515	54.8854	52.548	27.5861
Rab8a				68.7342	80.5638					-0.109061	-0.066932	-0.00594162	-0.179992		0.105278	-0.00615034	0.0251518	0.237647		21.4022	0.182537	6.14957	2.87808	0.125135	0.908496		0.0571429	0.993804	0.0456224	0.763763	0.737958	0.027396	0.036606	1359.22	1399.52	1460	1293.96	1577.09	1459.79	1491.83	1728.73
Npm1				68.7014	94.5645					0.0448665	-0.296166	-0.103067	-0.177734		0.479164	-0.13175	-0.0956456	0.280332		13.4297	0.283706	7.73414	2.87533	0.125292	0.908496		0.2	0.993909	0.18657	0.545545	0.546793	0.161938	0.160786	4489.66	3544.27	4052.01	3847.58	6067.02	3972.23	4072.92	5285.79
Mtmr3				68.6791	75.9668					0.0968022	0.22725	-0.0146392	0.220471		-0.146105	-0.00979414	0.111775	-0.485759		89.5555	-0.251064	5.846	2.87346	0.1254	0.908496		0.2	0.993909	0.110671	-0.545545	-0.62589	0.161938	0.0969192	1260.46	1379.84	1166.69	1373.36	1064.99	1170.62	1273.62	841.375
Prdm4				68.6408	49.5266					0.0876705	0.0244856	0.152833	0.353878		-0.00112405	-0.108371	0.10349	-0.612862		93.4369	-0.288993	4.31205	2.87024	0.125584	0.908496		0.114286	0.993804	0.11765	-0.654654	-0.610275	0.0781407	0.108101	429.003	410.577	448.87	516.139	403.335	374.368	433.744	263.6
CUNH14orf2				68.639	93.6104					-0.108479	-0.652833	-0.131342	-0.150139		-0.122812	-0.517398	-0.121682	1.80469		3.76581	0.835357	7.53644	2.87009	0.125593	0.908496		0.485714	0.993909	0.392512	0.327327	0.375666	0.428692	0.35909	3038.06	2082.88	2990.28	2951.56	3008.02	2287.98	3010.38	11445.1
Timm8b				68.6121	49.7145					-0.0793988	-0.414815	-0.22266	-0.299714		-0.599466	-0.0102303	-0.238332	1.86462		1.84315	0.863456	4.324	2.86784	0.125722	0.908496		0.685714	0.993909	0.397904	0.218218	0.372236	0.603645	0.363848	330.247	261.532	298.934	283.335	229.992	346.515	295.694	1273.56
Acp1				68.5945	71.5721					-0.208115	-0.125686	-0.0906215	-0.0779813		-0.036076	0.00703144	-0.0514668	0.582915		23.2165	0.275482	5.58979	2.86635	0.125807	0.908496		0.0285714	0.936696	0.231539	0.872872	0.517653	0.00465921	0.188852	851.634	901.769	923.979	932.119	959.62	988.756	949.427	1474.32
LOC106010118				68.5876	11.6372					-0.240637	0.0882911	-0.675689	-0.350545		0.0199809	0.0215721	-0.368566	1.50559		17.9617	0.76641	0.707022	2.86578	0.12584	0.908496		0.485714	0.993909	0.31446	0.327327	0.436996	0.428692	0.27897	24.4234	30.9338	17.8049	22.5585	29.4571	29.4907	22.2661	84.2907
Pcbp3				68.5835	42.2262					0.0175311	-0.332912	-0.387115	0.0662745		0.296233	-0.230819	0.0517855	0.519022		31.0517	0.329306	3.84046	2.86544	0.12586	0.908496		0.2	0.993909	0.170065	0.545545	0.549576	0.161938	0.158233	293.081	229.66	221.155	303.187	355.751	246.575	300.147	415.323
LOC101718541				68.5693	90.524					-0.201201	-0.0556717	-0.0663404	-0.0459		-0.0156924	0.079066	0.0404189	0.265321		26.6426	0.187035	7.06159	2.86424	0.125929	0.908496		0.0285714	0.936696	0.0605705	0.872872	0.715153	0.00465921	0.0461392	2399.87	2654.69	2635.12	2672.74	2729.31	2914.66	2837.59	3316.46
CUNH17orf98				68.5682	10.3					0.0531822	-1.11138	-0.824215	0.413709		0.0588747	-0.38036	-1.1763	2.96649		2.89845	1.58508	0.535074	2.86415	0.125934	0.908496		0.657255	0.993909	0.416799	0.223607	0.356873	0.594503	0.385506	18.0521	7.49912	9.37098	23.4609	18.1274	13.107	7.12515	142.528
Larp7				68.5579	72.3672					-0.102749	-0.253245	-0.0699236	-0.193926		0.0594606	-0.200093	-0.0290384	0.789513		36.5667	0.360293	5.63507	2.86329	0.125984	0.908496		0.2	0.993909	0.279934	0.545545	0.470366	0.161938	0.239512	933.399	840.838	954.903	876.174	1044.59	872.432	982.38	1733.32
LOC110349785				68.5518	19.588					0.846528	1.02062	-0.213202	0.583206		0.793702	-0.751669	-0.372228	-1.90695		39.6241	-0.884287	1.70098	2.86278	0.126013	0.908496		0.114286	0.993804	0.133773	-0.654654	-0.580418	0.0781407	0.131432	98.7556	111.549	46.8549	82.1131	95.1689	31.9482	41.8603	13.793
Gadd45b				68.5418	53.7044					-0.211609	-0.0281417	0.0161437	-0.290276		-0.19334	0.0698076	0.171568	0.465848		17.1088	0.270226	4.56974	2.86194	0.126062	0.908496		0.114286	0.993804	0.17233	0.654654	0.55861	0.0781407	0.150098	418.384	475.256	490.102	396.128	423.728	508.714	545.965	669.728
LOC110351025				68.5227	4.85002					0.554289	0.507745	-0.267419	0.775884		0.0877129	-0.011095	-0.143997	-1.50312		88.6953	-0.72938	-0.160738	2.86034	0.126154	0.908496		0.2	0.993909	0.0766649	-0.545545	-0.658655	0.161938	0.0757136	22.2996	21.56	12.1823	26.1679	15.8615	14.7453	13.3597	4.59768
Rpl18a				68.5147	98.1279					-0.375492	-0.0993794	-0.143238	-0.245992		-0.420905	-0.0360177	0.00681432	1.31421		4.279	0.594301	8.99267	2.85967	0.126193	0.908496		0.342857	0.993909	0.350585	0.436436	0.409601	0.279658	0.313575	7520.29	9106.74	8834.03	8226.65	7287.22	9515.65	9802.43	24261.9
Mcm3ap				68.5129	87.3581					0.0567381	0.289508	0.235937	0.248052		-0.180836	0.0130418	0.214694	-0.877135		92.2226	-0.363196	6.71645	2.85952	0.126202	0.908496		0.0571429	0.993804	0.142157	-0.763763	-0.608851	0.027396	0.109155	2205.54	2591.88	2497.37	2518.44	1870.52	2139.71	2460.85	1154.02
Pc				68.5078	29.7289					0.178111	0.113367	-0.00110306	0.179975		-0.126188	0.0490888	-0.148849	-0.244401		73.8851	-0.23307	2.85483	2.85909	0.126226	0.908496		0.0571429	0.993804	0.0202972	-0.763763	-0.793221	0.027396	0.0188174	166.716	159.356	147.124	166.933	134.823	152.368	132.706	124.137
Urb2				68.4975	47.8641					0.0724637	0.387725	0.110529	0.00208716		-0.0193068	0.0649739	-0.0800162	-0.538456		85.3849	-0.274898	4.20968	2.85823	0.126276	0.908496		0.0571429	0.993804	0.113613	-0.763763	-0.604311	0.027396	0.112556	396.084	493.067	406.701	377.179	371.612	394.028	356.258	259.002
Cnpy3				68.4805	95.7282					-0.264516	-0.337181	-0.232239	-0.163622		-0.756276	-0.246553	-0.183128	2.18351		15.8656	1.02538	8.03225	2.85681	0.126358	0.908496		0.885714	1	0.423912	0.109109	0.352692	0.797039	0.391496	3537.15	3363.35	3617.2	3793.44	2515.18	3581.48	3742.49	19305.6
Prr13				68.4456	99.1615					-0.235819	-0.228165	-0.121167	-0.087174		-0.16842	-0.0065595	-0.051504	0.898809		14.5717	0.403729	9.80028	2.85388	0.126528	0.908496		0.114286	0.993804	0.299468	0.654654	0.453512	0.0781407	0.259065	15181.8	15262.6	16437.6	16829.6	15907.9	17796.8	17250.9	33334.7
LOC110349697				68.4418	14.4561					0.608632	0.00912398	-0.240876	0.494967		-0.139861	-0.592943	-0.236358	0.0973152		21.5902	-0.472524	1.06309	2.85356	0.126546	0.908496		0.342857	0.993909	0.14069	-0.436436	-0.588795	0.279658	0.124626	61.5895	40.3077	33.7355	56.8475	36.2548	26.2139	33.8445	42.9116
Xpo5				68.4356	77.9183					-0.0419946	0.232858	0.131472	0.161731		-0.17224	0.0790983	0.0173165	-0.408241		84.438	-0.232872	5.96827	2.85305	0.126576	0.908496		0.114286	0.993804	0.0984717	-0.654654	-0.636482	0.0781407	0.0897315	1248.78	1511.07	1408.46	1438.33	1140.89	1358.21	1301.23	968.577
Ranbp1				68.4301	75.627					-0.191729	-0.274529	-0.0819773	-0.214091		-0.106206	-0.181579	-0.0622379	1.11235		18.6628	0.489259	5.82774	2.85258	0.126603	0.908496		0.114286	0.993804	0.335408	0.654654	0.422552	0.0781407	0.296972	976.937	922.391	1054.24	961.896	1036.66	983.841	1068.77	2413.78
Gopc				68.4238	82.0528					0.0950631	0.182723	0.290984	0.119363		-0.188229	0.119545	0.0889936	-0.708441		58.2725	-0.309515	6.26233	2.85206	0.126633	0.908496		0.114286	0.993804	0.138821	-0.654654	-0.612101	0.0781407	0.106757	1667.16	1771.67	1909.81	1695.5	1369.75	1695.71	1660.16	954.784
Dhrs11				68.4107	77.1305					-0.250208	-0.289677	-0.107862	-0.072885		-0.272193	-0.00726966	0.0075291	0.992565		17.1738	0.444616	5.91665	2.85096	0.126697	0.908496		0.2	0.993909	0.31414	0.545545	0.439821	0.161938	0.275514	1007.73	980.509	1112.34	1139.66	992.476	1192.73	1205.04	2386.19
Abcc5				68.3945	84.8066					-0.0281954	0.294333	0.0786933	0.332031		-0.132502	0.117534	0.0264519	-0.688345		85.2692	-0.313941	6.47543	2.8496	0.126776	0.908496		0.2	0.993909	0.128429	-0.545545	-0.59406	0.161938	0.120453	1773.35	2217.86	1909.81	2276.61	1649.59	1961.95	1841.85	1121.83
LOC110344405				68.393	1.61185					-0.091248	1.49784	0.991957	0.601677		0.317667	-0.415804	0.265239	-3.16733		7.69064	-1.19211	-0.658513	2.84947	0.126784	0.908496		0.0689184	0.993804	0.090785	-0.75	-0.645837	0.0321045	0.0836482	7.43321	24.3721	16.8678	12.6328	10.1967	5.7343	9.79709	0
Eif4g1				68.3929	95.9957					-0.0139567	0.329383	0.197126	0.31757		-0.000171875	-0.00755768	0.0899006	-0.912293		86.5269	-0.36968	8.09872	2.84946	0.126784	0.908496		0.2	0.993909	0.122738	-0.545545	-0.613877	0.161938	0.105459	5474.03	6945.12	6336.66	6888.47	5526.6	5498.37	5882.7	2936.38
Rpsa				68.3905	99.0242					-0.245574	-0.314419	-0.026428	-0.261122		-0.297972	-0.121789	-0.0101308	1.27744		10.4445	0.571933	9.70306	2.84927	0.126795	0.908496		0.342857	0.993909	0.349771	0.436436	0.409976	0.279658	0.313088	13548.6	12917.2	15771.4	13403.4	13065.3	14762.5	15950.5	38939.3
Ffar4				68.3858	2.81894					-0.527895	0.720613	0.528115	0.332789		-0.151021	-0.134852	-0.342509	-0.425239		75.1066	-0.63067	-0.423482	2.84887	0.126818	0.908496		0.18315	0.993909	0.128493	-0.559017	-0.638123	0.149737	0.0886462	8.4951	21.56	18.742	16.2421	11.3296	11.4686	9.79709	9.19535
Pdlim4				68.3799	57.116					0.0393541	-0.460678	-0.163369	-0.26431		-0.0794921	-0.238873	-0.0265362	1.1939		37.0437	0.538592	4.76724	2.84838	0.126847	0.908496		0.342857	0.993909	0.33266	0.436436	0.421657	0.279658	0.298106	542.625	383.392	471.36	439.44	499.637	447.275	518.355	1209.19
Rplp1				68.3619	98.9013					-0.263286	-0.404271	0.031986	-0.352444		-0.646637	-0.0719933	0.056665	1.64998		1.39501	0.764876	9.60198	2.84687	0.126935	0.908496		0.485714	0.993909	0.376472	0.327327	0.388278	0.428692	0.34184	11729.6	10637.5	14393.8	11026.6	8992.33	13392.9	14642.2	44183.7
Ostc				68.3515	72.4973					-0.397248	-0.319848	0.100412	-0.264839		-0.303902	-0.123904	0.0518602	1.25747		9.13625	0.57157	5.64078	2.846	0.126985	0.908496		0.342857	0.993909	0.338819	0.436436	0.416256	0.279658	0.304989	728.455	768.659	1028.93	798.572	777.213	880.624	994.849	2295.77
Gtpbp6				68.3061	31.5721					0.143018	0.107694	-0.0031348	0.251257		-0.283808	-0.179606	-0.160362	0.124942		36.1475	-0.247192	3.01311	2.84221	0.127207	0.908496		0.114286	0.993804	0.0579877	-0.654654	-0.701633	0.0781407	0.0524309	181.583	177.167	163.992	195.808	134.823	144.996	146.956	179.309
LOC101702839				68.2989	5.8764					-0.352935	0.776205	0.775772	0.248557		-0.158212	-0.156671	0.166858	-1.29957		45.1175	-0.714641	-0.0245327	2.84161	0.127242	0.908496		0.2	0.993909	0.111773	-0.545545	-0.614828	0.161938	0.104768	12.7427	29.0591	29.05	19.8515	14.7285	14.7453	18.7035	6.13023
Znf106				68.297	74.3188					0.251444	0.340401	-0.0858902	0.211007		0.187696	-0.0321639	-0.156536	-0.715959		98.0484	-0.330111	5.74739	2.84144	0.127251	0.908496		0.114286	0.993804	0.134403	-0.654654	-0.588315	0.0781407	0.125011	1295.5	1377.96	1025.19	1259.67	1239.46	1064.12	976.146	662.065
[truncated: 12,474 more rows]
