# Supplementary material for: Macrophages from naked mole-rat possess distinct immunometabolic signatures upon polarization
Source: Front Immunol. 2023 Apr 19;14:1172467. doi: 10.3389/fimmu.2023.1172467 (PMC10154529; doi:10.3389/fimmu.2023.1172467)
Supplement: Supplementary file 4 [file Table_3.xlsx]

## Sheet: C vs T
Gene ID	Symbol	Biotype	Name	RefSeq_Summary	Annotation		T	C		T				C				Score	LogCPM rank (%)	Tr.Length rank (%)	LogFC	LogCPM	F	p (QLF test)	FDR (QLF test)		p (Mann-Wh.)	FDR (Mann-Wh.)	p (t-test)	Spearman r	Pearson r	p (Spearman)	p (Pearson)	norm. counts	C1	C2	C3	BMDM_ifn_lps_24_a	BMDM_ifn_lps_24_b	BMDM_ifn_lps_24_c
ID										4	5	6		1	2	3																			4	5	6	1	2	3
C vs T										0	0	0		1	1	1																			0	0	0	1	1	1
										C1	C2	C3		BMDM_ifn_lps_24_a	BMDM_ifn_lps_24_b	BMDM_ifn_lps_24_c
ENSMUSG00000040026	Saa3	protein_coding	serum amyloid A 3		GO:0006953 (acute-phase response), GO:0007252 (I-kappaB phosphorylation), GO:0009617 (response to bacterium), GO:0035634 (response to stilbenoid), GO:0060326 (cell chemotaxis), GO:0071347 (cellular response to interleukin-1), GO:0005576 (extracellular region), GO:0005615 (extracellular space), GO:0034364 (high-density lipoprotein particle), GO:0035662 (Toll-like receptor 4 binding), GO:0042056 (c…					-6.32168	-6.82643	-6.67153		6.48924	6.61166	6.71873		13888.8	99.9452	20.025	13.2778	12.9539	7855.24	1.15284e-37	1.47322e-33		0.1	0.17938	0.00209107	0.87831	0.995831	0.0213116	2.60355e-05		18.6689	12.8624	14.4335	141335	153851	165704
ENSMUSG00000022126	Acod1	protein_coding	aconitate decarboxylase 1		mmu01100 (Metabolic pathways), GO:0002376 (immune system process), GO:0002760 (positive regulation of antimicrobial humoral response), GO:0006952 (defense response), GO:0006954 (inflammatory response), GO:0007566 (embryo implantation), GO:0009617 (response to bacterium), GO:0032088 (negative regulation of NF-kappaB transcription factor activity), GO:0032480 (negative regulation of type I interfer…					-5.13708	-4.75627	-4.45875		4.64062	4.88308	4.82839		9721.82	99.7261	75.6945	9.58615	10.2258	4298.54	8.79165e-34	5.61743e-30		0.1	0.17938	0.0024778	0.87831	0.995062	0.0213116	3.65135e-05		22.8175	30.0122	37.1148	20905.3	24731.4	23811.4
ENSMUSG00000030142	Clec4e	protein_coding	C-type lectin domain family 4, member e	This gene encodes a member of the C-type lectin/C-type lectin-like domain (CTL/CTLD) superfamily. Members of this family share a common protein fold and have diverse functions, such as cell adhesion, cell-cell signalling, glycoprotein turnover, and roles in inflammation and immune response. The encoded type II transmembrane protein is a downstream target of CCAAT/enhancer binding protein (C/EBP),…	mmu04625 (C-type lectin receptor signaling pathway), mmu05152 (Tuberculosis), GO:0001819 (positive regulation of cytokine production), GO:0002221 (pattern recognition receptor signaling pathway), GO:0002292 (T cell differentiation involved in immune response), GO:0002376 (immune system process), GO:0006955 (immune response), GO:0038094 (Fc-gamma receptor signaling pathway), GO:0042742 (defense re…					-4.38265	-4.69157	-4.19512		4.2477	4.53797	4.48368		9405.12	99.7496	63.7139	8.85762	10.3724	4066.63	1.99774e-33	7.87189e-30		0.1	0.17938	0.00359731	0.87831	0.992843	0.0213116	7.66474e-05		56.0066	45.0182	63.9199	22589.1	27623.8	26603.6
ENSMUSG00000025498	Irf7	protein_coding	interferon regulatory factor 7	IRF7 encodes interferon regulatory factor 7, a member of the interferon regulatory transcription factor (IRF) family. IRF7 has been shown to play a role in the transcriptional activation of virus-inducible cellular genes, including interferon beta chain genes. Inducible expression of IRF7 is largely restricted to lymphoid tissue. Multiple IRF7 transcript variants have been identified, although th…	mmu04620 (Toll-like receptor signaling pathway), mmu04621 (NOD-like receptor signaling pathway), mmu04622 (RIG-I-like receptor signaling pathway), mmu04623 (Cytosolic DNA-sensing pathway), mmu05160 (Hepatitis C), mmu05161 (Hepatitis B), mmu05162 (Measles), mmu05164 (Influenza A), mmu05167 (Kaposi sarcoma-associated herpesvirus infection), mmu05168 (Herpes simplex virus 1 infection), mmu05169 (Eps…					-4.25785	-4.21192	-3.99464		4.14144	4.17306	4.14992		9325.75	99.3818	31.2857	8.34361	9.05184	4009.38	2.46401e-33	7.87189e-30		0.1	0.17938	4.28312e-05	0.87831	0.999913	0.0213116	1.1305e-08		29.0405	30.0122	35.0528	10141.5	10366.3	10201.3
ENSMUSG00000031596	Slc7a2	protein_coding	solute carrier family 7 (cationic amino acid transporter, y+ system), member 2	The protein encoded by this gene is a cationic amino acid transporter and a member of the APC (amino acid-polyamine-organocation) family of transporters. The encoded membrane protein is responsible for the cellular uptake of arginine, lysine and ornithine. Three transcript variants encoding different isoforms have been found for this gene. [provided by RefSeq, Oct 2011]. [obtained from RefSeq Hum…	GO:0002537 (nitric oxide production involved in inflammatory response), GO:0006809 (nitric oxide biosynthetic process), GO:0006865 (amino acid transport), GO:0015807 (L-amino acid transport), GO:0042116 (macrophage activation), GO:0043030 (regulation of macrophage activation), GO:0050727 (regulation of inflammatory response), GO:0051649 (establishment of localization in cell), GO:0055085 (transme…					-3.97088	-3.79658	-3.55864		3.75019	3.79326	3.78266		8915.27	99.5774	96.3925	7.55664	9.55368	3718.93	7.49388e-33	1.66944e-29		0.1	0.17938	7.79222e-05	0.87831	0.999838	0.0213116	3.95089e-08		66.3782	75.0304	88.6631	14215.5	14646.3	14539.1
ENSMUSG00000035042	Ccl5	protein_coding	chemokine (C-C motif) ligand 5	This gene is one of several chemokine genes clustered on the q-arm of chromosome 17. Chemokines form a superfamily of secreted proteins involved in immunoregulatory and inflammatory processes. The superfamily is divided into four subfamilies based on the arrangement of the N-terminal cysteine residues of the mature peptide. This chemokine, a member of the CC subfamily, functions as a chemoattract…	mmu04060 (Cytokine-cytokine receptor interaction), mmu04061 (Viral protein interaction with cytokine and cytokine receptor), mmu04062 (Chemokine signaling pathway), mmu04620 (Toll-like receptor signaling pathway), mmu04621 (NOD-like receptor signaling pathway), mmu04623 (Cytosolic DNA-sensing pathway), mmu04668 (TNF signaling pathway), mmu05020 (Prion disease), mmu05142 (Chagas disease), mmu05163…					-4.61309	-5.96761	-6.69835		5.72176	5.7956	5.76169		8899.05	99.7887	3.85007	11.3646	10.5411	3707.65	7.83836e-33	1.66944e-29		0.1	0.17938	0.000217976	0.87831	0.999563	0.0213116	2.86006e-07		20.7432	7.50304	4.12386	28080.8	29555.5	28869
ENSMUSG00000060550	H2-Q7	protein_coding	histocompatibility 2, Q region locus 7		mmu04144 (Endocytosis), mmu04145 (Phagosome), mmu04218 (Cellular senescence), mmu04514 (Cell adhesion molecules), mmu04612 (Antigen processing and presentation), mmu04940 (Type I diabetes mellitus), mmu05163 (Human cytomegalovirus infection), mmu05165 (Human papillomavirus infection), mmu05166 (Human T-cell leukemia virus 1 infection), mmu05167 (Kaposi sarcoma-associated herpesvirus infection), m…					-5.02902	-4.99064	-4.54807		4.81401	4.90874	4.84498		8535.63	98.3723	52.3672	9.92527	7.97844	3458.74	2.18966e-32	3.99738e-29		0.0765225	0.17938	0.000378065	0.891133	0.999244	0.017133	8.57499e-07		4.14864	4.28745	6.1858	4727.7	5048.62	4830.29
ENSMUSG00000024610	Cd74	protein_coding	CD74 antigen (invariant polypeptide of major histocompatibility complex, class II antigen-associated)	The protein encoded by this gene associates with class II major histocompatibility complex (MHC) and is an important chaperone that regulates antigen presentation for immune response. It also serves as cell surface receptor for the cytokine macrophage migration inhibitory factor (MIF) which, when bound to the encoded protein, initiates survival pathways and cell proliferation. This protein also i…	mmu04612 (Antigen processing and presentation), mmu05152 (Tuberculosis), mmu05168 (Herpes simplex virus 1 infection), GO:0001516 (prostaglandin biosynthetic process), GO:0001934 (positive regulation of protein phosphorylation), GO:0001961 (positive regulation of cytokine-mediated signaling pathway), GO:0002250 (adaptive immune response), GO:0002286 (T cell activation involved in immune response),…					-3.09084	-3.07977	-3.21742		3.09739	3.15159	3.13905		8478.49	99.6557	19.2582	6.26292	9.93557	3420.28	2.58305e-32	4.1261e-29		0.1	0.17938	0.000128883	0.87831	0.999737	0.0213116	1.03378e-07		249.955	251.888	228.874	18298.6	18999.1	18834.7
ENSMUSG00000024164	C3	protein_coding	complement component 3	Complement component C3 plays a central role in the activation of complement system. Its activation is required for both classical and alternative complement activation pathways. A peptide (C3a) derived from the encoded protein has antimicrobial activity, so people with C3 deficiency are susceptible to bacterial infection. [provided by RefSeq, Nov 2014]. Publication Note: This RefSeq record inclu…	mmu04080 (Neuroactive ligand-receptor interaction), mmu04145 (Phagosome), mmu04610 (Complement and coagulation cascades), mmu04613 (Neutrophil extracellular trap formation), mmu04936 (Alcoholic liver disease), mmu05133 (Pertussis), mmu05134 (Legionellosis), mmu05140 (Leishmaniasis), mmu05142 (Chagas disease), mmu05150 (Staphylococcus aureus infection), mmu05152 (Tuberculosis), mmu05167 (Kaposi sa…					-3.99637	-3.62023	-3.9326		3.88245	3.93363	3.73312		8389.84	99.3192	45.7782	7.72266	8.91801	3360.99	3.3447e-32	4.7491e-29		0.1	0.17938	0.00169343	0.87831	0.996618	0.0213116	1.71332e-05		39.4121	51.4494	41.2386	9511.05	9854.52	8575.7
ENSMUSG00000073409	H2-Q6	protein_coding	histocompatibility 2, Q region locus 6		mmu04144 (Endocytosis), mmu04145 (Phagosome), mmu04218 (Cellular senescence), mmu04514 (Cell adhesion molecules), mmu04612 (Antigen processing and presentation), mmu04940 (Type I diabetes mellitus), mmu05163 (Human cytomegalovirus infection), mmu05165 (Human papillomavirus infection), mmu05166 (Human T-cell leukemia virus 1 infection), mmu05167 (Kaposi sarcoma-associated herpesvirus infection), m…					-4.86056	-5.57228	-4.3796		4.9258	4.95139	4.93525		8203.35	98.2236	40.5353	10.0544	7.89109	3237.71	5.80903e-32	7.42336e-29		0.0765225	0.17938	2.581e-05	0.891133	0.999946	0.017133	4.36809e-09		4.14864	2.14373	6.1858	4545.55	4626.89	4575.43
ENSMUSG00000027398	Il1b	protein_coding	interleukin 1 beta	The protein encoded by this gene is a member of the interleukin 1 cytokine family. This cytokine is produced by activated macrophages as a proprotein, which is proteolytically processed to its active form by caspase 1 (CASP1/ICE). This cytokine is an important mediator of the inflammatory response, and is involved in a variety of cellular activities, including cell proliferation, differentiation,…	mmu01523 (Antifolate resistance), mmu04010 (MAPK signaling pathway), mmu04060 (Cytokine-cytokine receptor interaction), mmu04064 (NF-kappa B signaling pathway), mmu04217 (Necroptosis), mmu04380 (Osteoclast differentiation), mmu04620 (Toll-like receptor signaling pathway), mmu04621 (NOD-like receptor signaling pathway), mmu04623 (Cytosolic DNA-sensing pathway), mmu04625 (C-type lectin receptor sig…					-5.05804	-4.39826	-5.56975		4.73723	5.17893	5.10989		8104.59	99.6635	8.85046	10.0247	9.9431	3173.23	7.81856e-32	9.08303e-29		0.1	0.17938	0.00813	0.87831	0.983934	0.0213116	0.000385084		16.5946	26.7966	11.3406	15632.2	21232.1	20239.9
ENSMUSG00000035692	Isg15	protein_coding	ISG15 ubiquitin-like modifier	The protein encoded by this gene is a ubiquitin-like protein that is conjugated to intracellular target proteins upon activation by interferon-alpha and interferon-beta. Several functions have been ascribed to the encoded protein, including chemotactic activity towards neutrophils, direction of ligated target proteins to intermediate filaments, cell-to-cell signaling, and antiviral activity durin…	mmu04622 (RIG-I-like receptor signaling pathway), mmu05165 (Human papillomavirus infection), mmu05169 (Epstein-Barr virus infection), mmu05171 (Coronavirus disease - COVID-19), GO:0007229 (integrin-mediated signaling pathway), GO:0009615 (response to virus), GO:0009617 (response to bacterium), GO:0019941 (modification-dependent protein catabolic process), GO:0030501 (positive regulation of bone m…					-4.50352	-4.46107	-4.22084		4.36689	4.51571	4.30283		7989.38	98.1141	5.79858	8.91731	7.84863	3098.72	1.11046e-31	1.18255e-28		0.1	0.17938	0.00196276	0.87831	0.996086	0.0213116	2.29538e-05		8.29728	8.5749	10.3097	4350.25	4823.09	4161.28
ENSMUSG00000024675	Ms4a4c	protein_coding	membrane-spanning 4-domains, subfamily A, member 4C		GO:0008150 (biological_process), GO:0005783 (endoplasmic reticulum), GO:0005794 (Golgi apparatus), GO:0005886 (plasma membrane), GO:0005887 (integral component of plasma membrane), GO:0044853 (plasma membrane raft), GO:0003674 (molecular_function)					-4.3861	-5.58621	-4.88145		4.83572	5.04056	4.97748		7946.4	98.2706	12.9275	10.0846	7.92124	3071.11	1.2673e-31	1.24575e-28		0.0765225	0.17938	0.00171407	0.891133	0.996579	0.017133	1.75311e-05		6.22296	2.14373	4.12386	4311.8	4969.74	4757.1
ENSMUSG00000024401	Tnf	protein_coding	tumor necrosis factor	This gene encodes a multifunctional proinflammatory cytokine that belongs to the tumor necrosis factor (TNF) superfamily. Members of this family are classified based on primary sequence, function, and structure. This protein is synthesized as a type-II transmembrane protein and is reported to be cleaved into products that exert distinct biological functions. It plays an important role in the inna…	mmu01523 (Antifolate resistance), mmu04010 (MAPK signaling pathway), mmu04060 (Cytokine-cytokine receptor interaction), mmu04061 (Viral protein interaction with cytokine and cytokine receptor), mmu04064 (NF-kappa B signaling pathway), mmu04071 (Sphingolipid signaling pathway), mmu04150 (mTOR signaling pathway), mmu04210 (Apoptosis), mmu04217 (Necroptosis), mmu04350 (TGF-beta signaling pathway), m…					-2.98663	-3.12492	-3.01583		2.98712	3.07144	3.06882		7809.68	99.3427	41.1535	6.09262	8.96835	2984.02	1.93781e-31	1.76881e-28		0.1	0.17938	0.000369393	0.87831	0.999257	0.0213116	8.28427e-07		145.202	131.839	142.273	9187.23	9740.24	9722.57
ENSMUSG00000027399	Il1a	protein_coding	interleukin 1 alpha	The protein encoded by this gene is a member of the interleukin 1 cytokine family. This cytokine is a pleiotropic cytokine involved in various immune responses, inflammatory processes, and hematopoiesis. This cytokine is produced by monocytes and macrophages as a proprotein, which is proteolytically processed and released in response to cell injury, and thus induces apoptosis. This gene and eight…	mmu04010 (MAPK signaling pathway), mmu04060 (Cytokine-cytokine receptor interaction), mmu04217 (Necroptosis), mmu04218 (Cellular senescence), mmu04380 (Osteoclast differentiation), mmu04640 (Hematopoietic cell lineage), mmu04932 (Non-alcoholic fatty liver disease), mmu04933 (AGE-RAGE signaling pathway in diabetic complications), mmu04940 (Type I diabetes mellitus), mmu05010 (Alzheimer disease), m…					-4.77414	-5.24994	-4.78194		4.6432	5.14041	5.02242		7763.05	99.2488	57.7275	10.0074	8.82156	2954.56	2.24334e-31	1.91118e-28		0.1	0.17938	0.00974567	0.87831	0.980788	0.0213116	0.000550106		9.33444	6.43118	9.2787	7065.23	9972.84	9189.61
ENSMUSG00000105504	Gbp5	protein_coding	guanylate binding protein 5		mmu04621 (NOD-like receptor signaling pathway), GO:0002376 (immune system process), GO:0006954 (inflammatory response), GO:0009617 (response to bacterium), GO:0032731 (positive regulation of interleukin-1 beta production), GO:0032741 (positive regulation of interleukin-18 production), GO:0034067 (protein localization to Golgi apparatus), GO:0045089 (positive regulation of innate immune response),…					-4.08179	-4.77861	-4.29677		4.25156	4.56383	4.34177		7705.63	98.6462	84.3806	8.84667	8.15967	2918.46	2.68962e-31	2.02291e-28		0.1	0.17938	0.00428856	0.87831	0.991476	0.0213116	0.000108679		14.5202	8.5749	12.3716	5004.96	6214.7	5327.96
ENSMUSG00000073421	H2-Ab1	protein_coding	histocompatibility 2, class II antigen A, beta 1		mmu04145 (Phagosome), mmu04514 (Cell adhesion molecules), mmu04612 (Antigen processing and presentation), mmu04640 (Hematopoietic cell lineage), mmu04658 (Th1 and Th2 cell differentiation), mmu04659 (Th17 cell differentiation), mmu04672 (Intestinal immune network for IgA production), mmu04940 (Type I diabetes mellitus), mmu05140 (Leishmaniasis), mmu05145 (Toxoplasmosis), mmu05150 (Staphylococcus …					-3.37347	-3.594	-3.19181		3.29	3.45708	3.4122		7705.46	99.1627	9.03827	6.78065	8.70254	2918.35	2.69109e-31	2.02291e-28		0.1	0.17938	0.00118142	0.87831	0.997629	0.0213116	8.42225e-06		72.6012	62.168	82.4773	7459.88	8375.94	8119.37
ENSMUSG00000045932	Ifit2	protein_coding	interferon-induced protein with tetratricopeptide repeats 2		GO:0002376 (immune system process), GO:0006915 (apoptotic process), GO:0009615 (response to virus), GO:0032091 (negative regulation of protein binding), GO:0035457 (cellular response to interferon-alpha), GO:0043065 (positive regulation of apoptotic process), GO:0045087 (innate immune response), GO:0051607 (defense response to virus), GO:0005737 (cytoplasm), GO:0005783 (endoplasmic reticulum), GO…					-4.58783	-4.09464	-3.66094		4.14228	4.16068	4.04045		7588.88	98.3097	66.6797	8.25884	7.94257	2845.63	3.90487e-31	2.77224e-28		0.1	0.17938	0.000654977	0.87831	0.998682	0.0213116	2.60487e-06		10.3716	15.0061	20.6193	4827.88	4889.84	4498.8
ENSMUSG00000018796	Acsl1	protein_coding	acyl-CoA synthetase long-chain family member 1	The protein encoded by this gene belongs to a family of acyl coenzyme A synthetase proteins, which convert long chain fatty acids to acyl CoA products via an ATP-dependent pathway. This enzyme is enriched in heart, liver and adipose tissue, where it functions in lipid synthesis and mitochondrial and peroxisomal beta-oxidation. In addition, it is expressed in monocytes and macrophages where it app…	mmu00061 (Fatty acid biosynthesis), mmu00071 (Fatty acid degradation), mmu01100 (Metabolic pathways), mmu01212 (Fatty acid metabolism), mmu03320 (PPAR signaling pathway), mmu04146 (Peroxisome), mmu04216 (Ferroptosis), mmu04714 (Thermogenesis), mmu04920 (Adipocytokine signaling pathway), GO:0000038 (very long-chain fatty acid metabolic process), GO:0001676 (long-chain fatty acid metabolic process)…					-2.71345	-2.75729	-2.88833		2.74293	2.76633	2.84981		7463.99	99.5618	48.8692	5.57602	9.50812	2768.61	5.85296e-31	3.93658e-28		0.1	0.17938	0.000529703	0.87831	0.998927	0.0213116	1.72716e-06		303.888	294.762	269.082	13385.7	13604.6	14415.1
ENSMUSG00000054203	Ifi205	protein_coding	interferon activated gene 205		GO:0002218 (activation of innate immune response), GO:0009617 (response to bacterium), GO:0032731 (positive regulation of interleukin-1 beta production), GO:0035458 (cellular response to interferon-beta), GO:0005634 (nucleus), GO:0005654 (nucleoplasm), GO:0005730 (nucleolus), GO:0005829 (cytosol), GO:0032991 (macromolecular complex), GO:0043231 (intracellular membrane-bounded organelle), GO:00036…					-5.74669	-4.37068	-5.15881		4.96793	5.25704	5.05121		7331.8	97.4411	71.7114	10.5101	7.59951	2688.08	9.04533e-31	5.77951e-28		0.0636026	0.17938	0.00366208	0.933257	0.992715	0.00653338	7.94206e-05		1.03716	4.28745	2.06193	3422.32	4181.9	3625.73
ENSMUSG00000026390	Marco	protein_coding	macrophage receptor with collagenous structure	The protein encoded by this gene is a member of the class A scavenger receptor family and is part of the innate antimicrobial immune system. The protein may bind both Gram-negative and Gram-positive bacteria via an extracellular, C-terminal, scavenger receptor cysteine-rich (SRCR) domain. In addition to short cytoplasmic and transmembrane domains, there is an extracellular spacer domain and a lon…	mmu04145 (Phagosome), GO:0002376 (immune system process), GO:0006897 (endocytosis), GO:0043277 (apoptotic cell clearance), GO:0045087 (innate immune response), GO:0005581 (collagen trimer), GO:0005622 (intracellular), GO:0005886 (plasma membrane), GO:0016020 (membrane), GO:0016021 (integral component of membrane), GO:0001664 (G-protein coupled receptor binding), GO:0005044 (scavenger receptor act…					-4.53961	-6.15988	-6.15988		5.52876	5.5809	5.7497		7143.56	97.222	22.717	12.0647	7.51174	2575.16	1.7027e-30	1.03613e-27		0.0636026	0.17938	0.0022034	0.933257	0.995607	0.00653338	2.89056e-05		2.07432	0	0	3299.87	3421.37	3846.15
ENSMUSG00000029561	Oasl2	protein_coding	2'-5' oligoadenylate synthetase-like 2		mmu05165 (Human papillomavirus infection), GO:0002376 (immune system process), GO:0006164 (purine nucleotide biosynthetic process), GO:0009615 (response to virus), GO:0045071 (negative regulation of viral genome replication), GO:0045087 (innate immune response), GO:0051607 (defense response to virus), GO:0060700 (regulation of ribonuclease activity), GO:0070106 (interleukin-27-mediated signaling …					-3.19281	-2.98252	-3.17269		3.05919	3.15453	3.1343		7075.81	97.9263	31.2153	6.2536	7.75139	2535.03	2.14616e-30	1.24663e-27		0.1	0.17938	0.000402927	0.87831	0.999184	0.0213116	9.98398e-07		50.8208	58.9524	51.5483	3948.52	4218.31	4159.56
ENSMUSG00000074896	Ifit3	protein_coding	interferon-induced protein with tetratricopeptide repeats 3		GO:0002376 (immune system process), GO:0008285 (negative regulation of cell proliferation), GO:0009615 (response to virus), GO:0009617 (response to bacterium), GO:0035457 (cellular response to interferon-alpha), GO:0035458 (cellular response to interferon-beta), GO:0035634 (response to stilbenoid), GO:0043066 (negative regulation of apoptotic process), GO:0045087 (innate immune response), GO:0051…					-3.81013	-4.22952	-5.70306		4.56726	4.68745	4.48799		6891.19	97.5585	48.7675	9.1448	7.63115	2427.04	4.07518e-30	2.2642e-27		0.1	0.17938	0.00163447	0.87831	0.996731	0.0213116	1.60143e-05		10.3716	7.50304	2.06193	3780.54	4109.08	3578.38
ENSMUSG00000075010	AW112010	lncRNA	expressed sequence AW112010		GO:0008150 (biological_process), GO:0005575 (cellular_component), GO:0003674 (molecular_function)					-4.40077	-4.85079	-3.75387		4.20668	4.47758	4.32117		6869.18	96.7994	5.64207	8.76473	7.32488	2414.3	4.40367e-30	2.34477e-27		0.1	0.17938	0.00299692	0.87831	0.994027	0.0213116	5.34079e-05		6.22296	4.28745	10.3097	2816.18	3398.11	3048.85
ENSMUSG00000036594	H2-Aa	protein_coding	histocompatibility 2, class II antigen A, alpha		mmu04145 (Phagosome), mmu04514 (Cell adhesion molecules), mmu04612 (Antigen processing and presentation), mmu04640 (Hematopoietic cell lineage), mmu04658 (Th1 and Th2 cell differentiation), mmu04659 (Th17 cell differentiation), mmu04672 (Intestinal immune network for IgA production), mmu04940 (Type I diabetes mellitus), mmu05140 (Leishmaniasis), mmu05145 (Toxoplasmosis), mmu05150 (Staphylococcus …					-2.82525	-2.81268	-3.01443		2.82186	2.93508	2.89542		6838.59	98.2863	37.1625	5.78147	7.92491	2396.64	4.90635e-30	2.50793e-27		0.1	0.17938	0.000534016	0.87831	0.998916	0.0213116	1.76201e-06		87.1214	87.8927	76.2915	4415.01	4775.56	4646.03
ENSMUSG00000020638	Cmpk2	protein_coding	cytidine monophosphate (UMP-CMP) kinase 2, mitochondrial	This gene encodes one of the enzymes in the nucleotide synthesis salvage pathway that may participate in terminal differentiation of monocytic cells. Multiple transcript variants encoding different isoforms have been found for this gene. [provided by RefSeq, Feb 2012]. [obtained from RefSeq Human]	mmu00240 (Pyrimidine metabolism), mmu01100 (Metabolic pathways), mmu01232 (Nucleotide metabolism), mmu01240 (Biosynthesis of cofactors), GO:0006165 (nucleoside diphosphate phosphorylation), GO:0006221 (pyrimidine nucleotide biosynthetic process), GO:0006227 (dUDP biosynthetic process), GO:0006233 (dTDP biosynthetic process), GO:0006235 (dTTP biosynthetic process), GO:0009142 (nucleoside triphosph…					-3.70792	-3.32711	-3.48459		3.5474	3.63073	3.3415		6794.56	97.2924	52.8054	7.05737	7.53217	2371.32	5.73691e-30	2.81969e-27		0.1	0.17938	0.00343455	0.87831	0.99316	0.0213116	7.00176e-05		22.8175	30.0122	26.8051	3637.86	3854.22	3153.9
ENSMUSG00000006818	Sod2	protein_coding	superoxide dismutase 2, mitochondrial	This gene is a member of the iron/manganese superoxide dismutase family. It encodes a mitochondrial protein that forms a homotetramer and binds one manganese ion per subunit. This protein binds to the superoxide byproducts of oxidative phosphorylation and converts them to hydrogen peroxide and diatomic oxygen. Mutations in this gene have been associated with idiopathic cardiomyopathy (IDC), prema…	mmu04068 (FoxO signaling pathway), mmu04146 (Peroxisome), mmu04211 (Longevity regulating pathway), mmu04213 (Longevity regulating pathway - multiple species), mmu05016 (Huntington disease), mmu05208 (Chemical carcinogenesis - reactive oxygen species), mmu05417 (Lipid and atherosclerosis), GO:0000302 (response to reactive oxygen species), GO:0000303 (response to superoxide), GO:0001836 (release of…					-2.48959	-2.48578	-2.50995		2.38955	2.54051	2.55526		6775.32	99.4992	48.3606	4.99537	9.34064	2360.29	6.14444e-30	2.90814e-27		0.1	0.17938	0.00138028	0.87831	0.997245	0.0213116	1.13783e-05		382.712	383.727	377.334	11291	12536.6	12665.5
ENSMUSG00000029417	Cxcl9	protein_coding	chemokine (C-X-C motif) ligand 9	This antimicrobial gene encodes a protein thought to be involved in T cell trafficking. The encoded protein binds to C-X-C motif chemokine 3 and is a chemoattractant for lymphocytes but not for neutrophils. [provided by RefSeq, Sep 2014]. Publication Note: This RefSeq record includes a subset of the publications that are available for this gene. Please see the Gene record to access additional pub…	mmu04060 (Cytokine-cytokine receptor interaction), mmu04061 (Viral protein interaction with cytokine and cytokine receptor), mmu04062 (Chemokine signaling pathway), mmu04620 (Toll-like receptor signaling pathway), GO:0006935 (chemotaxis), GO:0006952 (defense response), GO:0006954 (inflammatory response), GO:0006955 (immune response), GO:0007189 (adenylate cyclase-activating G-protein coupled rece…					-6.63087	-4.2283	-4.27364		4.93841	5.14819	5.04622		6670.3	96.9638	44.401	10.1336	7.40759	2300.48	8.96511e-30	4.09161e-27		0.0636026	0.17938	0.00175439	0.933257	0.996497	0.00653338	1.83876e-05		0	4.28745	4.12386	3037.79	3513.4	3273.58
ENSMUSG00000026875	Traf1	protein_coding	TNF receptor-associated factor 1	The protein encoded by this gene is a member of the TNF receptor (TNFR) associated factor (TRAF) protein family. TRAF proteins associate with, and mediate the signal transduction from various receptors of the TNFR superfamily. This protein and TRAF2 form a heterodimeric complex, which is required for TNF-alpha-mediated activation of MAPK8/JNK and NF-kappaB. The protein complex formed by this prot…	mmu04064 (NF-kappa B signaling pathway), mmu04210 (Apoptosis), mmu04668 (TNF signaling pathway), mmu05200 (Pathways in cancer), mmu05202 (Transcriptional misregulation in cancer), mmu05203 (Viral carcinogenesis), mmu05222 (Small cell lung cancer), GO:0006915 (apoptotic process), GO:0007165 (signal transduction), GO:0033209 (tumor necrosis factor-mediated signaling pathway), GO:0042981 (regulation…					-4.23463	-3.26955	-4.24234		3.92486	3.96731	3.85435		6560.84	96.0873	50.3561	7.86997	7.10322	2238.85	1.33693e-29	5.89127e-27		0.1	0.17938	0.00050627	0.87831	0.998957	0.0213116	1.63101e-06		8.29728	17.1498	8.24773	2657.3	2736.69	2530.52
ENSMUSG00000000982	Ccl3	protein_coding	chemokine (C-C motif) ligand 3	This locus represents a small inducible cytokine. The encoded protein, also known as macrophage inflammatory protein 1 alpha, plays a role in inflammatory responses through binding to the receptors CCR1, CCR4 and CCR5. Polymorphisms at this locus may be associated with both resistance and susceptibility to infection by human immunodeficiency virus type 1.[provided by RefSeq, Sep 2010]. Publicatio…	mmu04060 (Cytokine-cytokine receptor interaction), mmu04061 (Viral protein interaction with cytokine and cytokine receptor), mmu04062 (Chemokine signaling pathway), mmu04620 (Toll-like receptor signaling pathway), mmu05142 (Chagas disease), mmu05163 (Human cytomegalovirus infection), mmu05323 (Rheumatoid arthritis), mmu05417 (Lipid and atherosclerosis), GO:0002548 (monocyte chemotaxis), GO:000693…					-2.95004	-2.69563	-3.12725		2.795	3.07927	2.89864		6535.9	99.194	7.33234	5.85259	8.76974	2224.9	1.46567e-29	6.24327e-27		0.1	0.17938	0.00347589	0.87831	0.993043	0.0213116	7.24354e-05		140.017	167.211	123.716	7562.09	9209.28	8125.39
ENSMUSG00000041827	Oasl1	protein_coding	2'-5' oligoadenylate synthetase-like 1		mmu05165 (Human papillomavirus infection), GO:0002376 (immune system process), GO:0009615 (response to virus), GO:0045071 (negative regulation of viral genome replication), GO:0045087 (innate immune response), GO:0051607 (defense response to virus), GO:0060700 (regulation of ribonuclease activity), GO:0070106 (interleukin-27-mediated signaling pathway), GO:1900246 (positive regulation of RIG-I si…					-5.8081	-5.8081	-4.19366		5.3581	5.20887	5.24289		6472.07	95.1326	24.6185	11.3609	6.81054	2189.39	1.8571e-29	7.65544e-27		0.0636026	0.17938	0.00100217	0.933257	0.997996	0.00653338	6.01751e-06		0	0	2.06193	2297.06	2071.23	2120.68
ENSMUSG00000028270	Gbp2	protein_coding	guanylate binding protein 2	This gene belongs to the guanine-binding protein (GBP) family, which includes interferon-induced proteins that can bind to guanine nucleotides (GMP, GDP and GTP). The encoded protein is a GTPase which hydrolyzes GTP, predominantly to GDP. The protein may play a role as a marker of squamous cell carcinomas. [provided by RefSeq, Jul 2013]. Publication Note: This RefSeq record includes a subset of t…	mmu04621 (NOD-like receptor signaling pathway), GO:0002376 (immune system process), GO:0009617 (response to bacterium), GO:0035458 (cellular response to interferon-beta), GO:0042832 (defense response to protozoan), GO:0044406 (adhesion of symbiont to host), GO:0050830 (defense response to Gram-positive bacterium), GO:0071222 (cellular response to lipopolysaccharide), GO:0071346 (cellular response…					-3.98873	-5.44246	-3.41078		4.23242	4.37551	4.23404		6432.27	98.1454	46.4903	8.42409	7.85887	2167.36	2.15479e-29	8.60502e-27		0.1	0.17938	0.00110918	0.87831	0.997761	0.0213116	7.51476e-06		13.4831	4.28745	20.6193	4320.9	4771.51	4325.74
ENSMUSG00000026981	Il1rn	protein_coding	interleukin 1 receptor antagonist	The protein encoded by this gene is a member of the interleukin 1 cytokine family. This protein inhibits the activities of interleukin 1, alpha (IL1A) and interleukin 1, beta (IL1B), and modulates a variety of interleukin 1 related immune and inflammatory responses. This gene and five other closely related cytokine genes form a gene cluster spanning approximately 400 kb on chromosome 2. A polymor…	mmu04060 (Cytokine-cytokine receptor interaction), GO:0001660 (fever generation), GO:0002437 (inflammatory response to antigenic stimulus), GO:0006629 (lipid metabolic process), GO:0006953 (acute-phase response), GO:0006954 (inflammatory response), GO:0006955 (immune response), GO:0007613 (memory), GO:0014050 (negative regulation of glutamate secretion), GO:0019233 (sensory perception of pain), G…					-3.48282	-2.8817	-2.85572		3.03373	3.15283	3.03367		6340.29	98.2549	36.7243	6.14033	7.91109	2116.83	3.04834e-29	1.18045e-26		0.1	0.17938	0.000762229	0.87831	0.998395	0.0213116	3.86313e-06		47.7093	72.8867	74.2296	4458.52	4842.31	4458.33
ENSMUSG00000043263	Ifi209	protein_coding	interferon activated gene 209	The protein encoded by this gene belongs to the HIN-200 family of interferon-inducible proteins that share a 200-amino acid signature motif at their C-termini. HIN200 proteins are primarily nuclear and are involved in transcriptional regulation of genes important for cell cycle control, differentiation, and apoptosis. Downregulation of this gene is associated with breast cancer. This protein acts…	GO:0002218 (activation of innate immune response), GO:0035458 (cellular response to interferon-beta), GO:0005634 (nucleus), GO:0003690 (double-stranded DNA binding)					-3.28619	-2.93274	-3.05051		2.92705	3.1261	3.21628		6288.27	97.0107	73.3391	6.20655	7.42839	2088.48	3.7166e-29	1.39689e-26		0.1	0.17938	0.0034443	0.87831	0.99313	0.0213116	7.06335e-05		38.3749	49.3057	45.3625	2920.4	3352.6	3568.9
ENSMUSG00000004296	Il12b	protein_coding	interleukin 12b	This gene encodes the beta subunit p40 of the Interleukin 12 (IL-12) family of cytokines. Members of the IL-12 family form heterodimers consisting of heavy and light subunits linked by disulfide bonds. The product of this gene, p40, is a subunit of interleukins IL-12 and IL-23. [provided by RefSeq, Dec 2014]. Sequence Note: This RefSeq record was created from transcript and genomic sequence data …	mmu04060 (Cytokine-cytokine receptor interaction), mmu04620 (Toll-like receptor signaling pathway), mmu04622 (RIG-I-like receptor signaling pathway), mmu04625 (C-type lectin receptor signaling pathway), mmu04630 (JAK-STAT signaling pathway), mmu04658 (Th1 and Th2 cell differentiation), mmu04936 (Alcoholic liver disease), mmu04940 (Type I diabetes mellitus), mmu05133 (Pertussis), mmu05134 (Legione…					-7.19698	-3.64625	-5.58254		5.29508	5.6724	5.45829		6196.06	98.9436	55.1452	10.5719	8.40809	2038.62	5.30119e-29	1.93554e-26		0.0765225	0.17938	0.00576678	0.891133	0.988561	0.017133	0.000195517		0	10.7186	2.06193	5759.86	7481.91	6449.86
ENSMUSG00000046718	Bst2	protein_coding	bone marrow stromal cell antigen 2	Bone marrow stromal cells are involved in the growth and development of B-cells. The specific function of the protein encoded by the bone marrow stromal cell antigen 2 is undetermined; however, this protein may play a role in pre-B-cell growth and in rheumatoid arthritis. [provided by RefSeq, Jul 2008]. Publication Note: This RefSeq record includes a subset of the publications that are available …	mmu03250 (Viral life cycle - HIV-1), mmu05168 (Herpes simplex virus 1 infection), mmu05170 (Human immunodeficiency virus 1 infection), GO:0002376 (immune system process), GO:0002737 (negative regulation of plasmacytoid dendritic cell cytokine production), GO:0009615 (response to virus), GO:0030308 (negative regulation of cell growth), GO:0030336 (negative regulation of cell migration), GO:0032956…					-2.30419	-2.30402	-2.29234		2.24434	2.35132	2.30489		6188.21	99.061	3.88137	4.60516	8.57114	2034.39	5.46517e-29	1.93998e-26		0.1	0.17938	0.000498205	0.87831	0.999004	0.0213116	1.48756e-06		289.368	289.403	291.763	6794.04	7317.06	7085.29
ENSMUSG00000034459	Ifit1	protein_coding	interferon-induced protein with tetratricopeptide repeats 1	This gene encodes a protein containing tetratricopeptide repeats that was originally identified as induced upon treatment with interferon. The encoded protein may inhibit viral replication and translational initiation. This gene is located in a cluster on chromosome 10 with five other closely related genes. There is a pseudogene for this gene on chromosome 13. Alternatively spliced transcript var…	mmu05160 (Hepatitis C), GO:0002376 (immune system process), GO:0009615 (response to virus), GO:0009617 (response to bacterium), GO:0035457 (cellular response to interferon-alpha), GO:0035458 (cellular response to interferon-beta), GO:0045087 (innate immune response), GO:0051607 (defense response to virus), GO:0005737 (cytoplasm), GO:0005829 (cytosol), GO:0003723 (RNA binding), GO:0005515 (protein…					-6.11246	-3.55085	-4.23324		4.4782	4.82173	4.59663		6176.28	98.5445	76.4457	9.06493	8.10175	2027.99	5.72436e-29	1.97707e-26		0.1	0.17938	0.0050084	0.87831	0.990047	0.0213116	0.000148097		2.07432	17.1498	10.3097	4739.84	6014.45	5145.42
ENSMUSG00000027514	Zbp1	protein_coding	Z-DNA binding protein 1	This gene encodes a Z-DNA binding protein. The encoded protein plays a role in the innate immune response by binding to foreign DNA and inducing type-I interferon production. Alternatively spliced transcript variants encoding multiple isoforms have been observed for this gene. [provided by RefSeq, Dec 2011]. [obtained from RefSeq Human]	mmu04217 (Necroptosis), mmu04623 (Cytosolic DNA-sensing pathway), GO:0002218 (activation of innate immune response), GO:0002376 (immune system process), GO:0006915 (apoptotic process), GO:0012501 (programmed cell death), GO:0016032 (viral process), GO:0043065 (positive regulation of apoptotic process), GO:0045087 (innate immune response), GO:0050727 (regulation of inflammatory response), GO:00507…					-3.34986	-4.20536	-5.48451		4.22989	4.41467	4.39517		6136.78	96.3299	59.6839	8.61956	7.18094	2006.83	6.67784e-29	2.24569e-26		0.1	0.17938	0.00157907	0.87831	0.996826	0.0213116	1.50996e-05		12.4459	6.43118	2.06193	2571.29	2922.78	2883.54
ENSMUSG00000000204	Slfn4	protein_coding	schlafen 4	The protein encoded by this gene belongs to the Schlafen family. All members of this family contain a Schlafen box domain that lies near an AAA domain. This protein belongs to the group 2 subset of Schlafen proteins, which are defined by a molecular weight between 58 kDa and 68 kDa and by the presence of a SWADL domain that contains the sequence Ser-Trp-Ala-Asp-Leu. In malignant melanoma cells, g…	GO:0009617 (response to bacterium), GO:0005575 (cellular_component), GO:0003674 (molecular_function)					-4.20728	-4.59447	-4.6325		4.67629	4.35803	4.39993		6094.89	93.4737	85.304	9.3713	6.46604	1984.5	7.8711e-29	2.5791e-26		0.0636026	0.17938	0.00506035	0.933257	0.989955	0.00653338	0.000150854		3.11148	2.14373	2.06193	1940.86	1556.46	1602.35
ENSMUSG00000052270	Fpr2	protein_coding	formyl peptide receptor 2		mmu04080 (Neuroactive ligand-receptor interaction), mmu04613 (Neutrophil extracellular trap formation), mmu05150 (Staphylococcus aureus infection), GO:0002430 (complement receptor mediated signaling pathway), GO:0006935 (chemotaxis), GO:0006954 (inflammatory response), GO:0007165 (signal transduction), GO:0007186 (G-protein coupled receptor signaling pathway), GO:0007200 (phospholipase C-activati…					-5.68394	-5.68394	-5.68394		5.51741	5.78714	5.74725		6793.47	96.0795	16.8167	14.3737	7.10246	2476.42	1.01428e-28	3.23387e-26		0.0636026	0.17938	0.00319285	0.933257	0.993645	0.00653338	6.04568e-05		0	0	0	2353.73	2837.83	2760.41
ENSMUSG00000045551	Fpr1	protein_coding	formyl peptide receptor 1	This gene encodes a G protein-coupled receptor of mammalian phagocytic cells that is a member of the G-protein coupled receptor 1 family. The protein mediates the response of phagocytic cells to invasion of the host by microorganisms and is important in host defense and inflammation.[provided by RefSeq, Jul 2010]. [obtained from RefSeq Human]	mmu04015 (Rap1 signaling pathway), mmu04080 (Neuroactive ligand-receptor interaction), mmu04613 (Neutrophil extracellular trap formation), mmu05150 (Staphylococcus aureus infection), GO:0002430 (complement receptor mediated signaling pathway), GO:0006935 (chemotaxis), GO:0006954 (inflammatory response), GO:0007165 (signal transduction), GO:0007186 (G-protein coupled receptor signaling pathway), G…					-6.12683	-3.72426	-4.51239		4.6968	4.82754	4.83915		6025.07	94.3266	31.0196	9.76639	6.64925	1947.52	1.03755e-28	3.23387e-26		0.0636026	0.17938	0.000966569	0.933257	0.99806	0.00653338	5.63918e-06		0	4.28745	2.06193	1811.34	1983.24	1999.28
ENSMUSG00000046245	Pilra	protein_coding	paired immunoglobin-like type 2 receptor alpha	Cell signaling pathways rely on a dynamic interaction between activating and inhibiting processes. SHP-1-mediated dephosphorylation of protein tyrosine residues is central to the regulation of several cell signaling pathways. Two types of inhibitory receptor superfamily members are immunoreceptor tyrosine-based inhibitory motif (ITIM)-bearing receptors and their non-ITIM-bearing, activating count…	mmu03266 (Virion - Herpesvirus), mmu05168 (Herpes simplex virus 1 infection), GO:0007165 (signal transduction), GO:0016020 (membrane), GO:0016021 (integral component of membrane), GO:0005515 (protein binding), GO:0042288 (MHC class I protein binding), R-MMU-1280218 (Mus musculus: Adaptive Immune System), R-MMU-168256 (Mus musculus: Immune System), R-MMU-198933 (Mus musculus: Immunoregulatory inte…					-3.02994	-3.65367	-3.03827		3.13574	3.27281	3.31333		5981.26	95.2031	19.6729	6.50298	6.82465	1924.46	1.23584e-28	3.76019e-26		0.1	0.17938	0.00135151	0.87831	0.997254	0.0213116	1.12975e-05		26.9661	17.1498	26.8051	2006.64	2206.75	2269.63
ENSMUSG00000026822	Lcn2	protein_coding	lipocalin 2		mmu04657 (IL-17 signaling pathway), GO:0002376 (immune system process), GO:0006811 (ion transport), GO:0006915 (apoptotic process), GO:0007614 (short-term memory), GO:0007616 (long-term memory), GO:0009410 (response to xenobiotic stimulus), GO:0009615 (response to virus), GO:0009617 (response to bacterium), GO:0009635 (response to herbicide), GO:0010595 (positive regulation of endothelial cell mi…					-6.86825	-3.31752	-6.86825		5.57012	5.76571	5.7182		5862.27	98.8027	13.0683	10.7013	8.28302	1862.43	1.99902e-28	5.9408e-26		0.0765225	0.17938	0.0016083	0.891133	0.996784	0.017133	1.54977e-05		0	10.7186	0	5549.38	6355.27	6149.36
ENSMUSG00000030107	Usp18	protein_coding	ubiquitin specific peptidase 18	The protein encoded by this gene belongs to the ubiquitin-specific proteases (UBP) family of enzymes that cleave ubiquitin from ubiquitinated protein substrates. It is highly expressed in liver and thymus, and is localized to the nucleus. This protein efficiently cleaves only ISG15 (a ubiquitin-like protein) fusions, and deletion of this gene in mice results in a massive increase of ISG15 conjuga…	GO:0006508 (proteolysis), GO:0006511 (ubiquitin-dependent protein catabolic process), GO:0009617 (response to bacterium), GO:0016579 (protein deubiquitination), GO:0035634 (response to stilbenoid), GO:0005634 (nucleus), GO:0005829 (cytosol), GO:0043231 (intracellular membrane-bounded organelle), GO:0004197 (cysteine-type endopeptidase activity), GO:0004843 (ubiquitin-specific protease activity), …					-3.54225	-3.49888	-6.02745		4.36033	4.43985	4.26839		5832.34	96.2282	11.6989	8.50925	7.14064	1846.96	2.25922e-28	6.5615e-26		0.1	0.17938	0.00116473	0.87831	0.997645	0.0213116	8.31216e-06		10.3716	10.7186	1.03097	2720.04	2874.23	2552.05
ENSMUSG00000028037	Ifi44	protein_coding	interferon-induced protein 44		GO:0006955 (immune response), GO:0009617 (response to bacterium), GO:0005737 (cytoplasm), GO:0003674 (molecular_function)					-5.5141	-5.5141	-5.5141		5.37258	5.59756	5.57217		6506.24	94.8275	57.884	14.0326	6.76275	2306.14	2.70067e-28	7.54831e-26		0.0636026	0.17938	0.00230756	0.933257	0.995401	0.00653338	3.16806e-05		0	0	0	1892.29	2211.81	2173.2
ENSMUSG00000020641	Rsad2	protein_coding	radical S-adenosyl methionine domain containing 2		mmu05160 (Hepatitis C), mmu05164 (Influenza A), GO:0001503 (ossification), GO:0002376 (immune system process), GO:0009615 (response to virus), GO:0030278 (regulation of ossification), GO:0034157 (positive regulation of toll-like receptor 7 signaling pathway), GO:0034165 (positive regulation of toll-like receptor 9 signaling pathway), GO:0035710 (CD4-positive, alpha-beta T cell activation), GO:004…					-4.74245	-3.21916	-3.66962		3.97595	4.01338	3.6419		5787.46	97.3629	79.6463	7.70966	7.58032	1823.87	2.71713e-28	7.54831e-26		0.1	0.17938	0.0061369	0.87831	0.98781	0.0213116	0.000222		8.29728	25.7247	18.5574	3915.12	4018.06	3105.68
ENSMUSG00000030208	Emp1	protein_coding	epithelial membrane protein 1		GO:0008219 (cell death), GO:0032060 (bleb assembly), GO:0005886 (plasma membrane), GO:0016020 (membrane), GO:0016021 (integral component of membrane)					3.04304	3.16702	3.10239		-2.9285	-3.23432	-3.14963		5715.8	91.6504	70.655	-6.27343	6.18199	1787.26	3.65821e-28	9.94644e-26		0.1	0.17938	0.0006244	-0.87831	-0.998733	0.0213116	2.40502e-06		1331.71	1451.3	1387.68	20.2384	16.1815	17.2203
ENSMUSG00000037405	Icam1	protein_coding	intercellular adhesion molecule 1	This gene encodes a cell surface glycoprotein which is typically expressed on endothelial cells and cells of the immune system. It binds to integrins of type CD11a / CD18, or CD11b / CD18 and is also exploited by Rhinovirus as a receptor. [provided by RefSeq, Jul 2008]. Publication Note: This RefSeq record includes a subset of the publications that are available for this gene. Please see the Gene…	mmu04064 (NF-kappa B signaling pathway), mmu04514 (Cell adhesion molecules), mmu04650 (Natural killer cell mediated cytotoxicity), mmu04668 (TNF signaling pathway), mmu04670 (Leukocyte transendothelial migration), mmu04933 (AGE-RAGE signaling pathway in diabetic complications), mmu05143 (African trypanosomiasis), mmu05144 (Malaria), mmu05150 (Staphylococcus aureus infection), mmu05164 (Influenza …					-2.4767	-2.29007	-2.20143		2.35474	2.29466	2.31879		5687.55	97.9028	69.8333	4.6488	7.74442	1772.92	4.1172e-28	1.09612e-25		0.1	0.17938	0.000100849	0.87831	0.999671	0.0213116	1.62767e-07		142.091	161.851	172.171	4072.98	3906.81	3972.72
ENSMUSG00000078920	Ifi47	protein_coding	interferon gamma inducible protein 47		mmu04668 (TNF signaling pathway), GO:0006952 (defense response), GO:0035458 (cellular response to interferon-beta), GO:0005783 (endoplasmic reticulum), GO:0005789 (endoplasmic reticulum membrane), GO:0003924 (GTPase activity)					-3.09088	-2.75491	-3.21037		2.87131	3.07978	3.10507		5657.55	94.4518	30.7301	6.07378	6.67162	1757.73	4.6706e-28	1.21807e-25		0.1	0.17938	0.00255126	0.87831	0.994875	0.0213116	3.93343e-05		26.9661	34.2996	24.7432	1742.53	2013.58	2049.21
ENSMUSG00000079339	Ifit1bl1	protein_coding	interferon induced protein with tetratricpeptide repeats 1B like 1		mmu05160 (Hepatitis C), GO:0051607 (defense response to virus), GO:0005737 (cytoplasm), GO:0005829 (cytosol), GO:0003723 (RNA binding)					-5.4245	-5.4245	-5.4245		5.37968	5.55538	5.33844		6315.28	94.0214	65.052	13.8524	6.58346	2195.81	5.29611e-28	1.35358e-25		0.0636026	0.17938	0.0022012	0.933257	0.995612	0.00653338	2.88387e-05		0	0	0	1787.05	2018.64	1736.67
ENSMUSG00000050737	Ptges	protein_coding	prostaglandin E synthase	The protein encoded by this gene is a glutathione-dependent prostaglandin E synthase. The expression of this gene has been shown to be induced by proinflammatory cytokine interleukin 1 beta (IL1B). Its expression can also be induced by tumor suppressor protein TP53, and may be involved in TP53 induced apoptosis. Knockout studies in mice suggest that this gene may contribute to the pathogenesis of…	mmu00590 (Arachidonic acid metabolism), mmu01100 (Metabolic pathways), GO:0001516 (prostaglandin biosynthetic process), GO:0006629 (lipid metabolic process), GO:0006631 (fatty acid metabolic process), GO:0006633 (fatty acid biosynthetic process), GO:0006693 (prostaglandin metabolic process), GO:0008283 (cell proliferation), GO:0008285 (negative regulation of cell proliferation), GO:0019233 (senso…					-4.46618	-2.83157	-3.735		3.68504	3.60357	3.74414		5606.89	96.0717	31.4422	7.28426	7.1007	1732.22	5.78691e-28	1.45002e-25		0.1	0.17938	0.000750963	0.87831	0.99839	0.0213116	3.88703e-06		8.29728	27.8684	14.4335	2642.13	2497	2752.66
ENSMUSG00000039899	Fgl2	protein_coding	fibrinogen-like protein 2	The protein encoded by this gene is a secreted protein that is similar to the beta- and gamma-chains of fibrinogen. The carboxyl-terminus of the encoded protein consists of the fibrinogen-related domains (FRED). The encoded protein forms a tetrameric complex which is stabilized by interchain disulfide bonds. This protein may play a role in physiologic functions at mucosal sites. [provided by RefS…	GO:0002291 (T cell activation via T cell receptor contact with antigen bound to MHC molecule on antigen presenting cell), GO:0002381 (immunoglobulin production involved in immunoglobulin mediated immune response), GO:0002605 (negative regulation of dendritic cell antigen processing and presentation), GO:0002617 (negative regulation of macrophage antigen processing and presentation), GO:0019835 (c…					-2.66743	-2.33441	-2.49067		2.40883	2.53492	2.54875		5592.75	96.3377	91.713	5.00565	7.18151	1725.13	6.14555e-28	1.51027e-25		0.1	0.17938	0.000936265	0.87831	0.998029	0.0213116	5.82601e-06		74.6755	94.3239	84.5392	2552.07	2785.24	2812.07
ENSMUSG00000030560	Ctsc	protein_coding	cathepsin C	The protein encoded by this gene, a member of the peptidase C1 family, is a lysosomal cysteine proteinase that appears to be a central coordinator for activation of many serine proteinases in immune/inflammatory cells. It is composed of a dimer of disulfide-linked heavy and light chains, both produced from a single protein precursor, and a residual portion of the propeptide acts as an intramolecu…	mmu04142 (Lysosome), mmu04210 (Apoptosis), GO:0001913 (T cell mediated cytotoxicity), GO:0006508 (proteolysis), GO:0010033 (response to organic substance), GO:0031642 (negative regulation of myelination), GO:0051603 (proteolysis involved in cellular protein catabolic process), GO:1903052 (positive regulation of proteolysis involved in cellular protein catabolic process), GO:1903980 (NA), GO:20012…					-2.15062	-2.06227	-1.93644		1.98586	2.06787	2.0956		5525.11	99.4209	41.8734	4.09962	9.08637	1691.37	8.20981e-28	1.97949e-25		0.1	0.17938	0.000501768	0.87831	0.998832	0.0213116	2.04685e-06		539.323	573.446	625.796	9501.94	10057.8	10253
ENSMUSG00000024679	Ms4a6d	protein_coding	membrane-spanning 4-domains, subfamily A, member 6D		GO:0007166 (cell surface receptor signaling pathway), GO:0005802 (trans-Golgi network), GO:0005886 (plasma membrane), GO:0016020 (membrane), GO:0016021 (integral component of membrane), GO:0003674 (molecular_function)					-2.17375	-2.10836	-1.94903		1.96473	2.15883	2.10759		5501.61	99.5305	8.154	4.15488	9.42737	1679.72	9.08534e-28	2.15003e-25		0.1	0.17938	0.00169095	0.87831	0.996474	0.0213116	1.86305e-05		660.671	691.351	772.194	11652.3	13330.5	12865.3
ENSMUSG00000021322	Aoah	protein_coding	acyloxyacyl hydrolase	This genes encodes an enzyme that catalyzes the hydrolysis of acyloxylacyl-linked fatty acyl chains from bacterial lipopolysaccharides. The encoded protein modulates host inflammatory response to gram-negative bacteria. The proprotein is further cleaved into a large and small chain that interact in a heterodimer. Alternative splicing results in multiple transcript variants for this gene. [provide…	GO:0006629 (lipid metabolic process), GO:0006631 (fatty acid metabolic process), GO:0008653 (lipopolysaccharide metabolic process), GO:0009104 (lipopolysaccharide catabolic process), GO:0050728 (negative regulation of inflammatory response), GO:0005576 (extracellular region), GO:0031410 (cytoplasmic vesicle), GO:0043231 (intracellular membrane-bounded organelle), GO:0005509 (calcium ion binding),…					-3.28948	-3.1006	-2.44138		2.83365	3.0152	2.98262		5460.86	98.2315	49.237	5.85596	7.89729	1659.57	1.08415e-27	2.51594e-25		0.1	0.17938	0.00139622	0.87831	0.996992	0.0213116	1.35625e-05		59.1181	67.5273	107.22	4189.35	4751.29	4645.17
ENSMUSG00000000386	Mx1	protein_coding	MX dynamin-like GTPase 1	This gene encodes a guanosine triphosphate (GTP)-metabolizing protein that participates in the cellular antiviral response. The encoded protein is induced by type I and type II interferons and antagonizes the replication process of several different RNA and DNA viruses. There is a related gene located adjacent to this gene on chromosome 21, and there are multiple pseudogenes located in a cluster …	mmu03250 (Viral life cycle - HIV-1), mmu05160 (Hepatitis C), mmu05162 (Measles), mmu05164 (Influenza A), mmu05165 (Human papillomavirus infection), mmu05171 (Coronavirus disease - COVID-19), GO:0009615 (response to virus), GO:0045087 (innate immune response), GO:0051607 (defense response to virus), GO:0005634 (nucleus), GO:0005737 (cytoplasm), GO:0005874 (microtubule), GO:0016020 (membrane), GO:0…					-3.12661	-4.69094	-6.34342		4.73098	4.79567	4.63432		5457	95.0622	40.7778	9.21138	6.79805	1657.67	1.10253e-27	2.51594e-25		0.0765225	0.17938	0.00103294	0.891133	0.997908	0.017133	6.56271e-06		8.29728	2.14373	0	2155.39	2254.28	2015.63
ENSMUSG00000025492	Ifitm3	protein_coding	interferon induced transmembrane protein 3	The protein encoded by this gene is an interferon-induced membrane protein that helps confer immunity to influenza A H1N1 virus, West Nile virus, and dengue virus. Two transcript variants, only one of them protein-coding, have been found for this gene. Another variant encoding an N-terminally truncated isoform has been reported, but the full-length nature of this variant has not been determined. …	GO:0002376 (immune system process), GO:0006898 (receptor-mediated endocytosis), GO:0008285 (negative regulation of cell proliferation), GO:0009615 (response to virus), GO:0030336 (negative regulation of cell migration), GO:0034341 (response to interferon-gamma), GO:0035455 (response to interferon-alpha), GO:0035456 (response to interferon-beta), GO:0045071 (negative regulation of viral genome rep…					-2.44514	-2.14493	-2.2731		2.35769	2.24138	2.2641		5420.07	97.1359	5.2195	4.5806	7.48008	1639.51	1.2955e-27	2.90441e-25		0.1	0.17938	0.000604865	0.87831	0.998635	0.0213116	2.79179e-06		123.422	152.204	139.18	3471.9	3202.92	3253.77
ENSMUSG00000061232	H2-K1	protein_coding	histocompatibility 2, K1, K region		mmu04144 (Endocytosis), mmu04145 (Phagosome), mmu04218 (Cellular senescence), mmu04514 (Cell adhesion molecules), mmu04612 (Antigen processing and presentation), mmu04650 (Natural killer cell mediated cytotoxicity), mmu04940 (Type I diabetes mellitus), mmu05163 (Human cytomegalovirus infection), mmu05165 (Human papillomavirus infection), mmu05166 (Human T-cell leukemia virus 1 infection), mmu0516…					-1.76248	-1.82665	-1.7877		1.741	1.80206	1.83377		5411.96	99.8278	16.8245	3.58519	11.0284	1635.54	1.34238e-27	2.95763e-25		0.1	0.17938	0.000403147	0.87831	0.999159	0.0213116	1.05989e-06		3174.75	3036.59	3119.7	36015.3	37572.4	38407.3
ENSMUSG00000034422	Parp14	protein_coding	poly (ADP-ribose) polymerase family, member 14	Poly(ADP-ribosyl)ation is an immediate DNA damage-dependent posttranslational modification of histones and other nuclear proteins that contributes to the survival of injured proliferating cells. PARP14 belongs to the superfamily of enzymes that perform this modification (Ame et al., 2004 [PubMed 15273990]).[supplied by OMIM, Mar 2008]. Sequence Note: This RefSeq record was created from transcript…	GO:0002376 (immune system process), GO:0006471 (protein ADP-ribosylation), GO:0010629 (negative regulation of gene expression), GO:0042531 (positive regulation of tyrosine phosphorylation of STAT protein), GO:0042532 (negative regulation of tyrosine phosphorylation of STAT protein), GO:0045087 (innate immune response), GO:0060336 (negative regulation of interferon-gamma-mediated signaling pathway…					-2.1347	-1.94096	-2.02437		2.08511	2.05568	1.95924		5382.56	99.0844	93.3093	4.06848	8.61615	1621.16	1.52765e-27	3.3088e-25		0.1	0.17938	0.000705921	0.87831	0.998454	0.0213116	3.58303e-06		397.232	454.47	428.882	7419.41	7269.53	6799.43
ENSMUSG00000036067	Slc2a6	protein_coding	solute carrier family 2 (facilitated glucose transporter), member 6	Hexose transport into mammalian cells is catalyzed by a family of membrane proteins, including SLC2A6, that contain 12 transmembrane domains and a number of critical conserved residues.[supplied by OMIM, Jul 2002]. [obtained from RefSeq Human]	GO:0006110 (regulation of glycolytic process), GO:0008643 (carbohydrate transport), GO:0055085 (transmembrane transport), GO:0005764 (lysosome), GO:0005765 (lysosomal membrane), GO:0016020 (membrane), GO:0016021 (integral component of membrane), GO:0022857 (transmembrane transporter activity), R-MMU-189200 (Mus musculus: Cellular hexose transport), R-MMU-382551 (Mus musculus: Transport of small m…					-2.49255	-2.55496	-2.55451		2.62812	2.56256	2.41136		5328.2	94.2406	46.4199	5.09227	6.63475	1594.72	1.94344e-27	4.13921e-25		0.1	0.17938	0.00203313	0.87831	0.995942	0.0213116	2.46644e-05		56.0066	53.5931	53.6102	1982.35	1894.24	1705.67
ENSMUSG00000016496	Cd274	protein_coding	CD274 antigen		mmu04514 (Cell adhesion molecules), mmu05235 (PD-L1 expression and PD-1 checkpoint pathway in cancer), GO:0002250 (adaptive immune response), GO:0002376 (immune system process), GO:0002845 (positive regulation of tolerance induction to tumor cell), GO:0006955 (immune response), GO:0007165 (signal transduction), GO:0007166 (cell surface receptor signaling pathway), GO:0030335 (positive regulation …					-2.11343	-1.93392	-2.18739		2.03614	2.10837	2.09023		5299.95	98.5993	90.4531	4.15763	8.13214	1581.05	2.20442e-27	4.61808e-25		0.1	0.17938	0.000150987	0.87831	0.999479	0.0213116	4.07721e-07		280.033	317.271	265.989	4986.75	5242.8	5177.28
ENSMUSG00000017652	Cd40	protein_coding	CD40 antigen	This gene is a member of the TNF-receptor superfamily. The encoded protein is a receptor on antigen-presenting cells of the immune system and is essential for mediating a broad variety of immune and inflammatory responses including T cell-dependent immunoglobulin class switching, memory B cell development, and germinal center formation. AT-hook transcription factor AKNA is reported to coordinatel…	mmu04060 (Cytokine-cytokine receptor interaction), mmu04064 (NF-kappa B signaling pathway), mmu04514 (Cell adhesion molecules), mmu04620 (Toll-like receptor signaling pathway), mmu04672 (Intestinal immune network for IgA production), mmu05144 (Malaria), mmu05145 (Toxoplasmosis), mmu05166 (Human T-cell leukemia virus 1 infection), mmu05169 (Epstein-Barr virus infection), mmu05202 (Transcriptional …					-4.28269	-2.79233	-3.6358		3.4564	3.68511	3.5693		5242.9	93.3954	20.1346	7.12407	6.45108	1553.6	2.84839e-27	5.8709e-25		0.1	0.17938	0.00207295	0.87831	0.995764	0.0213116	2.68759e-05		6.22296	19.2935	10.3097	1542.17	1807.27	1667.78
ENSMUSG00000024953	Prdx5	protein_coding	peroxiredoxin 5	This gene encodes a member of the peroxiredoxin family of antioxidant enzymes, which reduce hydrogen peroxide and alkyl hydroperoxides. The encoded protein may play an antioxidant protective role in different tissues under normal conditions and during inflammatory processes. This protein interacts with peroxisome receptor 1. The crystal structure of this protein in its reduced form has been resol…	mmu04146 (Peroxisome), GO:0006979 (response to oxidative stress), GO:0016480 (negative regulation of transcription from RNA polymerase III promoter), GO:0032967 (positive regulation of collagen biosynthetic process), GO:0034599 (cellular response to oxidative stress), GO:0034614 (cellular response to reactive oxygen species), GO:0042744 (hydrogen peroxide catabolic process), GO:0043066 (negative …					-1.94605	-2.29087	-1.98734		1.97866	2.17437	2.07123		5232.67	99.6244	16.6601	4.14467	9.82123	1548.69	2.98326e-27	6.05128e-25		0.1	0.17938	0.00156181	0.87831	0.996522	0.0213116	1.81204e-05		1018.49	801.753	989.727	15481.4	17730.9	16507.4
ENSMUSG00000035929	H2-Q4	protein_coding	histocompatibility 2, Q region locus 4		mmu04144 (Endocytosis), mmu04145 (Phagosome), mmu04218 (Cellular senescence), mmu04514 (Cell adhesion molecules), mmu04612 (Antigen processing and presentation), mmu04940 (Type I diabetes mellitus), mmu05163 (Human cytomegalovirus infection), mmu05165 (Human papillomavirus infection), mmu05166 (Human T-cell leukemia virus 1 infection), mmu05167 (Kaposi sarcoma-associated herpesvirus infection), m…					-2.44233	-3.15639	-3.15595		2.92107	2.82957	3.00404		5219.71	94.2092	64.9894	5.83276	6.62982	1542.5	3.16347e-27	6.21803e-25		0.1	0.17938	0.00116089	0.87831	0.997469	0.0213116	9.60069e-06		44.5979	26.7966	26.8051	1876.1	1760.75	1987.22
ENSMUSG00000016283	H2-M2	protein_coding	histocompatibility 2, M region locus 2		mmu04144 (Endocytosis), mmu04145 (Phagosome), mmu04218 (Cellular senescence), mmu04514 (Cell adhesion molecules), mmu04612 (Antigen processing and presentation), mmu04940 (Type I diabetes mellitus), mmu05163 (Human cytomegalovirus infection), mmu05165 (Human papillomavirus infection), mmu05166 (Human T-cell leukemia virus 1 infection), mmu05167 (Kaposi sarcoma-associated herpesvirus infection), m…					-3.16625	-6.01884	-6.01884		4.89534	5.20505	5.10354		5218.87	95.1952	35.5583	9.94319	6.82461	1542.1	3.17554e-27	6.21803e-25		0.0765225	0.17938	0.00382325	0.891133	0.992382	0.017133	8.6833e-05		6.22296	0	0	1928.72	2390.81	2228.31
ENSMUSG00000029084	Cd38	protein_coding	CD38 antigen	CD38 is a novel multifunctional ectoenzyme widely expressed in cells and tissues especially in leukocytes. CD38 also functions in cell adhesion,signal transduction and calcium signaling. [provided by RefSeq, Jul 2008]. Publication Note: This RefSeq record includes a subset of the publications that are available for this gene. Please see the Gene record to access additional publications.	mmu00760 (Nicotinate and nicotinamide metabolism), mmu01100 (Metabolic pathways), mmu04020 (Calcium signaling pathway), mmu04640 (Hematopoietic cell lineage), mmu04921 (Oxytocin signaling pathway), mmu04970 (Salivary secretion), mmu04972 (Pancreatic secretion), GO:0001666 (response to hypoxia), GO:0007204 (positive regulation of cytosolic calcium ion concentration), GO:0008284 (positive regulatio…					-3.31778	-6.17037	-3.81314		4.29483	4.50767	4.49879		5213.24	92.8007	61.155	8.75416	6.3438	1539.4	3.25777e-27	6.21803e-25		0.0765225	0.17938	0.00220034	0.891133	0.995588	0.017133	2.91617e-05		6.22296	0	4.12386	1412.64	1637.36	1627.32
ENSMUSG00000024677	Ms4a6b	protein_coding	membrane-spanning 4-domains, subfamily A, member 6B		GO:0007166 (cell surface receptor signaling pathway), GO:0005802 (trans-Golgi network), GO:0005886 (plasma membrane), GO:0016020 (membrane), GO:0016021 (integral component of membrane), GO:0003674 (molecular_function)					-2.24148	-2.20797	-2.21014		2.13491	2.21718	2.30751		5213.08	95.9073	55.5756	4.45242	7.05077	1539.33	3.2601e-27	6.21803e-25		0.1	0.17938	0.00131021	0.87831	0.997382	0.0213116	1.02722e-05		109.939	112.546	112.375	2303.13	2438.35	2595.96
ENSMUSG00000033355	Rtp4	protein_coding	receptor transporter protein 4		GO:0001580 (detection of chemical stimulus involved in sensory perception of bitter taste), GO:0006612 (protein targeting to membrane), GO:0051205 (protein insertion into membrane), GO:0051607 (defense response to virus), GO:0005737 (cytoplasm), GO:0016020 (membrane), GO:0016021 (integral component of membrane), GO:0005515 (protein binding), GO:0031849 (olfactory receptor binding)					-2.96404	-4.20751	-3.1531		3.29861	3.48026	3.54577		5208.2	92.339	26.1053	6.88201	6.29199	1537	3.33311e-27	6.2638e-25		0.1	0.17938	0.00252562	0.87831	0.994888	0.0213116	3.91305e-05		16.5946	6.43118	14.4335	1349.9	1531.17	1602.35
ENSMUSG00000045382	Cxcr4	protein_coding	chemokine (C-X-C motif) receptor 4	This gene encodes a CXC chemokine receptor specific for stromal cell-derived factor-1. The protein has 7 transmembrane regions and is located on the cell surface. It acts with the CD4 protein to support HIV entry into cells and is also highly expressed in breast cancer cells. Mutations in this gene have been associated with WHIM (warts, hypogammaglobulinemia, infections, and myelokathexis) syndro…	mmu03250 (Viral life cycle - HIV-1), mmu03260 (Virion - Human immunodeficiency virus), mmu04020 (Calcium signaling pathway), mmu04060 (Cytokine-cytokine receptor interaction), mmu04061 (Viral protein interaction with cytokine and cytokine receptor), mmu04062 (Chemokine signaling pathway), mmu04144 (Endocytosis), mmu04360 (Axon guidance), mmu04670 (Leukocyte transendothelial migration), mmu04672 (…					2.35608	2.35834	2.51375		-2.51646	-2.42262	-2.28908		5183.64	94.0684	32.2404	-4.8322	6.59915	1525.3	3.7273e-27	6.90307e-25		0.1	0.17938	0.00142587	-0.87831	-0.997095	0.0213116	1.26425e-05		1747.61	1750.35	1949.56	58.6914	62.7032	68.8812
ENSMUSG00000022584	Ly6c2	protein_coding	lymphocyte antigen 6 complex, locus C2		GO:0095500 (NA), GO:0005886 (plasma membrane), GO:0009986 (cell surface), GO:0016020 (membrane), GO:0031225 (anchored component of membrane), GO:0030550 (acetylcholine receptor inhibitor activity), GO:0033130 (acetylcholine receptor binding)					-3.45122	-4.16293	-5.81541		4.33867	4.62817	4.46272		5111.99	90.6409	23.789	9.14668	6.03388	1491.37	5.17893e-27	9.45451e-25		0.0636026	0.17938	0.0034099	0.933257	0.993199	0.00653338	6.92201e-05		4.14864	2.14373	0	1138.41	1391.61	1240.72
ENSMUSG00000079419	Ms4a6c	protein_coding	membrane-spanning 4-domains, subfamily A, member 6C		GO:0007166 (cell surface receptor signaling pathway), GO:0005802 (trans-Golgi network), GO:0005886 (plasma membrane), GO:0016020 (membrane), GO:0016021 (integral component of membrane)					-2.06739	-2.01507	-1.97014		1.88471	2.12584	2.04205		5103.25	98.5836	27.0287	4.04179	8.12763	1487.25	5.39237e-27	9.70551e-25		0.1	0.17938	0.00262656	0.87831	0.994738	0.0213116	4.14536e-05		298.702	309.768	319.599	4637.63	5481.47	5172.11
ENSMUSG00000053113	Socs3	protein_coding	suppressor of cytokine signaling 3	This gene encodes a member of the STAT-induced STAT inhibitor (SSI), also known as suppressor of cytokine signaling (SOCS), family. SSI family members are cytokine-inducible negative regulators of cytokine signaling. The expression of this gene is induced by various cytokines, including IL6, IL10, and interferon (IFN)-gamma. The protein encoded by this gene can bind to JAK2 kinase, and inhibit th…	mmu04120 (Ubiquitin mediated proteolysis), mmu04380 (Osteoclast differentiation), mmu04630 (JAK-STAT signaling pathway), mmu04668 (TNF signaling pathway), mmu04910 (Insulin signaling pathway), mmu04917 (Prolactin signaling pathway), mmu04920 (Adipocytokine signaling pathway), mmu04930 (Type II diabetes mellitus), mmu04931 (Insulin resistance), mmu04932 (Non-alcoholic fatty liver disease), mmu0493…					-4.39536	-3.12204	-4.40118		4.039	3.85705	4.02252		5078.76	87.8472	20.6589	8.1364	5.73299	1475.75	6.04085e-27	1.07217e-24		0.0765225	0.17938	0.00154779	0.891133	0.99687	0.017133	1.46834e-05		2.07432	6.43118	2.06193	1062.52	936.503	1050.44
ENSMUSG00000056116	H2-T22	protein_coding	histocompatibility 2, T region locus 22		mmu04144 (Endocytosis), mmu04145 (Phagosome), mmu04218 (Cellular senescence), mmu04514 (Cell adhesion molecules), mmu04612 (Antigen processing and presentation), mmu04940 (Type I diabetes mellitus), mmu05163 (Human cytomegalovirus infection), mmu05165 (Human papillomavirus infection), mmu05166 (Human T-cell leukemia virus 1 infection), mmu05167 (Kaposi sarcoma-associated herpesvirus infection), m…					-1.93864	-2.38939	-2.21902		2.1402	2.21732	2.18954		5053.28	98.0593	56.9059	4.35791	7.834	1463.81	6.80184e-27	1.19069e-24		0.1	0.17938	9.39768e-05	0.87831	0.999419	0.0213116	5.06237e-07		240.621	175.785	197.945	4082.09	4306.29	4224.14
ENSMUSG00000040253	Gbp7	protein_coding	guanylate binding protein 7	Guanylate-binding proteins, such as GBP7, are induced by interferon and hydrolyze GTP to both GDP and GMP (Olszewski et al., 2006 [PubMed 16689661]).[supplied by OMIM, Dec 2008]. Sequence Note: This sequence has been modified as follows: removed 36 bp suspected to be vector contamination from the 3_ end.	mmu04621 (NOD-like receptor signaling pathway), GO:0002376 (immune system process), GO:0035458 (cellular response to interferon-beta), GO:0042832 (defense response to protozoan), GO:0044406 (adhesion of symbiont to host), GO:0050830 (defense response to Gram-positive bacterium), GO:0051607 (defense response to virus), GO:0071346 (cellular response to interferon-gamma), GO:0016020 (membrane), GO:0…					-3.6965	-2.73143	-3.41383		3.18192	3.38372	3.27611		5041.97	89.8505	93.5363	6.6116	5.94602	1458.53	7.17084e-27	1.23833e-24		0.1	0.17938	0.0016228	0.87831	0.996656	0.0213116	1.67542e-05		8.29728	17.1498	10.3097	1092.87	1257.1	1166.67
ENSMUSG00000027737	Slc7a11	protein_coding	solute carrier family 7 (cationic amino acid transporter, y+ system), member 11	This gene encodes a member of a heteromeric, sodium-independent, anionic amino acid transport system that is highly specific for cysteine and glutamate. In this system, designated Xc(-), the anionic form of cysteine is transported in exchange for glutamate. This protein has been identified as the predominant mediator of Kaposi sarcoma-associated herpesvirus fusion and entry permissiveness into ce…	mmu04216 (Ferroptosis), GO:0003333 (amino acid transmembrane transport), GO:0006749 (glutathione metabolic process), GO:0006865 (amino acid transport), GO:0007420 (brain development), GO:0008542 (visual learning), GO:0009636 (response to toxic substance), GO:0014070 (response to organic cyclic compound), GO:0021591 (ventricular system development), GO:0021756 (striatum development), GO:0030534 (a…					-2.38907	-2.2538	-2.12284		2.05386	2.35243	2.35943		5035	97.6524	90.1401	4.52071	7.65281	1455.28	7.40863e-27	1.26233e-24		0.1	0.17938	0.0048642	0.87831	0.990249	0.0213116	0.000142158		147.277	161.851	177.326	3223.98	3965.47	3984.77
ENSMUSG00000026012	Cd28	protein_coding	CD28 antigen	The protein encoded by this gene is essential for T-cell proliferation and survival, cytokine production, and T-helper type-2 development. Several alternatively spliced transcript variants encoding different isoforms have been found for this gene.[provided by RefSeq, Jul 2011]. [obtained from RefSeq Human]	mmu04514 (Cell adhesion molecules), mmu04660 (T cell receptor signaling pathway), mmu04672 (Intestinal immune network for IgA production), mmu04940 (Type I diabetes mellitus), mmu05162 (Measles), mmu05235 (PD-L1 expression and PD-1 checkpoint pathway in cancer), mmu05320 (Autoimmune thyroid disease), mmu05322 (Systemic lupus erythematosus), mmu05323 (Rheumatoid arthritis), mmu05330 (Allograft rej…					2.97524	3.10452	3.08434		-2.98316	-2.98392	-3.19703		4936.14	85.3901	66.8049	-6.21742	5.49444	1409.48	1.18198e-26	1.98744e-24		0.1	0.17938	0.000770909	-0.87831	-0.998448	0.0213116	3.6097e-06		816.245	892.861	880.445	12.1431	12.1361	10.3322
ENSMUSG00000091649	Phf11b	protein_coding	PHD finger protein 11B		GO:0008150 (biological_process), GO:0005634 (nucleus), GO:0005654 (nucleoplasm), GO:0031965 (nuclear membrane), GO:0003674 (molecular_function)					-4.34551	-2.70915	-3.86455		3.49473	3.76496	3.65952		4853.36	91.1652	24.5011	7.26536	6.09734	1371.6	1.75919e-26	2.89909e-24		0.1	0.17938	0.00288181	0.87831	0.994145	0.0213116	5.13289e-05		4.14864	15.0061	6.1858	1178.89	1421.95	1321.66
ENSMUSG00000022587	Ly6e	protein_coding	lymphocyte antigen 6 complex, locus E		GO:0001701 (in utero embryonic development), GO:0030325 (adrenal gland development), GO:0035265 (organ growth), GO:0042415 (norepinephrine metabolic process), GO:0046597 (negative regulation of viral entry into host cell), GO:0048242 (epinephrine secretion), GO:0055010 (ventricular cardiac muscle tissue morphogenesis), GO:0095500 (NA), GO:0005886 (plasma membrane), GO:0016020 (membrane), GO:00312…					-2.66969	-2.39835	-3.00332		2.97213	2.42227	2.67696		4852.15	98.521	19.4851	5.38957	8.08573	1371.05	1.76954e-26	2.89909e-24		0.1	0.17938	0.0125077	0.87831	0.975341	0.0213116	0.000904574		122.385	147.917	96.9108	6159.56	4207.18	5019.71
ENSMUSG00000053835	H2-T24	protein_coding	histocompatibility 2, T region locus 24		mmu04144 (Endocytosis), mmu04145 (Phagosome), mmu04218 (Cellular senescence), mmu04514 (Cell adhesion molecules), mmu04612 (Antigen processing and presentation), mmu04940 (Type I diabetes mellitus), mmu05163 (Human cytomegalovirus infection), mmu05165 (Human papillomavirus infection), mmu05166 (Human T-cell leukemia virus 1 infection), mmu05167 (Kaposi sarcoma-associated herpesvirus infection), m…					-2.35879	-2.0586	-2.49111		2.25968	2.2612	2.38762		4838.03	94.5457	40.5353	4.61312	6.69353	1364.64	1.89487e-26	3.06514e-24		0.1	0.17938	0.000820788	0.87831	0.998042	0.0213116	5.74815e-06		74.6755	92.1802	68.0438	1857.89	1859.86	2030.27
ENSMUSG00000068245	Phf11d	protein_coding	PHD finger protein 11D		GO:0008150 (biological_process), GO:0005634 (nucleus), GO:0005654 (nucleoplasm), GO:0031965 (nuclear membrane), GO:0003674 (molecular_function), GO:0046872 (metal ion binding)					-2.58055	-2.67681	-3.68358		2.87134	3.10236	2.96725		4772.73	92.9885	59.05	5.93625	6.37083	1335.13	2.60672e-26	4.16391e-24		0.1	0.17938	0.00214167	0.87831	0.995487	0.0213116	3.04989e-05		32.1519	30.0122	14.4335	1450.08	1702.09	1549.83
ENSMUSG00000029822	Osbpl3	protein_coding	oxysterol binding protein-like 3	This gene encodes a member of the oxysterol-binding protein (OSBP) family, a group of intracellular lipid receptors. Most members contain an N-terminal pleckstrin homology domain and a highly conserved C-terminal OSBP-like sterol-binding domain. The encoded protein is involved in the regulation of cell adhesion and organization of the actin cytoskeleton. Alternative splicing results in multiple t…	GO:0006869 (lipid transport), GO:0005634 (nucleus), GO:0005737 (cytoplasm), GO:0005783 (endoplasmic reticulum), GO:0005829 (cytosol), GO:0005886 (plasma membrane), GO:0016020 (membrane), GO:0031965 (nuclear membrane), GO:0042995 (cell projection), GO:0043231 (intracellular membrane-bounded organelle), GO:0097038 (perinuclear endoplasmic reticulum), GO:0008289 (lipid binding), GO:0015248 (sterol t…					-2.24	-2.02432	-1.98122		2.16388	1.98672	2.09495		4760.7	95.743	75.0372	4.17053	7.00353	1329.72	2.76561e-26	4.36318e-24		0.1	0.17938	0.00131594	0.87831	0.997166	0.0213116	1.20325e-05		116.162	135.055	139.18	2479.21	2192.59	2363.48
ENSMUSG00000049723	Mmp12	protein_coding	matrix metallopeptidase 12	Proteins of the matrix metalloproteinase (MMP) family are involved in the breakdown of extracellular matrix in normal physiological processes, such as embryonic development, reproduction, and tissue remodeling, as well as in disease processes, such as arthritis and metastasis. Most MMP_s are secreted as inactive proproteins which are activated when cleaved by extracellular proteinases. It is thou…	GO:0000122 (negative regulation of transcription from RNA polymerase II promoter), GO:0006508 (proteolysis), GO:0006606 (protein import into nucleus), GO:0010628 (positive regulation of gene expression), GO:0030198 (extracellular matrix organization), GO:0030574 (collagen catabolic process), GO:0032727 (positive regulation of interferon-alpha production), GO:0035313 (wound healing, spreading of e…					2.39697	2.54948	2.0914		-2.4633	-2.17214	-2.4024		4756.1	96.8699	56.1625	-4.71067	7.35709	1327.66	2.82903e-26	4.4088e-24		0.1	0.17938	0.00874206	-0.87831	-0.982657	0.0213116	0.000448545		3143.63	3494.27	2543.39	107.264	131.474	111.932
ENSMUSG00000027347	Rasgrp1	protein_coding	RAS guanyl releasing protein 1	This gene is a member of a family of genes characterized by the presence of a Ras superfamily guanine nucleotide exchange factor (GEF) domain. It functions as a diacylglycerol (DAG)-regulated nucleotide exchange factor specifically activating Ras through the exchange of bound GDP for GTP. It activates the Erk/MAP kinase cascade and regulates T-cells and B-cells development, homeostasis and differ…	mmu04010 (MAPK signaling pathway), mmu04014 (Ras signaling pathway), mmu04611 (Platelet activation), mmu04660 (T cell receptor signaling pathway), mmu05200 (Pathways in cancer), mmu05235 (PD-L1 expression and PD-1 checkpoint pathway in cancer), GO:0001934 (positive regulation of protein phosphorylation), GO:0002437 (inflammatory response to antigenic stimulus), GO:0007264 (small GTPase mediated s…					-3.10275	-5.46694	-5.46694		4.54873	4.65784	4.83007		4703.69	89.3341	79.8419	9.54625	5.88896	1304.23	3.66771e-26	5.64695e-24		0.0636026	0.17938	0.003269	0.933257	0.993468	0.00653338	6.38611e-05		4.14864	0	0	1034.18	1115.51	1257.08
ENSMUSG00000037321	Tap1	protein_coding	transporter 1, ATP-binding cassette, sub-family B (MDR/TAP)	The membrane-associated protein encoded by this gene is a member of the superfamily of ATP-binding cassette (ABC) transporters. ABC proteins transport various molecules across extra- and intra-cellular membranes. ABC genes are divided into seven distinct subfamilies (ABC1, MDR/TAP, MRP, ALD, OABP, GCN20, White). This protein is a member of the MDR/TAP subfamily. Members of the MDR/TAP subfamily a…	mmu02010 (ABC transporters), mmu04145 (Phagosome), mmu04612 (Antigen processing and presentation), mmu05163 (Human cytomegalovirus infection), mmu05168 (Herpes simplex virus 1 infection), mmu05169 (Epstein-Barr virus infection), mmu05170 (Human immunodeficiency virus 1 infection), mmu05340 (Primary immunodeficiency), GO:0002250 (adaptive immune response), GO:0002376 (immune system process), GO:00…					-2.03975	-2.26963	-2.29775		2.39233	2.0338	2.18101		4650.49	95.9856	69.6533	4.4175	7.07437	1280.62	4.78657e-26	7.28186e-24		0.1	0.17938	0.00572535	0.87831	0.988523	0.0213116	0.000196821		129.645	110.402	108.251	2819.21	2198.66	2434.95
ENSMUSG00000046879	Irgm1	protein_coding	immunity-related GTPase family M member 1		mmu04621 (NOD-like receptor signaling pathway), mmu05145 (Toxoplasmosis), GO:0000045 (autophagic vacuole assembly), GO:0001934 (positive regulation of protein phosphorylation), GO:0002376 (immune system process), GO:0006914 (autophagy), GO:0006952 (defense response), GO:0009617 (response to bacterium), GO:0010508 (positive regulation of autophagy), GO:0010800 (positive regulation of peptidyl-thre…					-1.85359	-2.02262	-1.96227		1.81785	2.05101	1.96962		4605.66	96.6351	78.0343	3.89977	7.2774	1260.87	6.00306e-26	9.02506e-24		0.1	0.17938	0.00245265	0.87831	0.994999	0.0213116	3.74561e-05		200.172	177.929	185.574	2562.18	3011.78	2846.51
ENSMUSG00000027078	Ube2l6	protein_coding	ubiquitin-conjugating enzyme E2L 6	The modification of proteins with ubiquitin is an important cellular mechanism for targeting abnormal or short-lived proteins for degradation. Ubiquitination involves at least three classes of enzymes: ubiquitin-activating enzymes (E1s), ubiquitin-conjugating enzymes (E2s) and ubiquitin-protein ligases (E3s). This gene encodes a member of the E2 ubiquitin-conjugating enzyme family. This enzyme is…	mmu04120 (Ubiquitin mediated proteolysis), mmu05012 (Parkinson disease), mmu05022 (Pathways of neurodegeneration - multiple diseases), GO:0000209 (protein polyubiquitination), GO:0006511 (ubiquitin-dependent protein catabolic process), GO:0019941 (modification-dependent protein catabolic process), GO:0032020 (ISG15-protein conjugation), GO:0000151 (ubiquitin ligase complex), GO:0005634 (nucleus),…					-2.11448	-1.97495	-2.53423		2.11331	2.30738	2.20296		4583.86	96.0404	12.0823	4.41089	7.09119	1251.32	6.70676e-26	9.93594e-24		0.1	0.17938	0.00141275	0.87831	0.996613	0.0213116	1.71844e-05		124.459	137.198	92.787	2349.68	2688.15	2500.39
ENSMUSG00000050335	Lgals3	protein_coding	lectin, galactose binding, soluble 3	This gene encodes a member of the galectin family of carbohydrate binding proteins. Members of this protein family have an affinity for beta-galactosides. The encoded protein is characterized by an N-terminal proline-rich tandem repeat domain and a single C-terminal carbohydrate recognition domain. This protein can self-associate through the N-terminal domain allowing it to bind to multivalent sa…	GO:0001501 (skeletal system development), GO:0002376 (immune system process), GO:0002548 (monocyte chemotaxis), GO:0006397 (mRNA processing), GO:0008284 (positive regulation of cell proliferation), GO:0008380 (RNA splicing), GO:0014064 (positive regulation of serotonin secretion), GO:0030154 (cell differentiation), GO:0030198 (extracellular matrix organization), GO:0030593 (neutrophil chemotaxis)…					1.74678	1.70577	1.56006		-1.56614	-1.66706	-1.77941		4582.18	99.7183	9.7582	-3.34221	10.215	1250.58	6.76443e-26	9.93594e-24		0.1	0.17938	0.00164688	-0.87831	-0.996305	0.0213116	2.04524e-05		22052.1	21434	19374.9	2218.13	2068.19	1913.17
ENSMUSG00000020053	Igf1	protein_coding	insulin-like growth factor 1	The protein encoded by this gene is similar to insulin in function and structure and is a member of a family of proteins involved in mediating growth and development. The encoded protein is processed from a precursor, bound by a specific receptor, and secreted. Defects in this gene are a cause of insulin-like growth factor I deficiency. Several transcript variants encoding different isoforms have…	mmu01521 (EGFR tyrosine kinase inhibitor resistance), mmu01522 (Endocrine resistance), mmu04010 (MAPK signaling pathway), mmu04014 (Ras signaling pathway), mmu04015 (Rap1 signaling pathway), mmu04066 (HIF-1 signaling pathway), mmu04068 (FoxO signaling pathway), mmu04114 (Oocyte meiosis), mmu04115 (p53 signaling pathway), mmu04150 (mTOR signaling pathway), mmu04151 (PI3K-Akt signaling pathway), mm…					1.73421	1.80611	1.82299		-1.89412	-1.83746	-1.63173		4534.21	98.5054	57.2971	-3.57228	8.067	1229.66	8.6479e-26	1.25581e-23		0.1	0.17938	0.000197166	-0.87831	-0.999113	0.0213116	1.18033e-06		4616.4	4852.32	4909.46	372.387	387.344	446.866
ENSMUSG00000033207	Mamdc2	protein_coding	MAM domain containing 2		GO:0019800 (peptide cross-linking via chondroitin 4-sulfate glycosaminoglycan), GO:0005576 (extracellular region), GO:0005614 (interstitial matrix), GO:0005783 (endoplasmic reticulum), GO:0016020 (membrane), GO:0031012 (extracellular matrix), GO:0005539 (glycosaminoglycan binding)					4.07612	4.25343	4.14286		-3.81051	-5.40689	-3.25501		4531.87	83.0034	86.3213	-8.53929	5.28906	1228.65	8.75277e-26	1.25676e-23		0.0636026	0.17938	0.0012925	-0.933257	-0.997383	0.00653338	1.02632e-05		714.603	808.184	748.481	2.02384	0	3.44406
ENSMUSG00000079197	Psme2	protein_coding	proteasome (prosome, macropain) activator subunit 2 (PA28 beta)	The 26S proteasome is a multicatalytic proteinase complex with a highly ordered structure composed of 2 complexes, a 20S core and a 19S regulator. The 20S core is composed of 4 rings of 28 non-identical subunits; 2 rings are composed of 7 alpha subunits and 2 rings are composed of 7 beta subunits. The 19S regulator is composed of a base, which contains 6 ATPase subunits and 2 non-ATPase subunits,…	mmu03050 (Proteasome), mmu04612 (Antigen processing and presentation), GO:0010950 (positive regulation of endopeptidase activity), GO:0019884 (antigen processing and presentation of exogenous antigen), GO:0061136 (regulation of proteasomal protein catabolic process), GO:2000045 (regulation of G1/S transition of mitotic cell cycle), GO:0005654 (nucleoplasm), GO:0005737 (cytoplasm), GO:0005515 (pro…					-1.6649	-1.84644	-1.82593		1.67425	1.85412	1.8089		4504.21	98.4584	4.10048	3.56068	8.01877	1216.66	1.00957e-25	1.43348e-23		0.1	0.17938	0.00149736	0.87831	0.996736	0.0213116	1.59658e-05		423.161	373.008	378.365	4291.56	4861.52	4711.47
ENSMUSG00000067212	H2-T23	protein_coding	histocompatibility 2, T region locus 23		mmu04144 (Endocytosis), mmu04145 (Phagosome), mmu04218 (Cellular senescence), mmu04514 (Cell adhesion molecules), mmu04612 (Antigen processing and presentation), mmu04650 (Natural killer cell mediated cytotoxicity), mmu04940 (Type I diabetes mellitus), mmu05163 (Human cytomegalovirus infection), mmu05165 (Human papillomavirus infection), mmu05166 (Human T-cell leukemia virus 1 infection), mmu0516…					-1.6119	-1.63711	-1.63681		1.5792	1.64181	1.6648		4497.76	99.0923	47.4372	3.25919	8.64069	1213.87	1.0439e-25	1.46593e-23		0.1	0.17938	0.000381235	0.87831	0.999226	0.0213116	8.98325e-07		738.458	725.651	725.8	6752.55	7052.09	7165.36
ENSMUSG00000054072	Iigp1	protein_coding	interferon inducible GTPase 1		GO:0002376 (immune system process), GO:0006952 (defense response), GO:0009617 (response to bacterium), GO:0010506 (regulation of autophagy), GO:0019221 (cytokine-mediated signaling pathway), GO:0035458 (cellular response to interferon-beta), GO:0042832 (defense response to protozoan), GO:0045087 (innate immune response), GO:0050829 (defense response to Gram-negative bacterium), GO:0005634 (nucleu…					-5.05927	-5.05927	-3.44483		4.44765	4.67122	4.4445		4492.3	83.3477	67.9865	9.86426	5.32553	1211.51	1.07386e-25	1.49162e-23		0.0636026	0.17938	0.00283496	0.933257	0.99434	0.00653338	4.79701e-05		0	0	2.06193	726.559	848.516	724.974
ENSMUSG00000040483	Xaf1	protein_coding	XIAP associated factor 1	This gene encodes a protein which binds to and counteracts the inhibitory effect of a member of the IAP (inhibitor of apoptosis) protein family. IAP proteins bind to and inhibit caspases which are activated during apoptosis. The proportion of IAPs and proteins which interfere with their activity, such as the encoded protein, affect the progress of the apoptosis signaling pathway. Multiple transcr…	GO:0006915 (apoptotic process), GO:0035456 (response to interferon-beta), GO:0005634 (nucleus), GO:0005654 (nucleoplasm), GO:0005737 (cytoplasm), GO:0005739 (mitochondrion), GO:0046872 (metal ion binding)					-2.71759	-2.21624	-2.57376		2.44079	2.59503	2.47178		4479.92	88.5124	33.6568	5.03138	5.80632	1206.17	1.14517e-25	1.57356e-23		0.1	0.17938	0.00105313	0.87831	0.997651	0.0213116	8.27048e-06		26.9661	38.5871	29.898	997.754	1110.45	1019.44
ENSMUSG00000021025	Nfkbia	protein_coding	nuclear factor of kappa light polypeptide gene enhancer in B cells inhibitor, alpha	This gene encodes a member of the NF-kappa-B inhibitor family, which contain multiple ankrin repeat domains. The encoded protein interacts with REL dimers to inhibit NF-kappa-B/REL complexes which are involved in inflammatory responses. The encoded protein moves between the cytoplasm and the nucleus via a nuclear localization signal and CRM1-mediated nuclear export. Mutations in this gene have be…	mmu04024 (cAMP signaling pathway), mmu04062 (Chemokine signaling pathway), mmu04064 (NF-kappa B signaling pathway), mmu04210 (Apoptosis), mmu04380 (Osteoclast differentiation), mmu04620 (Toll-like receptor signaling pathway), mmu04621 (NOD-like receptor signaling pathway), mmu04622 (RIG-I-like receptor signaling pathway), mmu04623 (Cytosolic DNA-sensing pathway), mmu04625 (C-type lectin receptor …					-2.00292	-1.82496	-2.41981		2.07831	2.05083	2.11856		4472.14	97.6915	22.3961	4.15169	7.66605	1202.81	1.19255e-25	1.62123e-23		0.1	0.17938	1.32401e-05	0.87831	0.999483	0.0213116	4.00776e-07		217.804	246.528	162.893	3702.62	3632.74	3807.41
ENSMUSG00000034855	Cxcl10	protein_coding	chemokine (C-X-C motif) ligand 10	This antimicrobial gene encodes a chemokine of the CXC subfamily and ligand for the receptor CXCR3. Binding of this protein to CXCR3 results in pleiotropic effects, including stimulation of monocytes, natural killer and T-cell migration, and modulation of adhesion molecule expression. [provided by RefSeq, Sep 2014]. Publication Note: This RefSeq record includes a subset of the publications that a…	mmu04060 (Cytokine-cytokine receptor interaction), mmu04061 (Viral protein interaction with cytokine and cytokine receptor), mmu04062 (Chemokine signaling pathway), mmu04620 (Toll-like receptor signaling pathway), mmu04622 (RIG-I-like receptor signaling pathway), mmu04623 (Cytosolic DNA-sensing pathway), mmu04657 (IL-17 signaling pathway), mmu04668 (TNF signaling pathway), mmu05160 (Hepatitis C),…					-3.95335	-5.57362	-2.9519		4.22153	4.18241	4.07493		4467.29	85.1084	27.7408	8.37312	5.47706	1200.73	1.22303e-25	1.62606e-23		0.0765225	0.17938	0.000876753	0.891133	0.998179	0.017133	4.96938e-06		2.07432	0	5.15483	887.455	863.686	801.604
ENSMUSG00000048498	Cd300e	protein_coding	CD300E molecule	This gene encodes a member of the CD300 glycoprotein family of cell surface proteins expressed on myeloid cells. The protein interacts with the TYRO protein tyrosine kinase-binding protein and is thought to act as an activating receptor. [provided by RefSeq, Nov 2012]. Sequence Note: This RefSeq record was created from transcript and genomic sequence data to make the sequence consistent with the …	GO:0002376 (immune system process), GO:0008150 (biological_process), GO:0005886 (plasma membrane), GO:0016020 (membrane), GO:0016021 (integral component of membrane), GO:0003674 (molecular_function), GO:0004888 (transmembrane signaling receptor activity), R-MMU-1280218 (Mus musculus: Adaptive Immune System), R-MMU-168249 (Mus musculus: Innate Immune System), R-MMU-168256 (Mus musculus: Immune Sys…					-3.4863	-3.77475	-3.49325		3.3978	3.69128	3.66522		4466.9	81.7826	61.5541	7.45401	5.19167	1200.56	1.22553e-25	1.62606e-23		0.0636026	0.17938	0.00397772	0.933257	0.992088	0.00653338	9.36434e-05		4.14864	3.21559	4.12386	607.153	744.348	731.001
ENSMUSG00000032661	Oas3	protein_coding	2'-5' oligoadenylate synthetase 3	This gene encodes an enzyme included in the 2_, 5_ oligoadenylate synthase family. This enzyme is induced by interferons and catalyzes the 2_, 5_ oligomers of adenosine in order to bind and activate RNase L. This enzyme family plays a significant role in the inhibition of cellular protein synthesis and viral infection resistance. [provided by RefSeq, Jul 2008]. Sequence Note: This RefSeq record w…	mmu04621 (NOD-like receptor signaling pathway), mmu05160 (Hepatitis C), mmu05162 (Measles), mmu05164 (Influenza A), mmu05168 (Herpes simplex virus 1 infection), mmu05169 (Epstein-Barr virus infection), mmu05171 (Coronavirus disease - COVID-19), GO:0002376 (immune system process), GO:0009615 (response to virus), GO:0032728 (positive regulation of interferon-beta production), GO:0032760 (positive r…					-2.48467	-1.95481	-2.70211		2.54027	2.34995	2.25137		4465.54	98.0984	73.1121	4.7411	7.8423	1199.97	1.23427e-25	1.62606e-23		0.1	0.17938	0.0035302	0.87831	0.992345	0.0213116	8.76713e-05		145.202	210.085	124.747	4759.07	4170.77	3895.23
ENSMUSG00000029798	Herc6	protein_coding	hect domain and RLD 6	HERC6 belongs to the HERC family of ubiquitin ligases, all of which contain a HECT domain and at least 1 RCC1 (MIM 179710)-like domain (RLD). The 350-amino acid HECT domain is predicted to catalyze the formation of a thioester with ubiquitin before transferring it to a substrate, and the RLD is predicted to act as a guanine nucleotide exchange factor for small G proteins (Hochrainer et al., 2005 …	GO:0002244 (hematopoietic progenitor cell differentiation), GO:0002376 (immune system process), GO:0006511 (ubiquitin-dependent protein catabolic process), GO:0009617 (response to bacterium), GO:0016567 (protein ubiquitination), GO:0045087 (innate immune response), GO:0005654 (nucleoplasm), GO:0005737 (cytoplasm), GO:0005829 (cytosol), GO:0004842 (ubiquitin-protein transferase activity), GO:00167…					-2.35456	-2.40126	-2.01706		2.2318	2.28845	2.25263		4461.65	90.7583	58.2049	4.52616	6.04407	1198.3	1.25959e-25	1.64248e-23		0.1	0.17938	3.24692e-05	0.87831	0.999679	0.0213116	1.54646e-07		48.7465	47.162	61.858	1194.07	1241.93	1211.45
ENSMUSG00000026536	Ifi211	protein_coding	interferon activated gene 211	The protein encoded by this gene is a member of the interferon-regulated 200 family of proteins, which contain an N-terminal pyrin domain that is proposed to function in cell death and a partially conserved 220 amino acid domain. Expression of this protein in embryonic stem cells is critical for the DNA damage response and regulation of cell survival. Alternative splicing results in multiple tran…	GO:0002218 (activation of innate immune response), GO:0009617 (response to bacterium), GO:0032731 (positive regulation of interleukin-1 beta production), GO:0035458 (cellular response to interferon-beta), GO:0005634 (nucleus), GO:0005654 (nucleoplasm), GO:0005730 (nucleolus), GO:0005829 (cytosol), GO:0016607 (nuclear speck), GO:0034399 (nuclear periphery), GO:0043231 (intracellular membrane-bound…					-2.55767	-2.65019	-3.32629		2.85055	2.98366	2.69994		4407.12	87.3699	50.3404	5.7235	5.67971	1174.96	1.67693e-25	2.16459e-23		0.1	0.17938	0.00324064	0.87831	0.993386	0.0213116	6.54766e-05		21.7804	20.3654	12.3716	966.385	1059.89	870.486
ENSMUSG00000030474	Siglece	protein_coding	sialic acid binding Ig-like lectin E		GO:0006911 (phagocytosis, engulfment), GO:0006954 (inflammatory response), GO:0007155 (cell adhesion), GO:0050728 (negative regulation of inflammatory response), GO:0060101 (negative regulation of phagocytosis, engulfment), GO:0005886 (plasma membrane), GO:0009897 (external side of plasma membrane), GO:0016020 (membrane), GO:0016021 (integral component of membrane), GO:0005515 (protein binding), …					-3.99246	-3.21015	-3.99828		3.82009	3.58343	3.79739		4392.21	80.5384	28.4373	7.80499	5.09985	1168.61	1.81441e-25	2.31864e-23		0.0636026	0.17938	0.00259737	0.933257	0.994802	0.00653338	4.04654e-05		2.07432	4.28745	2.06193	690.13	585.567	679.34
ENSMUSG00000102037	Bcl2a1a	protein_coding	B cell leukemia/lymphoma 2 related protein A1a		mmu04064 (NF-kappa B signaling pathway), mmu04210 (Apoptosis), mmu05202 (Transcriptional misregulation in cancer), mmu05221 (Acute myeloid leukemia), GO:0001782 (B cell homeostasis), GO:0001783 (B cell apoptotic process), GO:0002903 (negative regulation of B cell apoptotic process), GO:0006915 (apoptotic process), GO:0008630 (intrinsic apoptotic signaling pathway in response to DNA damage), GO:00…					-3.4783	-4.02624	-2.48359		3.15802	3.4033	3.42681		4386.92	88.2855	9.15565	6.62508	5.78084	1166.36	1.86594e-25	2.34701e-23		0.1	0.17938	0.00329608	0.87831	0.993226	0.0213116	6.86739e-05		8.29728	5.35931	17.5264	923.884	1095.28	1113.29
ENSMUSG00000078853	Igtp	protein_coding	interferon gamma induced GTPase		mmu05145 (Toxoplasmosis), GO:0000045 (autophagic vacuole assembly), GO:0001934 (positive regulation of protein phosphorylation), GO:0006952 (defense response), GO:0010508 (positive regulation of autophagy), GO:0010800 (positive regulation of peptidyl-threonine phosphorylation), GO:0031648 (protein destabilization), GO:0033138 (positive regulation of peptidyl-serine phosphorylation), GO:0035458 (c…					-2.35621	-2.04178	-2.33821		2.22608	2.38681	2.12332		4386.18	91.8303	53.987	4.50878	6.20678	1166.05	1.87334e-25	2.34701e-23		0.1	0.17938	0.00304338	0.87831	0.99374	0.0213116	5.86612e-05		54.9695	68.5992	55.6722	1339.78	1497.8	1247.61
ENSMUSG00000024772	Ehd1	protein_coding	EH-domain containing 1	This gene belongs to a highly conserved gene family encoding EPS15 homology (EH) domain-containing proteins. The protein-binding EH domain was first noted in EPS15, a substrate for the epidermal growth factor receptor. The EH domain has been shown to be an important motif in proteins involved in protein-protein interactions and in intracellular sorting. The protein encoded by this gene is thought…	mmu04144 (Endocytosis), GO:0006886 (intracellular protein transport), GO:0006897 (endocytosis), GO:0010886 (positive regulation of cholesterol storage), GO:0010976 (positive regulation of neuron projection development), GO:0015031 (protein transport), GO:0016197 (endosomal transport), GO:0030030 (cell projection organization), GO:0031175 (neuron projection development), GO:0032456 (endocytic recy…					-2.3665	-2.89121	-2.56354		2.88592	2.50703	2.4283		4375.67	93.2389	28.9068	5.23786	6.42304	1161.58	1.98076e-25	2.44844e-23		0.1	0.17938	0.0106958	0.87831	0.978843	0.0213116	0.000666684		49.7837	34.2996	43.3006	1934.79	1487.68	1408.62
ENSMUSG00000021591	Glrx	protein_coding	glutaredoxin	This gene encodes a member of the glutaredoxin family. The encoded protein is a cytoplasmic enzyme catalyzing the reversible reduction of glutathione-protein mixed disulfides. This enzyme highly contributes to the antioxidant defense system. It is crucial for several signalling pathways by controlling the S-glutathionylation status of signalling mediators. It is involved in beta-amyloid toxicity …	GO:0032024 (positive regulation of insulin secretion), GO:0045838 (positive regulation of membrane potential), GO:0045921 (positive regulation of exocytosis), GO:0060355 (positive regulation of cell adhesion molecule production), GO:0071392 (cellular response to estradiol stimulus), GO:1901224 (positive regulation of NIK/NF-kappaB signaling), GO:1901299 (negative regulation of hydrogen peroxide-m…					-1.725	-2.01497	-2.10362		1.90408	1.95645	1.98306		4374.54	95.5943	53.0088	3.89458	6.94145	1161.11	1.99263e-25	2.44844e-23		0.1	0.17938	7.11276e-05	0.87831	0.999341	0.0213116	6.50866e-07		173.206	141.486	132.995	2154.38	2234.05	2275.66
ENSMUSG00000028238	Atp6v0d2	protein_coding	ATPase, H+ transporting, lysosomal V0 subunit D2		mmu00190 (Oxidative phosphorylation), mmu01100 (Metabolic pathways), mmu04142 (Lysosome), mmu04145 (Phagosome), mmu04721 (Synaptic vesicle cycle), mmu04966 (Collecting duct acid secretion), mmu05152 (Tuberculosis), mmu05165 (Human papillomavirus infection), mmu05203 (Viral carcinogenesis), mmu05323 (Rheumatoid arthritis), GO:0006811 (ion transport), GO:0007034 (vacuolar transport), GO:0007035 (va…					2.09619	2.20855	2.31586		-2.34795	-1.81991	-2.45273		4365.98	96.9325	36.9982	-4.40358	7.39806	1157.48	2.08547e-25	2.53811e-23		0.1	0.17938	0.00172135	-0.87831	-0.995678	0.0213116	2.79825e-05		2884.34	3118.05	3358.89	131.55	190.132	122.264
ENSMUSG00000028268	Gbp3	protein_coding	guanylate binding protein 3	This gene encodes a member of the guanylate-binding protein (GBP) family. GBPs specifically bind guanine nucleotides (GMP, GDP, and GTP) and contain two of the three consensus motifs found in typical GTP-binding proteins. The encoded protein interacts with a member of the germinal center kinase family. [provided by RefSeq, Jul 2008].	mmu04621 (NOD-like receptor signaling pathway), GO:0035458 (cellular response to interferon-beta), GO:0042832 (defense response to protozoan), GO:0044406 (adhesion of symbiont to host), GO:0050830 (defense response to Gram-positive bacterium), GO:0071346 (cellular response to interferon-gamma), GO:0071356 (cellular response to tumor necrosis factor), GO:0005634 (nucleus), GO:0005737 (cytoplasm), …					-2.82624	-3.93103	-3.1245		3.44003	3.2992	3.14253		4362.82	83.9815	40.2535	6.66724	5.38501	1156.14	2.1208e-25	2.55676e-23		0.1	0.17938	0.00353763	0.87831	0.992875	0.0213116	7.59768e-05		10.3716	4.28745	8.24773	874.3	792.892	711.198
ENSMUSG00000020178	Adora2a	protein_coding	adenosine A2a receptor	This gene encodes a member of the guanine nucleotide-binding protein (G protein)-coupled receptor (GPCR) superfamily, which is subdivided into classes and subtypes. The receptors are seven-pass transmembrane proteins that respond to extracellular cues and activate intracellular signal transduction pathways. This protein, an adenosine receptor of A2A subtype, uses adenosine as the preferred endoge…	mmu04015 (Rap1 signaling pathway), mmu04020 (Calcium signaling pathway), mmu04024 (cAMP signaling pathway), mmu04080 (Neuroactive ligand-receptor interaction), mmu04270 (Vascular smooth muscle contraction), mmu05012 (Parkinson disease), mmu05034 (Alcoholism), GO:0001963 (synaptic transmission, dopaminergic), GO:0001973 (adenosine receptor signaling pathway), GO:0001975 (response to amphetamine), …					-4.95813	-4.95813	-3.34369		4.47469	4.41787	4.36739		4356	80.7888	18.2643	9.65858	5.12243	1153.25	2.19931e-25	2.62663e-23		0.0636026	0.17938	0.000451955	0.933257	0.99907	0.00653338	1.29744e-06		0	0	2.06193	690.13	663.44	640.595
ENSMUSG00000035385	Ccl2	protein_coding	chemokine (C-C motif) ligand 2	This gene is one of several cytokine genes clustered on the q-arm of chromosome 17. Chemokines are a superfamily of secreted proteins involved in immunoregulatory and inflammatory processes. The superfamily is divided into four subfamilies based on the arrangement of N-terminal cysteine residues of the mature peptide. This chemokine is a member of the CC subfamily which is characterized by two ad…	mmu04060 (Cytokine-cytokine receptor interaction), mmu04061 (Viral protein interaction with cytokine and cytokine receptor), mmu04062 (Chemokine signaling pathway), mmu04621 (NOD-like receptor signaling pathway), mmu04657 (IL-17 signaling pathway), mmu04668 (TNF signaling pathway), mmu04933 (AGE-RAGE signaling pathway in diabetic complications), mmu05135 (Yersinia infection), mmu05142 (Chagas dis…					-2.94834	-2.903	-2.39403		2.67746	2.97968	2.58824		4348.6	89.561	14.336	5.53055	5.91419	1150.12	2.28788e-25	2.70711e-23		0.1	0.17938	0.00733272	0.87831	0.985371	0.0213116	0.000319425		20.7432	21.4373	30.929	1072.64	1322.84	1008.25
ENSMUSG00000062488	Ifit3b	protein_coding	interferon-induced protein with tetratricopeptide repeats 3B		GO:0008285 (negative regulation of cell proliferation), GO:0009615 (response to virus), GO:0043066 (negative regulation of apoptotic process), GO:0051607 (defense response to virus), GO:0005737 (cytoplasm), GO:0005739 (mitochondrion), GO:0005829 (cytosol), GO:0003723 (RNA binding), GO:0042802 (identical protein binding)					-5.32425	-3.67178	-3.70981		4.21638	4.43683	4.05262		4330.57	83.1833	58.6979	8.96104	5.30994	1142.52	2.51958e-25	2.95392e-23		0.0636026	0.17938	0.00601942	0.933257	0.988056	0.00653338	0.000213143		0	2.14373	2.06193	743.762	866.72	663.842
ENSMUSG00000078763	Slfn1	protein_coding	schlafen 1		GO:0000122 (negative regulation of transcription from RNA polymerase II promoter), GO:0001933 (negative regulation of protein phosphorylation), GO:0008285 (negative regulation of cell proliferation), GO:0042098 (T cell proliferation), GO:0042130 (negative regulation of T cell proliferation), GO:0051726 (regulation of cell cycle), GO:1900477 (negative regulation of G1/S transition of mitotic cell …					-5.00048	-3.348	-5.00048		4.3043	4.51761	4.52705		4325.56	81.8452	53.6427	9.73431	5.19776	1140.41	2.58824e-25	3.00683e-23		0.0636026	0.17938	0.00240393	0.933257	0.99519	0.00653338	3.46497e-05		0	2.14373	0	631.439	732.212	737.028
ENSMUSG00000039236	Isg20	protein_coding	interferon-stimulated protein		GO:0000738 (DNA catabolic process, exonucleolytic), GO:0002376 (immune system process), GO:0006364 (rRNA processing), GO:0006401 (RNA catabolic process), GO:0009615 (response to virus), GO:0045071 (negative regulation of viral genome replication), GO:0045087 (innate immune response), GO:0051607 (defense response to virus), GO:0005634 (nucleus), GO:0005730 (nucleolus), GO:0005737 (cytoplasm), GO:0…					-3.30956	-3.26856	-2.95305		3.2343	3.23996	3.05692		4318.11	80.4914	11.8632	6.51096	5.09865	1137.27	2.69385e-25	3.10132e-23		0.1	0.17938	0.00168886	0.87831	0.996611	0.0213116	1.72128e-05		6.22296	6.43118	8.24773	672.928	675.577	594.961
ENSMUSG00000027111	Itga6	protein_coding	integrin alpha 6	This gene encodes a protein that is a member of the integrin superfamily. Integrins are transmembrane receptors involved cell adhesion and signaling, and they are subdivided based on the heterodimer formation of alpha and beta chains. This protein has been shown to heterodimerize with beta 4 to bind laminin and to form the main component of hemidesmosomes, which mediate attachment of epithelia to…	mmu04151 (PI3K-Akt signaling pathway), mmu04510 (Focal adhesion), mmu04512 (ECM-receptor interaction), mmu04514 (Cell adhesion molecules), mmu04640 (Hematopoietic cell lineage), mmu04810 (Regulation of actin cytoskeleton), mmu05145 (Toxoplasmosis), mmu05165 (Human papillomavirus infection), mmu05200 (Pathways in cancer), mmu05222 (Small cell lung cancer), mmu05410 (Hypertrophic cardiomyopathy), m…					1.89892	2.185	2.0225		-1.88342	-2.10883	-2.11416		4309.72	93.818	69.6612	-4.0858	6.53991	1133.74	2.81826e-25	3.21559e-23		0.1	0.17938	0.00365971	-0.87831	-0.992526	0.0213116	8.35809e-05		1544.33	1883.26	1682.54	111.311	95.0662	94.7116
ENSMUSG00000028266	Lmo4	protein_coding	LIM domain only 4	This gene encodes a cysteine-rich protein that contains two LIM domains but lacks a DNA-binding homeodomain. The encoded protein may play a role as a transcriptional regulator or as an oncogene. [provided by RefSeq, Aug 2008]. Sequence Note: The RefSeq transcript and protein were derived from transcript and genomic sequence to make the sequence consistent with the reference genome assembly. The g…	GO:0001843 (neural tube closure), GO:0003281 (ventricular septum development), GO:0006357 (regulation of transcription from RNA polymerase II promoter), GO:0021514 (ventral spinal cord interneuron differentiation), GO:0021522 (spinal cord motor neuron differentiation), GO:0021527 (spinal cord association neuron differentiation), GO:0030334 (regulation of cell migration), GO:0031333 (negative regu…					-2.31	-1.85745	-1.99396		1.87801	2.12881	2.15459		4272.07	95.8447	23.3899	4.11067	7.02658	1117.98	3.45427e-25	3.90638e-23		0.1	0.17938	0.00370987	0.87831	0.99212	0.0213116	9.28883e-05		114.088	156.492	142.273	2096.7	2494.98	2539.99
ENSMUSG00000073491	Ifi213	protein_coding	interferon activated gene 213		GO:0035458 (cellular response to interferon-beta), GO:0003690 (double-stranded DNA binding)					-5.02034	-5.02034	-5.02034		4.86093	5.30426	4.89583		4697.27	88.3872	64.1991	13.0545	5.79078	1355.57	3.89915e-25	4.37081e-23		0.0636026	0.17938	0.0104368	0.933257	0.979446	0.00653338	0.000629333		0	0	0	942.099	1281.37	965.197
ENSMUSG00000066152	Slc31a2	protein_coding	solute carrier family 31, member 2		GO:0006811 (ion transport), GO:0006878 (cellular copper ion homeostasis), GO:1902311 (regulation of copper ion transmembrane transport), GO:0005770 (late endosome), GO:0005886 (plasma membrane), GO:0016020 (membrane), GO:0016021 (integral component of membrane), GO:0055037 (recycling endosome), GO:0005515 (protein binding)					-1.67561	-1.8935	-1.62237		1.70177	1.74333	1.7464		4226.19	96.9716	22.5605	3.45998	7.41031	1098.89	4.43586e-25	4.9292e-23		0.1	0.17938	4.25944e-06	0.87831	0.999699	0.0213116	1.3629e-07		283.145	243.313	293.825	2951.77	3038.07	3044.55
ENSMUSG00000032690	Oas2	protein_coding	2'-5' oligoadenylate synthetase 2	This gene encodes a member of the 2-5A synthetase family, essential proteins involved in the innate immune response to viral infection. The encoded protein is induced by interferons and uses adenosine triphosphate in 2_-specific nucleotidyl transfer reactions to synthesize 2_,5_-oligoadenylates (2-5As). These molecules activate latent RNase L, which results in viral RNA degradation and the inhibi…	mmu04621 (NOD-like receptor signaling pathway), mmu05160 (Hepatitis C), mmu05162 (Measles), mmu05164 (Influenza A), mmu05168 (Herpes simplex virus 1 infection), mmu05169 (Epstein-Barr virus infection), mmu05171 (Coronavirus disease - COVID-19), GO:0002376 (immune system process), GO:0006401 (RNA catabolic process), GO:0009615 (response to virus), GO:0009617 (response to bacterium), GO:0032728 (po…					-2.39793	-2.35225	-2.96345		2.5936	2.58567	2.53436		4214.6	84.7015	78.7229	5.17309	5.44168	1094.09	4.72699e-25	5.17416e-23		0.1	0.17938	5.93144e-05	0.87831	0.999625	0.0213116	2.10696e-07		24.8918	25.7247	16.4955	822.692	818.176	789.55
ENSMUSG00000039997	Ifi203	protein_coding	interferon activated gene 203		GO:0002218 (activation of innate immune response), GO:0035458 (cellular response to interferon-beta), GO:0005634 (nucleus), GO:0003690 (double-stranded DNA binding)					-1.99963	-2.06383	-2.5409		2.06751	2.31914	2.21772		4214.21	93.1294	74.0277	4.40495	6.39527	1093.92	4.73728e-25	5.17416e-23		0.1	0.17938	0.0025267	0.87831	0.994428	0.0213116	4.64908e-05		82.9728	79.3178	56.7031	1406.57	1674.78	1561.02
ENSMUSG00000079293	Clec7a	protein_coding	C-type lectin domain family 7, member a	This gene encodes a member of the C-type lectin/C-type lectin-like domain (CTL/CTLD) superfamily. The encoded glycoprotein is a small type II membrane receptor with an extracellular C-type lectin-like domain fold and a cytoplasmic domain with an immunoreceptor tyrosine-based activation motif. It functions as a pattern-recognition receptor that recognizes a variety of beta-1,3-linked and beta-1,6-…	mmu04145 (Phagosome), mmu04613 (Neutrophil extracellular trap formation), mmu04625 (C-type lectin receptor signaling pathway), mmu05152 (Tuberculosis), GO:0001878 (response to yeast), GO:0001879 (detection of yeast), GO:0002238 (response to molecule of fungal origin), GO:0002752 (cell surface pattern recognition receptor signaling pathway), GO:0006910 (phagocytosis, recognition), GO:0006911 (phag…					1.82987	1.81926	1.78177		-2.05305	-1.72355	-1.65431		4201.97	96.9559	38.1329	-3.61227	7.40355	1088.86	5.0671e-25	5.4875e-23		0.1	0.17938	9.99392e-07	-0.87831	-0.999653	0.0213116	1.80419e-07		3074.14	3051.59	2973.31	207.444	260.926	273.803
ENSMUSG00000024789	Jak2	protein_coding	Janus kinase 2	This gene product is a protein tyrosine kinase involved in a specific subset of cytokine receptor signaling pathways. It has been found to be constituitively associated with the prolactin receptor and is required for responses to gamma interferon. Mice that do not express an active protein for this gene exhibit embryonic lethality associated with the absence of definitive erythropoiesis. [provide…	mmu01521 (EGFR tyrosine kinase inhibitor resistance), mmu04062 (Chemokine signaling pathway), mmu04151 (PI3K-Akt signaling pathway), mmu04217 (Necroptosis), mmu04550 (Signaling pathways regulating pluripotency of stem cells), mmu04630 (JAK-STAT signaling pathway), mmu04658 (Th1 and Th2 cell differentiation), mmu04659 (Th17 cell differentiation), mmu04725 (Cholinergic synapse), mmu04917 (Prolactin…					-1.68622	-1.70579	-1.85414		1.5948	1.81658	1.83477		4179.16	97.2142	93.4971	3.50401	7.50632	1079.46	5.74676e-25	6.17124e-23		0.1	0.17938	0.0031437	0.87831	0.993531	0.0213116	6.26324e-05		296.628	292.618	263.927	2892.07	3372.83	3415.64
ENSMUSG00000052776	Oas1a	protein_coding	2'-5' oligoadenylate synthetase 1A		mmu04621 (NOD-like receptor signaling pathway), mmu05160 (Hepatitis C), mmu05162 (Measles), mmu05164 (Influenza A), mmu05168 (Herpes simplex virus 1 infection), mmu05169 (Epstein-Barr virus infection), mmu05171 (Coronavirus disease - COVID-19), GO:0006006 (glucose metabolic process), GO:0006164 (purine nucleotide biosynthetic process), GO:0009615 (response to virus), GO:0032728 (positive regulati…					-2.27723	-2.17507	-1.91355		2.16046	2.16853	2.03687		4157.95	89.741	54.4487	4.25599	5.93208	1070.75	6.46403e-25	6.88365e-23		0.1	0.17938	0.000770989	0.87831	0.998081	0.0213116	5.51886e-06		51.858	55.7369	67.0128	1144.48	1150.91	1050.44
ENSMUSG00000015947	Fcgr1	protein_coding	Fc receptor, IgG, high affinity I		mmu04145 (Phagosome), mmu04380 (Osteoclast differentiation), mmu04613 (Neutrophil extracellular trap formation), mmu04640 (Hematopoietic cell lineage), mmu04666 (Fc gamma R-mediated phagocytosis), mmu05140 (Leishmaniasis), mmu05150 (Staphylococcus aureus infection), mmu05152 (Tuberculosis), mmu05202 (Transcriptional misregulation in cancer), mmu05221 (Acute myeloid leukemia), mmu05322 (Systemic l…					-1.69601	-1.69125	-1.60069		1.71881	1.6188	1.65034		4139.58	96.369	42.9924	3.32948	7.18997	1063.23	7.16012e-25	7.56191e-23		0.1	0.17938	0.000459936	0.87831	0.998945	0.0213116	1.6696e-06		248.918	249.744	265.989	2664.39	2485.88	2540.85
ENSMUSG00000032487	Ptgs2	protein_coding	prostaglandin-endoperoxide synthase 2	Prostaglandin-endoperoxide synthase (PTGS), also known as cyclooxygenase, is the key enzyme in prostaglandin biosynthesis, and acts both as a dioxygenase and as a peroxidase. There are two isozymes of PTGS: a constitutive PTGS1 and an inducible PTGS2, which differ in their regulation of expression and tissue distribution. This gene encodes the inducible isozyme. It is regulated by specific stimul…	mmu00590 (Arachidonic acid metabolism), mmu01100 (Metabolic pathways), mmu04064 (NF-kappa B signaling pathway), mmu04370 (VEGF signaling pathway), mmu04625 (C-type lectin receptor signaling pathway), mmu04657 (IL-17 signaling pathway), mmu04668 (TNF signaling pathway), mmu04723 (Retrograde endocannabinoid signaling), mmu04726 (Serotonergic synapse), mmu04913 (Ovarian steroidogenesis), mmu04921 (O…					-2.6615	-2.53967	-2.0053		2.11961	2.65536	2.4315		4120.35	97.1125	70.788	4.80054	7.46595	1055.38	7.97306e-25	8.35146e-23		0.1	0.17938	0.0116357	0.87831	0.976767	0.0213116	0.000803388		96.4558	105.043	152.583	2678.56	3883.55	3325.24
ENSMUSG00000018930	Ccl4	protein_coding	chemokine (C-C motif) ligand 4	The protein encoded by this gene is a mitogen-inducible monokine and is one of the major HIV-suppressive factors produced by CD8+ T-cells. The encoded protein is secreted and has chemokinetic and inflammatory functions. [provided by RefSeq, Dec 2012]. Publication Note: This RefSeq record includes a subset of the publications that are available for this gene. Please see the Gene record to access a…	mmu04060 (Cytokine-cytokine receptor interaction), mmu04061 (Viral protein interaction with cytokine and cytokine receptor), mmu04062 (Chemokine signaling pathway), mmu04064 (NF-kappa B signaling pathway), mmu04620 (Toll-like receptor signaling pathway), mmu04623 (Cytosolic DNA-sensing pathway), mmu05163 (Human cytomegalovirus infection), GO:0002548 (monocyte chemotaxis), GO:0006935 (chemotaxis),…					-1.92571	-1.6343	-2.11438		1.84696	1.98745	1.83998		4117.27	96.3534	4.75781	3.77836	7.18519	1054.12	8.11169e-25	8.42758e-23		0.1	0.17938	0.00086834	0.87831	0.997227	0.0213116	1.15264e-05		184.614	226.163	161.862	2535.87	2795.35	2523.63
ENSMUSG00000003617	Cp	protein_coding	ceruloplasmin	The protein encoded by this gene is a copper-containing glycoprotein found soluble in the serum and GPI-anchored in other tissues. It oxidizes Fe(II) to Fe(III) and is proposed to play an important role in iron homeostasis. In humans mutations of this gene cause aceruloplasminemia, which is characterized by retinal degeneration, diabetes, anemia and neurological symptoms. In mouse deficiency of t…	mmu00860 (Porphyrin metabolism), mmu04216 (Ferroptosis), GO:0006811 (ion transport), GO:0006825 (copper ion transport), GO:0006826 (iron ion transport), GO:0046688 (response to copper ion), GO:0055072 (iron ion homeostasis), GO:0005576 (extracellular region), GO:0005615 (extracellular space), GO:0005886 (plasma membrane), GO:0046658 (anchored component of plasma membrane), GO:0004322 (ferroxidase…					-2.93965	-2.27626	-2.60609		2.61119	2.59423	2.61658		4113.38	82.8625	59.5743	5.25609	5.28069	1052.54	8.29087e-25	8.54427e-23		0.1	0.17938	2.08639e-08	0.87831	0.999927	0.0213116	8.09855e-09		14.5202	23.581	18.5574	726.559	718.053	729.279
ENSMUSG00000020077	Srgn	protein_coding	serglycin	This gene encodes a protein best known as a hematopoietic cell granule proteoglycan. Proteoglycans stored in the secretory granules of many hematopoietic cells also contain a protease-resistant peptide core, which may be important for neutralizing hydrolytic enzymes. This encoded protein was found to be associated with the macromolecular complex of granzymes and perforin, which may serve as a med…	GO:0001818 (negative regulation of cytokine production), GO:0006915 (apoptotic process), GO:0016485 (protein processing), GO:0030502 (negative regulation of bone mineralization), GO:0031214 (biomineral tissue development), GO:0033363 (secretory granule organization), GO:0033364 (mast cell secretory granule organization), GO:0033371 (T cell secretory granule organization), GO:0033373 (maintenance …					-1.82677	-2.09833	-1.98579		1.82427	2.04426	2.04236		4095.07	92.7381	7.15236	3.95186	6.33378	1045.09	9.18991e-25	9.39502e-23		0.1	0.17938	0.00264927	0.87831	0.994462	0.0213116	4.5921e-05		103.716	85.749	92.787	1314.49	1531.17	1529.16
ENSMUSG00000078921	Tgtp2	protein_coding	T cell specific GTPase 2		GO:0006952 (defense response), GO:0035458 (cellular response to interferon-beta), GO:0005789 (endoplasmic reticulum membrane), GO:0003924 (GTPase activity)					-5.30062	-3.64815	-3.68618		4.07839	4.49535	4.06122		4068.6	82.6982	42.7733	8.91964	5.2691	1034.37	1.06724e-24	1.0824e-22		0.0636026	0.17938	0.0104379	0.933257	0.979433	0.00653338	0.000630149		0	2.14373	2.06193	664.832	887.958	656.954
ENSMUSG00000035493	Tgfbi	protein_coding	transforming growth factor, beta induced	This gene encodes an RGD-containing protein that binds to type I, II and IV collagens. The RGD motif is found in many extracellular matrix proteins modulating cell adhesion and serves as a ligand recognition sequence for several integrins. This protein plays a role in cell-collagen interactions and may be involved in endochondrial bone formation in cartilage. The protein is induced by transformin…	GO:0007155 (cell adhesion), GO:0008283 (cell proliferation), GO:0030198 (extracellular matrix organization), GO:0005576 (extracellular region), GO:0005604 (basement membrane), GO:0005615 (extracellular space), GO:0005802 (trans-Golgi network), GO:0031012 (extracellular matrix), GO:0062023 (NA), GO:0005178 (integrin binding), GO:0005201 (extracellular matrix structural constituent), GO:0005518 (co…					-2.04333	-1.87539	-1.79072		2.07932	1.74756	1.88255		4064.6	95.1405	41.889	3.81705	6.81127	1032.75	1.0917e-24	1.09418e-22		0.1	0.17938	0.00511586	0.87831	0.989614	0.0213116	0.000161251		129.645	145.773	154.645	2274.8	1807.27	1984.64
ENSMUSG00000001123	Lgals9	protein_coding	lectin, galactose binding, soluble 9	The galectins are a family of beta-galactoside-binding proteins implicated in modulating cell-cell and cell-matrix interactions. The protein encoded by this gene is an S-type lectin. It is overexpressed in Hodgkin_s disease tissue and might participate in the interaction between the H&RS cells with their surrounding cells and might thus play a role in the pathogenesis of this disease and/or its a…	GO:0001819 (positive regulation of cytokine production), GO:0002376 (immune system process), GO:0006935 (chemotaxis), GO:0007157 (heterophilic cell-cell adhesion via plasma membrane cell adhesion molecules), GO:0007565 (female pregnancy), GO:0010628 (positive regulation of gene expression), GO:0010629 (negative regulation of gene expression), GO:0010862 (positive regulation of pathway-restricted …					-1.75031	-1.57263	-1.64787		1.5715	1.75588	1.64342		4063.91	97.0342	26.4966	3.31805	7.43084	1032.47	1.09598e-24	1.09418e-22		0.1	0.17938	0.00158977	0.87831	0.996524	0.0213116	1.81001e-05		284.182	321.559	305.166	2850.58	3239.33	2996.33
ENSMUSG00000068129	Cst7	protein_coding	cystatin F (leukocystatin)	The cystatin superfamily encompasses proteins that contain multiple cystatin-like sequences. Some of the members are active cysteine protease inhibitors, while others have lost or perhaps never acquired this inhibitory activity. There are three inhibitory families in the superfamily, including the type 1 cystatins (stefins), type 2 cystatins and the kininogens. The type 2 cystatin proteins are a …	GO:0006955 (immune response), GO:0010466 (negative regulation of peptidase activity), GO:0031643 (positive regulation of myelination), GO:0097340 (inhibition of cysteine-type endopeptidase activity), GO:1903979 (NA), GO:0005576 (extracellular region), GO:0005615 (extracellular space), GO:0005737 (cytoplasm), GO:0005764 (lysosome), GO:0005768 (endosome), GO:0005770 (late endosome), GO:0005771 (mul…					-5.12883	-3.47636	-3.51439		4.01752	4.14951	3.95256		4059.87	78.1517	15.7681	8.56395	4.91861	1030.84	1.12137e-24	1.10461e-22		0.0636026	0.17938	0.00164253	0.933257	0.996693	0.00653338	1.63871e-05		0	2.14373	2.06193	565.664	619.953	540.717
ENSMUSG00000026360	Rgs2	protein_coding	regulator of G-protein signaling 2	Regulator of G protein signaling (RGS) family members are regulatory molecules that act as GTPase activating proteins (GAPs) for G alpha subunits of heterotrimeric G proteins. RGS proteins are able to deactivate G protein subunits of the Gi alpha, Go alpha and Gq alpha subtypes. They drive G proteins into their inactive GDP-bound forms. Regulator of G protein signaling 2 belongs to this family. T…	mmu04022 (cGMP-PKG signaling pathway), mmu04740 (Olfactory transduction), mmu04921 (Oxytocin signaling pathway), GO:0006417 (regulation of translation), GO:0007049 (cell cycle), GO:0007186 (G-protein coupled receptor signaling pathway), GO:0007283 (spermatogenesis), GO:0008277 (regulation of G-protein coupled receptor protein signaling pathway), GO:0009968 (negative regulation of signal transduct…					2.0115	2.07845	2.11014		-1.92463	-2.19343	-2.08202		4059.5	87.4951	27.78	-4.15264	5.69133	1030.7	1.12371e-24	1.10461e-22		0.1	0.17938	0.000340459	-0.87831	-0.999077	0.0213116	1.27837e-06		912.7	956.101	977.356	58.6914	48.5444	52.5219
ENSMUSG00000019850	Tnfaip3	protein_coding	tumor necrosis factor, alpha-induced protein 3	This gene was identified as a gene whose expression is rapidly induced by the tumor necrosis factor (TNF). The protein encoded by this gene is a zinc finger protein and ubiqitin-editing enzyme, and has been shown to inhibit NF-kappa B activation as well as TNF-mediated apoptosis. The encoded protein, which has both ubiquitin ligase and deubiquitinase activities, is involved in the cytokine-mediat…	mmu04064 (NF-kappa B signaling pathway), mmu04217 (Necroptosis), mmu04621 (NOD-like receptor signaling pathway), mmu04657 (IL-17 signaling pathway), mmu04668 (TNF signaling pathway), mmu05162 (Measles), mmu05169 (Epstein-Barr virus infection), GO:0001922 (B-1 B cell homeostasis), GO:0002237 (response to molecule of bacterial origin), GO:0002315 (marginal zone B cell differentiation), GO:0002632 (…					-1.75941	-1.96132	-1.5816		1.63541	1.83425	1.83267		4048.95	97.4959	79.2394	3.5327	7.60951	1026.44	1.19316e-24	1.16392e-22		0.1	0.17938	0.0019906	0.87831	0.99515	0.0213116	3.52296e-05		299.739	260.463	339.188	3162.25	3629.71	3625.73
ENSMUSG00000037921	Ddx60	protein_coding	DExD/H box helicase 60		GO:0009615 (response to virus), GO:0051607 (defense response to virus), GO:1900245 (positive regulation of MDA-5 signaling pathway), GO:1900246 (positive regulation of RIG-I signaling pathway), GO:0005737 (cytoplasm), GO:0005829 (cytosol), GO:0045111 (intermediate filament cytoskeleton), GO:0003690 (double-stranded DNA binding), GO:0003723 (RNA binding), GO:0003725 (double-stranded RNA binding), …					-1.89052	-2.27494	-2.20954		2.15123	2.19388	2.0299		4039.88	88.7472	84.8267	4.26196	5.83106	1022.79	1.25643e-24	1.21636e-22		0.1	0.17938	0.00105711	0.87831	0.997446	0.0213116	9.77304e-06		63.2667	48.2338	50.5173	1057.46	1089.22	972.085
ENSMUSG00000064373	Selenop	protein_coding	selenoprotein P	This gene encodes a selenoprotein containing multiple selenocysteine (Sec) residues encoded by the UGA codon that normally signals translation termination. The 3_ UTR of selenoprotein genes have a common stem-loop structure, the sec insertion sequence (SECIS), that is necessary for the recognition of UGA as a Sec codon rather than as a stop signal. This selenoprotein is a secreted protein, and is…	GO:0001887 (selenium compound metabolic process), GO:0007420 (brain development), GO:0007626 (locomotory behavior), GO:0009791 (post-embryonic development), GO:0019953 (sexual reproduction), GO:0040008 (regulation of growth), GO:0005576 (extracellular region), GO:0005615 (extracellular space), GO:0005515 (protein binding), GO:0008430 (selenium binding), R-MMU-109582 (Mus musculus: Hemostasis), R-…					1.46071	1.51264	1.45575		-1.51009	-1.5303	-1.38872		4030.77	99.2644	16.1437	-2.95211	8.83094	1019.13	1.32345e-24	1.2716e-22		0.1	0.17938	5.89542e-05	-0.87831	-0.999533	0.0213116	3.26699e-07		7725.8	8008.96	7699.25	984.599	970.888	1071.1
ENSMUSG00000048120	Entpd1	protein_coding	ectonucleoside triphosphate diphosphohydrolase 1		mmu00230 (Purine metabolism), mmu00240 (Pyrimidine metabolism), mmu01100 (Metabolic pathways), mmu01232 (Nucleotide metabolism), mmu05169 (Epstein-Barr virus infection), GO:0007186 (G-protein coupled receptor signaling pathway), GO:0009134 (nucleoside diphosphate catabolic process), GO:0009181 (purine ribonucleoside diphosphate catabolic process), GO:0030168 (platelet activation), GO:0033602 (neg…					1.64707	1.62041	1.79132		-1.65814	-1.64496	-1.75571		4018.96	95.4222	19.0077	-3.38084	6.8983	1014.38	1.41599e-24	1.35037e-22		0.1	0.17938	0.00164925	-0.87831	-0.996581	0.0213116	1.75191e-05		2049.43	2011.89	2265.03	206.432	208.336	192.867
ENSMUSG00000020227	Irak3	protein_coding	interleukin-1 receptor-associated kinase 3	This gene encodes a member of the interleukin-1 receptor-associated kinase protein family. Members of this family are essential components of the Toll/IL-R immune signal transduction pathways. This protein is primarily expressed in monocytes and macrophages and functions as a negative regulator of Toll-like receptor signaling. Mutations in this gene are associated with a susceptibility to asthma.…	mmu04722 (Neurotrophin signaling pathway), GO:0001819 (positive regulation of cytokine production), GO:0001960 (negative regulation of cytokine-mediated signaling pathway), GO:0002755 (MyD88-dependent toll-like receptor signaling pathway), GO:0006468 (protein phosphorylation), GO:0006915 (apoptotic process), GO:0007165 (signal transduction), GO:0009615 (response to virus), GO:0010933 (positive re…					-1.69695	-1.91563	-1.91104		1.85823	1.83389	1.8315		4016.27	92.1355	60.2864	3.68935	6.2506	1013.31	1.43796e-24	1.36116e-22		0.1	0.17938	1.44132e-07	0.87831	0.99988	0.0213116	2.17711e-08		116.162	99.6832	100.004	1376.21	1353.18	1350.93
ENSMUSG00000033880	Lgals3bp	protein_coding	lectin, galactoside-binding, soluble, 3 binding protein	The galectins are a family of beta-galactoside-binding proteins implicated in modulating cell-cell and cell-matrix interactions. LGALS3BP has been found elevated in the serum of patients with cancer and in those infected by the human immunodeficiency virus (HIV). It appears to be implicated in immune response associated with natural killer (NK) and lymphokine-activated killer (LAK) cell cytotoxic…	GO:0007155 (cell adhesion), GO:0005576 (extracellular region), GO:0005615 (extracellular space), GO:0016020 (membrane), GO:0005044 (scavenger receptor activity), GO:0005515 (protein binding), R-MMU-109582 (Mus musculus: Hemostasis), R-MMU-114608 (Mus musculus: Platelet degranulation ), R-MMU-76002 (Mus musculus: Platelet activation, signaling and aggregation), R-MMU-76005 (Mus musculus: Response …					-1.81704	-1.54407	-1.75995		1.84701	1.46638	1.80768		3974.74	99.5227	14.6334	3.42034	9.38775	996.718	1.82638e-24	1.71613e-22		0.1	0.17938	0.00750533	0.87831	0.984654	0.0213116	0.000351426		1022.64	1235.86	1063.96	12974.9	9965.77	12625.9
ENSMUSG00000033066	Gas7	protein_coding	growth arrest specific 7	Growth arrest-specific 7 is expressed primarily in terminally differentiated brain cells and predominantly in mature cerebellar Purkinje neurons. GAS7 plays a putative role in neuronal development. Several transcript variants encoding proteins which vary in the N-terminus have been described. [provided by RefSeq, Jul 2008]. [obtained from RefSeq Human]	GO:0007275 (multicellular organismal development), GO:0007399 (nervous system development), GO:0008360 (regulation of cell shape), GO:0030041 (actin filament polymerization), GO:0030154 (cell differentiation), GO:0030182 (neuron differentiation), GO:0048812 (neuron projection morphogenesis), GO:0051017 (actin filament bundle assembly), GO:0001726 (ruffle), GO:0005737 (cytoplasm), GO:0005884 (acti…					-1.88402	-1.85348	-1.56732		1.66015	1.86638	1.7783		3955.49	95.7117	57.7119	3.53712	6.99852	989.07	2.0419e-24	1.90463e-22		0.1	0.17938	0.00165865	0.87831	0.995871	0.0213116	2.55434e-05		179.429	183.288	223.72	2103.78	2427.22	2283.41
ENSMUSG00000041736	Tspo	protein_coding	translocator protein	Present mainly in the mitochondrial compartment of peripheral tissues, the protein encoded by this gene interacts with some benzodiazepines and has different affinities than its endogenous counterpart. The protein is a key factor in the flow of cholesterol into mitochondria to permit the initiation of steroid hormone synthesis. Alternatively spliced transcript variants have been reported; one of …	mmu04080 (Neuroactive ligand-receptor interaction), mmu04979 (Cholesterol metabolism), mmu05166 (Human T-cell leukemia virus 1 infection), GO:0006694 (steroid biosynthetic process), GO:0006811 (ion transport), GO:0006821 (chloride transport), GO:0006869 (lipid transport), GO:0008347 (glial cell migration), GO:0010823 (negative regulation of mitochondrion organization), GO:0010940 (positive regula…					-1.54649	-1.49166	-1.52185		1.54289	1.48481	1.5323		3950.78	97.4646	5.57164	3.04288	7.60446	987.201	2.09861e-24	1.94334e-22		0.1	0.17938	0.000167614	0.87831	0.999603	0.0213116	2.36619e-07		399.306	414.811	406.201	3406.13	3271.69	3381.2
ENSMUSG00000038507	Parp12	protein_coding	poly (ADP-ribose) polymerase family, member 12		GO:0070213 (protein auto-ADP-ribosylation), GO:0140289 (NA), GO:0005575 (cellular_component), GO:0005634 (nucleus), GO:0003950 (NAD+ ADP-ribosyltransferase activity), GO:0016740 (transferase activity), GO:0046872 (metal ion binding), GO:1990404 (protein ADP-ribosylase activity)					-1.5248	-1.67532	-1.54372		1.53783	1.58419	1.62181		3908.66	96.3064	62.4619	3.16516	7.17452	970.561	2.68409e-24	2.46763e-22		0.1	0.17938	0.000205329	0.87831	0.999252	0.0213116	8.39598e-07		290.405	261.534	286.609	2433.67	2513.19	2579.6
ENSMUSG00000025993	Slc40a1	protein_coding	solute carrier family 40 (iron-regulated transporter), member 1	The protein encoded by this gene is a cell membrane protein that may be involved in iron export from duodenal epithelial cells. Defects in this gene are a cause of hemochromatosis type 4 (HFE4). [provided by RefSeq, Jul 2008]. Publication Note: This RefSeq record includes a subset of the publications that are available for this gene. Please see the Gene record to access additional publications.	mmu04216 (Ferroptosis), mmu04978 (Mineral absorption), GO:0002260 (lymphocyte homeostasis), GO:0003158 (endothelium development), GO:0006366 (transcription from RNA polymerase II promoter), GO:0006811 (ion transport), GO:0006826 (iron ion transport), GO:0006879 (cellular iron ion homeostasis), GO:0006915 (apoptotic process), GO:0034395 (regulation of transcription from RNA polymerase II promoter …					1.95795	2.11041	1.90205		-1.91465	-2.23271	-1.82304		3902.67	90.1792	39.6197	-3.98278	5.98191	968.203	2.78024e-24	2.53777e-22		0.1	0.17938	0.00192344	-0.87831	-0.995593	0.0213116	2.90869e-05		1125.32	1250.86	1082.51	75.8941	60.6805	80.9354
ENSMUSG00000035208	Slfn8	protein_coding	schlafen 8		GO:0002376 (immune system process), GO:0016075 (rRNA catabolic process), GO:0016078 (tRNA catabolic process), GO:0051607 (defense response to virus), GO:0005634 (nucleus), GO:0005654 (nucleoplasm), GO:0005737 (cytoplasm), GO:0005829 (cytosol), GO:0090734 (NA), GO:0000049 (tRNA binding), GO:0000166 (nucleotide binding), GO:0004518 (nuclease activity), GO:0004519 (endonuclease activity), GO:0004521…					-2.18942	-1.99493	-1.76069		2.02258	2.05527	1.86718		3900.06	90.9539	80.0532	3.96909	6.06981	967.177	2.82325e-24	2.55875e-22		0.1	0.17938	0.00148591	0.87831	0.996388	0.0213116	1.95475e-05		66.3782	76.1022	89.6941	1247.7	1276.31	1120.18
ENSMUSG00000025790	Slco3a1	protein_coding	solute carrier organic anion transporter family, member 3a1		GO:0001934 (positive regulation of protein phosphorylation), GO:0006811 (ion transport), GO:0015732 (prostaglandin transport), GO:0043252 (sodium-independent organic anion transport), GO:0051092 (positive regulation of NF-kappaB transcription factor activity), GO:0055085 (transmembrane transport), GO:0005886 (plasma membrane), GO:0005887 (integral component of plasma membrane), GO:0016020 (membra…					-2.77987	-1.89421	-2.15976		2.3365	2.27663	2.22071		3897.77	89.8818	49.6126	4.53823	5.94918	966.278	2.86149e-24	2.57514e-22		0.1	0.17938	0.000194798	0.87831	0.998706	0.0213116	2.51179e-06		33.1891	62.168	51.5483	1184.96	1136.75	1093.49
ENSMUSG00000111118	Gm6545	processed_pseudogene	predicted gene 6545							-3.19389	-4.81415	-4.81415		4.14249	4.35184	4.32786		3886.21	77.017	50.3952	9.3714	4.83967	961.737	3.06332e-24	2.73749e-22		0.0636026	0.17938	0.002	0.933257	0.995981	0.00653338	2.42005e-05		2.07432	0	0	495.841	573.431	563.964
ENSMUSG00000038058	Nod1	protein_coding	nucleotide-binding oligomerization domain containing 1	This gene encodes a member of the NOD (nucleotide-binding oligomerization domain) family. This member is a cytosolic protein. It contains an N-terminal caspase recruitment domain (CARD), a centrally located nucleotide-binding domain (NBD), and 10 tandem leucine-rich repeats (LRRs) in its C terminus. The CARD is involved in apoptotic signaling, LRRs participate in protein-protein interactions, and…	mmu04621 (NOD-like receptor signaling pathway), mmu05132 (Salmonella infection), mmu05133 (Pertussis), GO:0002221 (pattern recognition receptor signaling pathway), GO:0002376 (immune system process), GO:0002606 (positive regulation of dendritic cell antigen processing and presentation), GO:0006915 (apoptotic process), GO:0006919 (activation of cysteine-type endopeptidase activity involved in apop…					-2.19254	-1.7569	-2.36777		2.18254	2.0473	2.08737		3880.75	89.8114	50.09	4.21185	5.94275	959.599	3.16357e-24	2.80745e-22		0.1	0.17938	0.000454963	0.87831	0.998131	0.0213116	5.23494e-06		56.0066	76.1022	49.4864	1181.92	1076.07	1106.4
ENSMUSG00000025154	Arhgap19	protein_coding	Rho GTPase activating protein 19	Members of the ARHGAP family, such as ARHGAP19, encode negative regulators of Rho GTPases (see RHOA; MIM 165390), which are involved in cell migration, proliferation, and differentiation, actin remodeling, and G1 cell cycle progression (Lv et al., 2007 [PubMed 17454002]).[supplied by OMIM, Mar 2008]. [obtained from RefSeq Human]	GO:0007165 (signal transduction), GO:0051056 (regulation of small GTPase mediated signal transduction), GO:0005737 (cytoplasm), GO:0005886 (plasma membrane), GO:0043231 (intracellular membrane-bounded organelle), GO:0005096 (GTPase activator activity), R-MMU-162582 (Mus musculus: Signal Transduction), R-MMU-194315 (Mus musculus: Signaling by Rho GTPases), R-MMU-8980692 (Mus musculus: RHOA GTPase …					2.10201	2.09438	2.27795		-2.26982	-1.87319	-2.33133		3862.8	86.5248	80.7653	-4.33815	5.5955	952.577	3.51814e-24	3.10057e-22		0.1	0.17938	0.00173706	-0.87831	-0.995978	0.0213116	2.42342e-05		857.731	853.203	969.108	40.4768	53.6011	38.7456
ENSMUSG00000022534	Mefv	protein_coding	Mediterranean fever	This gene encodes a protein, also known as pyrin or marenostrin, that is an important modulator of innate immunity. Mutations in this gene are associated with Mediterranean fever, a hereditary periodic fever syndrome. [provided by RefSeq, Jul 2008]. [obtained from RefSeq Human]	mmu04621 (NOD-like receptor signaling pathway), mmu05135 (Yersinia infection), GO:0002221 (pattern recognition receptor signaling pathway), GO:0002376 (immune system process), GO:0006954 (inflammatory response), GO:0010468 (regulation of gene expression), GO:0010508 (positive regulation of autophagy), GO:0016567 (protein ubiquitination), GO:0032651 (regulation of interleukin-1 beta production), G…					-2.1342	-2.45832	-3.09808		2.50888	2.46934	2.71239		3850.22	85.2571	79.7793	5.13072	5.48697	947.666	3.79122e-24	3.31836e-22		0.1	0.17938	0.00276936	0.87831	0.993949	0.0213116	5.48077e-05		31.1148	24.6528	15.4645	801.442	779.745	923.007
ENSMUSG00000027555	Car13	protein_coding	carbonic anhydrase 13		mmu00910 (Nitrogen metabolism), mmu01100 (Metabolic pathways), GO:0006730 (one-carbon metabolic process), GO:0005737 (cytoplasm), GO:0005829 (cytosol), GO:0043209 (myelin sheath), GO:0043231 (intracellular membrane-bounded organelle), GO:0004089 (carbonate dehydratase activity), GO:0008270 (zinc ion binding), GO:0016829 (lyase activity), GO:0016836 (hydro-lyase activity), GO:0046872 (metal ion bi…					-1.71064	-1.7606	-1.74287		1.66596	1.83445	1.7137		3845.92	92.3703	67.9474	3.48665	6.30033	945.991	3.88947e-24	3.36416e-22		0.1	0.17938	0.00147762	0.87831	0.997031	0.0213116	1.3213e-05		126.533	122.192	123.716	1323.59	1487.68	1368.15
ENSMUSG00000058427	Cxcl2	protein_coding	chemokine (C-X-C motif) ligand 2	This antimicrobial gene is part of a chemokine superfamily that encodes secreted proteins involved in immunoregulatory and inflammatory processes. The superfamily is divided into four subfamilies based on the arrangement of the N-terminal cysteine residues of the mature peptide. This chemokine, a member of the CXC subfamily, is expressed at sites of inflammation and may suppress hematopoietic pro…	mmu04060 (Cytokine-cytokine receptor interaction), mmu04061 (Viral protein interaction with cytokine and cytokine receptor), mmu04062 (Chemokine signaling pathway), mmu04064 (NF-kappa B signaling pathway), mmu04621 (NOD-like receptor signaling pathway), mmu04657 (IL-17 signaling pathway), mmu04668 (TNF signaling pathway), mmu04936 (Alcoholic liver disease), mmu05134 (Legionellosis), mmu05146 (Amo…					-3.15183	-3.11083	-4.38997		3.20741	3.71401	3.73121		3845.63	83.3555	32.3656	7.25002	5.32601	945.878	3.8962e-24	3.36416e-22		0.1	0.17938	0.0123327	0.87831	0.975738	0.0213116	0.000875801		6.22296	6.43118	2.06193	591.974	841.437	851.543
ENSMUSG00000022586	Ly6i	protein_coding	lymphocyte antigen 6 complex, locus I		GO:0095500 (NA), GO:0005886 (plasma membrane), GO:0016020 (membrane), GO:0031225 (anchored component of membrane), GO:0030550 (acetylcholine receptor inhibitor activity), GO:0033130 (acetylcholine receptor binding)					-4.64633	-4.64633	-4.64633		4.53061	4.8273	4.58106		4226.5	79.7872	11.7928	12.2973	5.04149	1143.77	3.93567e-24	3.37543e-22		0.0636026	0.17938	0.00423617	0.933257	0.991581	0.00653338	0.00010602		0	0	0	577.807	709.962	598.405
ENSMUSG00000063193	Cd300lb	protein_coding	CD300 molecule like family member B	CD300LB is a nonclassical activating receptor of the immunoglobulin (Ig) superfamily expressed on myeloid cells (Martinez-Barriocanal and Sayos, 2006 [PubMed 16920917]).[supplied by OMIM, Mar 2008].	GO:0002376 (immune system process), GO:0002446 (neutrophil mediated immunity), GO:0033005 (positive regulation of mast cell activation), GO:0071222 (cellular response to lipopolysaccharide), GO:0005886 (plasma membrane), GO:0016020 (membrane), GO:0016021 (integral component of membrane), GO:0004888 (transmembrane signaling receptor activity), GO:0005515 (protein binding), GO:0042802 (identical pr…					2.38188	2.35386	2.12279		-2.74046	-2.26582	-1.85224		3842.54	91.713	64.7938	-4.53563	6.18734	944.677	3.96846e-24	3.38087e-22		0.1	0.17938	0.00287711	-0.87831	-0.993271	0.0213116	6.77717e-05		1443.73	1415.93	1206.23	40.4768	56.6352	75.7693
ENSMUSG00000072620	Slfn2	protein_coding	schlafen 2		GO:0008285 (negative regulation of cell proliferation), GO:0009617 (response to bacterium)					-1.57932	-1.42823	-1.5823		1.43835	1.65509	1.4964		3837.4	98.4897	45.6922	3.06326	8.04885	942.676	4.09198e-24	3.46301e-22		0.1	0.17938	0.0024819	0.87831	0.994635	0.0213116	4.31041e-05		527.914	586.309	526.824	4282.45	4976.81	4458.33
ENSMUSG00000025746	Il6	protein_coding	interleukin 6	This gene encodes a cytokine that functions in inflammation and the maturation of B cells. In addition, the encoded protein has been shown to be an endogenous pyrogen capable of inducing fever in people with autoimmune diseases or infections. The protein is primarily produced at sites of acute and chronic inflammation, where it is secreted into the serum and induces a transcriptional inflammatory…	mmu01521 (EGFR tyrosine kinase inhibitor resistance), mmu01523 (Antifolate resistance), mmu04060 (Cytokine-cytokine receptor interaction), mmu04061 (Viral protein interaction with cytokine and cytokine receptor), mmu04066 (HIF-1 signaling pathway), mmu04068 (FoxO signaling pathway), mmu04151 (PI3K-Akt signaling pathway), mmu04218 (Cellular senescence), mmu04620 (Toll-like receptor signaling pathw…					-4.78627	-4.78627	-4.78627		4.50459	4.99816	4.85607		4215.49	83.3633	28.6486	12.5872	5.32812	1139	4.16559e-24	3.50211e-22		0.0636026	0.17938	0.00946654	0.933257	0.981331	0.00653338	0.000519557		0	0	0	625.367	880.879	798.16
ENSMUSG00000031897	Psmb10	protein_coding	proteasome (prosome, macropain) subunit, beta type 10	The proteasome is a multicatalytic proteinase complex with a highly ordered ring-shaped 20S core structure. The core structure is composed of 4 rings of 28 non-identical subunits; 2 rings are composed of 7 alpha subunits and 2 rings are composed of 7 beta subunits. Proteasomes are distributed throughout eukaryotic cells at a high concentration and cleave peptides in an ATP/ubiquitin-dependent pro…	mmu03050 (Proteasome), GO:0000902 (cell morphogenesis), GO:0002376 (immune system process), GO:0006508 (proteolysis), GO:0010498 (proteasomal protein catabolic process), GO:0042098 (T cell proliferation), GO:0051603 (proteolysis involved in cellular protein catabolic process), GO:0000502 (proteasome complex), GO:0005634 (nucleus), GO:0005654 (nucleoplasm), GO:0005737 (cytoplasm), GO:0005829 (cyto…					-1.55501	-1.61645	-1.55781		1.56594	1.66347	1.49986		3827.13	95.8369	8.50614	3.15816	7.0216	938.683	4.351e-24	3.63408e-22		0.1	0.17938	0.00135908	0.87831	0.997224	0.0213116	1.15471e-05		256.178	245.457	255.68	2236.35	2392.84	2136.18
ENSMUSG00000044827	Tlr1	protein_coding	toll-like receptor 1	The protein encoded by this gene is a member of the Toll-like receptor (TLR) family which plays a fundamental role in pathogen recognition and activation of innate immunity. TLRs are highly conserved from Drosophila to humans and share structural and functional similarities. They recognize pathogen-associated molecular patterns (PAMPs) that are expressed on infectious agents, and mediate the prod…	mmu04620 (Toll-like receptor signaling pathway), mmu05152 (Tuberculosis), GO:0001775 (cell activation), GO:0001817 (regulation of cytokine production), GO:0002224 (toll-like receptor signaling pathway), GO:0002376 (immune system process), GO:0002755 (MyD88-dependent toll-like receptor signaling pathway), GO:0006952 (defense response), GO:0006954 (inflammatory response), GO:0006955 (immune respons…					-1.79308	-1.85931	-2.52983		2.03171	2.09864	2.05186		3812.19	93.3798	61.1628	4.10004	6.44761	932.893	4.75815e-24	3.94834e-22		0.1	0.17938	3.49609e-06	0.87831	0.999398	0.0213116	5.4386e-07		108.902	103.971	64.9509	1556.33	1630.28	1578.24
ENSMUSG00000022906	Parp9	protein_coding	poly (ADP-ribose) polymerase family, member 9		GO:0000122 (negative regulation of transcription from RNA polymerase II promoter), GO:0002230 (positive regulation of defense response to virus by host), GO:0002376 (immune system process), GO:0006281 (DNA repair), GO:0006302 (double-strand break repair), GO:0006471 (protein ADP-ribosylation), GO:0006974 (cellular response to DNA damage stimulus), GO:0010608 (posttranscriptional regulation of gen…					-1.57451	-1.74458	-1.78245		1.55323	1.81313	1.73518		3767.02	94.7101	46.6077	3.40865	6.73067	915.468	6.24845e-24	5.15155e-22		0.1	0.17938	0.00316694	0.87831	0.99332	0.0213116	6.67826e-05		191.875	170.426	165.986	1684.85	2017.63	1911.45
ENSMUSG00000023961	Enpp4	protein_coding	ectonucleotide pyrophosphatase/phosphodiesterase 4		mmu00230 (Purine metabolism), mmu01100 (Metabolic pathways), GO:0007596 (blood coagulation), GO:0007599 (hemostasis), GO:0030194 (positive regulation of blood coagulation), GO:0046130 (purine ribonucleoside catabolic process), GO:0005886 (plasma membrane), GO:0016020 (membrane), GO:0016021 (integral component of membrane), GO:0003824 (catalytic activity), GO:0016787 (hydrolase activity), GO:00468…					-2.92977	-2.49699	-2.54996		2.47519	2.84716	2.65437		3762.56	80.7731	95.6804	5.39203	5.12148	913.754	6.41993e-24	5.259e-22		0.1	0.17938	0.00574845	0.87831	0.988521	0.0213116	0.000196912		12.4459	17.1498	16.4955	568.7	736.257	644.039
ENSMUSG00000082292	Gm12250	processed_pseudogene	predicted gene 12250							-2.94854	-2.90754	-3.4439		2.98742	3.1693	3.14326		3733.89	74.3094	28.6173	6.38858	4.66862	902.773	7.64476e-24	6.21093e-22		0.1	0.17938	0.0015074	0.87831	0.996942	0.0213116	1.40103e-05		6.22296	6.43118	4.12386	441.198	500.614	491.639
ENSMUSG00000054404	Slfn5	protein_coding	schlafen 5		GO:0030154 (cell differentiation), GO:0005634 (nucleus), GO:0000166 (nucleotide binding), GO:0005524 (ATP binding)					-1.63404	-1.45095	-1.66256		1.41732	1.68873	1.6415		3733.15	97.6759	76.3127	3.17014	7.66516	902.492	7.67921e-24	6.21093e-22		0.1	0.17938	0.00376559	0.87831	0.991957	0.0213116	9.67823e-05		377.526	428.745	370.117	3136.96	3786.46	3664.48
ENSMUSG00000009376	Met	protein_coding	met proto-oncogene	The proto-oncogene MET product is the hepatocyte growth factor receptor and encodes tyrosine-kinase activity. The primary single chain precursor protein is post-translationally cleaved to produce the alpha and beta subunits, which are disulfide linked to form the mature receptor. Various mutations in the MET gene are associated with papillary renal carcinoma. Two transcript variants encoding diff…	mmu01521 (EGFR tyrosine kinase inhibitor resistance), mmu04010 (MAPK signaling pathway), mmu04014 (Ras signaling pathway), mmu04015 (Rap1 signaling pathway), mmu04020 (Calcium signaling pathway), mmu04151 (PI3K-Akt signaling pathway), mmu04360 (Axon guidance), mmu04510 (Focal adhesion), mmu04520 (Adherens junction), mmu05100 (Bacterial invasion of epithelial cells), mmu05144 (Malaria), mmu05200 (…					-2.31365	-2.45042	-1.78335		2.06545	2.29643	2.18555		3718.57	87.9725	83.3712	4.36041	5.74726	896.929	8.39636e-24	6.71294e-22		0.1	0.17938	0.00189975	0.87831	0.995209	0.0213116	3.43824e-05		42.5235	38.5871	61.858	904.658	1061.91	983.278
ENSMUSG00000030342	Cd9	protein_coding	CD9 antigen	This gene encodes a member of the transmembrane 4 superfamily, also known as the tetraspanin family. Tetraspanins are cell surface glycoproteins with four transmembrane domains that form multimeric complexes with other cell surface proteins. The encoded protein functions in many cellular processes including differentiation, adhesion, and signal transduction, and expression of this gene plays a cr…	mmu04640 (Hematopoietic cell lineage), GO:0007155 (cell adhesion), GO:0007338 (single fertilization), GO:0007342 (fusion of sperm to egg plasma membrane), GO:0008283 (cell proliferation), GO:0008285 (negative regulation of cell proliferation), GO:0008347 (glial cell migration), GO:0014905 (myoblast fusion involved in skeletal muscle regeneration), GO:0030913 (paranodal junction assembly), GO:0031…					1.53189	1.67368	1.59612		-1.74354	-1.51103	-1.54711		3718.4	95.0074	15.2359	-3.20295	6.78843	896.865	8.40496e-24	6.71294e-22		0.1	0.17938	0.000717998	-0.87831	-0.997894	0.0213116	6.64943e-06		1840.96	2031.18	1924.81	189.229	222.495	216.976
ENSMUSG00000099974	Bcl2a1d	protein_coding	B cell leukemia/lymphoma 2 related protein A1d		mmu04064 (NF-kappa B signaling pathway), mmu04210 (Apoptosis), mmu05202 (Transcriptional misregulation in cancer), mmu05221 (Acute myeloid leukemia), GO:0008630 (intrinsic apoptotic signaling pathway in response to DNA damage), GO:0030217 (T cell differentiation), GO:0043154 (negative regulation of cysteine-type endopeptidase activity involved in apoptotic process), GO:0050852 (T cell receptor si…					-2.80076	-2.25428	-1.99402		2.11162	2.46401	2.47343		3716.53	89.0367	10.8303	4.70092	5.85922	896.151	8.5022e-24	6.74842e-22		0.1	0.17938	0.00642231	0.87831	0.986707	0.0213116	0.000263881		29.0405	42.8745	51.5483	903.646	1153.94	1161.51
ENSMUSG00000035164	Zc3h12c	protein_coding	zinc finger CCCH type containing 12C		GO:0090502 (RNA phosphodiester bond hydrolysis, endonucleolytic), GO:0005634 (nucleus), GO:0036464 (cytoplasmic ribonucleoprotein granule), GO:0003729 (mRNA binding), GO:0004518 (nuclease activity), GO:0004519 (endonuclease activity), GO:0004521 (endoribonuclease activity), GO:0016787 (hydrolase activity), GO:0046872 (metal ion binding)					-1.75208	-1.67668	-1.58229		1.52703	1.74368	1.74035		3710.27	94.0527	99.0453	3.3495	6.59207	893.771	8.8349e-24	6.95133e-22		0.1	0.17938	0.0027589	0.87831	0.994259	0.0213116	4.93417e-05		156.611	165.067	176.295	1529.01	1776.93	1772.83
ENSMUSG00000098557	Kctd12	protein_coding	potassium channel tetramerisation domain containing 12		GO:0008277 (regulation of G-protein coupled receptor protein signaling pathway), GO:0051260 (protein homooligomerization), GO:0005886 (plasma membrane), GO:0016020 (membrane), GO:0030054 (cell junction), GO:0042734 (presynaptic membrane), GO:0042995 (cell projection), GO:0043235 (receptor complex), GO:0045202 (synapse), GO:0045211 (postsynaptic membrane), GO:0005515 (protein binding), GO:0042802 …					-1.51586	-1.32896	-1.47433		1.36766	1.37728	1.57421		3709.69	99.3583	86.9786	2.88156	8.98951	893.55	8.86664e-24	6.95133e-22		0.1	0.17938	0.00273497	0.87831	0.99389	0.0213116	5.5881e-05		1112.87	1266.94	1145.4	8218.82	8273.79	9484.07
ENSMUSG00000017830	Dhx58	protein_coding	DEXH (Asp-Glu-X-His) box polypeptide 58		mmu04622 (RIG-I-like receptor signaling pathway), GO:0002376 (immune system process), GO:0009615 (response to virus), GO:0009617 (response to bacterium), GO:0032480 (negative regulation of type I interferon production), GO:0032481 (positive regulation of type I interferon production), GO:0032728 (positive regulation of interferon-beta production), GO:0039528 (cytoplasmic pattern recognition recep…					-1.94414	-2.19521	-2.62457		2.34175	2.29311	2.12906		3707.67	85.1319	15.6194	4.51881	5.47802	892.78	8.97759e-24	6.9815e-22		0.1	0.17938	0.0017861	0.87831	0.995752	0.0213116	2.70341e-05		43.5607	36.4433	26.8051	868.228	839.414	749.083
ENSMUSG00000074151	Nlrc5	protein_coding	NLR family, CARD domain containing 5	This gene encodes a member of the caspase recruitment domain-containing NLR family. This gene plays a role in cytokine response and antiviral immunity through its inhibition of NF-kappa-B activation and negative regulation of type I interferon signaling pathways. [provided by RefSeq, Oct 2011]. Publication Note: This RefSeq record includes a subset of the publications that are available for this …	GO:0002376 (immune system process), GO:0009617 (response to bacterium), GO:0032088 (negative regulation of NF-kappaB transcription factor activity), GO:0035556 (intracellular signal transduction), GO:0043549 (regulation of kinase activity), GO:0045087 (innate immune response), GO:0045345 (positive regulation of MHC class I biosynthetic process), GO:0045944 (positive regulation of transcription fr…					-1.57821	-1.64143	-1.52003		1.54287	1.64793	1.54886		3707	94.3971	79.2785	3.16498	6.66373	892.527	9.01438e-24	6.9815e-22		0.1	0.17938	0.000628103	0.87831	0.998538	0.0213116	3.20303e-06		196.023	187.576	204.131	1713.18	1842.67	1720.31
ENSMUSG00000032688	Malt1	protein_coding	MALT1 paracaspase	This gene has been found to be recurrently rearranged in chromosomal translocation with two other genes - baculoviral IAP repeat-containing protein 3 (also known as apoptosis inhibitor 2) and immunoglobulin heavy chain locus - in mucosa-associated lymphoid tissue lymphomas. The protein encoded by this gene may play a role in NF-kappaB activation. Two alternatively spliced transcript variants enco…	mmu04064 (NF-kappa B signaling pathway), mmu04625 (C-type lectin receptor signaling pathway), mmu04660 (T cell receptor signaling pathway), mmu04662 (B cell receptor signaling pathway), mmu05152 (Tuberculosis), GO:0001923 (B-1 B cell differentiation), GO:0002376 (immune system process), GO:0002726 (positive regulation of T cell cytokine production), GO:0006508 (proteolysis), GO:0006915 (apoptotic…					-1.70481	-1.55496	-1.37913		1.48851	1.59456	1.55582		3701.45	97.3081	75.3345	3.08993	7.54087	890.416	9.32791e-24	7.1808e-22		0.1	0.17938	0.00014819	0.87831	0.998677	0.0213116	2.62366e-06		337.077	374.08	422.696	3091.42	3327.32	3239.14
ENSMUSG00000031779	Ccl22	protein_coding	chemokine (C-C motif) ligand 22	This antimicrobial gene is one of several Cys-Cys (CC) cytokine genes clustered on the q arm of chromosome 16. Cytokines are a family of secreted proteins involved in immunoregulatory and inflammatory processes. The CC cytokines are proteins characterized by two adjacent cysteines. The cytokine encoded by this gene displays chemotactic activity for monocytes, dendritic cells, natural killer cells…	mmu04060 (Cytokine-cytokine receptor interaction), mmu04061 (Viral protein interaction with cytokine and cytokine receptor), mmu04062 (Chemokine signaling pathway), mmu04625 (C-type lectin receptor signaling pathway), GO:0002548 (monocyte chemotaxis), GO:0006935 (chemotaxis), GO:0006954 (inflammatory response), GO:0006955 (immune response), GO:0007186 (G-protein coupled receptor signaling pathway…					-4.74229	-4.74229	-3.12784		4.0789	4.18983	4.34369		3677.6	74.8494	30.4875	9.23137	4.70215	881.376	1.0808e-23	8.27035e-22		0.0636026	0.17938	0.0028587	0.933257	0.994272	0.00653338	4.91182e-05		0	0	2.06193	451.317	487.467	542.439
ENSMUSG00000053318	Slamf8	protein_coding	SLAM family member 8	This gene encodes a member of the CD2 family of cell surface proteins involved in lymphocyte activation. These proteins are characterized by Ig domains. This protein is expressed in lymphoid tissues, and studies of a similar protein in mouse suggest that it may function during B cell lineage commitment. The gene is found in a region of chromosome 1 containing many CD2 genes. [provided by RefSeq, …	GO:0002232 (leukocyte chemotaxis involved in inflammatory response), GO:0002336 (B-1 B cell lineage commitment), GO:0010760 (negative regulation of macrophage chemotaxis), GO:0033860 (regulation of NAD(P)H oxidase activity), GO:0042742 (defense response to bacterium), GO:0043549 (regulation of kinase activity), GO:0045577 (regulation of B cell differentiation), GO:0060266 (negative regulation of …					-1.84432	-2.64756	-2.39087		2.36243	2.30983	2.21049		3676.48	85.1475	41.7169	4.5815	5.47964	880.955	1.08827e-23	8.27798e-22		0.1	0.17938	0.000586398	0.87831	0.997845	0.0213116	6.96006e-06		45.635	25.7247	30.929	860.133	829.301	774.052
ENSMUSG00000031722	Hp	protein_coding	haptoglobin	This gene encodes a preproprotein, which is processed to yield both alpha and beta chains, which subsequently combine as a tetramer to produce haptoglobin. Haptoglobin functions to bind free plasma hemoglobin, which allows degradative enzymes to gain access to the hemoglobin, while at the same time preventing loss of iron through the kidneys and protecting the kidneys from damage by hemoglobin. M…	GO:0001889 (liver development), GO:0002376 (immune system process), GO:0002526 (acute inflammatory response), GO:0006508 (proteolysis), GO:0006953 (acute-phase response), GO:0007219 (Notch signaling pathway), GO:0009617 (response to bacterium), GO:0010942 (positive regulation of cell death), GO:0031638 (zymogen activation), GO:0042742 (defense response to bacterium), GO:0005576 (extracellular reg…					-2.21411	-3.45757	-4.73672		3.3401	3.37072	3.69758		3668.33	86.3604	14.8447	6.74338	5.58287	877.874	1.14469e-23	8.65562e-22		0.1	0.17938	0.00666554	0.87831	0.986477	0.0213116	0.000273089		16.5946	6.43118	2.06193	825.728	843.459	1058.19
ENSMUSG00000090231	Cfb	protein_coding	complement factor B	This gene encodes complement factor B, a component of the alternative pathway of complement activation. Factor B circulates in the blood as a single chain polypeptide. Upon activation of the alternative pathway, it is cleaved by complement factor D yielding the noncatalytic chain Ba and the catalytic subunit Bb. The active subunit Bb is a serine protease which associates with C3b to form the alte…	mmu04610 (Complement and coagulation cascades), mmu05150 (Staphylococcus aureus infection), mmu05171 (Coronavirus disease - COVID-19), GO:0002376 (immune system process), GO:0006508 (proteolysis), GO:0006956 (complement activation), GO:0006957 (complement activation, alternative pathway), GO:0009617 (response to bacterium), GO:0042100 (B cell proliferation), GO:0045087 (innate immune response), G…					-4.49185	-4.49185	-4.49185		4.4411	4.46103	4.57341		4012.48	75.2719	49.104	11.9844	4.73335	1052.52	1.21622e-23	9.14243e-22		0.0636026	0.17938	0.000837949	0.933257	0.998326	0.00653338	4.20004e-06		0	0	0	487.746	494.546	534.69
ENSMUSG00000060586	H2-Eb1	protein_coding	histocompatibility 2, class II antigen E beta		mmu04145 (Phagosome), mmu04514 (Cell adhesion molecules), mmu04612 (Antigen processing and presentation), mmu04640 (Hematopoietic cell lineage), mmu04658 (Th1 and Th2 cell differentiation), mmu04659 (Th17 cell differentiation), mmu04672 (Intestinal immune network for IgA production), mmu04940 (Type I diabetes mellitus), mmu05140 (Leishmaniasis), mmu05145 (Toxoplasmosis), mmu05150 (Staphylococcus …					-2.99758	-3.10771	-2.41897		2.84732	3.03299	2.64395		3635.86	79.0672	20.8702	5.76256	4.98486	865.648	1.40134e-23	1.04724e-21		0.1	0.17938	0.00612216	0.87831	0.987721	0.0213116	0.000225236		9.33444	8.5749	14.4335	592.986	674.565	514.887
ENSMUSG00000035356	Nfkbiz	protein_coding	nuclear factor of kappa light polypeptide gene enhancer in B cells inhibitor, zeta	This gene is a member of the ankyrin-repeat family and is induced by lipopolysaccharide (LPS). The C-terminal portion of the encoded product which contains the ankyrin repeats, shares high sequence similarity with the I kappa B family of proteins. The latter are known to play a role in inflammatory responses to LPS by their interaction with NF-B proteins through ankyrin-repeat domains. Studies in…	mmu05202 (Transcriptional misregulation in cancer), GO:0006954 (inflammatory response), GO:0010468 (regulation of gene expression), GO:0050729 (positive regulation of inflammatory response), GO:0050852 (T cell receptor signaling pathway), GO:2000321 (positive regulation of T-helper 17 cell differentiation), GO:0005634 (nucleus), GO:0016607 (nuclear speck), GO:0036464 (cytoplasmic ribonucleoprotei…					-1.589	-1.81772	-2.19532		1.86803	1.8761	1.85792		3630.31	91.7521	80.8279	3.72575	6.19187	863.567	1.45086e-23	1.07794e-21		0.1	0.17938	1.01195e-05	0.87831	0.999777	0.0213116	7.47458e-08		118.236	100.755	77.3225	1308.41	1315.76	1299.27
ENSMUSG00000003882	Il7r	protein_coding	interleukin 7 receptor	Interleukin-7 is a glycoptorein involved in the regulation of lymphopoiesis. Response of cells to IL7 is dependent on the presence of the interleukin 7 receptor (IL7R); the active receptor is a alpha/gamma chain heterodimer. The gamma(c) chain, which also associates with the interleukin-2 receptor, serves primarily to activate signal transduction by the IL7R complex, while the alpha chain of IL7R…	mmu04060 (Cytokine-cytokine receptor interaction), mmu04068 (FoxO signaling pathway), mmu04151 (PI3K-Akt signaling pathway), mmu04630 (JAK-STAT signaling pathway), mmu04640 (Hematopoietic cell lineage), mmu05200 (Pathways in cancer), mmu05340 (Primary immunodeficiency), GO:0000902 (cell morphogenesis), GO:0001782 (B cell homeostasis), GO:0001913 (T cell mediated cytotoxicity), GO:0001915 (negativ…					1.42313	1.67285	1.66961		-1.40625	-1.64176	-1.71758		3627.86	97.3785	66.1711	-3.18041	7.58116	862.647	1.47331e-23	1.08649e-21		0.1	0.17938	0.00341173	-0.87831	-0.99214	0.0213116	9.24239e-05		2969.39	3530.72	3522.81	416.912	353.97	335.796
ENSMUSG00000047945	Marcksl1	protein_coding	MARCKS-like 1	This gene encodes a member of the myristoylated alanine-rich C-kinase substrate (MARCKS) family. Members of this family play a role in cytoskeletal regulation, protein kinase C signaling and calmodulin signaling. The encoded protein affects the formation of adherens junction. Alternative splicing results in multiple transcript variants. Pseudogenes of this gene are located on the long arm of chro…	mmu04666 (Fc gamma R-mediated phagocytosis), mmu05140 (Leishmaniasis), GO:0007015 (actin filament organization), GO:0007417 (central nervous system development), GO:0008283 (cell proliferation), GO:0008284 (positive regulation of cell proliferation), GO:0005737 (cytoplasm), GO:0005856 (cytoskeleton), GO:0005886 (plasma membrane), GO:0008021 (synaptic vesicle), GO:0016020 (membrane), GO:0099026 (N…					-2.10769	-3.1202	-2.34763		2.5174	2.63433	2.42379		3627.21	82.1269	43.4463	5.04344	5.22376	862.402	1.47938e-23	1.08649e-21		0.1	0.17938	0.00159637	0.87831	0.996121	0.0213116	2.25366e-05		26.9661	12.8624	22.6813	689.118	747.382	645.761
ENSMUSG00000034652	Cd300a	protein_coding	CD300A molecule	This gene encodes a member of the CD300 glycoprotein family of cell surface proteins found on leukocytes involved in immune response signaling pathways. This gene is located on chromosome 17 in a cluster with all but one of the other family members. Multiple transcript variants encoding different isoforms have been found for this gene. [provided by RefSeq, Feb 2012]. [obtained from RefSeq Human]	GO:0001820 (serotonin secretion), GO:0002376 (immune system process), GO:0002552 (serotonin secretion by mast cell), GO:0006898 (receptor-mediated endocytosis), GO:0014063 (negative regulation of serotonin secretion), GO:0030889 (negative regulation of B cell proliferation), GO:0032516 (positive regulation of phosphoprotein phosphatase activity), GO:0033007 (negative regulation of mast cell activ…					1.69209	1.50643	1.56048		-1.51857	-1.55059	-1.68984		3598.29	93.8884	86.4074	-3.18154	6.54479	851.59	1.77445e-23	1.29576e-21		0.1	0.17938	0.00171667	-0.87831	-0.996199	0.0213116	2.16408e-05		1750.73	1539.19	1598	188.217	184.064	167.037
ENSMUSG00000030657	Xylt1	protein_coding	xylosyltransferase 1	This locus encodes a xylosyltransferase enzyme. The encoded protein catalyzes transfer of UDP-xylose to serine residues of an acceptor protein substrate. This transfer reaction is necessary for biosynthesis of glycosaminoglycan chains. Mutations in this gene have been associated with increased severity of pseudoxanthoma elasticum.[provided by RefSeq, Nov 2009]. Publication Note: This RefSeq recor…	mmu00532 (Glycosaminoglycan biosynthesis - chondroitin sulfate / dermatan sulfate), mmu00534 (Glycosaminoglycan biosynthesis - heparan sulfate / heparin), mmu01100 (Metabolic pathways), GO:0006024 (glycosaminoglycan biosynthetic process), GO:0015012 (heparan sulfate proteoglycan biosynthetic process), GO:0030166 (proteoglycan biosynthetic process), GO:0030206 (chondroitin sulfate biosynthetic pro…					2.39932	2.55686	2.58445		-1.93545	-2.33974	-3.26544		3574.92	86.4778	93.1685	-5.00109	5.59106	842.894	2.05735e-23	1.4938e-21		0.1	0.17938	0.00112604	-0.87831	-0.996594	0.0213116	1.73849e-05		835.951	932.52	950.551	40.4768	30.3403	15.4983
ENSMUSG00000060802	B2m	protein_coding	beta-2 microglobulin	This gene encodes a serum protein found in association with the major histocompatibility complex (MHC) class I heavy chain on the surface of nearly all nucleated cells. The protein has a predominantly beta-pleated sheet structure that can form amyloid fibrils in some pathological conditions. The encoded antimicrobial protein displays antibacterial activity in amniotic fluid. A mutation in this ge…	mmu04612 (Antigen processing and presentation), mmu05163 (Human cytomegalovirus infection), mmu05166 (Human T-cell leukemia virus 1 infection), mmu05168 (Herpes simplex virus 1 infection), mmu05169 (Epstein-Barr virus infection), mmu05170 (Human immunodeficiency virus 1 infection), GO:0001913 (T cell mediated cytotoxicity), GO:0001916 (positive regulation of T cell mediated cytotoxicity), GO:0002…					-1.41711	-1.23336	-1.345		1.17674	1.41117	1.40755		3562.14	99.82	10.6738	2.66603	10.7671	838.153	2.23154e-23	1.61112e-21		0.1	0.17938	0.00347771	0.87831	0.992302	0.0213116	8.86553e-05		4322.88	4910.2	4544.5	26102.5	30708.4	30631.4
ENSMUSG00000054720	Lrrc8c	protein_coding	leucine rich repeat containing 8 family, member C		GO:0006811 (ion transport), GO:0015734 (taurine transport), GO:0015810 (aspartate transport), GO:0034214 (protein hexamerization), GO:0045444 (fat cell differentiation), GO:0071470 (cellular response to osmotic stress), GO:0098656 (anion transmembrane transport), GO:0140361 (NA), GO:0005737 (cytoplasm), GO:0005783 (endoplasmic reticulum), GO:0005886 (plasma membrane), GO:0005887 (integral compone…					-1.92536	-1.47184	-1.70647		1.61663	1.77036	1.71667		3546.69	93.5519	65.0599	3.40095	6.48448	832.436	2.46273e-23	1.75882e-21		0.1	0.17938	0.000556869	0.87831	0.997483	0.0213116	9.49183e-06		126.533	173.642	147.428	1484.49	1651.52	1591.15
ENSMUSG00000002108	Nr1h3	protein_coding	nuclear receptor subfamily 1, group H, member 3	The protein encoded by this gene belongs to the NR1 subfamily of the nuclear receptor superfamily. The NR1 family members are key regulators of macrophage function, controlling transcriptional programs involved in lipid homeostasis and inflammation. This protein is highly expressed in visceral organs, including liver, kidney and intestine. It forms a heterodimer with retinoid X receptor (RXR), an…	mmu03320 (PPAR signaling pathway), mmu04931 (Insulin resistance), mmu04932 (Non-alcoholic fatty liver disease), mmu05160 (Hepatitis C), GO:0000122 (negative regulation of transcription from RNA polymerase II promoter), GO:0006355 (regulation of transcription, DNA-templated), GO:0006629 (lipid metabolic process), GO:0006633 (fatty acid biosynthetic process), GO:0009755 (hormone-mediated signaling …					-1.43534	-1.39996	-1.42422		1.33604	1.43399	1.48948		3546.09	96.8151	37.3582	2.84409	7.32923	832.218	2.47206e-23	1.75882e-21		0.1	0.17938	0.00127049	0.87831	0.997435	0.0213116	9.8642e-06		375.452	384.799	378.365	2569.27	2749.84	2857.71
ENSMUSG00000026031	Cflar	protein_coding	CASP8 and FADD-like apoptosis regulator	The protein encoded by this gene is a regulator of apoptosis and is structurally similar to caspase-8. However, the encoded protein lacks caspase activity and appears to be itself cleaved into two peptides by caspase-8. Several transcript variants encoding different isoforms have been found for this gene, and partial evidence for several more variants exists. [provided by RefSeq, Feb 2011]. [obta…	mmu04064 (NF-kappa B signaling pathway), mmu04140 (Autophagy - animal), mmu04210 (Apoptosis), mmu04217 (Necroptosis), mmu04668 (TNF signaling pathway), mmu05142 (Chagas disease), mmu05160 (Hepatitis C), GO:0006508 (proteolysis), GO:0006915 (apoptotic process), GO:0006919 (activation of cysteine-type endopeptidase activity involved in apoptotic process), GO:0007519 (skeletal muscle tissue developm…					-1.44518	-1.39475	-1.30607		1.41217	1.38398	1.34986		3545.76	97.7698	52.1402	2.76505	7.69083	832.093	2.47741e-23	1.75882e-21		0.1	0.17938	5.15584e-05	0.87831	0.999524	0.0213116	3.3935e-07		489.539	506.991	539.195	3553.87	3485.08	3403.59
ENSMUSG00000021759	Plpp1	protein_coding	phospholipid phosphatase 1	The protein encoded by this gene is a member of the phosphatidic acid phosphatase (PAP) family. PAPs convert phosphatidic acid to diacylglycerol, and function in synthesis of glycerolipids and in phospholipase D-mediated signal transduction. This enzyme is an integral membrane glycoprotein that plays a role in the hydrolysis and uptake of lipids from extracellular space. Alternate splicing result…	mmu00561 (Glycerolipid metabolism), mmu00564 (Glycerophospholipid metabolism), mmu00565 (Ether lipid metabolism), mmu00600 (Sphingolipid metabolism), mmu01100 (Metabolic pathways), mmu04072 (Phospholipase D signaling pathway), mmu04666 (Fc gamma R-mediated phagocytosis), mmu04975 (Fat digestion and absorption), mmu05231 (Choline metabolism in cancer), GO:0006629 (lipid metabolic process), GO:0006…					-3.31037	-2.09224	-2.20089		2.48493	2.58435	2.53422		3539.14	82.6199	36.1531	5.03348	5.26245	829.653	2.58444e-23	1.82467e-21		0.1	0.17938	9.50494e-05	0.87831	0.999045	0.0213116	1.36789e-06		11.4088	27.8684	25.7742	688.106	737.268	712.059
ENSMUSG00000031451	Gas6	protein_coding	growth arrest specific 6	This gene encodes a gamma-carboxyglutamic acid (Gla)-containing protein thought to be involved in the stimulation of cell proliferation. This gene is frequently overexpressed in many cancers and has been implicated as an adverse prognostic marker. Elevated protein levels are additionally associated with a variety of disease states, including venous thromboembolic disease, systemic lupus erythemat…	mmu01521 (EGFR tyrosine kinase inhibitor resistance), GO:0001764 (neuron migration), GO:0001934 (positive regulation of protein phosphorylation), GO:0001961 (positive regulation of cytokine-mediated signaling pathway), GO:0003104 (positive regulation of glomerular filtration), GO:0006468 (protein phosphorylation), GO:0006909 (phagocytosis), GO:0006915 (apoptotic process), GO:0007165 (signal trans…					1.94062	1.98523	1.91486		-2.17781	-2.16269	-1.50021		3528.56	93.4111	73.9416	-3.85458	6.45171	825.75	2.76599e-23	1.94212e-21		0.1	0.17938	1.5453e-06	-0.87831	-0.999232	0.0213116	8.84241e-07		1580.63	1630.3	1552.63	90.061	91.0208	144.65
ENSMUSG00000022106	Rcbtb2	protein_coding	regulator of chromosome condensation (RCC1) and BTB (POZ) domain containing protein 2	This gene encodes a protein containing two C-terminal BTB/POZ domains that is related to regulator of chromosome condensation (RCC). The encoded protein may act as a guanine nucleotide exchange factor. This gene is observed to be lost or underexpressed in prostate cancers. There is a pseudogene of this gene on chromosome 10. Alternative splicing results in multiple transcript variants. [provided …	GO:0008150 (biological_process), GO:0001669 (acrosomal vesicle), GO:0005737 (cytoplasm), GO:0031410 (cytoplasmic vesicle), GO:0003674 (molecular_function)					1.75262	1.74311	1.91598		-2.11626	-1.71448	-1.58097		3526.35	91.9321	40.6605	-3.59667	6.21861	824.939	2.80543e-23	1.95905e-21		0.1	0.17938	0.00120599	-0.87831	-0.996108	0.0213116	2.26937e-05		1285.04	1276.59	1439.23	87.0252	115.293	126.569
ENSMUSG00000026104	Stat1	protein_coding	signal transducer and activator of transcription 1	The protein encoded by this gene is a member of the STAT protein family. In response to cytokines and growth factors, STAT family members are phosphorylated by the receptor associated kinases, and then form homo- or heterodimers that translocate to the cell nucleus where they act as transcription activators. This protein can be activated by various ligands including interferon-alpha, interferon-g…	mmu04062 (Chemokine signaling pathway), mmu04217 (Necroptosis), mmu04380 (Osteoclast differentiation), mmu04620 (Toll-like receptor signaling pathway), mmu04621 (NOD-like receptor signaling pathway), mmu04625 (C-type lectin receptor signaling pathway), mmu04630 (JAK-STAT signaling pathway), mmu04658 (Th1 and Th2 cell differentiation), mmu04659 (Th17 cell differentiation), mmu04917 (Prolactin sign…					-1.69329	-2.13757	-2.33691		1.99856	2.09073	2.07849		3519.58	85.5466	71.5784	4.11129	5.50307	822.448	2.93027e-23	2.03511e-21		0.1	0.17938	7.50961e-05	0.87831	0.998968	0.0213116	1.59713e-06		60.1553	43.9464	38.1457	789.299	841.437	834.323
ENSMUSG00000022014	Epsti1	protein_coding	epithelial stromal interaction 1 (breast)		GO:0008150 (biological_process), GO:0005575 (cellular_component), GO:0003674 (molecular_function), R-MMU-162582 (Mus musculus: Signal Transduction), R-MMU-194315 (Mus musculus: Signaling by Rho GTPases), R-MMU-9012999 (Mus musculus: RHO GTPase cycle), R-MMU-9696273 (Mus musculus: RND1 GTPase cycle), R-MMU-9716542 (Mus musculus: Signaling by Rho GTPases, Miro GTPases and RHOBTB3)					-1.93151	-1.74533	-1.95843		1.62007	2.01438	2.00082		3467.03	90.4609	34.7445	3.78039	6.01274	803.224	4.11846e-23	2.83931e-21		0.1	0.17938	0.00828138	0.87831	0.98345	0.0213116	0.000408587		80.8984	92.1802	79.3844	959.301	1261.14	1249.33
ENSMUSG00000030156	Cd69	protein_coding	CD69 antigen	This gene encodes a member of the calcium dependent lectin superfamily of type II transmembrane receptors. Expression of the encoded protein is induced upon activation of T lymphocytes, and may play a role in proliferation. Furthermore, the protein may act to transmit signals in natural killer cells and platelets. [provided by RefSeq, Aug 2011]. Publication Note: This RefSeq record includes a sub…	GO:0071466 (cellular response to xenobiotic stimulus), GO:0009897 (external side of plasma membrane), GO:0009986 (cell surface), GO:0016020 (membrane), GO:0016021 (integral component of membrane), GO:0032991 (macromolecular complex), GO:0005509 (calcium ion binding), GO:0030246 (carbohydrate binding), GO:0042802 (identical protein binding)					-4.41842	-2.24559	-3.68145		3.20238	3.69867	3.44441		3466.5	82.5025	45.9739	6.81997	5.25488	803.031	4.13265e-23	2.83931e-21		0.0765225	0.17938	0.00976791	0.891133	0.980476	0.017133	0.000568063		2.07432	12.8624	4.12386	604.117	852.561	714.642
ENSMUSG00000027995	Tlr2	protein_coding	toll-like receptor 2	The protein encoded by this gene is a member of the Toll-like receptor (TLR) family which plays a fundamental role in pathogen recognition and activation of innate immunity. TLRs are highly conserved from Drosophila to humans and share structural and functional similarities. They recognize pathogen-associated molecular patterns (PAMPs) that are expressed on infectious agents, and mediate the prod…	mmu04145 (Phagosome), mmu04151 (PI3K-Akt signaling pathway), mmu04613 (Neutrophil extracellular trap formation), mmu04620 (Toll-like receptor signaling pathway), mmu05132 (Salmonella infection), mmu05134 (Legionellosis), mmu05140 (Leishmaniasis), mmu05142 (Chagas disease), mmu05144 (Malaria), mmu05145 (Toxoplasmosis), mmu05146 (Amoebiasis), mmu05152 (Tuberculosis), mmu05161 (Hepatitis B), mmu0516…					-1.70197	-1.48028	-1.34668		1.50014	1.39715	1.63164		3463.24	97.7463	83.1833	3.01789	7.67857	801.845	4.22152e-23	2.88486e-21		0.1	0.17938	0.00220344	0.87831	0.994046	0.0213116	5.30647e-05		378.563	441.607	484.554	3492.14	3251.46	3825.49
ENSMUSG00000096727	Psmb9	protein_coding	proteasome (prosome, macropain) subunit, beta type 9 (large multifunctional peptidase 2)	The proteasome is a multicatalytic proteinase complex with a highly ordered ring-shaped 20S core structure. The core structure is composed of 4 rings of 28 non-identical subunits; 2 rings are composed of 7 alpha subunits and 2 rings are composed of 7 beta subunits. Proteasomes are distributed throughout eukaryotic cells at a high concentration and cleave peptides in an ATP/ubiquitin-dependent pro…	mmu03050 (Proteasome), GO:0002376 (immune system process), GO:0006508 (proteolysis), GO:0009617 (response to bacterium), GO:0010498 (proteasomal protein catabolic process), GO:0019882 (antigen processing and presentation), GO:0051603 (proteolysis involved in cellular protein catabolic process), GO:2000116 (regulation of cysteine-type endopeptidase activity), GO:0000502 (proteasome complex), GO:00…					-1.64697	-1.70927	-1.64057		1.67262	1.73644	1.58775		3453.83	88.6454	20.6119	3.34301	5.82061	798.428	4.48894e-23	3.05128e-21		0.1	0.17938	0.00106065	0.87831	0.997822	0.0213116	7.10934e-06		98.5302	94.3239	98.9727	992.695	1037.64	935.923
ENSMUSG00000040033	Stat2	protein_coding	signal transducer and activator of transcription 2	The protein encoded by this gene is a member of the STAT protein family. In response to cytokines and growth factors, STAT family members are phosphorylated by the receptor associated kinases, and then form homo- or heterodimers that translocate to the cell nucleus where they act as transcription activators. In response to interferon (IFN), this protein forms a complex with STAT1 and IFN regulato…	mmu04062 (Chemokine signaling pathway), mmu04217 (Necroptosis), mmu04380 (Osteoclast differentiation), mmu04621 (NOD-like receptor signaling pathway), mmu04625 (C-type lectin receptor signaling pathway), mmu04630 (JAK-STAT signaling pathway), mmu05160 (Hepatitis C), mmu05161 (Hepatitis B), mmu05162 (Measles), mmu05164 (Influenza A), mmu05165 (Human papillomavirus infection), mmu05167 (Kaposi sarc…					-1.61034	-1.75148	-1.76062		1.91765	1.66098	1.54381		3451.56	92.8868	50.2778	3.42945	6.3566	797.604	4.55608e-23	3.08054e-21		0.1	0.17938	0.00725423	0.87831	0.985474	0.0213116	0.000314981		143.128	129.695	128.871	1661.57	1390.6	1282.05
ENSMUSG00000030220	Arhgdib	protein_coding	Rho, GDP dissociation inhibitor (GDI) beta	The protein encoded by this gene is a member of the Rho guanine nucleotide dissociation inhibitor (GDI) family. This gene is expressed at high levels in hematopoietic cells. This protein is cytosolic, and dissociation of Rho from this protein is required for membrane association and activation of Rho by Guanine Nucleotide Exchange Factors (GEFs). C-terminal truncations of this gene product have b…	mmu04722 (Neurotrophin signaling pathway), mmu04962 (Vasopressin-regulated water reabsorption), GO:0007266 (Rho protein signal transduction), GO:0035023 (regulation of Rho protein signal transduction), GO:1901164 (negative regulation of trophoblast cell migration), GO:2000249 (regulation of actin cytoskeleton reorganization), GO:0005737 (cytoplasm), GO:0005829 (cytosol), GO:0016020 (membrane), GO…					-1.3503	-1.28629	-1.48859		1.29268	1.45776	1.37473		3444.64	98.3254	9.13217	2.75122	7.9469	795.093	4.76745e-23	3.20648e-21		0.1	0.17938	0.00109795	0.87831	0.996903	0.0213116	1.43749e-05		626.444	654.908	569.093	3918.16	4393.27	4147.51
ENSMUSG00000057596	Trim30d	protein_coding	tripartite motif-containing 30D		mmu03250 (Viral life cycle - HIV-1), mmu05170 (Human immunodeficiency virus 1 infection), GO:0000209 (protein polyubiquitination), GO:0002218 (activation of innate immune response), GO:0006914 (autophagy), GO:0010468 (regulation of gene expression), GO:0010508 (positive regulation of autophagy), GO:0016567 (protein ubiquitination), GO:0031664 (regulation of lipopolysaccharide-mediated signaling p…					-1.8342	-1.7689	-2.63669		1.94353	2.16886	2.1274		3438.68	90.9461	56.3503	4.133	6.06877	792.933	4.95759e-23	3.31692e-21		0.1	0.17938	0.00170921	0.87831	0.994851	0.0213116	3.96975e-05		79.8613	83.6053	45.3625	1108.05	1295.53	1258.8
ENSMUSG00000023992	Trem2	protein_coding	triggering receptor expressed on myeloid cells 2	The protein encoded by this gene is part of the immunoglobulin and lectin-like superfamily and functions as part of the innate immune system. This gene forms part of a cluster of genes on mouse chromosome 17 thought to be involved in innate immunity. This protein associates with the adaptor protein Dap-12 and recruits several factors, such as kinases and phospholipase C-gamma, to form a receptor …	mmu04380 (Osteoclast differentiation), GO:0001774 (microglial cell activation), GO:0001934 (positive regulation of protein phosphorylation), GO:0002282 (microglial cell activation involved in immune response), GO:0002588 (positive regulation of antigen processing and presentation of peptide antigen via MHC class II), GO:0002862 (negative regulation of inflammatory response to antigenic stimulus),…					1.39045	1.26431	1.25183		-1.28423	-1.36165	-1.2607		3432.9	99.014	53.6192	-2.60595	8.46575	790.84	5.14967e-23	3.42748e-21		0.1	0.17938	0.00123269	-0.87831	-0.997202	0.0213116	1.17299e-05		6246.81	5723.75	5674.44	977.516	926.389	993.611
ENSMUSG00000050578	Mmp13	protein_coding	matrix metallopeptidase 13	Proteins of the matrix metalloproteinase (MMP) family are involved in the breakdown of extracellular matrix in normal physiological processes, such as embryonic development, reproduction, and tissue remodeling, as well as in disease processes, such as arthritis and metastasis. Most MMP_s are secreted as inactive proproteins which are activated when cleaved by extracellular proteinases. The protei…	mmu04657 (IL-17 signaling pathway), mmu04926 (Relaxin signaling pathway), mmu04928 (Parathyroid hormone synthesis, secretion and action), GO:0001958 (endochondral ossification), GO:0003417 (growth plate cartilage development), GO:0006508 (proteolysis), GO:0007507 (heart development), GO:0009725 (response to hormone), GO:0019538 (protein metabolic process), GO:0022617 (extracellular matrix disasse…					-1.89761	-2.09274	-2.33384		1.9775	2.17639	2.1703		3426	81.3757	76.837	4.24335	5.16088	788.347	5.38881e-23	3.55001e-21		0.1	0.17938	0.00197615	0.87831	0.995613	0.0213116	2.88285e-05		39.4121	34.2996	28.8671	591.974	679.622	676.757
ENSMUSG00000034266	Batf	protein_coding	basic leucine zipper transcription factor, ATF-like	The protein encoded by this gene is a nuclear basic leucine zipper protein that belongs to the AP-1/ATF superfamily of transcription factors. The leucine zipper of this protein mediates dimerization with members of the Jun family of proteins. This protein is thought to be a negative regulator of AP-1/ATF transcriptional events. [provided by RefSeq, Jul 2008]. Publication Note: This RefSeq record …	mmu05235 (PD-L1 expression and PD-1 checkpoint pathway in cancer), GO:0001819 (positive regulation of cytokine production), GO:0002320 (lymphoid progenitor cell differentiation), GO:0006355 (regulation of transcription, DNA-templated), GO:0006357 (regulation of transcription from RNA polymerase II promoter), GO:0006974 (cellular response to DNA damage stimulus), GO:0030154 (cell differentiation),…					-2.30873	-2.79857	-3.21268		2.77621	2.77539	2.76838		3425.98	73.4252	6.70632	5.62775	4.60818	788.342	5.38933e-23	3.55001e-21		0.1	0.17938	7.13094e-07	0.87831	0.99996	0.0213116	2.3681e-09		12.4459	8.5749	6.1858	455.365	455.104	452.894
ENSMUSG00000032596	Uba7	protein_coding	ubiquitin-like modifier activating enzyme 7	The modification of proteins with ubiquitin is an important cellular mechanism for targeting abnormal or short-lived proteins for degradation. Ubiquitination involves at least three classes of enzymes: ubiquitin-activating enzymes, or E1s, ubiquitin-conjugating enzymes, or E2s, and ubiquitin-protein ligases, or E3s. This gene encodes a member of the E1 ubiquitin-activating enzyme family. The enco…	mmu04120 (Ubiquitin mediated proteolysis), mmu05012 (Parkinson disease), mmu05022 (Pathways of neurodegeneration - multiple diseases), GO:0006974 (cellular response to DNA damage stimulus), GO:0019941 (modification-dependent protein catabolic process), GO:0032020 (ISG15-protein conjugation), GO:0032446 (protein modification by small protein conjugation), GO:0036211 (protein modification process),…					-1.32147	-1.47169	-1.53319		1.49493	1.38221	1.44921		3415.41	95.6022	52.7115	2.88602	6.94328	784.526	5.77857e-23	3.78689e-21		0.1	0.17938	0.00032345	0.87831	0.99854	0.0213116	3.1971e-06		306.999	276.541	264.958	2168.55	2005.49	2100.88
ENSMUSG00000104713	Gbp6	protein_coding	guanylate binding protein 6		GO:0002376 (immune system process), GO:0009617 (response to bacterium), GO:0035458 (cellular response to interferon-beta), GO:0042832 (defense response to protozoan), GO:0044406 (adhesion of symbiont to host), GO:0050830 (defense response to Gram-positive bacterium), GO:0071222 (cellular response to lipopolysaccharide), GO:0071346 (cellular response to interferon-gamma), GO:0020005 (symbiont-cont…					-4.43252	-4.43252	-4.43252		4.24987	4.52329	4.52442		3710.12	73.6208	90.8522	11.8701	4.6209	929.04	6.58397e-23	4.29268e-21		0.0636026	0.17938	0.00373855	0.933257	0.992565	0.00653338	8.27239e-05		0	0	0	409.828	495.558	495.944
ENSMUSG00000026222	Sp100	protein_coding	nuclear antigen Sp100	This gene encodes a subnuclear organelle and major component of the PML (promyelocytic leukemia)-SP100 nuclear bodies. PML and SP100 are covalently modified by the SUMO-1 modifier, which is considered crucial to nuclear body interactions. The encoded protein binds heterochromatin proteins and is thought to play a role in tumorigenesis, immunity, and gene regulation. Alternatively spliced variants…	mmu05168 (Herpes simplex virus 1 infection), mmu05203 (Viral carcinogenesis), GO:0000122 (negative regulation of transcription from RNA polymerase II promoter), GO:0000723 (telomere maintenance), GO:0006357 (regulation of transcription from RNA polymerase II promoter), GO:0006978 (DNA damage response, signal transduction by p53 class mediator resulting in transcription of p21 class mediator), GO:…					-1.47145	-1.7105	-1.5329		1.58266	1.57695	1.55525		3394.48	91.1965	36.6774	3.1472	6.10124	776.996	6.63768e-23	4.30573e-21		0.1	0.17938	4.07158e-08	0.87831	0.999837	0.0213116	3.96251e-08		143.128	121.12	137.118	1196.09	1191.36	1173.56
ENSMUSG00000050994	Adgb	protein_coding	androglobin		GO:0006508 (proteolysis), GO:0004198 (calcium-dependent cysteine-type endopeptidase activity), GO:0019825 (oxygen binding), GO:0020037 (heme binding)					-1.51971	-1.98766	-1.83237		1.85939	1.80057	1.67977		3390.05	88.9506	92.1668	3.5598	5.84886	775.406	6.83595e-23	4.41195e-21		0.1	0.17938	0.000970835	0.87831	0.996707	0.0213116	1.62437e-05		102.679	73.9585	82.4773	1077.7	1034.6	951.421
ENSMUSG00000000732	Icosl	protein_coding	icos ligand		mmu04514 (Cell adhesion molecules), mmu04672 (Intestinal immune network for IgA production), GO:0001817 (regulation of cytokine production), GO:0002250 (adaptive immune response), GO:0002376 (immune system process), GO:0007165 (signal transduction), GO:0032753 (positive regulation of interleukin-4 production), GO:0042104 (positive regulation of activated T cell proliferation), GO:0042110 (T cell …					-2.2498	-1.90611	-1.89536		1.8676	2.05971	2.12397		3387.49	82.7999	64.9034	4.05858	5.27595	774.488	6.95328e-23	4.46479e-21		0.1	0.17938	0.00289055	0.87831	0.99381	0.0213116	5.73634e-05		35.2634	45.0182	45.3625	628.403	718.053	750.805
ENSMUSG00000032691	Nlrp3	protein_coding	NLR family, pyrin domain containing 3	This gene encodes a pyrin-like protein containing a pyrin domain, a nucleotide-binding site (NBS) domain, and a leucine-rich repeat (LRR) motif. This protein interacts with the apoptosis-associated speck-like protein PYCARD/ASC, which contains a caspase recruitment domain, and is a member of the NALP3 inflammasome complex. This complex functions as an upstream activator of NF-kappaB signaling, an…	mmu04217 (Necroptosis), mmu04621 (NOD-like receptor signaling pathway), mmu04625 (C-type lectin receptor signaling pathway), mmu05132 (Salmonella infection), mmu05133 (Pertussis), mmu05135 (Yersinia infection), mmu05164 (Influenza A), mmu05171 (Coronavirus disease - COVID-19), mmu05417 (Lipid and atherosclerosis), GO:0002221 (pattern recognition receptor signaling pathway), GO:0002376 (immune sys…					-1.61598	-1.96543	-2.12565		2.01364	1.91555	1.77787		3386.75	86.8847	81.047	3.80918	5.63714	774.222	6.9877e-23	4.46479e-21		0.1	0.17938	0.00205093	0.87831	0.994763	0.0213116	4.10688e-05		76.7498	60.0243	53.6102	961.325	898.072	816.242
ENSMUSG00000046031	Calhm6	protein_coding	calcium homeostasis modulator family member 6		GO:0006811 (ion transport), GO:0005887 (integral component of plasma membrane), GO:0016020 (membrane), GO:0016021 (integral component of membrane), GO:0005261 (cation channel activity)					-2.07936	-3.81384	-3.00732		2.97807	3.08292	2.83953		3381.85	78.629	20.5024	5.878	4.95347	772.467	7.21921e-23	4.58977e-21		0.1	0.17938	0.00212203	0.87831	0.995068	0.0213116	3.6424e-05		16.5946	4.28745	8.24773	584.89	629.055	531.246
ENSMUSG00000049502	Dtx3l	protein_coding	deltex 3-like, E3 ubiquitin ligase	DTX3L functions as an E3 ubiquitin ligase (Takeyama et al., 2003 [PubMed 12670957]).[supplied by OMIM, Nov 2009]. Sequence Note: The RefSeq transcript and protein were derived from genomic sequence to make the sequence consistent with the reference genome assembly. The genomic coordinates used for the transcript record were based on alignments.	mmu04330 (Notch signaling pathway), GO:0002230 (positive regulation of defense response to virus by host), GO:0002376 (immune system process), GO:0006281 (DNA repair), GO:0006302 (double-strand break repair), GO:0006325 (chromatin organization), GO:0006511 (ubiquitin-dependent protein catabolic process), GO:0006974 (cellular response to DNA damage stimulus), GO:0007219 (Notch signaling pathway), …					-1.79896	-1.3133	-1.67588		1.45775	1.66314	1.66725		3379.82	97.2611	93.1294	3.18466	7.52401	771.74	7.3176e-23	4.62929e-21		0.1	0.17938	0.00170002	0.87831	0.994197	0.0213116	5.04171e-05		302.851	424.458	329.909	2903.2	3347.54	3357.1
ENSMUSG00000030187	Klra2	protein_coding	killer cell lectin-like receptor, subfamily A, member 2	The gene is a member of the large lectin-like type 2 transmembrane receptor family of the natural killer gene complex. The gene is located distantly telomeric to its family_s gene cluster on chromosome 6. The gene differs from the other genes in its cluster as its promoter region contains long and short interspersed repetitive elements suggesting a possible rearrangement or gene conversion. It is…	GO:0007155 (cell adhesion), GO:0005886 (plasma membrane), GO:0016020 (membrane), GO:0016021 (integral component of membrane), GO:0030246 (carbohydrate binding)					-3.50581	-2.31927	-3.51277		2.94472	3.07993	3.3132		3374.28	75.671	37.4521	6.31067	4.75775	769.757	7.59316e-23	4.77995e-21		0.0765225	0.17938	0.00571427	0.891133	0.988384	0.017133	0.000201599		4.14864	10.7186	4.12386	449.293	493.535	580.324
ENSMUSG00000060519	Tor3a	protein_coding	torsin family 3, member A		GO:0005635 (nuclear envelope), GO:0005737 (cytoplasm), GO:0005783 (endoplasmic reticulum), GO:0005788 (endoplasmic reticulum lumen), GO:0000166 (nucleotide binding), GO:0005515 (protein binding), GO:0005524 (ATP binding), GO:0016887 (ATPase activity)					-1.33512	-1.36122	-1.71514		1.42212	1.52983	1.45952		3347.27	97.1672	53.6505	2.93471	7.48841	760.122	9.09867e-23	5.6996e-21		0.1	0.17938	6.63068e-05	0.87831	0.998422	0.0213116	3.73221e-06		437.681	429.817	336.095	2964.93	3194.83	3042.82
ENSMUSG00000024308	Tapbp	protein_coding	TAP binding protein	This gene encodes a transmembrane glycoprotein which mediates interaction between newly assembled major histocompatibility complex (MHC) class I molecules and the transporter associated with antigen processing (TAP), which is required for the transport of antigenic peptides across the endoplasmic reticulum membrane. This interaction is essential for optimal peptide loading on the MHC class I mole…	mmu04612 (Antigen processing and presentation), mmu05163 (Human cytomegalovirus infection), mmu05168 (Herpes simplex virus 1 infection), mmu05169 (Epstein-Barr virus infection), mmu05170 (Human immunodeficiency virus 1 infection), GO:0002397 (MHC class I protein complex assembly), GO:0002398 (MHC class Ib protein complex assembly), GO:0002479 (antigen processing and presentation of exogenous pept…					-1.35756	-1.38043	-1.29658		1.47834	1.26073	1.29551		3326.92	97.8637	20.5493	2.69421	7.73141	752.893	1.04363e-22	6.50562e-21		0.1	0.17938	0.00309207	0.87831	0.993668	0.0213116	6.00226e-05		544.509	535.931	568.062	3893.87	3348.55	3430.28
ENSMUSG00000028525	Pde4b	protein_coding	phosphodiesterase 4B, cAMP specific	This gene is a member of the type IV, cyclic AMP (cAMP)-specific, cyclic nucleotide phosphodiesterase (PDE) family. Cyclic nucleotides are important second messengers that regulate and mediate a number of cellular responses to extracellular signals, such as hormones, light, and neurotransmitters. The cyclic nucleotide phosphodiesterases (PDEs) regulate the cellular concentrations of cyclic nucleo…	mmu00230 (Purine metabolism), mmu01100 (Metabolic pathways), mmu04024 (cAMP signaling pathway), mmu04928 (Parathyroid hormone synthesis, secretion and action), mmu05032 (Morphine addiction), GO:0001780 (neutrophil homeostasis), GO:0007165 (signal transduction), GO:0009408 (response to heat), GO:0030593 (neutrophil chemotaxis), GO:0032729 (positive regulation of interferon-gamma production), GO:00…					-1.96976	-1.48552	-1.95623		1.76915	1.79087	1.85149		3324.47	87.5655	58.111	3.60807	5.6981	752.025	1.06106e-22	6.58219e-21		0.1	0.17938	1.45039e-05	0.87831	0.99908	0.0213116	1.2699e-06		66.3782	93.252	67.0128	898.586	912.231	951.421
ENSMUSG00000049037	Clec4a1	protein_coding	C-type lectin domain family 4, member a1		GO:0001818 (negative regulation of cytokine production), GO:0002470 (plasmacytoid dendritic cell antigen processing and presentation), GO:0006955 (immune response), GO:0032720 (negative regulation of tumor necrosis factor production), GO:0036037 (CD8-positive, alpha-beta T cell activation), GO:0042590 (antigen processing and presentation of exogenous peptide antigen via MHC class I), GO:0044419 (…					-1.60281	-2.67606	-2.36781		2.22683	2.07066	2.34918		3309.47	89.6706	41.3726	4.38238	5.92563	746.719	1.17452e-22	7.25083e-21		0.1	0.17938	0.00247227	0.87831	0.992993	0.0213116	7.34693e-05		77.787	36.4433	45.3625	1119.18	1004.26	1218.34
ENSMUSG00000000682	Cd52	protein_coding	CD52 antigen		GO:0007204 (positive regulation of cytosolic calcium ion concentration), GO:0009617 (response to bacterium), GO:0005886 (plasma membrane), GO:0016020 (membrane), GO:0031225 (anchored component of membrane), GO:0097225 (sperm midpiece), R-MMU-163125 (Mus musculus: Post-translational modification: synthesis of GPI-anchored proteins), R-MMU-392499 (Mus musculus: Metabolism of proteins), R-MMU-597592…					-1.28062	-1.3876	-1.67404		1.35476	1.58541	1.40207		3297.32	98.7245	1.94068	2.89065	8.22242	742.431	1.27569e-22	7.83754e-21		0.1	0.17938	0.00231134	0.87831	0.993168	0.0213116	6.98465e-05		765.424	710.645	582.496	4761.09	5586.65	4919.84
ENSMUSG00000015568	Lpl	protein_coding	lipoprotein lipase	LPL encodes lipoprotein lipase, which is expressed in heart, muscle, and adipose tissue. LPL functions as a homodimer, and has the dual functions of triglyceride hydrolase and ligand/bridging factor for receptor-mediated lipoprotein uptake. Severe mutations that cause LPL deficiency result in type I hyperlipoproteinemia, while less extreme mutations in LPL are linked to many disorders of lipoprot…	mmu00561 (Glycerolipid metabolism), mmu03320 (PPAR signaling pathway), mmu04979 (Cholesterol metabolism), mmu05010 (Alzheimer disease), GO:0006629 (lipid metabolic process), GO:0006631 (fatty acid metabolic process), GO:0006633 (fatty acid biosynthetic process), GO:0009617 (response to bacterium), GO:0010744 (positive regulation of macrophage derived foam cell differentiation), GO:0010886 (positi…					1.6648	1.67739	1.28699		-1.76285	-1.51599	-1.35034		3296	99.3896	76.2344	-3.08713	9.05302	741.967	1.28718e-22	7.8703e-21		0.1	0.17938	0.00840371	-0.87831	-0.981903	0.0213116	0.000488281		9940.14	10027.3	7649.77	922.872	1095.28	1228.67
ENSMUSG00000028064	Sema4a	protein_coding	sema domain, immunoglobulin domain (Ig), transmembrane domain (TM) and short cytoplasmic domain, (semaphorin) 4A	This gene encodes a member of the semaphorin family of soluble and transmembrane proteins. Semaphorins are involved in numerous functions, including axon guidance, morphogenesis, carcinogenesis, and immunomodulation. The encoded protein is a single-pass type I membrane protein containing an immunoglobulin-like C2-type domain, a PSI domain and a sema domain. It inhibits axonal extension by providi…	mmu04360 (Axon guidance), GO:0001525 (angiogenesis), GO:0001755 (neural crest cell migration), GO:0002250 (adaptive immune response), GO:0002292 (T cell differentiation involved in immune response), GO:0002376 (immune system process), GO:0007275 (multicellular organismal development), GO:0007399 (nervous system development), GO:0007409 (axonogenesis), GO:0007411 (axon guidance), GO:0008360 (regul…					-1.91099	-1.69897	-1.87641		2.01266	1.87321	1.6005		3252.24	87.4638	40.7152	3.68029	5.68872	726.616	1.73712e-22	1.05708e-20		0.1	0.17938	0.00770305	0.87831	0.984553	0.0213116	0.00035605		67.4154	78.246	69.0747	1037.22	941.56	779.218
ENSMUSG00000066684	Pilrb1	protein_coding	paired immunoglobin-like type 2 receptor beta 1		mmu03266 (Virion - Herpesvirus), mmu05168 (Herpes simplex virus 1 infection), GO:0001773 (myeloid dendritic cell activation), GO:0045671 (negative regulation of osteoclast differentiation), GO:0005886 (plasma membrane), GO:0016020 (membrane), GO:0016021 (integral component of membrane), GO:0005515 (protein binding), GO:0042288 (MHC class I protein binding)					-3.39375	-5.01401	-2.65678		3.56909	3.71647	3.77898		3245.72	71.281	7.08976	7.55406	4.46449	724.34	1.81703e-22	1.10047e-20		0.0636026	0.17938	0.00175574	0.933257	0.996337	0.00653338	2.01008e-05		2.07432	0	4.12386	382.506	423.752	442.561
ENSMUSG00000073489	Ifi204	protein_coding	interferon activated gene 204		mmu04621 (NOD-like receptor signaling pathway), GO:0000122 (negative regulation of transcription from RNA polymerase II promoter), GO:0002218 (activation of innate immune response), GO:0002376 (immune system process), GO:0006357 (regulation of transcription from RNA polymerase II promoter), GO:0007275 (multicellular organismal development), GO:0009617 (response to bacterium), GO:0030224 (monocyte…					-1.34051	-1.46635	-1.56528		1.36269	1.57794	1.43151		3234.9	94.1232	57.884	2.91954	6.60788	720.567	1.95821e-22	1.18037e-20		0.1	0.17938	0.0022597	0.87831	0.994679	0.0213116	4.23872e-05		237.51	217.588	203.1	1552.29	1802.21	1628.18
ENSMUSG00000034957	Cebpa	protein_coding	CCAAT/enhancer binding protein (C/EBP), alpha	This intronless gene encodes a transcription factor that contains a basic leucine zipper (bZIP) domain and recognizes the CCAAT motif in the promoters of target genes. The encoded protein functions in homodimers and also heterodimers with CCAAT/enhancer-binding proteins beta and gamma. Activity of this protein can modulate the expression of genes involved in cell cycle regulation as well as in bo…	mmu04932 (Non-alcoholic fatty liver disease), mmu05200 (Pathways in cancer), mmu05202 (Transcriptional misregulation in cancer), mmu05221 (Acute myeloid leukemia), GO:0000050 (urea cycle), GO:0000122 (negative regulation of transcription from RNA polymerase II promoter), GO:0001889 (liver development), GO:0001892 (embryonic placenta development), GO:0002070 (epithelial cell maturation), GO:000635…					1.52204	1.56728	1.76568		-1.87445	-1.65721	-1.32334		3230.61	95.6413	70.4985	-3.22148	6.95319	719.075	2.01725e-22	1.21026e-20		0.1	0.17938	0.00237069	-0.87831	-0.99268	0.0213116	8.0183e-05		2023.5	2087.99	2395.97	191.253	222.495	280.691
ENSMUSG00000050395	Tnfsf15	protein_coding	tumor necrosis factor (ligand) superfamily, member 15	The protein encoded by this gene is a cytokine that belongs to the tumor necrosis factor (TNF) ligand family. This protein is abundantly expressed in endothelial cells, but is not expressed in either B or T cells. The expression of this protein is inducible by TNF and IL-1 alpha. This cytokine is a ligand for receptor TNFRSF25 and decoy receptor TNFRSF21/DR6. It can activate NF-kappaB and MAP kin…	mmu04060 (Cytokine-cytokine receptor interaction), GO:0001816 (cytokine production), GO:0001819 (positive regulation of cytokine production), GO:0006915 (apoptotic process), GO:0006919 (activation of cysteine-type endopeptidase activity involved in apoptotic process), GO:0006955 (immune response), GO:0007165 (signal transduction), GO:0007250 (activation of NF-kappaB-inducing kinase activity), GO:…					-2.19279	-3.0483	-4.32745		2.94862	3.27157	3.34835		3227.41	78.003	95.97	6.31263	4.90586	717.965	2.06239e-22	1.23098e-20		0.1	0.17938	0.00659132	0.87831	0.986532	0.0213116	0.000270852		12.4459	6.43118	2.06193	473.579	592.646	625.096
ENSMUSG00000033220	Rac2	protein_coding	Rac family small GTPase 2	This gene encodes a member of the Ras superfamily of small guanosine triphosphate (GTP)-metabolizing proteins. The encoded protein localizes to the plasma membrane, where it regulates diverse processes, such as secretion, phagocytosis, and cell polarization. Activity of this protein is also involved in the generation of reactive oxygen species. Mutations in this gene are associated with neutrophi…	mmu04010 (MAPK signaling pathway), mmu04014 (Ras signaling pathway), mmu04015 (Rap1 signaling pathway), mmu04024 (cAMP signaling pathway), mmu04062 (Chemokine signaling pathway), mmu04071 (Sphingolipid signaling pathway), mmu04310 (Wnt signaling pathway), mmu04360 (Axon guidance), mmu04370 (VEGF signaling pathway), mmu04510 (Focal adhesion), mmu04520 (Adherens junction), mmu04613 (Neutrophil extr…					-1.23698	-1.16731	-1.43698		1.26749	1.25299	1.3208		3226.81	98.9749	27.5295	2.55802	8.43863	717.755	2.07105e-22	1.23098e-20		0.1	0.17938	5.51147e-06	0.87831	0.99915	0.0213116	1.0844e-06		1000.86	1050.43	871.166	5683.96	5627.11	5897.95
ENSMUSG00000070327	Rnf213	protein_coding	ring finger protein 213	This gene encodes a protein containing a C3HC4-type RING finger domain, which is a specialized type of Zn-finger that binds two atoms of zinc and is thought to be involved in mediating protein-protein interactions. The protein also contains an AAA domain, which is associated with ATPase activity. This gene is a susceptibility gene for Moyamoya disease, a vascular disorder of intracranial arteries…	GO:0001525 (angiogenesis), GO:0002040 (sprouting angiogenesis), GO:0002376 (immune system process), GO:0006511 (ubiquitin-dependent protein catabolic process), GO:0006629 (lipid metabolic process), GO:0008152 (metabolic process), GO:0016567 (protein ubiquitination), GO:0019216 (regulation of lipid metabolic process), GO:0042742 (defense response to bacterium), GO:0051865 (protein autoubiquitinati…					-1.7457	-1.99952	-1.80912		2.29911	1.68559	1.56964		3214.88	98.9671	99.9452	3.73762	8.43278	713.612	2.25012e-22	1.33122e-20		0.1	0.17938	0.030608	0.87831	0.941295	0.0213116	0.0050682		499.911	419.098	478.368	8266.38	5402.59	4985.27
ENSMUSG00000047735	Samd9l	protein_coding	sterile alpha motif domain containing 9-like		GO:0002244 (hematopoietic progenitor cell differentiation), GO:0017145 (stem cell division), GO:0034058 (endosomal vesicle fusion), GO:0035726 (common myeloid progenitor cell proliferation), GO:0042176 (regulation of protein catabolic process), GO:0048536 (spleen development), GO:0005737 (cytoplasm), GO:0005769 (early endosome), GO:0005515 (protein binding)					-1.70981	-1.29247	-1.56585		1.35595	1.672	1.54018		3201.17	96.4473	81.1096	3.04521	7.20665	708.867	2.47571e-22	1.45793e-20		0.1	0.17938	0.00419686	0.87831	0.989636	0.0213116	0.000160563		268.624	359.074	296.918	2256.58	2809.51	2564.1
ENSMUSG00000027611	Procr	protein_coding	protein C receptor, endothelial	The protein encoded by this gene is a receptor for activated protein C, a serine protease activated by and involved in the blood coagulation pathway. The encoded protein is an N-glycosylated type I membrane protein that enhances the activation of protein C. Mutations in this gene have been associated with venous thromboembolism and myocardial infarction, as well as with late fetal loss during pre…	mmu04610 (Complement and coagulation cascades), GO:0007596 (blood coagulation), GO:0007599 (hemostasis), GO:0050819 (negative regulation of coagulation), GO:0005615 (extracellular space), GO:0005813 (centrosome), GO:0016020 (membrane), GO:0016021 (integral component of membrane), GO:0048471 (perinuclear region of cytoplasm), GO:0008022 (protein C-terminus binding), GO:0038023 (signaling receptor …					-1.92851	-1.7012	-1.87419		1.83984	1.90853	1.75554		3189.23	81.2896	19.5242	3.69139	5.15501	704.742	2.69147e-22	1.57772e-20		0.1	0.17938	0.000942476	0.87831	0.997771	0.0213116	7.44765e-06		45.635	53.5931	47.4244	634.475	665.463	598.405
ENSMUSG00000030921	Trim30a	protein_coding	tripartite motif-containing 30A		GO:0000209 (protein polyubiquitination), GO:0002218 (activation of innate immune response), GO:0006914 (autophagy), GO:0009617 (response to bacterium), GO:0010468 (regulation of gene expression), GO:0010508 (positive regulation of autophagy), GO:0016567 (protein ubiquitination), GO:0031664 (regulation of lipopolysaccharide-mediated signaling pathway), GO:0032715 (negative regulation of interleuki…					-1.33052	-1.75135	-2.0967		1.7268	1.75038	1.70139		3181.99	94.6083	40.7465	3.42503	6.70255	702.247	2.83161e-22	1.65229e-20		0.1	0.17938	3.27014e-06	0.87831	0.999261	0.0213116	8.18785e-07		219.878	163.995	128.871	1837.65	1867.95	1805.55
ENSMUSG00000023206	Il15ra	protein_coding	interleukin 15 receptor, alpha chain	This gene encodes a cytokine receptor that specifically binds interleukin 15 (IL15) with high affinity. The receptors of IL15 and IL2 share two subunits, IL2R beta and IL2R gamma. This forms the basis of many overlapping biological activities of IL15 and IL2. The protein encoded by this gene is structurally related to IL2R alpha, an additional IL2-specific alpha subunit necessary for high affinit…	mmu04060 (Cytokine-cytokine receptor interaction), mmu04630 (JAK-STAT signaling pathway), mmu04672 (Intestinal immune network for IgA production), mmu05166 (Human T-cell leukemia virus 1 infection), mmu05200 (Pathways in cancer), GO:0001779 (natural killer cell differentiation), GO:0007259 (JAK-STAT cascade), GO:0010977 (negative regulation of neuron projection development), GO:0032825 (positive …					-2.49562	-2.24416	-2.61937		2.46931	2.52975	2.36009		3172.36	71.6879	22.7483	4.99145	4.49238	698.934	3.02991e-22	1.75997e-20		0.1	0.17938	0.00117458	0.87831	0.997503	0.0213116	9.34535e-06		12.4459	15.0061	11.3406	418.935	436.9	388.317
ENSMUSG00000042129	Rassf4	protein_coding	Ras association (RalGDS/AF-6) domain family member 4	The function of this gene has not yet been determined but may involve a role in tumor suppression. Alternative splicing of this gene results in several transcript variants; however, most of the variants have not been fully described. [provided by RefSeq, Jul 2008].	mmu04392 (Hippo signaling pathway - multiple species), GO:0007049 (cell cycle), GO:0007165 (signal transduction), GO:0005575 (cellular_component), GO:0003674 (molecular_function)					-1.30919	-1.21705	-1.42999		1.44476	1.2943	1.21717		3147.91	97.5115	48.165	2.64009	7.6141	690.547	3.60119e-22	2.08233e-20		0.1	0.17938	0.00262274	0.87831	0.993699	0.0213116	5.94239e-05		525.84	560.584	483.523	3552.86	3200.9	3034.21
ENSMUSG00000030109	Slc6a12	protein_coding	solute carrier family 6 (neurotransmitter transporter, betaine/GABA), member 12		mmu04721 (Synaptic vesicle cycle), mmu04727 (GABAergic synapse), GO:0006836 (neurotransmitter transport), GO:0009992 (cellular water homeostasis), GO:0015718 (monocarboxylic acid transport), GO:0035725 (sodium ion transmembrane transport), GO:0005887 (integral component of plasma membrane), GO:0016020 (membrane), GO:0016021 (integral component of membrane), GO:0043005 (neuron projection), GO:0005…					-2.52383	-3.01367	-2.14402		2.41301	2.72345	2.54505		3140.04	73.699	22.5996	5.17211	4.62589	687.859	3.80785e-22	2.19191e-20		0.1	0.17938	0.00396535	0.87831	0.991691	0.0213116	0.000103266		12.4459	8.5749	16.4955	410.84	509.716	450.311
ENSMUSG00000062515	Fabp4	protein_coding	fatty acid binding protein 4, adipocyte	FABP4 encodes the fatty acid binding protein found in adipocytes. Fatty acid binding proteins are a family of small, highly conserved, cytoplasmic proteins that bind long-chain fatty acids and other hydrophobic ligands. It is thought that FABPs roles include fatty acid uptake, transport, and metabolism. [provided by RefSeq, Jul 2008]. Publication Note: This RefSeq record includes a subset of the …	mmu03320 (PPAR signaling pathway), mmu04923 (Regulation of lipolysis in adipocytes), GO:0001816 (cytokine production), GO:0006469 (negative regulation of protein kinase activity), GO:0006631 (fatty acid metabolic process), GO:0008284 (positive regulation of cell proliferation), GO:0009617 (response to bacterium), GO:0015908 (fatty acid transport), GO:0015909 (long-chain fatty acid transport), GO:…					1.48541	1.52677	1.64688		-1.72929	-1.54952	-1.38026		3139.25	89.3967	74.3564	-3.10504	5.89549	687.59	3.8292e-22	2.19432e-20		0.1	0.17938	0.000873426	-0.87831	-0.99689	0.0213116	1.44912e-05		985.302	1013.98	1102.1	105.24	119.338	134.318
ENSMUSG00000032554	Trf	protein_coding	transferrin		mmu04066 (HIF-1 signaling pathway), mmu04216 (Ferroptosis), mmu04978 (Mineral absorption), GO:0006811 (ion transport), GO:0006826 (iron ion transport), GO:0006879 (cellular iron ion homeostasis), GO:0007015 (actin filament organization), GO:0009617 (response to bacterium), GO:0019731 (antibacterial humoral response), GO:0030316 (osteoclast differentiation), GO:0031643 (positive regulation of myel…					1.31044	1.2637	1.47186		-1.38196	-1.49847	-1.16557		3135.49	98.2393	19.7512	-2.69342	7.90319	686.306	3.93294e-22	2.24371e-20		0.1	0.17938	0.00174955	-0.87831	-0.994212	0.0213116	5.01508e-05		3903.87	3779.39	4366.14	603.105	556.238	700.866
ENSMUSG00000053040	Aph1c	protein_coding	aph1 homolog C, gamma secretase subunit		mmu04330 (Notch signaling pathway), mmu05010 (Alzheimer disease), GO:0001656 (metanephros development), GO:0001963 (synaptic transmission, dopaminergic), GO:0006509 (membrane protein ectodomain proteolysis), GO:0007219 (Notch signaling pathway), GO:0007220 (Notch receptor processing), GO:0007614 (short-term memory), GO:0007626 (locomotory behavior), GO:0010950 (positive regulation of endopeptidas…					1.71409	1.84139	1.78536		-1.7837	-1.87199	-1.68514		3134.37	80.421	82.3382	-3.57823	5.09023	685.924	3.96439e-22	2.2516e-20		0.1	0.17938	0.000654896	-0.87831	-0.998432	0.0213116	3.68741e-06		581.847	635.614	611.363	50.5961	47.5331	54.2439
ENSMUSG00000049866	Arl4c	protein_coding	ADP-ribosylation factor-like 4C	ADP-ribosylation factor-like 4C is a member of the ADP-ribosylation factor family of GTP-binding proteins. ARL4C is closely similar to ARL4A and ARL4D and each has a nuclear localization signal and an unusually high guanine nucleotide exchange rate. This protein may play a role in cholesterol transport. [provided by RefSeq, Jul 2008]. [obtained from RefSeq Human]	GO:0006886 (intracellular protein transport), GO:0016192 (vesicle-mediated transport), GO:0032456 (endocytic recycling), GO:0005737 (cytoplasm), GO:0005829 (cytosol), GO:0005886 (plasma membrane), GO:0016020 (membrane), GO:0042995 (cell projection), GO:0000166 (nucleotide binding), GO:0005525 (GTP binding), GO:0043014 (alpha-tubulin binding)					1.87088	1.75291	1.78194		-1.75722	-1.88092	-1.7676		3126.13	79.5524	85.2571	-3.62675	5.02413	683.113	4.2041e-22	2.37717e-20		0.1	0.17938	0.000669757	-0.87831	-0.998529	0.0213116	3.246e-06		611.924	563.8	575.279	48.5722	44.4991	48.2168
ENSMUSG00000025225	Nfkb2	protein_coding	nuclear factor of kappa light polypeptide gene enhancer in B cells 2, p49/p100	This gene encodes a subunit of the transcription factor complex nuclear factor-kappa-B (NFkB). The NFkB complex is expressed in numerous cell types and functions as a central activator of genes involved in inflammation and immune function. The protein encoded by this gene can function as both a transcriptional activator or repressor depending on its dimerization partner. The p100 full-length prot…	mmu04010 (MAPK signaling pathway), mmu04064 (NF-kappa B signaling pathway), mmu04380 (Osteoclast differentiation), mmu04625 (C-type lectin receptor signaling pathway), mmu05134 (Legionellosis), mmu05166 (Human T-cell leukemia virus 1 infection), mmu05169 (Epstein-Barr virus infection), mmu05200 (Pathways in cancer), mmu05203 (Viral carcinogenesis), mmu05224 (Breast cancer), GO:0002268 (follicular…					-1.68491	-1.44507	-1.40273		1.58899	1.47744	1.46628		3115.77	89.9601	77.9404	3.02606	5.95668	679.588	4.52685e-22	2.5484e-20		0.1	0.17938	0.000489047	0.87831	0.997899	0.0213116	6.61613e-06		115.125	136.127	140.211	1122.22	1038.65	1030.63
ENSMUSG00000106734	Gm20559	lncRNA	predicted gene, 20559							-1.47405	-1.53529	-1.94931		1.45592	1.71468	1.78805		3113.64	92.4485	20.1659	3.30735	6.30545	678.867	4.59606e-22	2.57601e-20		0.1	0.17938	0.004876	0.87831	0.988586	0.0213116	0.000194659		156.611	150.061	112.375	1200.14	1436.11	1511.08
ENSMUSG00000027281	Slx4ip	protein_coding	SLX4 interacting protein		GO:0008150 (biological_process), GO:0005575 (cellular_component), GO:0003674 (molecular_function)					-1.56318	-1.76446	-2.11946		1.68539	1.96697	1.79474		3112.86	85.7735	81.7983	3.63604	5.53185	678.6	4.62202e-22	2.57925e-20		0.1	0.17938	0.00324044	0.87831	0.992113	0.0213116	9.30597e-05		77.787	67.5273	52.5793	747.81	909.197	806.77
ENSMUSG00000027580	Helz2	protein_coding	helicase with zinc finger 2, transcriptional coactivator	The protein encoded by this gene is a nuclear transcriptional co-activator for peroxisome proliferator activated receptor alpha. The encoded protein contains a zinc finger and is a helicase that appears to be part of the peroxisome proliferator activated receptor alpha interacting complex. This gene is a member of the DNA2/NAM7 helicase gene family. Alternatively spliced transcript variants encod…	GO:0000184 (nuclear-transcribed mRNA catabolic process, nonsense-mediated decay), GO:0045944 (positive regulation of transcription from RNA polymerase II promoter), GO:0005634 (nucleus), GO:0005654 (nucleoplasm), GO:0005737 (cytoplasm), GO:0000166 (nucleotide binding), GO:0003677 (DNA binding), GO:0003723 (RNA binding), GO:0003724 (RNA helicase activity), GO:0004386 (helicase activity), GO:000454…					-1.5605	-1.71775	-1.8052		2.00951	1.53765	1.53628		3107.49	93.6145	99.64	3.41005	6.49801	676.777	4.80317e-22	2.66868e-20		0.1	0.17938	0.0154645	0.87831	0.969473	0.0213116	0.00138358		163.871	146.845	138.149	1957.06	1410.82	1409.48
ENSMUSG00000042349	Ikbke	protein_coding	inhibitor of kappaB kinase epsilon	IKBKE is a noncanonical I-kappa-B (see MIM 164008) kinase (IKK) that is essential for regulating antiviral signaling pathways. IKBKE has also been identified as a breast cancer (MIM 114480) oncogene and is amplified and overexpressed in over 30% of breast carcinomas and breast cancer cell lines (Hutti et al., 2009 [PubMed 19481526]).[supplied by OMIM, Oct 2009]. [obtained from RefSeq Human]	mmu04620 (Toll-like receptor signaling pathway), mmu04621 (NOD-like receptor signaling pathway), mmu04622 (RIG-I-like receptor signaling pathway), mmu04623 (Cytosolic DNA-sensing pathway), mmu04625 (C-type lectin receptor signaling pathway), mmu04657 (IL-17 signaling pathway), mmu04936 (Alcoholic liver disease), mmu05160 (Hepatitis C), mmu05161 (Hepatitis B), mmu05162 (Measles), mmu05164 (Influen…					-1.37562	-1.36613	-1.19625		1.3592	1.34185	1.23695		3091.55	95.6569	63.0722	2.6266	6.95838	671.377	5.38574e-22	2.97941e-20		0.1	0.17938	0.000507305	0.87831	0.997932	0.0213116	6.4077e-06		319.445	321.559	361.869	2132.12	2106.63	1958.81
ENSMUSG00000022216	Psme1	protein_coding	proteasome (prosome, macropain) activator subunit 1 (PA28 alpha)	The 26S proteasome is a multicatalytic proteinase complex with a highly ordered structure composed of 2 complexes, a 20S core and a 19S regulator. The 20S core is composed of 4 rings of 28 non-identical subunits; 2 rings are composed of 7 alpha subunits and 2 rings are composed of 7 beta subunits. The 19S regulator is composed of a base, which contains 6 ATPase subunits and 2 non-ATPase subunits,…	mmu03050 (Proteasome), mmu04612 (Antigen processing and presentation), GO:0010950 (positive regulation of endopeptidase activity), GO:0019884 (antigen processing and presentation of exogenous antigen), GO:0061136 (regulation of proteasomal protein catabolic process), GO:2000045 (regulation of G1/S transition of mitotic cell cycle), GO:0000502 (proteasome complex), GO:0005654 (nucleoplasm), GO:000…					-1.28662	-1.46076	-1.50938		1.2795	1.50662	1.47063		3090.48	93.7945	8.99131	2.84305	6.53824	671.018	5.42708e-22	2.98934e-20		0.1	0.17938	0.00262564	0.87831	0.993782	0.0213116	5.78765e-05		239.584	212.229	205.162	1423.77	1666.69	1625.6
ENSMUSG00000002699	Lcp2	protein_coding	lymphocyte cytosolic protein 2	SLP-76 was originally identified as a substrate of the ZAP-70 protein tyrosine kinase following T cell receptor (TCR) ligation in the leukemic T cell line Jurkat. The SLP-76 locus has been localized to human chromosome 5q33 and the gene structure has been partially characterized in mice. The human and murine cDNAs both encode 533 amino acid proteins that are 72% identical and comprised of three m…	mmu04015 (Rap1 signaling pathway), mmu04380 (Osteoclast differentiation), mmu04611 (Platelet activation), mmu04650 (Natural killer cell mediated cytotoxicity), mmu04660 (T cell receptor signaling pathway), mmu04664 (Fc epsilon RI signaling pathway), mmu05135 (Yersinia infection), GO:0001816 (cytokine production), GO:0007169 (transmembrane receptor protein tyrosine kinase signaling pathway), GO:00…					-1.45958	-1.2183	-1.6118		1.29641	1.46706	1.5262		3083.8	95.8134	46.7486	2.85866	7.01559	668.76	5.69478e-22	3.12333e-20		0.1	0.17938	0.00189799	0.87831	0.993807	0.0213116	5.741e-05		294.553	348.355	264.958	1995.51	2246.19	2340.24
ENSMUSG00000018899	Irf1	protein_coding	interferon regulatory factor 1	IRF1 encodes interferon regulatory factor 1, a member of the interferon regulatory transcription factor (IRF) family. IRF1 serves as an activator of interferons alpha and beta transcription, and in mouse it has been shown to be required for double-stranded RNA induction of these genes. IRF1 also functions as a transcription activator of genes induced by interferons alpha, beta, and gamma. Further…	mmu04625 (C-type lectin receptor signaling pathway), mmu04668 (TNF signaling pathway), mmu04917 (Prolactin signaling pathway), mmu05133 (Pertussis), mmu05165 (Human papillomavirus infection), GO:0002376 (immune system process), GO:0002819 (regulation of adaptive immune response), GO:0006355 (regulation of transcription, DNA-templated), GO:0006357 (regulation of transcription from RNA polymerase I…					-1.36024	-1.37193	-1.63027		1.36761	1.45966	1.53517		3079.73	92.0103	21.8092	2.91205	6.23188	667.387	5.86452e-22	3.20268e-20		0.1	0.17938	0.000894338	0.87831	0.996864	0.0213116	1.4738e-05		180.466	179.001	149.49	1201.15	1280.36	1349.21
ENSMUSG00000016206	H2-M3	protein_coding	histocompatibility 2, M region locus 3		mmu04144 (Endocytosis), mmu04145 (Phagosome), mmu04218 (Cellular senescence), mmu04514 (Cell adhesion molecules), mmu04612 (Antigen processing and presentation), mmu04940 (Type I diabetes mellitus), mmu05163 (Human cytomegalovirus infection), mmu05165 (Human papillomavirus infection), mmu05166 (Human T-cell leukemia virus 1 infection), mmu05167 (Kaposi sarcoma-associated herpesvirus infection), m…					-1.46494	-1.58802	-1.7175		1.53374	1.64583	1.59089		3049.11	85.2492	36.3252	3.19067	5.48648	657.09	7.32258e-22	3.98193e-20		0.1	0.17938	0.00032483	0.87831	0.998654	0.0213116	2.71758e-06		92.3072	84.6771	77.3225	744.774	805.028	774.913
ENSMUSG00000038886	Man2a2	protein_coding	mannosidase 2, alpha 2		mmu00510 (N-Glycan biosynthesis), mmu00513 (Various types of N-glycan biosynthesis), mmu01100 (Metabolic pathways), GO:0005975 (carbohydrate metabolic process), GO:0006013 (mannose metabolic process), GO:0006491 (N-glycan processing), GO:0006517 (protein deglycosylation), GO:0008152 (metabolic process), GO:0000139 (Golgi membrane), GO:0005794 (Golgi apparatus), GO:0016020 (membrane), GO:0016021 (…					1.71079	1.54886	1.53129		-1.64683	-1.53938	-1.60473		3046.03	84.2006	69.0586	-3.20993	5.39923	656.056	7.48901e-22	4.05517e-20		0.1	0.17938	0.00198152	-0.87831	-0.995913	0.0213116	2.50201e-05		797.576	712.789	704.15	76.906	82.9301	79.2133
ENSMUSG00000039206	Daglb	protein_coding	diacylglycerol lipase, beta		mmu04723 (Retrograde endocannabinoid signaling), mmu04925 (Aldosterone synthesis and secretion), GO:0001516 (prostaglandin biosynthetic process), GO:0006629 (lipid metabolic process), GO:0006690 (icosanoid metabolic process), GO:0007405 (neuroblast proliferation), GO:0010898 (positive regulation of triglyceride catabolic process), GO:0016042 (lipid catabolic process), GO:0019369 (arachidonic acid…					1.48176	1.39015	1.43065		-1.32946	-1.55747	-1.41564		3045.42	89.694	85.9926	-2.87316	5.92645	655.852	7.52233e-22	4.05603e-20		0.1	0.17938	0.00012484	-0.87831	-0.998987	0.0213116	1.54009e-06		1071.39	1005.41	1034.06	151.788	129.452	142.928
ENSMUSG00000022831	Hcls1	protein_coding	hematopoietic cell specific Lyn substrate 1		mmu04530 (Tight junction), mmu05100 (Bacterial invasion of epithelial cells), mmu05205 (Proteoglycans in cancer), GO:0000122 (negative regulation of transcription from RNA polymerase II promoter), GO:0008284 (positive regulation of cell proliferation), GO:0009725 (response to hormone), GO:0014068 (positive regulation of phosphatidylinositol 3-kinase signaling), GO:0030041 (actin filament polymeri…					-1.15367	-1.13285	-1.38315		1.20035	1.26719	1.20214		3042.05	98.7636	26.7392	2.44368	8.26063	654.726	7.70912e-22	4.13928e-20		0.1	0.17938	7.39017e-06	0.87831	0.998997	0.0213116	1.50868e-06		963.521	977.539	821.68	4930.08	5163.91	4936.2
ENSMUSG00000073412	Lst1	protein_coding	leukocyte specific transcript 1	The protein encoded by this gene is a membrane protein that can inhibit the proliferation of lymphocytes. Expression of this gene is enhanced by lipopolysaccharide, interferon-gamma, and bacteria. Several transcript variants encoding different isoforms have been found for this gene. [provided by RefSeq, Oct 2011]. [obtained from RefSeq Human]	GO:0000902 (cell morphogenesis), GO:0002376 (immune system process), GO:0006955 (immune response), GO:0008360 (regulation of cell shape), GO:0016358 (dendrite development), GO:0050672 (negative regulation of lymphocyte proliferation), GO:0005737 (cytoplasm), GO:0005829 (cytosol), GO:0005886 (plasma membrane), GO:0016020 (membrane), GO:0016021 (integral component of membrane)					-1.27951	-1.81422	-1.94854		1.66184	1.82126	1.55916		3039.55	94.5927	1.53377	3.34097	6.70241	653.887	7.85159e-22	4.19814e-20		0.1	0.17938	0.00198368	0.87831	0.99255	0.0213116	8.30421e-05		233.361	160.779	146.397	1799.2	2009.54	1675.53
ENSMUSG00000051439	Cd14	protein_coding	CD14 antigen	This gene encodes a protein that plays an important role in the innate immune response and is expressed in monocyte/macrophage cells. This gene product acts as a co-receptor that binds several microbial and fungal molecules, including lipopolysaccharides (LPS). This proteins LPS-binding activity is enhanced by the LPS binding protein (LBP) to allow binding to the TLR4-MD-2 co-receptor complex. Th…	mmu04010 (MAPK signaling pathway), mmu04064 (NF-kappa B signaling pathway), mmu04145 (Phagosome), mmu04620 (Toll-like receptor signaling pathway), mmu04640 (Hematopoietic cell lineage), mmu04936 (Alcoholic liver disease), mmu05132 (Salmonella infection), mmu05133 (Pertussis), mmu05134 (Legionellosis), mmu05146 (Amoebiasis), mmu05152 (Tuberculosis), mmu05202 (Transcriptional misregulation in cance…					-1.40625	-1.31501	-1.13113		1.09422	1.40824	1.34994		3017.89	99.3348	27.7173	2.57074	8.96737	646.658	9.20134e-22	4.89933e-20		0.1	0.17938	0.005212	0.87831	0.987823	0.0213116	0.000221524		1277.78	1361.27	1546.45	7235.24	8994.88	8638.56
ENSMUSG00000066026	Dhrs3	protein_coding	dehydrogenase/reductase (SDR family) member 3	Short-chain dehydrogenases/reductases (SDRs), such as DHRS3, catalyze the oxidation/reduction of a wide range of substrates, including retinoids and steroids (Haeseleer and Palczewski, 2000 [PubMed 10800688]).[supplied by OMIM, Jun 2009].	mmu00830 (Retinol metabolism), mmu01100 (Metabolic pathways), mmu01240 (Biosynthesis of cofactors), GO:0001523 (retinoid metabolic process), GO:0003151 (outflow tract morphogenesis), GO:0006629 (lipid metabolic process), GO:0030278 (regulation of ossification), GO:0042572 (retinol metabolic process), GO:0048385 (regulation of retinoic acid receptor signaling pathway), GO:0048387 (negative regulat…					1.29861	1.41364	1.45968		-1.19537	-1.48634	-1.49021		3014.35	93.7632	28.7268	-2.78288	6.53478	645.481	9.44356e-22	5.00744e-20		0.1	0.17938	0.000620274	-0.87831	-0.996778	0.0213116	1.55598e-05		1469.66	1591.72	1643.36	260.064	212.382	211.81
ENSMUSG00000022150	Dab2	protein_coding	disabled 2, mitogen-responsive phosphoprotein	This gene encodes a mitogen-responsive phosphoprotein. It is expressed in normal ovarian epithelial cells, but is down-regulated or absent from ovarian carcinoma cell lines, suggesting its role as a tumor suppressor. This protein binds to the SH3 domains of GRB2, an adaptor protein that couples tyrosine kinase receptors to SOS (a guanine nucleotide exchange factor for Ras), via its C-terminal pro…	mmu04144 (Endocytosis), GO:0000122 (negative regulation of transcription from RNA polymerase II promoter), GO:0000904 (cell morphogenesis involved in differentiation), GO:0001701 (in utero embryonic development), GO:0001921 (positive regulation of receptor recycling), GO:0001934 (positive regulation of protein phosphorylation), GO:0002092 (positive regulation of receptor internalization), GO:0006…					1.68127	1.80342	1.41629		-1.60312	-1.76442	-1.53343		3012.77	87.5264	55.7868	-3.28163	5.69477	644.955	9.55407e-22	5.0451e-20		0.1	0.17938	0.00714936	-0.87831	-0.985451	0.0213116	0.000315976		935.518	1018.27	778.379	95.1206	84.9527	99.8777
ENSMUSG00000026821	Ralgds	protein_coding	ral guanine nucleotide dissociation stimulator	Guanine nucleotide dissociation stimulators (GDSs, or exchange factors), such as RALGDS, are effectors of Ras-related GTPases (see MIM 190020) that participate in signaling for a variety of cellular processes.[supplied by OMIM, Nov 2010]. [obtained from RefSeq Human]	mmu04014 (Ras signaling pathway), mmu04015 (Rap1 signaling pathway), mmu04072 (Phospholipase D signaling pathway), mmu05200 (Pathways in cancer), mmu05210 (Colorectal cancer), mmu05212 (Pancreatic cancer), mmu05231 (Choline metabolism in cancer), GO:0007165 (signal transduction), GO:0007264 (small GTPase mediated signal transduction), GO:0007265 (Ras protein signal transduction), GO:0043547 (posi…					-1.72471	-1.40045	-1.48436		1.53657	1.50607	1.56687		2997.61	86.7126	57.3832	3.0789	5.62017	639.919	1.06841e-21	5.61859e-20		0.1	0.17938	2.64278e-06	0.87831	0.999461	0.0213116	4.3591e-07		87.1214	109.33	103.097	843.942	826.267	861.875
ENSMUSG00000045502	Hcar2	protein_coding	hydroxycarboxylic acid receptor 2		mmu04024 (cAMP signaling pathway), GO:0006915 (apoptotic process), GO:0007165 (signal transduction), GO:0007186 (G-protein coupled receptor signaling pathway), GO:0050995 (negative regulation of lipid catabolic process), GO:0070165 (positive regulation of adiponectin secretion), GO:0005886 (plasma membrane), GO:0016020 (membrane), GO:0016021 (integral component of membrane), GO:0030054 (cell junc…					-3.08947	-4.70974	-3.0953		3.48222	3.71162	3.70067		2985.49	65.5137	55.9903	7.73802	4.10954	635.906	1.16866e-21	6.12062e-20		0.0636026	0.17938	0.00252915	0.933257	0.994877	0.00653338	3.92958e-05		2.07432	0	2.06193	291.433	341.834	339.24
ENSMUSG00000004359	Spic	protein_coding	Spi-C transcription factor (Spi-1/PU.1 related)		GO:0001824 (blastocyst development), GO:0006355 (regulation of transcription, DNA-templated), GO:0006357 (regulation of transcription from RNA polymerase II promoter), GO:0030154 (cell differentiation), GO:0045944 (positive regulation of transcription from RNA polymerase II promoter), GO:0005634 (nucleus), GO:0000978 (RNA polymerase II core promoter proximal region sequence-specific DNA binding),…					-2.87599	-3.05971	-2.22909		2.7231	2.67135	2.77033		2984.92	67.4857	39.7605	5.5509	4.2357	635.716	1.17365e-21	6.12165e-20		0.1	0.17938	0.000231985	0.87831	0.999139	0.0213116	1.11164e-06		6.22296	5.35931	10.3097	349.113	336.777	360.765
ENSMUSG00000090272	Mndal	protein_coding	myeloid nuclear differentiation antigen like		GO:0002218 (activation of innate immune response), GO:0009617 (response to bacterium), GO:0030308 (negative regulation of cell growth), GO:0032731 (positive regulation of interleukin-1 beta production), GO:0035458 (cellular response to interferon-beta), GO:0040008 (regulation of growth), GO:0005634 (nucleus), GO:0005654 (nucleoplasm), GO:0005730 (nucleolus), GO:0005829 (cytosol), GO:0032991 (macr…					-1.99071	-1.42459	-2.06535		1.65828	2.03429	1.78809		2980.43	88.3637	17.0201	3.6506	5.78959	634.233	1.21339e-21	6.30321e-20		0.1	0.17938	0.00610443	0.87831	0.985686	0.0213116	0.000305871		68.4525	101.827	64.9509	870.252	1129.67	952.282
ENSMUSG00000068747	Sort1	protein_coding	sortilin 1	This gene encodes a protein that is a multi-ligand type-1 receptor with similarity to the yeast carboxypeptidase Y sorting receptor Vps10 protein. The encoded protein, a trans-Golgi network (TGN) transmembrane protein, binds a number of unrelated ligands that participate in a wide range of cellular processes; however, it lacks the typical features of a signalling receptor. In the TGN, furin media…	mmu04142 (Lysosome), mmu04722 (Neurotrophin signaling pathway), mmu04979 (Cholesterol metabolism), GO:0001503 (ossification), GO:0006622 (protein targeting to lysosome), GO:0006892 (post-Golgi vesicle-mediated transport), GO:0006895 (Golgi to endosome transport), GO:0006897 (endocytosis), GO:0007186 (G-protein coupled receptor signaling pathway), GO:0007218 (neuropeptide signaling pathway), GO:00…					1.53827	1.48626	1.69839		-1.90892	-1.39652	-1.41748		2969.57	90.907	98.9436	-3.13749	6.06687	630.647	1.3155e-21	6.80599e-20		0.1	0.17938	0.00139707	-0.87831	-0.994507	0.0213116	4.51701e-05		1135.69	1095.44	1269.12	103.216	147.656	145.511
ENSMUSG00000055413	H2-Q5	protein_coding	histocompatibility 2, Q region locus 5							-2.89808	-4.51834	-4.51834		4.02227	4.19486	3.71764		2955.87	67.9552	7.67666	8.786	4.26338	626.141	1.45704e-21	7.50785e-20		0.0636026	0.17938	0.00882158	0.933257	0.982538	0.00653338	0.000454703		2.07432	0	0	371.375	418.696	300.494
ENSMUSG00000019302	Atp6v0a1	protein_coding	ATPase, H+ transporting, lysosomal V0 subunit A1	This gene encodes a component of vacuolar ATPase (V-ATPase), a multisubunit enzyme that mediates acidification of eukaryotic intracellular organelles. V-ATPase dependent organelle acidification is necessary for such intracellular processes as protein sorting, zymogen activation, receptor-mediated endocytosis, and synaptic vesicle proton gradient generation. V-ATPase is composed of a cytosolic V1 …	mmu00190 (Oxidative phosphorylation), mmu01100 (Metabolic pathways), mmu04142 (Lysosome), mmu04145 (Phagosome), mmu04721 (Synaptic vesicle cycle), mmu04966 (Collecting duct acid secretion), mmu05152 (Tuberculosis), mmu05165 (Human papillomavirus infection), mmu05323 (Rheumatoid arthritis), GO:0006811 (ion transport), GO:0007035 (vacuolar acidification), GO:0016241 (regulation of macroautophagy), …					1.39497	1.3314	1.18944		-1.22753	-1.21651	-1.47177		2954.67	95.7274	63.8156	-2.61378	7.00219	625.746	1.47019e-21	7.54522e-20		0.1	0.17938	0.00164807	-0.87831	-0.99486	0.0213116	3.95645e-05		2267.23	2169.45	1966.05	367.327	370.151	309.965
ENSMUSG00000033538	Casp4	protein_coding	caspase 4, apoptosis-related cysteine peptidase	This gene encodes a caspase that is involved in apoptosis, cell migration, and the inflammatory response. Although its official nomenclature is Casp4, caspase 4, apoptosis-related cysteine peptidase, this gene and its encoded protein have historically been called caspase 11. [provided by RefSeq, Feb 2009]. Publication Note: This RefSeq record includes a subset of the publications that are availab…	mmu04613 (Neutrophil extracellular trap formation), mmu04621 (NOD-like receptor signaling pathway), mmu05132 (Salmonella infection), GO:0002376 (immune system process), GO:0006508 (proteolysis), GO:0006954 (inflammatory response), GO:0007015 (actin filament organization), GO:0010934 (macrophage cytokine production), GO:0012501 (programmed cell death), GO:0016540 (protein autoprocessing), GO:00326…					-1.77164	-1.4197	-1.63874		1.56347	1.70146	1.56515		2947.92	84.2945	18.28	3.22953	5.40583	623.528	1.54644e-21	7.9048e-20		0.1	0.17938	0.000750201	0.87831	0.997259	0.0213116	1.12563e-05		69.4897	88.9646	76.2915	710.369	781.767	711.198
ENSMUSG00000028599	Tnfrsf1b	protein_coding	tumor necrosis factor receptor superfamily, member 1b	The protein encoded by this gene is a member of the TNF-receptor superfamily. This protein and TNF-receptor 1 form a heterocomplex that mediates the recruitment of two anti-apoptotic proteins, c-IAP1 and c-IAP2, which possess E3 ubiquitin ligase activity. The function of IAPs in TNF-receptor signalling is unknown, however, c-IAP1 is thought to potentiate TNF-induced apoptosis by the ubiquitinatio…	mmu04060 (Cytokine-cytokine receptor interaction), mmu04061 (Viral protein interaction with cytokine and cytokine receptor), mmu04668 (TNF signaling pathway), mmu04920 (Adipocytokine signaling pathway), mmu05014 (Amyotrophic lateral sclerosis), mmu05022 (Pathways of neurodegeneration - multiple diseases), mmu05170 (Human immunodeficiency virus 1 infection), GO:0002718 (regulation of cytokine prod…					-1.05696	-1.28092	-1.1593		1.3062	1.09735	1.09363		2941.03	99.5931	61.7497	2.33232	9.6228	621.271	1.62843e-21	8.29073e-20		0.1	0.17938	0.00303771	0.87831	0.992121	0.0213116	9.2862e-05		2720.47	2329.16	2534.11	14000.9	12113.9	12082.6
ENSMUSG00000019122	Ccl9	protein_coding	chemokine (C-C motif) ligand 9		mmu04060 (Cytokine-cytokine receptor interaction), mmu04061 (Viral protein interaction with cytokine and cytokine receptor), mmu04062 (Chemokine signaling pathway), GO:0002548 (monocyte chemotaxis), GO:0006935 (chemotaxis), GO:0006954 (inflammatory response), GO:0006955 (immune response), GO:0007186 (G-protein coupled receptor signaling pathway), GO:0030593 (neutrophil chemotaxis), GO:0043547 (po…					-1.37163	-1.22041	-1.69148		1.24397	1.55578	1.48377		2933.95	96.9951	47.1633	2.85221	7.42423	618.953	1.71743e-21	8.70917e-20		0.1	0.17938	0.00409219	0.87831	0.988849	0.0213116	0.000185826		415.901	461.973	333.002	2554.09	3170.56	3016.13
ENSMUSG00000044350	Lacc1	protein_coding	laccase domain containing 1		mmu00230 (Purine metabolism), mmu00270 (Cysteine and methionine metabolism), mmu01100 (Metabolic pathways), mmu01232 (Nucleotide metabolism), GO:0002221 (pattern recognition receptor signaling pathway), GO:0002376 (immune system process), GO:0002720 (positive regulation of cytokine production involved in immune response), GO:0006954 (inflammatory response), GO:0030641 (regulation of cellular pH),…					-1.2564	-1.16274	-1.57916		1.27275	1.36495	1.36059		2920.89	96.1108	53.1497	2.65908	7.10655	614.684	1.89528e-21	9.57302e-20		0.1	0.17938	1.80485e-05	0.87831	0.998302	0.0213116	4.32365e-06		380.638	406.236	304.135	2201.94	2347.33	2340.24
ENSMUSG00000078616	Trim30c	protein_coding	tripartite motif-containing 30C		GO:0000209 (protein polyubiquitination), GO:0010468 (regulation of gene expression), GO:0010508 (positive regulation of autophagy), GO:0016567 (protein ubiquitination), GO:0032880 (regulation of protein localization), GO:0043123 (positive regulation of I-kappaB kinase/NF-kappaB signaling), GO:0045087 (innate immune response), GO:0046596 (regulation of viral entry into host cell), GO:0051092 (posi…					-4.69312	-3.04064	-3.67095		3.79967	4.0913	3.51374		2919.9	68.057	47.625	8.27948	4.26832	614.361	1.90952e-21	9.607e-20		0.0636026	0.17938	0.013122	0.933257	0.974226	0.00653338	0.00098789		0	2.14373	1.03097	359.232	439.934	294.467
ENSMUSG00000069874	Irgm2	protein_coding	immunity-related GTPase family M member 2		mmu04621 (NOD-like receptor signaling pathway), mmu05145 (Toxoplasmosis), GO:0006952 (defense response), GO:0009617 (response to bacterium), GO:0034341 (response to interferon-gamma), GO:0035458 (cellular response to interferon-beta), GO:0042742 (defense response to bacterium), GO:0042832 (defense response to protozoan), GO:0005737 (cytoplasm), GO:0005789 (endoplasmic reticulum membrane), GO:0005…					-1.63697	-1.72961	-1.45041		1.60965	1.73224	1.47509		2915.29	84.5528	89.0289	3.22244	5.42934	612.861	1.97713e-21	9.90813e-20		0.1	0.17938	0.00293659	0.87831	0.993349	0.0213116	6.62023e-05		77.787	72.8867	88.6631	746.798	813.119	680.201
ENSMUSG00000030830	Itgal	protein_coding	integrin alpha L	ITGAL encodes the integrin alpha L chain. Integrins are heterodimeric integral membrane proteins composed of an alpha chain and a beta chain. This I-domain containing alpha integrin combines with the beta 2 chain (ITGB2) to form the integrin lymphocyte function-associated antigen-1 (LFA-1), which is expressed on all leukocytes. LFA-1 plays a central role in leukocyte intercellular adhesion throug…	mmu04015 (Rap1 signaling pathway), mmu04514 (Cell adhesion molecules), mmu04613 (Neutrophil extracellular trap formation), mmu04650 (Natural killer cell mediated cytotoxicity), mmu04670 (Leukocyte transendothelial migration), mmu04810 (Regulation of actin cytoskeleton), mmu05144 (Malaria), mmu05150 (Staphylococcus aureus infection), mmu05166 (Human T-cell leukemia virus 1 infection), mmu05169 (Ep…					-1.28433	-1.2336	-1.15275		1.40636	1.07796	1.18635		2914.57	98.8497	91.8851	2.45363	8.30328	612.627	1.98793e-21	9.92335e-20		0.1	0.17938	0.00664296	0.87831	0.986344	0.0213116	0.000278441		903.366	935.736	989.727	5837.77	4649.14	5011.96
ENSMUSG00000076441	Ass1	protein_coding	argininosuccinate synthetase 1	The protein encoded by this gene catalyzes the penultimate step of the arginine biosynthetic pathway. There are approximately 10 to 14 copies of this gene including the pseudogenes scattered across the human genome, among which the one located on chromosome 9 appears to be the only functional gene for argininosuccinate synthetase. Mutations in the chromosome 9 copy of this gene cause citrullinemi…	mmu00220 (Arginine biosynthesis), mmu00250 (Alanine, aspartate and glutamate metabolism), mmu01100 (Metabolic pathways), mmu01230 (Biosynthesis of amino acids), mmu05418 (Fluid shear stress and atherosclerosis), GO:0000050 (urea cycle), GO:0000052 (citrulline metabolic process), GO:0000053 (argininosuccinate metabolic process), GO:0006526 (arginine biosynthetic process), GO:0006531 (aspartate met…					-1.72292	-2.44016	-2.37351		2.30173	1.88438	2.35048		2891.03	80.0376	9.39823	4.37404	5.06451	604.975	2.37719e-21	1.18203e-19		0.1	0.17938	0.00984635	0.87831	0.979643	0.0213116	0.000617395		39.4121	23.581	24.7432	656.737	491.512	679.34
ENSMUSG00000079491	H2-T10	protein_coding	histocompatibility 2, T region locus 10		mmu04144 (Endocytosis), mmu04145 (Phagosome), mmu04218 (Cellular senescence), mmu04514 (Cell adhesion molecules), mmu04612 (Antigen processing and presentation), mmu04940 (Type I diabetes mellitus), mmu05163 (Human cytomegalovirus infection), mmu05165 (Human papillomavirus infection), mmu05166 (Human T-cell leukemia virus 1 infection), mmu05167 (Kaposi sarcoma-associated herpesvirus infection), m…					-1.99482	-2.29212	-2.55157		2.29424	2.33459	2.20967		2884.61	69.9507	64.8329	4.61753	4.38052	602.896	2.49649e-21	1.23654e-19		0.1	0.17938	0.000475321	0.87831	0.998553	0.0213116	3.13848e-06		18.6689	15.0061	12.3716	383.518	394.423	361.626
ENSMUSG00000063268	Parp10	protein_coding	poly (ADP-ribose) polymerase family, member 10	Poly(ADP-ribose) polymerases (PARPs), such as PARP10, regulate gene transcription by altering chromatin organization by adding ADP-ribose to histones. PARPs can also function as transcriptional cofactors (Yu et al., 2005 [PubMed 15674325]).[supplied by OMIM, Mar 2008].	GO:0006281 (DNA repair), GO:0006471 (protein ADP-ribosylation), GO:0006974 (cellular response to DNA damage stimulus), GO:0010629 (negative regulation of gene expression), GO:0019985 (translesion synthesis), GO:0032088 (negative regulation of NF-kappaB transcription factor activity), GO:0045071 (negative regulation of viral genome replication), GO:0048147 (negative regulation of fibroblast prolif…					-1.5001	-1.27373	-1.48502		1.48695	1.34112	1.43079		2883.32	88.5828	59.183	2.8459	5.81416	602.479	2.52115e-21	1.24013e-19		0.1	0.17938	0.000638652	0.87831	0.997552	0.0213116	8.98432e-06		124.459	145.773	125.778	993.707	898.072	955.726
ENSMUSG00000002103	Acp2	protein_coding	acid phosphatase 2, lysosomal	This gene encodes the beta subunit of lysosomal acid phosphatase (LAP). LAP is chemically and genetically distinct from red cell acid phosphatase. The encoded protein belongs to a family of distinct isoenzymes which hydrolyze orthophosphoric monoesters to alcohol and phosphate. LAP-deficiencies in mice cause multiple defects including bone structure alterations, lysosomal storage defects in the k…	mmu00740 (Riboflavin metabolism), mmu01100 (Metabolic pathways), mmu04142 (Lysosome), GO:0001501 (skeletal system development), GO:0007040 (lysosome organization), GO:0010033 (response to organic substance), GO:0016311 (dephosphorylation), GO:0048102 (autophagic cell death), GO:0005764 (lysosome), GO:0016020 (membrane), GO:0016021 (integral component of membrane), GO:0031410 (cytoplasmic vesicle)…					-1.08145	-1.16481	-1.07913		1.0742	1.1424	1.10879		2883.21	98.8105	77.1187	2.21749	8.28609	602.446	2.52316e-21	1.24013e-19		0.1	0.17938	9.7803e-05	0.87831	0.99934	0.0213116	6.53176e-07		1087.98	1026.84	1089.73	4851.15	5086.04	4968.91
ENSMUSG00000051682	Treml4	protein_coding	triggering receptor expressed on myeloid cells-like 4		GO:0002230 (positive regulation of defense response to virus by host), GO:0002376 (immune system process), GO:0002457 (T cell antigen processing and presentation), GO:0006911 (phagocytosis, engulfment), GO:0008104 (protein localization), GO:0034157 (positive regulation of toll-like receptor 7 signaling pathway), GO:0034165 (positive regulation of toll-like receptor 9 signaling pathway), GO:003418…					-3.02429	-2.49489	-3.03125		2.75268	2.84691	2.95084		2876.29	64.1443	13.1935	5.9133	4.02416	600.208	2.66026e-21	1.30251e-19		0.0765225	0.17938	0.00157622	0.891133	0.996722	0.017133	1.6096e-05		4.14864	6.43118	4.12386	281.314	300.369	322.88
ENSMUSG00000026548	Slamf9	protein_coding	SLAM family member 9	This gene encodes a member of the signaling lymphocytic activation molecule family. The encoded protein is a cell surface molecule that consists of two extracellular immunoglobulin domains, a transmembrane domain and a short cytoplasmic tail that lacks the signal transduction motifs found in other family members. Alternative splicing results in multiple transcript variants.[provided by RefSeq, Ap…	GO:0002273 (plasmacytoid dendritic cell differentiation), GO:0002373 (plasmacytoid dendritic cell cytokine production), GO:0002410 (plasmacytoid dendritic cell chemotaxis), GO:0032604 (granulocyte macrophage colony-stimulating factor production), GO:0032611 (interleukin-1 beta production), GO:0032640 (tumor necrosis factor production), GO:0035393 (chemokine (C-X-C motif) ligand 9 production), GO:…					-1.28389	-1.62577	-1.97758		1.7021	1.62366	1.56149		2875.03	88.7941	30.5423	3.24223	5.83398	599.801	2.68605e-21	1.31012e-19		0.1	0.17938	9.89259e-05	0.87831	0.997471	0.0213116	9.58929e-06		130.682	102.899	80.4154	1042.28	987.07	945.394
ENSMUSG00000022817	Itgb5	protein_coding	integrin beta 5		mmu04145 (Phagosome), mmu04151 (PI3K-Akt signaling pathway), mmu04510 (Focal adhesion), mmu04512 (ECM-receptor interaction), mmu04810 (Regulation of actin cytoskeleton), mmu05165 (Human papillomavirus infection), mmu05205 (Proteoglycans in cancer), mmu05410 (Hypertrophic cardiomyopathy), mmu05412 (Arrhythmogenic right ventricular cardiomyopathy), mmu05414 (Dilated cardiomyopathy), GO:0007155 (cel…					1.2326	1.21661	1.23632		-1.12685	-1.40056	-1.15813		2872.59	96.1421	36.0122	-2.45358	7.1225	599.011	2.73687e-21	1.32983e-19		0.1	0.17938	2.3057e-05	-0.87831	-0.99961	0.0213116	2.28564e-07		2289.01	2263.77	2294.93	445.245	368.129	435.673
ENSMUSG00000066682	Pilrb2	protein_coding	paired immunoglobin-like type 2 receptor beta 2		mmu03266 (Virion - Herpesvirus), mmu05168 (Herpes simplex virus 1 infection), GO:0016020 (membrane), GO:0016021 (integral component of membrane), GO:0042288 (MHC class I protein binding)					-2.93581	-1.98142	-2.77287		2.55472	2.67089	2.46449		2869.54	69.1682	6.8863	5.1866	4.33752	598.03	2.80141e-21	1.35603e-19		0.1	0.17938	0.00147208	0.87831	0.99626	0.0213116	2.09536e-05		7.26012	15.0061	8.24773	370.363	401.503	347.85
ENSMUSG00000027646	Src	protein_coding	Rous sarcoma oncogene	This gene is highly similar to the v-src gene of Rous sarcoma virus. This proto-oncogene may play a role in the regulation of embryonic development and cell growth. The protein encoded by this gene is a tyrosine-protein kinase whose activity can be inhibited by phosphorylation by c-SRC kinase. Mutations in this gene could be involved in the malignant progression of colon cancer. Two transcript va…	mmu01521 (EGFR tyrosine kinase inhibitor resistance), mmu01522 (Endocrine resistance), mmu04012 (ErbB signaling pathway), mmu04015 (Rap1 signaling pathway), mmu04062 (Chemokine signaling pathway), mmu04137 (Mitophagy - animal), mmu04144 (Endocytosis), mmu04360 (Axon guidance), mmu04370 (VEGF signaling pathway), mmu04510 (Focal adhesion), mmu04520 (Adherens junction), mmu04530 (Tight junction), mm…					-1.2516	-1.57009	-1.54976		1.37351	1.56233	1.43561		2858.36	88.8176	68.2761	2.91674	5.83632	594.426	3.05273e-21	1.47211e-19		0.1	0.17938	0.00116702	0.87831	0.995744	0.0213116	2.71311e-05		147.277	117.905	119.592	913.765	1041.68	954.004
ENSMUSG00000001348	Acp5	protein_coding	acid phosphatase 5, tartrate resistant	This gene encodes an iron containing glycoprotein which catalyzes the conversion of orthophosphoric monoester to alcohol and orthophosphate. It is the most basic of the acid phosphatases and is the only form not inhibited by L(+)-tartrate. [provided by RefSeq, Aug 2008]. [obtained from RefSeq Human]	mmu00740 (Riboflavin metabolism), mmu01100 (Metabolic pathways), mmu04142 (Lysosome), mmu04380 (Osteoclast differentiation), mmu05323 (Rheumatoid arthritis), GO:0006809 (nitric oxide biosynthetic process), GO:0007162 (negative regulation of cell adhesion), GO:0010934 (macrophage cytokine production), GO:0010936 (negative regulation of macrophage cytokine production), GO:0016311 (dephosphorylation…					-1.5414	-1.87849	-1.87202		1.60975	1.74499	1.93717		2845.89	80.8983	26.2618	3.54783	5.13069	590.419	3.36068e-21	1.61452e-19		0.1	0.17938	0.00486257	0.87831	0.989487	0.0213116	0.000165208		61.1924	48.2338	48.4554	551.497	605.794	692.256
ENSMUSG00000032122	Slc37a2	protein_coding	solute carrier family 37 (glycerol-3-phosphate transporter), member 2		GO:0006072 (glycerol-3-phosphate metabolic process), GO:0006127 (glycerophosphate shuttle), GO:0008643 (carbohydrate transport), GO:0015760 (glucose-6-phosphate transport), GO:0015794 (glycerol-3-phosphate transport), GO:0035435 (phosphate ion transmembrane transport), GO:0055085 (transmembrane transport), GO:0005783 (endoplasmic reticulum), GO:0016020 (membrane), GO:0016021 (integral component o…					1.13169	1.21013	1.06633		-1.09284	-1.168	-1.14731		2837.42	97.5976	91.0948	-2.27452	7.64513	587.702	3.58832e-21	1.71742e-19		0.1	0.17938	0.00117252	-0.87831	-0.997328	0.0213116	1.07034e-05		3200.67	3379.58	3058.88	684.059	649.282	658.676
ENSMUSG00000025283	Sat1	protein_coding	spermidine/spermine N1-acetyl transferase 1	The protein encoded by this gene belongs to the acetyltransferase family, and is a rate-limiting enzyme in the catabolic pathway of polyamine metabolism. It catalyzes the acetylation of spermidine and spermine, and is involved in the regulation of the intracellular concentration of polyamines and their transport out of cells. Defects in this gene are associated with keratosis follicularis spinulo…	mmu00330 (Arginine and proline metabolism), mmu01100 (Metabolic pathways), mmu04216 (Ferroptosis), GO:0006596 (polyamine biosynthetic process), GO:0032918 (spermidine acetylation), GO:0042127 (regulation of cell proliferation), GO:0046208 (spermine catabolic process), GO:0005737 (cytoplasm), GO:0005829 (cytosol), GO:0004145 (diamine N-acetyltransferase activity), GO:0008080 (N-acetyltransferase a…					1.19935	1.14921	1.17029		-1.16988	-1.17859	-1.17038		2833.58	95.3048	18.0374	-2.34877	6.86181	586.474	3.69654e-21	1.76262e-19		0.1	0.17938	0.000154484	-0.87831	-0.999684	0.0213116	1.49441e-07		1917.71	1852.18	1879.45	370.363	368.129	370.236
ENSMUSG00000043953	Ccrl2	protein_coding	chemokine (C-C motif) receptor-like 2	This gene encodes a chemokine receptor like protein, which is predicted to be a seven transmembrane protein and most closely related to CCR1. Chemokines and their receptors mediated signal transduction are critical for the recruitment of effector immune cells to the site of inflammation. This gene is expressed at high levels in primary neutrophils and primary monocytes, and is further upregulated…	GO:0006935 (chemotaxis), GO:0006954 (inflammatory response), GO:0006955 (immune response), GO:0007165 (signal transduction), GO:0007186 (G-protein coupled receptor signaling pathway), GO:0007204 (positive regulation of cytosolic calcium ion concentration), GO:0019722 (calcium-mediated signaling), GO:0060326 (cell chemotaxis), GO:0005737 (cytoplasm), GO:0005886 (plasma membrane), GO:0005887 (integ…					-1.67572	-1.59774	-1.15929		1.47394	1.57128	1.38753		2809.45	92.026	44.4714	2.94381	6.23412	578.772	4.45977e-21	2.11864e-19		0.1	0.17938	0.000447646	0.87831	0.995828	0.0213116	2.6075e-05		143.128	151.133	205.162	1278.06	1367.33	1203.7
ENSMUSG00000026896	Ifih1	protein_coding	interferon induced with helicase C domain 1	DEAD box proteins, characterized by the conserved motif Asp-Glu-Ala-Asp (DEAD), are putative RNA helicases. They are implicated in a number of cellular processes involving alteration of RNA secondary structure such as translation initiation, nuclear and mitochondrial splicing, and ribosome and spliceosome assembly. Based on their distribution patterns, some members of this family are believed to …	mmu04622 (RIG-I-like receptor signaling pathway), mmu05161 (Hepatitis B), mmu05162 (Measles), mmu05164 (Influenza A), mmu05168 (Herpes simplex virus 1 infection), mmu05171 (Coronavirus disease - COVID-19), GO:0002376 (immune system process), GO:0009615 (response to virus), GO:0016925 (protein sumoylation), GO:0032727 (positive regulation of interferon-alpha production), GO:0032728 (positive regul…					-1.57825	-1.5146	-1.47386		1.70031	1.45556	1.41084		2806.42	85.1945	82.9642	3.06074	5.48355	577.809	4.56644e-21	2.16128e-19		0.1	0.17938	0.00520082	0.87831	0.989551	0.0213116	0.000163193		88.1586	92.1802	94.8489	864.181	729.178	706.893
ENSMUSG00000054676	1600014C10Rik	protein_coding	RIKEN cDNA 1600014C10 gene		GO:0006914 (autophagy), GO:0006915 (apoptotic process), GO:0006979 (response to oxidative stress), GO:0051560 (mitochondrial calcium ion homeostasis), GO:0005737 (cytoplasm), GO:0005739 (mitochondrion), GO:0005783 (endoplasmic reticulum), GO:0005829 (cytosol), GO:0016020 (membrane), GO:0016021 (integral component of membrane), GO:0031966 (mitochondrial membrane), GO:0003674 (molecular_function)					-1.43286	-1.41657	-1.56836		1.55659	1.47517	1.38602		2805.67	84.678	57.125	2.95662	5.44007	577.57	4.59332e-21	2.16598e-19		0.1	0.17938	0.00132389	0.87831	0.996898	0.0213116	1.44154e-05		97.493	98.6114	88.6631	781.203	738.28	693.978
ENSMUSG00000015854	Cd5l	protein_coding	CD5 antigen-like		GO:0002376 (immune system process), GO:0006915 (apoptotic process), GO:0006954 (inflammatory response), GO:0030449 (regulation of complement activation), GO:0031638 (zymogen activation), GO:1903661 (NA), GO:0005576 (extracellular region), GO:0005737 (cytoplasm), GO:0005886 (plasma membrane), GO:0009986 (cell surface), GO:0016020 (membrane), GO:0004252 (serine-type endopeptidase activity), GO:0005…					2.16543	1.87734	1.60576		-2.22882	-1.72504	-1.69467		2804.41	84.1224	59.8873	-3.77809	5.39458	577.168	4.63897e-21	2.17946e-19		0.1	0.17938	0.0138733	-0.87831	-0.971942	0.0213116	0.00116986		913.738	748.16	619.611	42.5007	60.6805	61.993
ENSMUSG00000041058	Wwp1	protein_coding	WW domain containing E3 ubiquitin protein ligase 1	WW domain-containing proteins are found in all eukaryotes and play an important role in the regulation of a wide variety of cellular functions such as protein degradation, transcription, and RNA splicing. This gene encodes a protein which contains 4 tandem WW domains and a HECT (homologous to the E6-associated protein carboxyl terminus) domain. The encoded protein belongs to a family of NEDD4-lik…	mmu04120 (Ubiquitin mediated proteolysis), mmu04144 (Endocytosis), GO:0000209 (protein polyubiquitination), GO:0006511 (ubiquitin-dependent protein catabolic process), GO:0016567 (protein ubiquitination), GO:0030217 (T cell differentiation), GO:0030324 (lung development), GO:0043161 (proteasome-mediated ubiquitin-dependent protein catabolic process), GO:0045892 (negative regulation of transcripti…					1.31414	1.38075	1.5037		-1.40847	-1.42178	-1.36834		2800.21	86.5795	98.341	-2.80941	5.59949	575.834	4.79385e-21	2.24398e-19		0.1	0.17938	0.00201777	-0.87831	-0.995909	0.0213116	2.50677e-05		773.721	810.328	882.507	116.371	115.293	119.681
ENSMUSG00000015340	Cybb	protein_coding	cytochrome b-245, beta polypeptide	This gene encodes the heavy chain component of a heterodimeric transmembrane ion transporter composed of both a heavy and a light chain. This transporter mediates the transfer of electrons from nicotinamide adenine dinucleotide phosphate (NADPH) to oxygen to generate superoxide. This reaction is important in the innate immune response to pathogens. However, increased activity of the encoded prote…	mmu04066 (HIF-1 signaling pathway), mmu04145 (Phagosome), mmu04216 (Ferroptosis), mmu04217 (Necroptosis), mmu04613 (Neutrophil extracellular trap formation), mmu04621 (NOD-like receptor signaling pathway), mmu04670 (Leukocyte transendothelial migration), mmu04933 (AGE-RAGE signaling pathway in diabetic complications), mmu05010 (Alzheimer disease), mmu05020 (Prion disease), mmu05022 (Pathways of n…					-1.11648	-0.990382	-1.15111		0.914579	1.12812	1.21527		2795.58	99.8435	38.5789	2.17592	11.2002	574.363	4.97104e-21	2.31843e-19		0.1	0.17938	0.00540541	0.87831	0.987934	0.0213116	0.000217515		8073.25	8810.71	7881.74	32998.7	38263.1	40645.9
ENSMUSG00000015852	Fcrls	protein_coding	Fc receptor-like S, scavenger receptor		GO:0007166 (cell surface receptor signaling pathway), GO:0005887 (integral component of plasma membrane), GO:0009986 (cell surface), GO:0004888 (transmembrane signaling receptor activity), GO:0019903 (protein phosphatase binding), GO:0035591 (signaling adaptor activity)					2.06435	2.06208	1.74365		-2.10252	-1.8137	-1.95385		2788.72	73.9886	38.3676	-3.95551	4.64739	572.189	5.24584e-21	2.43563e-19		0.1	0.17938	0.00560986	-0.87831	-0.988624	0.0213116	0.000193382		489.539	488.769	391.767	26.31	32.3629	29.2745
ENSMUSG00000066861	Oas1g	protein_coding	2'-5' oligoadenylate synthetase 1G	This gene encodes a member of the oligoadenylate synthetase family of proteins. This gene and several other family members are present in a gene cluster on chromosome 5. These proteins are believed to function in antiviral immunity through binding to viral dsRNA and subsequent synthesis of 2_-5_-oligoadenylates. The expression of this gene has been shown to be induced by interferon. Alternative s…	mmu04621 (NOD-like receptor signaling pathway), mmu05160 (Hepatitis C), mmu05162 (Measles), mmu05164 (Influenza A), mmu05168 (Herpes simplex virus 1 infection), mmu05169 (Epstein-Barr virus infection), mmu05171 (Coronavirus disease - COVID-19), GO:0006006 (glucose metabolic process), GO:0009615 (response to virus), GO:0032728 (positive regulation of interferon-beta production), GO:0032760 (positi…					-2.27546	-2.02401	-3.66732		2.63274	2.78934	2.54471		2788.37	71.3514	34.9793	5.27437	4.46914	572.077	5.26047e-21	2.43563e-19		0.1	0.17938	0.00215075	0.87831	0.994595	0.0213116	4.37473e-05		12.4459	15.0061	4.12386	402.745	449.036	378.846
ENSMUSG00000020101	Vsir	protein_coding	V-set immunoregulatory receptor		mmu04514 (Cell adhesion molecules), GO:0002725 (negative regulation of T cell cytokine production), GO:0010628 (positive regulation of gene expression), GO:0010950 (positive regulation of endopeptidase activity), GO:0030335 (positive regulation of cell migration), GO:0030509 (BMP signaling pathway), GO:0030513 (positive regulation of BMP signaling pathway), GO:0031638 (zymogen activation), GO:003…					1.18428	1.08266	1.11793		-1.04781	-1.22908	-1.10798		2787.53	97.8402	52.5706	-2.25651	7.72329	571.811	5.29527e-21	2.4429e-19		0.1	0.17938	0.000170663	-0.87831	-0.998438	0.0213116	3.65692e-06		3517.01	3277.76	3358.89	747.81	659.395	717.225
ENSMUSG00000026712	Mrc1	protein_coding	mannose receptor, C type 1	The recognition of complex carbohydrate structures on glycoproteins is an important part of several biological processes, including cell-cell recognition, serum glycoprotein turnover, and neutralization of pathogens. The protein encoded by this gene is a type I membrane receptor that mediates the endocytosis of glycoproteins by macrophages. The protein has been shown to bind high-mannose structur…	mmu04145 (Phagosome), mmu05152 (Tuberculosis), GO:0006897 (endocytosis), GO:0006898 (receptor-mediated endocytosis), GO:0071222 (cellular response to lipopolysaccharide), GO:0071346 (cellular response to interferon-gamma), GO:0071353 (cellular response to interleukin-4), GO:0005768 (endosome), GO:0005886 (plasma membrane), GO:0009986 (cell surface), GO:0010008 (endosome membrane), GO:0016020 (mem…					2.1189	2.08806	1.97622		-1.86617	-1.86696	-2.45005		2785.58	71.8131	91.2278	-4.16469	4.49764	571.194	5.37704e-21	2.4717e-19		0.1	0.17938	0.000544293	-0.87831	-0.997902	0.0213116	6.59741e-06		431.458	422.314	390.736	26.31	26.2949	17.2203
ENSMUSG00000095609	Gm21188	protein_coding	predicted gene, 21188							-1.92716	-1.72024	-1.97866		1.75545	1.80537	2.06524		2782	76.344	44.4479	3.78847	4.79498	570.06	5.53073e-21	2.53323e-19		0.1	0.17938	0.00528052	0.87831	0.989218	0.0213116	0.000173741		34.2263	39.6589	32.9909	451.317	467.24	559.659
ENSMUSG00000058163	Gm5431	protein_coding	predicted gene 5431		mmu04668 (TNF signaling pathway), GO:0006952 (defense response), GO:0035458 (cellular response to interferon-beta), GO:0005789 (endoplasmic reticulum membrane), GO:0003924 (GTPase activity)					-1.48444	-1.41113	-1.64653		1.28593	1.65251	1.60365		2781.35	87.8003	74.6303	3.04502	5.72824	569.856	5.55892e-21	2.53705e-19		0.1	0.17938	0.00724174	0.87831	0.985076	0.0213116	0.000332438		112.013	117.905	100.004	770.072	993.138	960.031
ENSMUSG00000056498	Tmem154	protein_coding	transmembrane protein 154		GO:0008150 (biological_process), GO:0005575 (cellular_component), GO:0016020 (membrane), GO:0016021 (integral component of membrane), GO:0003674 (molecular_function)					1.98169	2.18932	1.99767		-2.10928	-1.97876	-2.08063		2780.03	69.8255	36.4896	-4.17042	4.37365	569.439	5.61682e-21	2.55435e-19		0.1	0.17938	0.00247915	-0.87831	-0.995007	0.0213116	3.73372e-05		360.932	416.955	364.962	20.2384	22.2495	20.6643
ENSMUSG00000041439	Mfsd6	protein_coding	major facilitator superfamily domain containing 6		GO:0002250 (adaptive immune response), GO:0002376 (immune system process), GO:0042590 (antigen processing and presentation of exogenous peptide antigen via MHC class I), GO:0005886 (plasma membrane), GO:0016020 (membrane), GO:0016021 (integral component of membrane), GO:0032393 (MHC class I receptor activity), GO:0042288 (MHC class I protein binding)					1.5862	1.67983	1.50761		-1.40739	-1.47612	-1.89012		2779.35	83.3946	84.3102	-3.19261	5.33167	569.223	5.64716e-21	2.55904e-19		0.1	0.17938	0.000612922	-0.87831	-0.996683	0.0213116	1.64853e-05		700.083	747.088	662.911	87.0252	82.9301	61.993
ENSMUSG00000010358	Ifi35	protein_coding	interferon-induced protein 35		GO:0002281 (macrophage activation involved in immune response), GO:0002376 (immune system process), GO:0008285 (negative regulation of cell proliferation), GO:0034145 (positive regulation of toll-like receptor 4 signaling pathway), GO:0045087 (innate immune response), GO:0045089 (positive regulation of innate immune response), GO:0050729 (positive regulation of inflammatory response), GO:1901223 …					-1.54541	-1.60381	-2.06519		1.66919	1.72321	1.82202		2778.69	79.7089	23.6012	3.48391	5.0352	569.015	5.67657e-21	2.56328e-19		0.1	0.17938	0.000471997	0.87831	0.99742	0.0213116	9.97857e-06		58.0809	55.7369	40.2077	547.449	568.374	608.737
ENSMUSG00000040855	Reps2	protein_coding	RALBP1 associated Eps domain containing protein 2	The product of this gene is part of a protein complex that regulates the endocytosis of growth factor receptors. The encoded protein directly interacts with a GTPase activating protein that functions downstream of the small G protein Ral. Its expression can negatively affect receptor internalization and inhibit growth factor signaling. Multiple transcript variants encoding different isoforms have…	GO:0006897 (endocytosis), GO:0016197 (endosomal transport), GO:0005737 (cytoplasm), GO:0005886 (plasma membrane), GO:0003674 (molecular_function), GO:0005509 (calcium ion binding), GO:0046872 (metal ion binding), R-MMU-199991 (Mus musculus: Membrane Trafficking), R-MMU-5653656 (Mus musculus: Vesicle-mediated transport), R-MMU-8856825 (Mus musculus: Cargo recognition for clathrin-mediated endocyto…					2.2858	2.43268	2.63596		-2.78121	-2.49211	-2.08113		2737.87	66.6562	96.5412	-4.97032	4.18806	556.168	7.84647e-21	3.53064e-19		0.1	0.17938	0.00517668	-0.87831	-0.989347	0.0213116	0.000169622		303.888	336.565	387.643	8.09537	10.1134	13.7762
ENSMUSG00000027639	Samhd1	protein_coding	SAM domain and HD domain, 1	This gene may play a role in regulation of the innate immune response. The encoded protein is upregulated in response to viral infection and may be involved in mediation of tumor necrosis factor-alpha proinflammatory responses. Mutations in this gene have been associated with Aicardi-Goutieres syndrome. [provided by RefSeq, Mar 2010]. Publication Note: This RefSeq record includes a subset of the …	mmu03250 (Viral life cycle - HIV-1), mmu04623 (Cytosolic DNA-sensing pathway), mmu05170 (Human immunodeficiency virus 1 infection), GO:0000724 (double-strand break repair via homologous recombination), GO:0002376 (immune system process), GO:0006203 (dGTP catabolic process), GO:0006260 (DNA replication), GO:0006281 (DNA repair), GO:0006974 (cellular response to DNA damage stimulus), GO:0008152 (me…					-1.07011	-1.30149	-1.14523		1.20922	1.20382	1.10378		2735.03	96.0013	53.8853	2.34394	7.07765	555.281	8.02579e-21	3.59865e-19		0.1	0.17938	0.000193348	0.87831	0.998033	0.0213116	5.79701e-06		459.462	391.23	436.099	2234.32	2225.96	2076.77
ENSMUSG00000115338	Pnp	protein_coding	purine-nucleoside phosphorylase		mmu00230 (Purine metabolism), mmu00760 (Nicotinate and nicotinamide metabolism), mmu01100 (Metabolic pathways), mmu01232 (Nucleotide metabolism), GO:0000255 (allantoin metabolic process), GO:0001916 (positive regulation of T cell mediated cytotoxicity), GO:0006139 (nucleobase-containing compound metabolic process), GO:0006148 (inosine catabolic process), GO:0006149 (deoxyinosine catabolic process…					-1.63173	-1.25808	-1.29628		1.2693	1.50345	1.41334		2731.94	90.6252	27.1696	2.79191	6.03241	554.314	8.22661e-21	3.6758e-19		0.1	0.17938	0.00187588	0.87831	0.99371	0.0213116	5.92294e-05		133.794	173.642	169.078	1005.85	1183.27	1111.57
ENSMUSG00000101389	Ms4a4a	protein_coding	membrane-spanning 4-domains, subfamily A, member 4A	This gene encodes a member of the membrane-spanning 4A gene family. Members of this nascent protein family are characterized by common structural features, similar intron/exon splice boundaries, and display unique expression patterns in hematopoietic cells and nonlymphoid tissues. Alternatively spliced transcript variants encoding different isoforms have been found for this gene. [provided by Ref…	GO:0008150 (biological_process), GO:0005783 (endoplasmic reticulum), GO:0005794 (Golgi apparatus), GO:0005886 (plasma membrane), GO:0044853 (plasma membrane raft), GO:0003674 (molecular_function)					-1.66474	-2.1044	-1.64405		1.77349	1.64521	1.99448		2728.92	79.2394	9.78167	3.62532	4.99876	553.369	8.42773e-21	3.75254e-19		0.1	0.17938	0.00555668	0.87831	0.987872	0.0213116	0.00021975		49.7837	36.4433	50.5173	549.473	502.637	640.595
ENSMUSG00000005667	Mthfd2	protein_coding	methylenetetrahydrofolate dehydrogenase (NAD+ dependent), methenyltetrahydrofolate cyclohydrolase	This gene encodes a nuclear-encoded mitochondrial bifunctional enzyme with methylenetetrahydrofolate dehydrogenase and methenyltetrahydrofolate cyclohydrolase activities. The enzyme functions as a homodimer and is unique in its absolute requirement for magnesium and inorganic phosphate. Formation of the enzyme-magnesium complex allows binding of NAD. Alternative splicing results in two different …	mmu00670 (One carbon pool by folate), mmu01100 (Metabolic pathways), mmu01240 (Biosynthesis of cofactors), GO:0006730 (one-carbon metabolic process), GO:0008152 (metabolic process), GO:0035999 (tetrahydrofolate interconversion), GO:0046653 (tetrahydrofolate metabolic process), GO:0005739 (mitochondrion), GO:0000287 (magnesium ion binding), GO:0003824 (catalytic activity), GO:0004477 (methenyltetr…					-1.75536	-1.28966	-1.33536		1.31985	1.50894	1.55159		2727.71	89.6784	10.8303	2.91837	5.92593	552.992	8.50946e-21	3.77578e-19		0.1	0.17938	0.00178009	0.87831	0.993424	0.0213116	6.47311e-05		109.939	152.204	147.428	934.003	1064.94	1096.93
ENSMUSG00000047747	Rnf150	protein_coding	ring finger protein 150		GO:0006511 (ubiquitin-dependent protein catabolic process), GO:0005737 (cytoplasm), GO:0016020 (membrane), GO:0016021 (integral component of membrane), GO:0046872 (metal ion binding), GO:0061630 (ubiquitin protein ligase activity)					3.23782	3.27718	3.3496		-1.78798	-5.89154	-2.18509		2723.68	78.1986	98.9592	-5.90463	4.92292	551.733	8.78867e-21	3.88617e-19		0.1	0.17938	0.00012718	-0.87831	-0.998778	0.0213116	2.23943e-06		559.029	574.518	604.146	16.1907	0	12.0542
ENSMUSG00000018217	Pmp22	protein_coding	peripheral myelin protein 22	This gene encodes an integral membrane protein that is a major component of myelin in the peripheral nervous system. Studies suggest two alternately used promoters drive tissue-specific expression. Various mutations of this gene are causes of Charcot-Marie-Tooth disease Type IA, Dejerine-Sottas syndrome, and hereditary neuropathy with liability to pressure palsies. Alternative splicing results in…	GO:0006914 (autophagy), GO:0006955 (immune response), GO:0007049 (cell cycle), GO:0007155 (cell adhesion), GO:0007422 (peripheral nervous system development), GO:0007618 (mating), GO:0007628 (adult walking behavior), GO:0008203 (cholesterol metabolic process), GO:0008219 (cell death), GO:0008285 (negative regulation of cell proliferation), GO:0008344 (adult locomotory behavior), GO:0009617 (respo…					1.23385	1.39038	1.26609		-1.34582	-1.39583	-1.14868		2722.23	91.0948	20.4633	-2.59328	6.0885	551.28	8.8916e-21	3.91813e-19		0.1	0.17938	0.000862886	-0.87831	-0.996563	0.0213116	1.77e-05		1081.76	1205.85	1106.23	180.122	173.951	206.643
ENSMUSG00000029298	Gbp9	protein_coding	guanylate-binding protein 9		GO:0042832 (defense response to protozoan), GO:0044406 (adhesion of symbiont to host), GO:0050830 (defense response to Gram-positive bacterium), GO:0071346 (cellular response to interferon-gamma), GO:0020005 (symbiont-containing vacuole membrane), GO:0031410 (cytoplasmic vesicle), GO:0003924 (GTPase activity), GO:0005525 (GTP binding)					-1.45954	-2.02243	-1.61749		1.64914	1.7416	1.70872		2717.36	79.4115	85.4527	3.40012	5.0142	549.762	9.24566e-21	4.06015e-19		0.1	0.17938	1.79291e-05	0.87831	0.998871	0.0213116	1.91062e-06		62.2296	41.8026	55.6722	544.414	580.51	567.408
ENSMUSG00000060147	Serpinb6a	protein_coding	serine (or cysteine) peptidase inhibitor, clade B, member 6a		mmu05146 (Amoebiasis), GO:0007605 (sensory perception of sound), GO:0008406 (gonad development), GO:0010466 (negative regulation of peptidase activity), GO:0010951 (negative regulation of endopeptidase activity), GO:0071470 (cellular response to osmotic stress), GO:0005615 (extracellular space), GO:0005737 (cytoplasm), GO:0062023 (NA), GO:0097180 (serine protease inhibitor complex), GO:0002020 (p…					1.1877	1.1988	1.14014		-1.28987	-1.17312	-1.06366		2709.05	94.9527	15.7915	-2.34956	6.77728	547.173	9.8845e-21	4.32582e-19		0.1	0.17938	2.33347e-06	-0.87831	-0.999281	0.0213116	7.76057e-07		1791.17	1805.02	1733.05	320.779	347.902	375.402
ENSMUSG00000029490	Mfsd7a	protein_coding	major facilitator superfamily domain containing 7A		GO:0055085 (transmembrane transport), GO:0005575 (cellular_component), GO:0016020 (membrane), GO:0016021 (integral component of membrane), GO:0022857 (transmembrane transporter activity)					-1.68161	-2.23775	-1.56445		1.89065	1.84887	1.7443		2704.52	77.5569	73.7147	3.65238	4.87423	545.764	1.02519e-20	4.47129e-19		0.1	0.17938	0.000305996	0.87831	0.997622	0.0213116	8.47485e-06		44.5979	30.0122	48.4554	541.378	525.898	489.056
ENSMUSG00000022372	Sla	protein_coding	src-like adaptor		GO:0007169 (transmembrane receptor protein tyrosine kinase signaling pathway), GO:0009966 (regulation of signal transduction), GO:0030154 (cell differentiation), GO:0045087 (innate immune response), GO:0005737 (cytoplasm), GO:0005768 (endosome), GO:0005925 (focal adhesion), GO:0031234 (extrinsic component of cytoplasmic side of plasma membrane), GO:0043197 (dendritic spine), GO:0005102 (receptor …					-1.42276	-1.71322	-1.18758		1.2847	1.55877	1.48009		2702.53	91.7051	82.0878	2.87613	6.18588	545.146	1.04177e-20	4.52816e-19		0.1	0.17938	0.002555	0.87831	0.991353	0.0213116	0.000111843		168.02	137.198	197.945	1102.99	1333.96	1263.11
ENSMUSG00000004730	Adgre1	protein_coding	adhesion G protein-coupled receptor E1	This gene encodes a protein that has a domain resembling seven transmembrane G protein-coupled hormone receptors (7TM receptors) at its C-terminus. The N-terminus of the encoded protein has six EGF-like modules, separated from the transmembrane segments by a serine/threonine-rich domain, a feature reminiscent of mucin-like, single-span, integral membrane glycoproteins with adhesive properties. Mu…	GO:0002250 (adaptive immune response), GO:0002376 (immune system process), GO:0007165 (signal transduction), GO:0007166 (cell surface receptor signaling pathway), GO:0007189 (adenylate cyclase-activating G-protein coupled receptor signaling pathway), GO:0005886 (plasma membrane), GO:0005887 (integral component of plasma membrane), GO:0009897 (external side of plasma membrane), GO:0016020 (membran…					-0.980012	-1.01085	-1.26349		1.10057	0.973253	1.18054		2690.36	99.7574	43.4228	2.16689	10.3885	541.368	1.14952e-20	4.97956e-19		0.1	0.17938	0.0012724	0.87831	0.993768	0.0213116	5.81334e-05		5063.41	4956.29	4159.95	21420.3	19610.9	22641.2
ENSMUSG00000056091	St3gal5	protein_coding	ST3 beta-galactoside alpha-2,3-sialyltransferase 5	Ganglioside GM3 is known to participate in the induction of cell differentiation, modulation of cell proliferation, maintenance of fibroblast morphology, signal transduction, and integrin-mediated cell adhesion. The protein encoded by this gene is a type II membrane protein which catalyzes the formation of GM3 using lactosylceramide as the substrate. The encoded protein is a member of glycosyltra…	mmu00604 (Glycosphingolipid biosynthesis - ganglio series), mmu01100 (Metabolic pathways), GO:0006486 (protein glycosylation), GO:0006629 (lipid metabolic process), GO:0005794 (Golgi apparatus), GO:0016020 (membrane), GO:0016021 (integral component of membrane), GO:0008373 (sialyltransferase activity), GO:0016740 (transferase activity), GO:0016757 (transferase activity, transferring glycosyl grou…					-1.21587	-1.2607	-1.35149		1.37248	1.24529	1.21029		2686.74	90.1557	37.679	2.55831	5.98029	540.248	1.18368e-20	5.11024e-19		0.1	0.17938	0.00147259	0.87831	0.996473	0.0213116	1.86343e-05		183.577	177.929	167.017	1109.07	1015.39	991.028
ENSMUSG00000063286	Gvin-ps7	transcribed_unprocessed_pseudogene	GTPase, very large interferon inducible, pseudogene 7							-1.22395	-0.970336	-1.2782		1.02611	1.2312	1.21517		2683.22	98.9358	97.8715	2.31288	8.38774	539.161	1.21792e-20	5.24032e-19		0.1	0.17938	0.00153985	0.87831	0.993255	0.0213116	6.80933e-05		1031.97	1230.5	993.851	4912.88	5663.52	5600.9
ENSMUSG00000027698	Nceh1	protein_coding	neutral cholesterol ester hydrolase 1		mmu04927 (Cortisol synthesis and secretion), mmu04934 (Cushing syndrome), mmu04976 (Bile secretion), mmu04979 (Cholesterol metabolism), GO:0006470 (protein dephosphorylation), GO:0006629 (lipid metabolic process), GO:0006805 (xenobiotic metabolic process), GO:0016042 (lipid catabolic process), GO:0046485 (ether lipid metabolic process), GO:0060395 (SMAD protein signal transduction), GO:0005783 (e…					0.994217	1.25424	1.15335		-1.27279	-1.05738	-1.07163		2677.44	98.6775	33.469	-2.2691	8.19193	537.373	1.27649e-20	5.4739e-19		0.1	0.17938	0.00330543	-0.87831	-0.991238	0.0213116	0.000114813		4246.13	5084.92	4741.41	881.383	1023.48	1013.41
ENSMUSG00000035004	Igsf6	protein_coding	immunoglobulin superfamily, member 6		GO:0008150 (biological_process), GO:0005575 (cellular_component), GO:0016020 (membrane), GO:0016021 (integral component of membrane), GO:0003674 (molecular_function)					-1.11735	-1.09022	-1.19968		1.00301	1.19733	1.20691		2671.94	96.6586	64.3478	2.27605	7.27902	535.674	1.33494e-20	5.68131e-19		0.1	0.17938	0.00293511	0.87831	0.993572	0.0213116	6.18543e-05		519.617	529.5	490.74	2262.66	2589.04	2606.29
ENSMUSG00000037580	Gch1	protein_coding	GTP cyclohydrolase 1	This gene encodes a member of the GTP cyclohydrolase family. The encoded protein is the first and rate-limiting enzyme in tetrahydrobiopterin (BH4) biosynthesis, catalyzing the conversion of GTP into 7,8-dihydroneopterin triphosphate. BH4 is an essential cofactor required by aromatic amino acid hydroxylases as well as nitric oxide synthases. Mutations in this gene are associated with malignant hy…	mmu00790 (Folate biosynthesis), mmu01100 (Metabolic pathways), mmu01240 (Biosynthesis of cofactors), GO:0006729 (tetrahydrobiopterin biosynthetic process), GO:0008152 (metabolic process), GO:0008217 (regulation of blood pressure), GO:0010460 (positive regulation of heart rate), GO:0014916 (regulation of lung blood pressure), GO:0034341 (response to interferon-gamma), GO:0034612 (response to tumor…					-1.3581	-1.83233	-1.38131		1.40795	1.56726	1.59654		2671.86	85.0067	84.9988	3.04481	5.468	535.651	1.33577e-20	5.68131e-19		0.1	0.17938	0.000927697	0.87831	0.99552	0.0213116	3.00644e-05		101.642	72.8867	100.004	697.214	778.733	794.716
ENSMUSG00000027435	Cd93	protein_coding	CD93 antigen	The protein encoded by this gene is a cell-surface glycoprotein and type I membrane protein that was originally identified as a myeloid cell-specific marker. The encoded protein was once thought to be a receptor for C1q, but now is thought to instead be involved in intercellular adhesion and in the clearance of apoptotic cells. The intracellular cytoplasmic tail of this protein has been found to …	GO:0007155 (cell adhesion), GO:0098609 (cell-cell adhesion), GO:0005886 (plasma membrane), GO:0009986 (cell surface), GO:0016020 (membrane), GO:0016021 (integral component of membrane), GO:0031410 (cytoplasmic vesicle), GO:0001849 (complement component C1q binding), GO:0005509 (calcium ion binding), GO:0030246 (carbohydrate binding), R-MMU-168249 (Mus musculus: Innate Immune System), R-MMU-168256…					1.11147	1.2543	1.02404		-1.05239	-1.24273	-1.09468		2671.64	97.7854	99.2096	-2.26181	7.69749	535.582	1.33819e-20	5.68131e-19		0.1	0.17938	0.00277133	-0.87831	-0.992834	0.0213116	7.6834e-05		3277.42	3618.61	3084.65	730.607	640.18	709.476
ENSMUSG00000016528	Mapkapk2	protein_coding	MAP kinase-activated protein kinase 2	This gene encodes a member of the Ser/Thr protein kinase family. This kinase is regulated through direct phosphorylation by p38 MAP kinase. In conjunction with p38 MAP kinase, this kinase is known to be involved in many cellular processes including stress and inflammatory responses, nuclear export, gene expression regulation and cell proliferation. Heat shock protein HSP27 was shown to be one of …	mmu04010 (MAPK signaling pathway), mmu04218 (Cellular senescence), mmu04370 (VEGF signaling pathway), mmu04625 (C-type lectin receptor signaling pathway), mmu04722 (Neurotrophin signaling pathway), mmu05167 (Kaposi sarcoma-associated herpesvirus infection), mmu05203 (Viral carcinogenesis), GO:0002224 (toll-like receptor signaling pathway), GO:0006468 (protein phosphorylation), GO:0006954 (inflamm…					-1.1936	-1.0404	-0.990941		1.04393	1.0511	1.12991		2664.9	98.6227	49.5344	2.14902	8.14556	533.505	1.41377e-20	5.98229e-19		0.1	0.17938	6.13446e-05	0.87831	0.998472	0.0213116	3.50017e-06		926.183	1030.06	1066.02	4371.5	4393.27	4640.01
ENSMUSG00000037849	Ifi206	protein_coding	interferon activated gene 206		GO:0000122 (negative regulation of transcription from RNA polymerase II promoter), GO:0002218 (activation of innate immune response), GO:0030224 (monocyte differentiation), GO:0032731 (positive regulation of interleukin-1 beta production), GO:0035458 (cellular response to interferon-beta), GO:0040029 (regulation of gene expression, epigenetic), GO:0042149 (cellular response to glucose starvation)…					-4.09694	-4.09694	-4.09694		4.2555	4.16246	3.87285		2872.53	63.0018	48.5484	11.1976	3.95932	621.162	1.46384e-20	6.17375e-19		0.0636026	0.17938	0.00595134	0.933257	0.988202	0.00653338	0.000207957		0	0	0	325.839	305.425	249.694
ENSMUSG00000003518	Dusp3	protein_coding	dual specificity phosphatase 3 (vaccinia virus phosphatase VH1-related)	The protein encoded by this gene is a member of the dual specificity protein phosphatase subfamily. These phosphatases inactivate their target kinases by dephosphorylating both the phosphoserine/threonine and phosphotyrosine residues. They negatively regulate members of the mitogen-activated protein (MAP) kinase superfamily (MAPK/ERK, SAPK/JNK, p38), which are associated with cellular proliferati…	mmu04010 (MAPK signaling pathway), GO:0006470 (protein dephosphorylation), GO:0016311 (dephosphorylation), GO:0030336 (negative regulation of cell migration), GO:0035335 (peptidyl-tyrosine dephosphorylation), GO:0042059 (negative regulation of epidermal growth factor receptor signaling pathway), GO:0043409 (negative regulation of MAPK cascade), GO:0045931 (positive regulation of mitotic cell cycl…					1.1392	1.15367	1.03518		-1.13339	-1.13422	-1.06044		2658.65	95.8995	75.7493	-2.22078	7.04939	531.582	1.48783e-20	6.25426e-19		0.1	0.17938	0.00085914	-0.87831	-0.997847	0.0213116	6.94804e-06		2155.22	2176.95	2005.23	445.245	444.991	468.392
ENSMUSG00000023913	Pla2g7	protein_coding	phospholipase A2, group VII (platelet-activating factor acetylhydrolase, plasma)	The protein encoded by this gene is a secreted enzyme that catalyzes the degradation of platelet-activating factor to biologically inactive products. Defects in this gene are a cause of platelet-activating factor acetylhydrolase deficiency. Two transcript variants encoding the same protein have been found for this gene.[provided by RefSeq, Dec 2009]. [obtained from RefSeq Human]	mmu00565 (Ether lipid metabolism), mmu01100 (Metabolic pathways), GO:0006629 (lipid metabolic process), GO:0006954 (inflammatory response), GO:0009395 (phospholipid catabolic process), GO:0016042 (lipid catabolic process), GO:0034374 (low-density lipoprotein particle remodeling), GO:0034440 (lipid oxidation), GO:0034441 (plasma lipoprotein particle oxidation), GO:0034638 (phosphatidylcholine cata…					-1.16023	-1.32471	-1.1155		0.988998	1.25029	1.36115		2647.43	97.8167	20.8545	2.40745	7.71284	528.136	1.63105e-20	6.83384e-19		0.1	0.17938	0.00773806	0.87831	0.983385	0.0213116	0.00041177		659.633	588.453	680.438	2929.51	3511.38	3791.91
ENSMUSG00000062585	Cnr2	protein_coding	cannabinoid receptor 2 (macrophage)	The cannabinoid delta-9-tetrahydrocannabinol is the principal psychoactive ingredient of marijuana. The proteins encoded by this gene and the cannabinoid receptor 1 (brain) (CNR1) gene have the characteristics of a guanine nucleotide-binding protein (G-protein)-coupled receptor for cannabinoids. They inhibit adenylate cyclase activity in a dose-dependent, stereoselective, and pertussis toxin-sens…	mmu04080 (Neuroactive ligand-receptor interaction), GO:0006954 (inflammatory response), GO:0007165 (signal transduction), GO:0007186 (G-protein coupled receptor signaling pathway), GO:0007189 (adenylate cyclase-activating G-protein coupled receptor signaling pathway), GO:0019222 (regulation of metabolic process), GO:0019233 (sensory perception of pain), GO:0030595 (leukocyte chemotaxis), GO:00322…					1.66506	1.66471	1.66268		-1.79312	-1.72832	-1.47101		2646.06	75.6397	91.9086	-3.338	4.75617	527.716	1.64949e-20	6.88852e-19		0.1	0.17938	5.55561e-05	-0.87831	-0.999878	0.0213116	2.21862e-08		477.093	476.979	476.306	42.5007	44.4991	53.3829
ENSMUSG00000036469	Marchf1	protein_coding	membrane associated ring-CH-type finger 1	MARCH1 is a member of the MARCH family of membrane-bound E3 ubiquitin ligases (EC 6.3.2.19). MARCH proteins add ubiquitin (see MIM 191339) to target lysines in substrate proteins, thereby signaling their vesicular transport between membrane compartments. MARCH1 downregulates the surface expression of major histocompatibility complex (MHC) class II molecules (see MIM 142880) and other glycoprotein…	GO:0000209 (protein polyubiquitination), GO:0002376 (immune system process), GO:0002495 (antigen processing and presentation of peptide antigen via MHC class II), GO:0006955 (immune response), GO:0005737 (cytoplasm), GO:0005764 (lysosome), GO:0005765 (lysosomal membrane), GO:0005768 (endosome), GO:0005783 (endoplasmic reticulum), GO:0005789 (endoplasmic reticulum membrane), GO:0005794 (Golgi appa…					-1.35698	-1.27611	-1.27247		1.0573	1.33274	1.51551		2626.43	94.4049	85.664	2.62009	6.66585	521.708	1.93906e-20	8.07142e-19		0.1	0.17938	0.0114397	0.87831	0.97734	0.0213116	0.000764368		263.439	278.684	279.392	1408.59	1705.12	1935.56
ENSMUSG00000019832	Rab32	protein_coding	RAB32, member RAS oncogene family	Small GTP-binding proteins of the RAB family, such as RAB32, play essential roles in vesicle and granule targeting (Bao et al., 2002 [PubMed 11784320]).[supplied by OMIM, Aug 2009].	GO:0006886 (intracellular protein transport), GO:0007005 (mitochondrion organization), GO:0016192 (vesicle-mediated transport), GO:0019882 (antigen processing and presentation), GO:0032438 (melanosome organization), GO:0035646 (endosome to melanosome transport), GO:0072657 (protein localization to membrane), GO:0090382 (phagosome maturation), GO:1903232 (melanosome assembly), GO:0005739 (mitochon…					-1.05912	-1.02482	-1.2094		1.00574	1.12418	1.16342		2625.78	97.4255	43.4854	2.19671	7.59587	521.512	1.94941e-20	8.08814e-19		0.1	0.17938	0.000946295	0.87831	0.996344	0.0213116	2.00243e-05		686.6	703.142	618.58	2875.88	3122.01	3208.14
ENSMUSG00000032076	Cadm1	protein_coding	cell adhesion molecule 1		mmu04514 (Cell adhesion molecules), GO:0001819 (positive regulation of cytokine production), GO:0001889 (liver development), GO:0002376 (immune system process), GO:0006915 (apoptotic process), GO:0007155 (cell adhesion), GO:0007156 (homophilic cell adhesion via plasma membrane adhesion molecules), GO:0007157 (heterophilic cell-cell adhesion via plasma membrane cell adhesion molecules), GO:0007275…					1.47059	1.54681	1.34325		-1.42426	-1.47886	-1.45753		2624.93	81.2818	70.3967	-2.92282	5.15456	521.253	1.96313e-20	8.11871e-19		0.1	0.17938	0.00218067	-0.87831	-0.995598	0.0213116	2.90177e-05		616.073	649.549	563.938	81.9656	78.8847	80.0743
ENSMUSG00000028583	Pdpn	protein_coding	podoplanin	This gene encodes a type-I integral membrane glycoprotein with diverse distribution in human tissues. The physiological function of this protein may be related to its mucin-type character. The homologous protein in other species has been described as a differentiation antigen and influenza-virus receptor. The specific function of this protein has not been determined but it has been proposed as a …	GO:0000902 (cell morphogenesis), GO:0001946 (lymphangiogenesis), GO:0006693 (prostaglandin metabolic process), GO:0007155 (cell adhesion), GO:0007165 (signal transduction), GO:0007266 (Rho protein signal transduction), GO:0007275 (multicellular organismal development), GO:0008283 (cell proliferation), GO:0008285 (negative regulation of cell proliferation), GO:0008360 (regulation of cell shape), G…					-1.93414	-1.35193	-2.00277		1.9616	1.74448	1.58276		2624.26	82.2052	29.3607	3.52571	5.22989	521.047	1.9741e-20	8.13773e-19		0.1	0.17938	0.00578691	0.87831	0.985759	0.0213116	0.000302748		49.7837	75.0304	47.4244	754.893	649.282	580.324
ENSMUSG00000036636	Clcn7	protein_coding	chloride channel, voltage-sensitive 7	The product of this gene belongs to the CLC chloride channel family of proteins. Chloride channels play important roles in the plasma membrane and in intracellular organelles. This gene encodes chloride channel 7. Defects in this gene are the cause of osteopetrosis autosomal recessive type 4 (OPTB4), also called infantile malignant osteopetrosis type 2 as well as the cause of autosomal dominant o…	GO:0006811 (ion transport), GO:0006821 (chloride transport), GO:0009268 (response to pH), GO:0030321 (transepithelial chloride transport), GO:0055085 (transmembrane transport), GO:0005764 (lysosome), GO:0005765 (lysosomal membrane), GO:0016020 (membrane), GO:0016021 (integral component of membrane), GO:0031410 (cytoplasmic vesicle), GO:0034707 (chloride channel complex), GO:0043231 (intracellular…					-1.03003	-0.992163	-1.06063		1.07643	0.968305	1.0381		2618.17	98.6853	76.2736	2.05658	8.19645	519.191	2.07611e-20	8.53074e-19		0.1	0.17938	0.000647859	0.87831	0.998316	0.0213116	4.25288e-06		1097.31	1126.53	1074.27	4728.71	4387.2	4604.7
ENSMUSG00000006800	Sulf2	protein_coding	sulfatase 2	Heparan sulfate proteoglycans (HSPGs) act as coreceptors for numerous heparin-binding growth factors and cytokines and are involved in cell signaling. Heparan sulfate 6-O-endosulfatases, such as SULF2, selectively remove 6-O-sulfate groups from heparan sulfate. This activity modulates the effects of heparan sulfate by altering binding sites for signaling molecules (Dai et al., 2005 [PubMed 161922…	GO:0001822 (kidney development), GO:0002063 (chondrocyte development), GO:0003094 (glomerular filtration), GO:0006790 (sulfur compound metabolic process), GO:0009611 (response to wounding), GO:0010575 (positive regulation vascular endothelial growth factor production), GO:0014846 (esophagus smooth muscle contraction), GO:0030177 (positive regulation of Wnt signaling pathway), GO:0030201 (heparan …					2.12248	2.1203	2.0083		-2.17516	-2.17594	-1.89998		2614.83	66.2415	61.8515	-4.21993	4.157	518.175	2.13434e-20	8.7419e-19		0.1	0.17938	0.0006002	-0.87831	-0.998482	0.0213116	3.45479e-06		337.077	336.565	311.352	16.1907	16.1815	19.8033
ENSMUSG00000074785	Plxnc1	protein_coding	plexin C1	This gene encodes a member of the plexin family. Plexins are transmembrane receptors for semaphorins, a large family of proteins that regulate axon guidance, cell motility and migration, and the immune response. The encoded protein and its ligand regulate melanocyte adhesion, and viral semaphorins may modulate the immune response by binding to this receptor. The encoded protein may be a tumor sup…	mmu04360 (Axon guidance), GO:0007162 (negative regulation of cell adhesion), GO:0007165 (signal transduction), GO:0008360 (regulation of cell shape), GO:0030334 (regulation of cell migration), GO:0043087 (regulation of GTPase activity), GO:0050772 (positive regulation of axonogenesis), GO:0071526 (semaphorin-plexin signaling pathway), GO:1902287 (semaphorin-plexin signaling pathway involved in ax…					1.06867	1.26886	1.39079		-1.09683	-1.31622	-1.31527		2607.92	94.1466	56.5694	-2.49275	6.61208	516.072	2.26044e-20	9.22881e-19		0.1	0.17938	0.00526754	-0.87831	-0.987797	0.0213116	0.000222479		1419.87	1631.37	1775.32	315.719	271.04	271.22
ENSMUSG00000013846	St3gal1	protein_coding	ST3 beta-galactoside alpha-2,3-sialyltransferase 1	The protein encoded by this gene is a type II membrane protein that catalyzes the transfer of sialic acid from CMP-sialic acid to galactose-containing substrates. The encoded protein is normally found in the Golgi but can be proteolytically processed to a soluble form. Correct glycosylation of the encoded protein may be critical to its sialyltransferase activity. This protein, which is a member o…	mmu00512 (Mucin type O-glycan biosynthesis), mmu00533 (Glycosaminoglycan biosynthesis - keratan sulfate), mmu00603 (Glycosphingolipid biosynthesis - globo and isoglobo series), mmu00604 (Glycosphingolipid biosynthesis - ganglio series), mmu01100 (Metabolic pathways), GO:0002319 (memory B cell differentiation), GO:0006468 (protein phosphorylation), GO:0006486 (protein glycosylation), GO:0006629 (l…					-1.28484	-1.13412	-1.46385		1.42507	1.02843	1.42931		2599.96	96.5803	85.9066	2.59755	7.25079	513.656	2.41517e-20	9.82914e-19		0.1	0.17938	0.00996172	0.87831	0.978364	0.0213116	0.000697101		417.975	464.116	369.086	2740.28	2081.34	2748.36
ENSMUSG00000022876	Samsn1	protein_coding	SAM domain, SH3 domain and nuclear localization signals, 1	SAMSN1 is a member of a novel gene family of putative adaptors and scaffold proteins containing SH3 and SAM (sterile alpha motif) domains (Claudio et al., 2001 [PubMed 11536050]).[supplied by OMIM, Mar 2008]. [obtained from RefSeq Human]	GO:0002820 (negative regulation of adaptive immune response), GO:0050732 (negative regulation of peptidyl-tyrosine phosphorylation), GO:0050869 (negative regulation of B cell activation), GO:0005634 (nucleus), GO:0005737 (cytoplasm), GO:0005829 (cytosol), GO:0042995 (cell projection), GO:0001784 (phosphotyrosine binding)					-1.7332	-1.82786	-1.49533		1.61351	1.64769	1.79519		2599.37	76.0075	31.7944	3.39076	4.77502	513.477	2.42709e-20	9.84629e-19		0.1	0.17938	0.00144749	0.87831	0.996131	0.0213116	2.24268e-05		43.5607	40.7308	51.5483	452.329	463.195	513.165
ENSMUSG00000036528	Ppfibp2	protein_coding	PTPRF interacting protein, binding protein 2 (liprin beta 2)	This gene encodes a member of the LAR protein-tyrosine phosphatase-interacting protein (liprin) family. The encoded protein is a beta liprin and plays a role in axon guidance and neuronal synapse development by recruiting LAR protein-tyrosine phosphatases to the plasma membrane. Alternatively spliced transcript variants encoding multiple isoforms have been observed for this gene. [provided by Ref…	GO:0007528 (neuromuscular junction development), GO:0050808 (synapse organization), GO:0048786 (presynaptic active zone), GO:0042802 (identical protein binding), R-MMU-112316 (Mus musculus: Neuronal System), R-MMU-388844 (Mus musculus: Receptor-type tyrosine-protein phosphatases), R-MMU-6794362 (Mus musculus: Protein-protein interactions at synapses)					-1.10415	-1.61776	-1.64448		1.483	1.47089	1.4125		2588.63	87.7064	68.9725	2.89705	5.71819	510.225	2.65472e-20	1.07356e-18		0.1	0.17938	3.59685e-06	0.87831	0.998602	0.0213116	2.92938e-06		150.388	105.043	103.097	908.705	901.106	865.319
ENSMUSG00000018500	Adora2b	protein_coding	adenosine A2b receptor	This gene encodes an adenosine receptor that is a member of the G protein-coupled receptor superfamily. This integral membrane protein stimulates adenylate cyclase activity in the presence of adenosine. This protein also interacts with netrin-1, which is involved in axon elongation. The gene is located near the Smith-Magenis syndrome region on chromosome 17. [provided by RefSeq, Jul 2008]. Public…	mmu04015 (Rap1 signaling pathway), mmu04020 (Calcium signaling pathway), mmu04080 (Neuroactive ligand-receptor interaction), mmu04270 (Vascular smooth muscle contraction), mmu05034 (Alcoholism), GO:0001938 (positive regulation of endothelial cell proliferation), GO:0001973 (adenosine receptor signaling pathway), GO:0002882 (positive regulation of chronic inflammatory response to non-antigenic sti…					-2.62695	-2.58595	-2.63439		2.43836	2.59196	2.81696		2587.12	61.9376	52.8054	5.42262	3.9005	509.767	2.68853e-20	1.08381e-18		0.1	0.17938	0.00618989	0.87831	0.987733	0.0213116	0.000224812		6.22296	6.43118	6.1858	240.837	268.006	313.409
ENSMUSG00000017466	Timp2	protein_coding	tissue inhibitor of metalloproteinase 2	This gene is a member of the TIMP gene family. The proteins encoded by this gene family are natural inhibitors of the matrix metalloproteinases, a group of peptidases involved in degradation of the extracellular matrix. In addition to an inhibitory role against metalloproteinases, the encoded protein has a unique role among TIMP family members in its ability to directly suppress the proliferation…	GO:0008285 (negative regulation of cell proliferation), GO:0009725 (response to hormone), GO:0010033 (response to organic substance), GO:0010466 (negative regulation of peptidase activity), GO:0010951 (negative regulation of endopeptidase activity), GO:0032487 (regulation of Rap protein signal transduction), GO:0034097 (response to cytokine), GO:0043408 (regulation of MAPK cascade), GO:0043410 (p…					1.09964	1.04912	1.23487		-0.989363	-1.20319	-1.19108		2579.24	96.1734	65.5529	-2.2575	7.12868	507.388	2.8719e-20	1.15409e-18		0.1	0.17938	0.00136711	-0.87831	-0.99485	0.0213116	3.97129e-05		2194.63	2119.07	2410.4	515.068	443.979	447.727
ENSMUSG00000022885	St6gal1	protein_coding	beta galactoside alpha 2,6 sialyltransferase 1	This gene encodes a member of glycosyltransferase family 29. The encoded protein is a type II membrane protein that catalyzes the transfer of sialic acid from CMP-sialic acid to galactose-containing substrates. The protein, which is normally found in the Golgi but can be proteolytically processed to a soluble form, is involved in the generation of the cell-surface carbohydrate determinants and di…	mmu00510 (N-Glycan biosynthesis), mmu00514 (Other types of O-glycan biosynthesis), mmu01100 (Metabolic pathways), GO:0006054 (N-acetylneuraminate metabolic process), GO:0006486 (protein glycosylation), GO:0018279 (protein N-linked glycosylation via asparagine), GO:0032946 (positive regulation of mononuclear cell proliferation), GO:0050922 (negative regulation of chemotaxis), GO:0097503 (sialylati…					2.72372	2.64689	2.815		-3.11723	-3.11789	-1.9505		2574.71	62.5166	69.6299	-5.48341	3.93215	506.022	2.98318e-20	1.19505e-18		0.0765225	0.17938	0.000769362	-0.891133	-0.997506	0.017133	9.32313e-06		288.33	273.325	307.228	4.04768	4.04537	10.3322
ENSMUSG00000034248	Slc25a37	protein_coding	solute carrier family 25, member 37	SLC25A37 is a solute carrier localized in the mitochondrial inner membrane. It functions as an essential iron importer for the synthesis of mitochondrial heme and iron-sulfur clusters (summary by Chen et al., 2009 [PubMed 19805291]).[supplied by OMIM, Jan 2011].	GO:0046985 (positive regulation of hemoglobin biosynthetic process), GO:0048250 (mitochondrial iron ion transport), GO:0005739 (mitochondrion), GO:0005743 (mitochondrial inner membrane), GO:0031966 (mitochondrial membrane), GO:0005381 (iron ion transmembrane transporter activity), GO:0005515 (protein binding), GO:0015093 (ferrous iron transmembrane transporter activity)					-1.88523	-1.32736	-1.30202		1.59226	1.41478	1.50756		2567.92	85.9379	85.3118	2.99953	5.53986	503.976	3.15848e-20	1.26132e-18		0.1	0.17938	0.00034708	0.87831	0.996108	0.0213116	2.26972e-05		74.6755	110.402	112.375	841.918	744.348	793.855
ENSMUSG00000058715	Fcer1g	protein_coding	Fc receptor, IgE, high affinity I, gamma polypeptide	The high affinity IgE receptor is a key molecule involved in allergic reactions. It is a tetramer composed of 1 alpha, 1 beta, and 2 gamma chains. The gamma chains are also subunits of other Fc receptors. [provided by RefSeq, Jul 2008]. Publication Note: This RefSeq record includes a subset of the publications that are available for this gene. Please see the Gene record to access additional publi…	mmu04071 (Sphingolipid signaling pathway), mmu04072 (Phospholipase D signaling pathway), mmu04611 (Platelet activation), mmu04625 (C-type lectin receptor signaling pathway), mmu04650 (Natural killer cell mediated cytotoxicity), mmu04664 (Fc epsilon RI signaling pathway), mmu05152 (Tuberculosis), mmu05310 (Asthma), GO:0001798 (positive regulation of type IIa hypersensitivity), GO:0001805 (positive…					-0.902149	-1.00401	-1.09533		0.95833	1.04176	1.0014		2563.67	99.4444	3.30229	1.99969	9.11095	502.698	3.2736e-20	1.30322e-18		0.1	0.17938	2.11057e-05	0.87831	0.998678	0.0213116	2.61847e-06		2287.97	2131.93	2001.11	8310.91	8805.76	8562.79
ENSMUSG00000036853	Mcoln3	protein_coding	mucolipin 3	This gene encodes one of members of the mucolipin cation channel proteins. Mutation studies of the highly similar protein in mice have shown that the protein is found in cochlea hair cells, and mutant mice show early-onset hearing loss and balance problems. Multiple transcript variants encoding different isoforms have been found for this gene. [provided by RefSeq, Nov 2011]. [obtained from RefSeq…	mmu04020 (Calcium signaling pathway), GO:0006811 (ion transport), GO:0007605 (sensory perception of sound), GO:0007626 (locomotory behavior), GO:0042491 (auditory receptor cell differentiation), GO:0005737 (cytoplasm), GO:0005765 (lysosomal membrane), GO:0005768 (endosome), GO:0005886 (plasma membrane), GO:0016020 (membrane), GO:0016021 (integral component of membrane), GO:0031410 (cytoplasmic ve…					1.16213	1.5494	1.46662		-1.40702	-1.45717	-1.31395		2562.81	86.8691	33.8837	-2.80008	5.6361	502.437	3.2976e-20	1.3087e-18		0.1	0.17938	0.00820133	-0.87831	-0.983471	0.0213116	0.000407559		713.566	933.592	881.476	119.407	115.293	127.43
ENSMUSG00000039959	Hip1	protein_coding	huntingtin interacting protein 1	The product of this gene is a membrane-associated protein that functions in clathrin-mediated endocytosis and protein trafficking within the cell. The encoded protein binds to the huntingtin protein in the brain; this interaction is lost in Huntington_s disease. Alternative splicing results in multiple transcript variants. [provided by RefSeq, Jul 2013]. [obtained from RefSeq Human]	mmu05016 (Huntington disease), mmu05022 (Pathways of neurodegeneration - multiple diseases), GO:0006897 (endocytosis), GO:0006915 (apoptotic process), GO:0006919 (activation of cysteine-type endopeptidase activity involved in apoptotic process), GO:0007015 (actin filament organization), GO:0030154 (cell differentiation), GO:0042981 (regulation of apoptotic process), GO:0045742 (positive regulatio…					1.37756	1.59676	1.35225		-1.20617	-1.65892	-1.46148		2549.63	85.0223	72.1418	-2.88795	5.46877	498.482	3.68608e-20	1.45834e-18		0.1	0.17938	0.00280119	-0.87831	-0.991551	0.0213116	0.000106783		720.826	839.268	708.274	119.407	86.9754	99.8777
ENSMUSG00000079017	Ifi27l2a	protein_coding	interferon, alpha-inducible protein 27 like 2A		GO:0007568 (aging), GO:0009615 (response to virus), GO:0097190 (apoptotic signaling pathway), GO:0005634 (nucleus), GO:0005739 (mitochondrion), GO:0016020 (membrane), GO:0016021 (integral component of membrane), GO:0031966 (mitochondrial membrane), GO:0003674 (molecular_function)					-2.32457	-1.95731	-3.11271		2.22911	2.62443	2.54105		2548.22	67.4701	1.91721	4.9776	4.23224	498.059	3.73044e-20	1.47133e-18		0.1	0.17938	0.00648177	0.87831	0.986341	0.0213116	0.000278594		11.4088	15.0061	6.1858	290.421	382.287	360.765
ENSMUSG00000044162	Tnip3	protein_coding	TNFAIP3 interacting protein 3		GO:0002756 (MyD88-independent toll-like receptor signaling pathway), GO:0006357 (regulation of transcription from RNA polymerase II promoter), GO:0034142 (toll-like receptor 4 signaling pathway), GO:0043124 (negative regulation of I-kappaB kinase/NF-kappaB signaling), GO:0071222 (cellular response to lipopolysaccharide), GO:0031593 (polyubiquitin binding)					-2.03624	-1.1308	-2.11881		1.6622	1.76975	1.85389		2546.22	90.6331	57.5162	3.46888	6.03324	497.461	3.79402e-20	1.49181e-18		0.1	0.17938	0.000178164	0.87831	0.995355	0.0213116	3.23101e-05		81.9356	154.348	77.3225	1075.67	1159	1228.67
ENSMUSG00000053101	Gpr141	protein_coding	G protein-coupled receptor 141	GPR141 is a member of the rhodopsin family of G protein-coupled receptors (GPRs) (Fredriksson et al., 2003 [PubMed 14623098]).[supplied by OMIM, Mar 2008].	GO:0007165 (signal transduction), GO:0005575 (cellular_component), GO:0005886 (plasma membrane), GO:0016020 (membrane), GO:0016021 (integral component of membrane), GO:0004930 (G-protein coupled receptor activity)					-2.6272	-1.42742	-1.99753		1.7238	2.17589	2.15246		2544.83	83.0503	48.478	4.00029	5.29271	497.044	3.83909e-20	1.5049e-18		0.1	0.17938	0.00913361	0.87831	0.979025	0.0213116	0.000655337		26.9661	63.2399	42.2696	569.712	779.745	767.164
ENSMUSG00000024981	Acsl5	protein_coding	acyl-CoA synthetase long-chain family member 5	The protein encoded by this gene is an isozyme of the long-chain fatty-acid-coenzyme A ligase family. Although differing in substrate specificity, subcellular localization, and tissue distribution, all isozymes of this family convert free long-chain fatty acids into fatty acyl-CoA esters, and thereby play a key role in lipid biosynthesis and fatty acid degradation. This isozyme is highly expresse…	mmu00061 (Fatty acid biosynthesis), mmu00071 (Fatty acid degradation), mmu01100 (Metabolic pathways), mmu01212 (Fatty acid metabolism), mmu03320 (PPAR signaling pathway), mmu04146 (Peroxisome), mmu04216 (Ferroptosis), mmu04714 (Thermogenesis), mmu04920 (Adipocytokine signaling pathway), GO:0001676 (long-chain fatty acid metabolic process), GO:0006629 (lipid metabolic process), GO:0006631 (fatty a…					-1.01582	-1.09876	-1.03836		1.01304	1.05527	1.08463		2537.1	96.3143	20.3459	2.10365	7.17459	494.734	4.09949e-20	1.60206e-18		0.1	0.17938	0.000140801	0.87831	0.999245	0.0213116	8.5377e-07		539.323	509.135	530.948	2203.96	2269.45	2316.13
ENSMUSG00000073555	Gm4951	protein_coding	predicted gene 4951		GO:0006952 (defense response), GO:0035458 (cellular response to interferon-beta), GO:0005789 (endoplasmic reticulum membrane), GO:0003924 (GTPase activity)					-4.35578	-4.35578	-2.74134		3.57414	4.16427	3.71448		2529.87	62.9627	76.164	8.47256	3.95748	492.576	4.35967e-20	1.69854e-18		0.0636026	0.17938	0.0162212	0.933257	0.968263	0.00653338	0.00149483		0	0	2.06193	242.861	366.106	267.775
ENSMUSG00000033213	AA467197	protein_coding	expressed sequence AA467197		GO:0009617 (response to bacterium), GO:0005634 (nucleus), GO:0005739 (mitochondrion), GO:0005751 (mitochondrial respiratory chain complex IV)					-3.7355	-1.94343	-3.74133		2.82114	3.41535	3.18377		2526.27	68.2996	4.57782	6.29206	4.2883	491.504	4.49555e-20	1.74616e-18		0.0765225	0.17938	0.0134877	0.891133	0.973006	0.017133	0.00108319		2.07432	9.64676	2.06193	288.398	435.888	371.097
ENSMUSG00000021024	Psma6	protein_coding	proteasome subunit alpha 6	The proteasome is a multicatalytic proteinase complex with a highly ordered ring-shaped 20S core structure. The core structure is composed of 4 rings of 28 non-identical subunits; 2 rings are composed of 7 alpha subunits and 2 rings are composed of 7 beta subunits. Proteasomes are distributed throughout eukaryotic cells at a high concentration and cleave peptides in an ATP/ubiquitin-dependent pro…	mmu03050 (Proteasome), mmu05010 (Alzheimer disease), mmu05012 (Parkinson disease), mmu05014 (Amyotrophic lateral sclerosis), mmu05016 (Huntington disease), mmu05017 (Spinocerebellar ataxia), mmu05020 (Prion disease), mmu05022 (Pathways of neurodegeneration - multiple diseases), GO:0006511 (ubiquitin-dependent protein catabolic process), GO:0007519 (skeletal muscle tissue development), GO:0010498 …					-1.34703	-1.05309	-1.13544		1.05477	1.21034	1.27045		2524.93	94.5301	9.07739	2.35853	6.69187	491.103	4.5475e-20	1.76098e-18		0.1	0.17938	0.00171839	0.87831	0.993707	0.0213116	5.9269e-05		288.33	353.715	334.033	1528	1702.09	1774.55
ENSMUSG00000041324	Inhba	protein_coding	inhibin beta-A	The inhibin beta A subunit joins the alpha subunit to form a pituitary FSH secretion inhibitor. Inhibin has been shown to regulate gonadal stromal cell proliferation negatively and to have tumor-suppressor activity. In addition, serum levels of inhibin have been shown to reflect the size of granulosa-cell tumors and can therefore be used as a marker for primary as well as recurrent disease. Becau…	mmu04060 (Cytokine-cytokine receptor interaction), mmu04350 (TGF-beta signaling pathway), mmu04550 (Signaling pathways regulating pluripotency of stem cells), GO:0001541 (ovarian follicle development), GO:0001707 (mesoderm formation), GO:0001942 (hair follicle development), GO:0002244 (hematopoietic progenitor cell differentiation), GO:0006357 (regulation of transcription from RNA polymerase II p…					-1.8149	-2.12368	-1.16356		1.49596	1.8991	1.70708		2506.79	92.7694	92.965	3.3591	6.33769	485.711	5.31177e-20	2.05073e-18		0.1	0.17938	0.00544673	0.87831	0.983619	0.0213116	0.000400322		122.385	98.6114	192.791	1223.41	1618.15	1416.37
ENSMUSG00000031652	N4bp1	protein_coding	NEDD4 binding protein 1		GO:0001818 (negative regulation of cytokine production), GO:0002376 (immune system process), GO:0031397 (negative regulation of protein ubiquitination), GO:0032435 (negative regulation of proteasomal ubiquitin-dependent protein catabolic process), GO:0034644 (cellular response to UV), GO:0045071 (negative regulation of viral genome replication), GO:0045087 (innate immune response), GO:0045088 (re…					-1.11748	-1.28282	-1.29357		1.38756	1.08839	1.21791		2499.18	91.4939	95.4457	2.47016	6.15221	483.457	5.67092e-20	2.18279e-18		0.1	0.17938	0.00488224	0.87831	0.989152	0.0213116	0.000175877		226.101	201.51	200.007	1288.18	1046.74	1145.15
ENSMUSG00000032000	Birc3	protein_coding	baculoviral IAP repeat-containing 3	This gene encodes a member of the IAP family of proteins that inhibit apoptosis by binding to tumor necrosis factor receptor-associated factors TRAF1 and TRAF2, probably by interfering with activation of ICE-like proteases. The encoded protein inhibits apoptosis induced by serum deprivation but does not affect apoptosis resulting from exposure to menadione, a potent inducer of free radicals. It c…	mmu01524 (Platinum drug resistance), mmu04064 (NF-kappa B signaling pathway), mmu04120 (Ubiquitin mediated proteolysis), mmu04210 (Apoptosis), mmu04215 (Apoptosis - multiple species), mmu04217 (Necroptosis), mmu04390 (Hippo signaling pathway), mmu04510 (Focal adhesion), mmu04621 (NOD-like receptor signaling pathway), mmu04668 (TNF signaling pathway), mmu05132 (Salmonella infection), mmu05145 (Tox…					-1.51739	-1.29419	-1.36638		1.40252	1.32731	1.44814		2486.98	81.407	25.088	2.79673	5.16304	479.852	6.30013e-20	2.4177e-18		0.1	0.17938	0.000383251	0.87831	0.998273	0.0213116	4.47364e-06		78.8241	92.1802	87.6321	603.105	572.42	622.513
ENSMUSG00000064289	Tank	protein_coding	TRAF family member-associated Nf-kappa B activator	The TRAF (tumor necrosis factor receptor-associated factor) family of proteins associate with and transduce signals from members of the tumor necrosis factor receptor superfamily. The protein encoded by this gene is found in the cytoplasm and can bind to TRAF1, TRAF2, or TRAF3, thereby inhibiting TRAF function by sequestering the TRAFs in a latent state in the cytoplasm. For example, the protein …	mmu04140 (Autophagy - animal), mmu04621 (NOD-like receptor signaling pathway), mmu04622 (RIG-I-like receptor signaling pathway), mmu05014 (Amyotrophic lateral sclerosis), mmu05022 (Pathways of neurodegeneration - multiple diseases), mmu05417 (Lipid and atherosclerosis), GO:0006974 (cellular response to DNA damage stimulus), GO:0007249 (I-kappaB kinase/NF-kappaB signaling), GO:0043124 (negative re…					-1.13387	-1.1977	-1.22899		1.09673	1.18961	1.27423		2473.04	89.6627	47.7267	2.38093	5.92387	475.745	7.10911e-20	2.71499e-18		0.1	0.17938	0.00174187	0.87831	0.99612	0.0213116	2.25545e-05		194.986	186.504	182.481	918.824	979.991	1039.24
ENSMUSG00000024781	Lipa	protein_coding	lysosomal acid lipase A	This gene encodes lipase A, the lysosomal acid lipase (also known as cholesterol ester hydrolase). This enzyme functions in the lysosome to catalyze the hydrolysis of cholesteryl esters and triglycerides. Mutations in this gene can result in Wolman disease and cholesteryl ester storage disease. Alternatively spliced transcript variants have been found for this gene. [provided by RefSeq, Jan 2014]…	mmu00100 (Steroid biosynthesis), mmu04142 (Lysosome), mmu04979 (Cholesterol metabolism), GO:0000902 (cell morphogenesis), GO:0001816 (cytokine production), GO:0006629 (lipid metabolic process), GO:0006631 (fatty acid metabolic process), GO:0006954 (inflammatory response), GO:0016042 (lipid catabolic process), GO:0016125 (sterol metabolic process), GO:0030324 (lung development), GO:0048771 (tissue…					1.03513	1.08789	0.862972		-1.06386	-1.04026	-0.881873		2472.91	99.5853	61.0924	-1.99156	9.61374	475.706	7.11731e-20	2.71499e-18		0.1	0.17938	0.00265334	-0.87831	-0.99212	0.0213116	9.28964e-05		12436.6	12899.9	11037.5	2902.19	2950.08	3292.52
ENSMUSG00000028367	Txn1	protein_coding	thioredoxin 1		mmu04621 (NOD-like receptor signaling pathway), mmu05012 (Parkinson disease), mmu05132 (Salmonella infection), mmu05418 (Fluid shear stress and atherosclerosis), GO:0000122 (negative regulation of transcription from RNA polymerase II promoter), GO:0006662 (glycerol ether metabolic process), GO:0009314 (response to radiation), GO:0033138 (positive regulation of peptidyl-serine phosphorylation), GO…					-1.05023	-1.16651	-1.04153		0.901712	1.17396	1.1826		2472.07	97.3707	18.6478	2.17834	7.58067	475.459	7.16948e-20	2.72675e-18		0.1	0.17938	0.00584759	0.87831	0.987535	0.0213116	0.000232082		685.562	632.399	689.716	2655.28	3206.97	3226.22
ENSMUSG00000044703	Phf11a	protein_coding	PHD finger protein 11A		GO:0050776 (regulation of immune response), GO:0005634 (nucleus), GO:0005654 (nucleoplasm), GO:0031965 (nuclear membrane), GO:0003674 (molecular_function), GO:0046872 (metal ion binding)					-3.95763	-3.95763	-3.95763		3.80758	4.11386	3.95144		2657.85	58.0171	32.2639	10.9167	3.68652	550.574	7.27502e-20	2.75868e-18		0.0636026	0.17938	0.00378368	0.933257	0.992475	0.00653338	8.47196e-05		0	0	0	216.551	268.006	239.362
ENSMUSG00000030605	Mfge8	protein_coding	milk fat globule EGF and factor V/VIII domain containing		GO:0001525 (angiogenesis), GO:0006910 (phagocytosis, recognition), GO:0006911 (phagocytosis, engulfment), GO:0007155 (cell adhesion), GO:0007338 (single fertilization), GO:0043277 (apoptotic cell clearance), GO:0050766 (positive regulation of phagocytosis), GO:0005576 (extracellular region), GO:0005615 (extracellular space), GO:0009897 (external side of plasma membrane), GO:0016020 (membrane), GO…					1.04256	0.931235	1.02767		-0.895207	-1.12578	-0.980466		2468	99.1392	24.2664	-1.99924	8.66649	474.262	7.42785e-20	2.8083e-18		0.1	0.17938	0.000129113	-0.87831	-0.997502	0.0213116	9.35298e-06		6477.06	5996	6410.55	1689.91	1440.15	1592.88
ENSMUSG00000002227	Mov10	protein_coding	Mov10 RISC complex RNA helicase		GO:0010526 (negative regulation of transposition, RNA-mediated), GO:0031047 (gene silencing by RNA), GO:0035194 (posttranscriptional gene silencing by RNA), GO:0035195 (gene silencing by miRNA), GO:0035279 (mRNA cleavage involved in gene silencing by miRNA), GO:0051607 (defense response to virus), GO:0061014 (positive regulation of mRNA catabolic process), GO:0061158 (3'-UTR-mediated mRNA destabi…					-1.57152	-1.4123	-1.8876		1.95392	1.28682	1.63068		2450.19	88.262	70.921	3.27283	5.77917	469.043	8.67666e-20	3.27077e-18		0.1	0.17938	0.0206057	0.87831	0.958895	0.0213116	0.00249972		101.642	113.617	81.4463	1180.91	743.336	943.672
ENSMUSG00000040710	St8sia4	protein_coding	ST8 alpha-N-acetyl-neuraminide alpha-2,8-sialyltransferase 4	The protein encoded by this gene catalyzes the polycondensation of alpha-2,8-linked sialic acid required for the synthesis of polysialic acid, a modulator of the adhesive properties of neural cell adhesion molecule (NCAM1). The encoded protein, which is a member of glycosyltransferase family 29, is a type II membrane protein that may be present in the Golgi apparatus. Two transcript variants enco…	GO:0001574 (ganglioside biosynthetic process), GO:0006486 (protein glycosylation), GO:0006491 (N-glycan processing), GO:0009311 (oligosaccharide metabolic process), GO:0005794 (Golgi apparatus), GO:0016020 (membrane), GO:0016021 (integral component of membrane), GO:0003828 (alpha-N-acetylneuraminate alpha-2,8-sialyltransferase activity), GO:0008373 (sialyltransferase activity), GO:0016740 (transf…					1.04952	1.41392	1.27859		-1.3432	-1.17597	-1.22285		2442.42	90.1635	98.1767	-2.50565	5.98116	466.773	9.28821e-20	3.491e-18		0.1	0.17938	0.00732625	-0.87831	-0.984781	0.0213116	0.000345665		902.329	1161.9	1057.77	171.015	192.155	185.979
ENSMUSG00000070427	Il18bp	protein_coding	interleukin 18 binding protein	The protein encoded by this gene functions as an inhibitor of the proinflammatory cytokine, IL18. It binds IL18, prevents the binding of IL18 to its receptor, and thus inhibits IL18-induced IFN-gamma production, resulting in reduced T-helper type 1 immune responses. This protein is constitutively expressed and secreted in mononuclear cells. Elevated level of this protein is detected in the intest…	GO:0042088 (T-helper 1 type immune response), GO:0005576 (extracellular region), GO:0005615 (extracellular space), GO:0042007 (interleukin-18 binding)					-1.34694	-1.6657	-1.39396		1.4709	1.57643	1.35926		2434.96	79.6463	39.1032	2.94659	5.03351	464.599	9.91727e-20	3.71651e-18		0.1	0.17938	0.00178227	0.87831	0.994856	0.0213116	3.9626e-05		77.787	62.168	75.2605	554.533	596.692	513.165
ENSMUSG00000079363	Gbp4	protein_coding	guanylate binding protein 4	Guanylate-binding proteins, such as GBP4, are induced by interferon and hydrolyze GTP to both GDP and GMP (Vestal, 2005 [PubMed 16108726]).[supplied by OMIM, Dec 2008]. Sequence Note: The RefSeq transcript and protein were derived from transcript and genomic sequence to make the sequence consistent with the reference genome assembly. The genomic coordinates used for the transcript record were bas…	GO:0000122 (negative regulation of transcription from RNA polymerase II promoter), GO:0001933 (negative regulation of protein phosphorylation), GO:0031397 (negative regulation of protein ubiquitination), GO:0032687 (negative regulation of interferon-alpha production), GO:0042308 (negative regulation of protein import into nucleus), GO:0042832 (defense response to protozoan), GO:0050688 (regulatio…					-3.18552	-4.21208	-3.18992		3.60584	3.68064	3.30105		2433.98	55.2625	70.7567	8.02411	3.52004	464.314	1.00028e-19	3.73761e-18		0.0636026	0.17938	0.00603045	0.933257	0.988008	0.00653338	0.000214838		1.03716	0	1.03097	224.646	236.654	181.674
ENSMUSG00000070034	Sp110	protein_coding	Sp110 nuclear body protein	The nuclear body is a multiprotein complex that may have a role in the regulation of gene transcription. This gene is a member of the SP100/SP140 family of nuclear body proteins and encodes a leukocyte-specific nuclear body component. The protein can function as an activator of gene transcription and may serve as a nuclear hormone receptor coactivator. In addition, it has been suggested that the …	GO:0002376 (immune system process), GO:0006357 (regulation of transcription from RNA polymerase II promoter), GO:0006915 (apoptotic process), GO:0009617 (response to bacterium), GO:0043065 (positive regulation of apoptotic process), GO:0045087 (innate immune response), GO:0005634 (nucleus), GO:0005654 (nucleoplasm), GO:0000981 (sequence-specific DNA binding RNA polymerase II transcription factor …					-2.03144	-1.98533	-1.30234		1.65502	1.86947	1.79461		2415.19	75.851	32.123	3.53374	4.76645	458.855	1.18077e-19	4.39915e-18		0.1	0.17938	0.000809394	0.87831	0.995019	0.0213116	3.71464e-05		33.1891	34.2996	55.6722	439.174	509.716	483.89
ENSMUSG00000097418	Mir155hg	lncRNA	Mir155 host gene (non-protein coding)							-3.91229	-3.91229	-3.91229		3.81209	4.04643	3.87835		2593.95	56.4989	30.5423	10.8233	3.59536	530.235	1.19766e-19	4.44909e-18		0.0636026	0.17938	0.0024212	0.933257	0.995175	0.00653338	3.48634e-05		0	0	0	210.48	247.779	220.42
ENSMUSG00000039501	Znfx1	protein_coding	zinc finger, NFX1-type containing 1		GO:0002218 (activation of innate immune response), GO:0002376 (immune system process), GO:0031048 (chromatin silencing by small RNA), GO:0042742 (defense response to bacterium), GO:0045071 (negative regulation of viral genome replication), GO:0045087 (innate immune response), GO:0051607 (defense response to virus), GO:0005634 (nucleus), GO:0005737 (cytoplasm), GO:0005739 (mitochondrion), GO:00057…					-1.25657	-1.13196	-1.5709		1.604	1.19897	1.15646		2405.52	95.2735	92.8476	2.64625	6.85738	456.055	1.2866e-19	4.76562e-18		0.1	0.17938	0.0134683	0.87831	0.970674	0.0213116	0.00127743		319.445	348.355	256.711	2326.41	1756.7	1705.67
ENSMUSG00000027955	Gask1b	protein_coding	golgi associated kinase 1B		GO:0008150 (biological_process), GO:0005794 (Golgi apparatus), GO:0016020 (membrane), GO:0016021 (integral component of membrane), GO:0003674 (molecular_function)					2.40282	2.7179	2.21548		-3.0991	-1.81834	-2.41876		2402.62	66.1085	90.054	-4.92263	4.14529	455.218	1.32014e-19	4.87574e-18		0.1	0.17938	0.0108588	-0.87831	-0.97764	0.0213116	0.000744389		319.445	397.661	280.423	6.07153	16.1815	10.3322
ENSMUSG00000031996	Aplp2	protein_coding	amyloid beta (A4) precursor-like protein 2	This gene encodes amyloid precursor- like protein 2 (APLP2), which is a member of the APP (amyloid precursor protein) family including APP, APLP1 and APLP2. This protein is ubiquitously expressed. It contains heparin-, copper- and zinc- binding domains at the N-terminus, BPTI/Kunitz inhibitor and E2 domains in the middle region, and transmembrane and intracellular domains at the C-terminus. This …	GO:0001967 (suckling behavior), GO:0006878 (cellular copper ion homeostasis), GO:0007176 (regulation of epidermal growth factor-activated receptor activity), GO:0007409 (axonogenesis), GO:0007417 (central nervous system development), GO:0007617 (mating behavior), GO:0007626 (locomotory behavior), GO:0008203 (cholesterol metabolic process), GO:0009790 (embryo development), GO:0030198 (extracellula…					1.03818	1.00687	0.978505		-0.958134	-1.11771	-0.947711		2397.48	96.862	51.3812	-2.01479	7.3548	453.733	1.38199e-19	5.08948e-18		0.1	0.17938	1.90363e-06	-0.87831	-0.999194	0.0213116	9.75269e-07		2594.97	2539.24	2489.78	649.653	581.522	654.371
ENSMUSG00000029409	U90926	lncRNA	cDNA sequence U90926		GO:0008150 (biological_process), GO:0005575 (cellular_component), GO:0003674 (molecular_function)					-4.14628	-4.14628	-2.53184		3.63229	3.57036	3.62174		2391.41	55.3408	2.08154	8.03117	3.52911	451.982	1.45892e-19	5.34459e-18		0.0636026	0.17938	8.08334e-05	0.933257	0.999627	0.00653338	2.09102e-07		0	0	2.06193	218.575	209.348	216.976
ENSMUSG00000039031	Arhgap18	protein_coding	Rho GTPase activating protein 18	ARHGAP18 belongs to a family of Rho (see MIM 165390) GTPase-activating proteins that modulate cell signaling (Potkin et al., 2009 [PubMed 19065146]).[supplied by OMIM, Apr 2010]. Publication Note: This RefSeq record includes a subset of the publications that are available for this gene. Please see the Gene record to access additional publications.	GO:0007165 (signal transduction), GO:0007264 (small GTPase mediated signal transduction), GO:0008360 (regulation of cell shape), GO:0030833 (regulation of actin filament polymerization), GO:0032956 (regulation of actin cytoskeleton organization), GO:0051056 (regulation of small GTPase mediated signal transduction), GO:2000145 (regulation of cell motility), GO:0001726 (ruffle), GO:0005737 (cytopla…					1.32774	1.43919	1.16434		-1.35513	-1.26018	-1.31597		2391.35	83.0816	60.7403	-2.63458	5.2964	451.966	1.45963e-19	5.34459e-18		0.1	0.17938	0.00414703	-0.87831	-0.991535	0.0213116	0.00010717		661.708	714.932	590.744	102.204	109.225	105.044
ENSMUSG00000042333	Tnfrsf14	protein_coding	tumor necrosis factor receptor superfamily, member 14 (herpesvirus entry mediator)	This gene encodes a member of the TNF (tumor necrosis factor) receptor superfamily. The encoded protein functions in signal transduction pathways that activate inflammatory and inhibitory T-cell immune response. It binds herpes simplex virus (HSV) viral envelope glycoprotein D (gD), mediating its entry into cells. Alternative splicing results in multiple transcript variants. [provided by RefSeq, …	mmu03266 (Virion - Herpesvirus), mmu04060 (Cytokine-cytokine receptor interaction), mmu04061 (Viral protein interaction with cytokine and cytokine receptor), mmu05168 (Herpes simplex virus 1 infection), GO:0002250 (adaptive immune response), GO:0002367 (cytokine production involved in immune response), GO:0002376 (immune system process), GO:0002720 (positive regulation of cytokine production invo…					-1.18077	-1.74539	-1.65109		1.43908	1.6103	1.52786		2390.13	79.9515	8.26356	3.04602	5.05762	451.613	1.4757e-19	5.38798e-18		0.1	0.17938	0.000278732	0.87831	0.996358	0.0213116	1.98745e-05		86.0842	57.8806	61.858	534.294	601.749	568.269
ENSMUSG00000036273	Lrrk2	protein_coding	leucine-rich repeat kinase 2	This gene is a member of the leucine-rich repeat kinase family and encodes a protein with an ankryin repeat region, a leucine-rich repeat (LRR) domain, a kinase domain, a DFG-like motif, a RAS domain, a GTPase domain, a MLK-like domain, and a WD40 domain. The protein is present largely in the cytoplasm but also associates with the mitochondrial outer membrane. Mutations in this gene have been ass…	mmu05012 (Parkinson disease), mmu05022 (Pathways of neurodegeneration - multiple diseases), GO:0000165 (MAPK cascade), GO:0001933 (negative regulation of protein phosphorylation), GO:0001934 (positive regulation of protein phosphorylation), GO:0006468 (protein phosphorylation), GO:0006606 (protein import into nucleus), GO:0006897 (endocytosis), GO:0006914 (autophagy), GO:0006979 (response to oxid…					-1.13105	-1.29122	-1.33522		1.14549	1.34852	1.26348		2389.54	86.0865	85.2962	2.51231	5.55626	451.445	1.48342e-19	5.40074e-18		0.1	0.17938	0.00178932	0.87831	0.995017	0.0213116	3.7181e-05		146.239	130.767	126.809	712.393	820.198	773.191
ENSMUSG00000023991	Foxp4	protein_coding	forkhead box P4	This gene belongs to subfamily P of the forkhead box (FOX) transcription factor family. Forkhead box transcription factors play important roles in the regulation of tissue- and cell type-specific gene transcription during both development and adulthood. Many members of the forkhead box gene family, including members of subfamily P, have roles in mammalian oncogenesis. This gene may play a role in…	GO:0000122 (negative regulation of transcription from RNA polymerase II promoter), GO:0006355 (regulation of transcription, DNA-templated), GO:0006357 (regulation of transcription from RNA polymerase II promoter), GO:0007507 (heart development), GO:0048617 (embryonic foregut morphogenesis), GO:0061140 (lung secretory cell differentiation), GO:1901249 (regulation of lung goblet cell differentiatio…					-2.14215	-2.19956	-1.27988		1.99675	1.8387	1.78614		2388.79	76.0466	58.5883	3.71231	4.77688	451.227	1.49349e-19	5.42198e-18		0.1	0.17938	0.000725431	0.87831	0.994678	0.0213116	4.24087e-05		29.0405	27.8684	53.6102	528.223	473.308	456.338
ENSMUSG00000040699	Limd2	protein_coding	LIM domain containing 2		GO:0008150 (biological_process), GO:0005634 (nucleus), GO:0005654 (nucleoplasm), GO:0005737 (cytoplasm), GO:0005829 (cytosol), GO:0003674 (molecular_function), GO:0046872 (metal ion binding)					-1.00946	-0.964963	-1.21612		0.98372	1.16443	1.0424		2380.6	96.1265	34.2828	2.12712	7.11586	448.873	1.60701e-19	5.81756e-18		0.1	0.17938	0.0010126	0.87831	0.994883	0.0213116	3.92103e-05		516.505	532.716	447.439	2059.26	2334.18	2144.79
ENSMUSG00000005089	Slc1a2	protein_coding	solute carrier family 1 (glial high affinity glutamate transporter), member 2	This gene encodes a member of a family of solute transporter proteins. The membrane-bound protein is the principal transporter that clears the excitatory neurotransmitter glutamate from the extracellular space at synapses in the central nervous system. Glutamate clearance is necessary for proper synaptic activation and to prevent neuronal damage from excessive activation of glutamate receptors. M…	mmu04721 (Synaptic vesicle cycle), mmu04724 (Glutamatergic synapse), mmu05014 (Amyotrophic lateral sclerosis), mmu05016 (Huntington disease), GO:0006750 (glutathione biosynthetic process), GO:0006865 (amino acid transport), GO:0007399 (nervous system development), GO:0007632 (visual behavior), GO:0009410 (response to xenobiotic stimulus), GO:0009416 (response to light stimulus), GO:0009611 (respo…					-4.46512	-2.06255	-4.46512		3.48265	3.87753	3.63261		2379.43	62.0471	47.8128	7.52903	3.9063	448.536	1.624e-19	5.86247e-18		0.0636026	0.17938	0.00641883	0.933257	0.98691	0.00653338	0.000255885		0	4.28745	0	245.897	323.629	272.942
ENSMUSG00000021990	Spata13	protein_coding	spermatogenesis associated 13		mmu04810 (Regulation of actin cytoskeleton), GO:0016477 (cell migration), GO:0030032 (lamellipodium assembly), GO:0030334 (regulation of cell migration), GO:0035556 (intracellular signal transduction), GO:0046847 (filopodium assembly), GO:0005654 (nucleoplasm), GO:0005737 (cytoplasm), GO:0005829 (cytosol), GO:0005886 (plasma membrane), GO:0016020 (membrane), GO:0030027 (lamellipodium), GO:0030175…					-1.39764	-1.22253	-1.2247		1.31614	1.1978	1.33094		2360.75	83.0581	83.5903	2.57251	5.29443	443.185	1.92106e-19	6.91529e-18		0.1	0.17938	0.000715893	0.87831	0.99748	0.0213116	9.52113e-06		99.5673	112.546	112.375	658.761	606.805	665.564
ENSMUSG00000029650	Slc46a3	protein_coding	solute carrier family 46, member 3		GO:0034486 (vacuolar transmembrane transport), GO:0055085 (transmembrane transport), GO:0016020 (membrane), GO:0016021 (integral component of membrane), GO:1905103 (NA), GO:0022857 (transmembrane transporter activity)					2.085	2.33995	2.0878		-1.84115	-2.22925	-2.44236		2357.86	62.008	37.4912	-4.42721	3.90428	442.358	1.97193e-19	7.06083e-18		0.1	0.17938	0.0036858	-0.87831	-0.991984	0.0213116	9.61227e-05		260.327	310.84	260.834	16.1907	12.1361	10.3322
ENSMUSG00000066150	Slc31a1	protein_coding	solute carrier family 31, member 1	The protein encoded by this gene is a high-affinity copper transporter found in the cell membrane. The encoded protein functions as a homotrimer to effect the uptake of dietary copper. [provided by RefSeq, Aug 2011]. Publication Note: This RefSeq record includes a subset of the publications that are available for this gene. Please see the Gene record to access additional publications.	mmu01524 (Platinum drug resistance), mmu04978 (Mineral absorption), GO:0006811 (ion transport), GO:0006825 (copper ion transport), GO:0006878 (cellular copper ion homeostasis), GO:0015677 (copper ion import), GO:0051649 (establishment of localization in cell), GO:0055085 (transmembrane transport), GO:0072719 (cellular response to cisplatin), GO:0098705 (copper ion import across plasma membrane), …					-1.05361	-1.05504	-1.10109		1.11097	0.967728	1.13105		2357.82	93.2859	92.8242	2.145	6.43596	442.348	1.97255e-19	7.06083e-18		0.1	0.17938	0.00195971	0.87831	0.995904	0.0213116	2.51357e-05		311.148	310.84	301.042	1398.48	1266.2	1418.09
ENSMUSG00000028864	Hgf	protein_coding	hepatocyte growth factor	Hepatocyte growth factor regulates cell growth, cell motility, and morphogenesis by activating a tyrosine kinase signaling cascade after binding to the proto-oncogenic c-Met receptor. Hepatocyte growth factor is secreted by mesenchymal cells and acts as a multi-functional cytokine on cells of mainly epithelial origin. Its ability to stimulate mitogenesis, cell motility, and matrix invasion gives …	mmu01521 (EGFR tyrosine kinase inhibitor resistance), mmu04010 (MAPK signaling pathway), mmu04014 (Ras signaling pathway), mmu04015 (Rap1 signaling pathway), mmu04020 (Calcium signaling pathway), mmu04151 (PI3K-Akt signaling pathway), mmu04510 (Focal adhesion), mmu05144 (Malaria), mmu05200 (Pathways in cancer), mmu05205 (Proteoglycans in cancer), mmu05208 (Chemical carcinogenesis - reactive oxyge…					1.54979	1.42206	1.80422		-1.79217	-1.58857	-1.39532		2356.27	76.4223	76.9231	-3.19805	4.80319	441.906	2.00035e-19	7.14036e-18		0.1	0.17938	0.00728873	-0.87831	-0.984315	0.0213116	0.000367112		470.87	430.889	561.877	45.5365	52.5898	60.271
ENSMUSG00000021281	Tnfaip2	protein_coding	tumor necrosis factor, alpha-induced protein 2	This gene was identified as a gene whose expression can be induced by the tumor necrosis factor alpha (TNF) in umbilical vein endothelial cells. The expression of this gene was shown to be induced by retinoic acid in a cell line expressing a oncogenic version of the retinoic acid receptor alpha fusion protein, which suggested that this gene may be a retinoic acid target gene in acute promyelocyti…	GO:0001525 (angiogenesis), GO:0006887 (exocytosis), GO:0007275 (multicellular organismal development), GO:0030154 (cell differentiation), GO:0051601 (exocyst localization), GO:0000145 (exocyst), GO:0000149 (SNARE binding)					-0.934248	-0.935715	-0.906971		0.944161	0.928946	0.903827		2346.8	98.7558	42.5542	1.85199	8.25584	439.202	2.17961e-19	7.75858e-18		0.1	0.17938	6.34877e-05	0.87831	0.999734	0.0213116	1.05935e-07		1274.67	1273.37	1299.02	4689.24	4640.04	4559.93
ENSMUSG00000002983	Relb	protein_coding	avian reticuloendotheliosis viral (v-rel) oncogene related B		mmu04010 (MAPK signaling pathway), mmu04064 (NF-kappa B signaling pathway), mmu04380 (Osteoclast differentiation), mmu04625 (C-type lectin receptor signaling pathway), mmu05166 (Human T-cell leukemia virus 1 infection), mmu05169 (Epstein-Barr virus infection), GO:0006355 (regulation of transcription, DNA-templated), GO:0006357 (regulation of transcription from RNA polymerase II promoter), GO:0006…					-1.24041	-1.33871	-1.34415		1.31973	1.28029	1.32324		2345.48	80.6871	59.4569	2.62624	5.11063	438.827	2.20584e-19	7.82479e-18		0.1	0.17938	1.43314e-05	0.87831	0.9997	0.0213116	1.35034e-07		96.4558	90.0365	89.6941	573.759	558.261	575.158
ENSMUSG00000029009	Mthfr	protein_coding	methylenetetrahydrofolate reductase	The protein encoded by this gene catalyzes the conversion of 5,10-methylenetetrahydrofolate to 5-methyltetrahydrofolate, a co-substrate for homocysteine remethylation to methionine. Genetic variation in this gene influences susceptibility to occlusive vascular disease, neural tube defects, colon cancer and acute leukemia, and mutations in this gene are associated with methylenetetrahydrofolate re…	mmu00670 (One carbon pool by folate), mmu01100 (Metabolic pathways), mmu01523 (Antifolate resistance), GO:0001843 (neural tube closure), GO:0006555 (methionine metabolic process), GO:0008152 (metabolic process), GO:0009086 (methionine biosynthetic process), GO:0031060 (regulation of histone methylation), GO:0035999 (tetrahydrofolate interconversion), GO:0046653 (tetrahydrofolate metabolic process…					-1.23148	-1.24763	-1.08097		1.27177	1.24015	1.04816		2345.25	88.5437	74.912	2.3793	5.80871	438.761	2.21046e-19	7.82479e-18		0.1	0.17938	0.00285749	0.87831	0.993048	0.0213116	7.23295e-05		168.02	166.139	186.605	957.277	936.503	819.686
ENSMUSG00000075602	Ly6a	protein_coding	lymphocyte antigen 6 complex, locus A		GO:0009617 (response to bacterium), GO:0095500 (NA), GO:0005622 (intracellular), GO:0005886 (plasma membrane), GO:0009897 (external side of plasma membrane), GO:0016020 (membrane), GO:0031225 (anchored component of membrane), GO:0005515 (protein binding), GO:0030550 (acetylcholine receptor inhibitor activity), GO:0033130 (acetylcholine receptor binding)					-1.45282	-3.54944	-5.20191		3.39257	3.53884	3.27276		2338.26	69.8568	7.97402	6.27901	4.37587	436.775	2.35523e-19	8.31422e-18		0.0765225	0.17938	0.00224742	0.891133	0.993952	0.017133	5.47591e-05		12.4459	2.14373	0	385.542	426.786	354.738
ENSMUSG00000022193	Psmb5	protein_coding	proteasome (prosome, macropain) subunit, beta type 5	The proteasome is a multicatalytic proteinase complex with a highly ordered ring-shaped 20S core structure. The core structure is composed of 4 rings of 28 non-identical subunits; 2 rings are composed of 7 alpha subunits and 2 rings are composed of 7 beta subunits. Proteasomes are distributed throughout eukaryotic cells at a high concentration and cleave peptides in an ATP/ubiquitin-dependent pro…	mmu03050 (Proteasome), mmu05010 (Alzheimer disease), mmu05012 (Parkinson disease), mmu05014 (Amyotrophic lateral sclerosis), mmu05016 (Huntington disease), mmu05017 (Spinocerebellar ataxia), mmu05020 (Prion disease), mmu05022 (Pathways of neurodegeneration - multiple diseases), GO:0006508 (proteolysis), GO:0006979 (response to oxidative stress), GO:0010498 (proteasomal protein catabolic process),…					-1.16495	-1.0826	-0.990531		1.07476	1.03932	1.124		2332.85	92.1277	7.19931	2.16118	6.25015	435.239	2.47413e-19	8.7099e-18		0.1	0.17938	5.3642e-05	0.87831	0.998831	0.0213116	2.04791e-06		252.03	266.894	284.547	1194.07	1165.07	1235.56
ENSMUSG00000029063	Nadk	protein_coding	NAD kinase	NADK catalyzes the transfer of a phosphate group from ATP to NAD to generate NADP, which in its reduced form acts as an electron donor for biosynthetic reactions (Lerner et al., 2001 [PubMed 11594753]).[supplied by OMIM, Mar 2008]. [obtained from RefSeq Human]	mmu00760 (Nicotinate and nicotinamide metabolism), mmu01100 (Metabolic pathways), mmu01240 (Biosynthesis of cofactors), GO:0006741 (NADP biosynthetic process), GO:0016310 (phosphorylation), GO:0019674 (NAD metabolic process), GO:0035774 (positive regulation of insulin secretion involved in cellular response to glucose stimulus), GO:0005829 (cytosol), GO:0000166 (nucleotide binding), GO:0003951 (N…					-0.888982	-0.978909	-1.02662		0.876993	0.99403	1.02348		2325.93	98.1297	34.5254	1.93102	7.85769	433.274	2.63559e-19	9.25279e-18		0.1	0.17938	0.00102278	0.87831	0.996378	0.0213116	1.96519e-05		981.153	921.802	891.786	3339.34	3621.62	3696.33
ENSMUSG00000073411	H2-D1	protein_coding	histocompatibility 2, D region locus 1		mmu04144 (Endocytosis), mmu04145 (Phagosome), mmu04218 (Cellular senescence), mmu04514 (Cell adhesion molecules), mmu04612 (Antigen processing and presentation), mmu04650 (Natural killer cell mediated cytotoxicity), mmu04940 (Type I diabetes mellitus), mmu05163 (Human cytomegalovirus infection), mmu05165 (Human papillomavirus infection), mmu05166 (Human T-cell leukemia virus 1 infection), mmu0516…					-0.804533	-0.86411	-0.863408		0.83802	0.833853	0.860178		2321.44	99.8357	39.9953	1.68789	11.1607	432.005	2.74591e-19	9.61369e-18		0.1	0.17938	1.82972e-07	0.87831	0.999788	0.0213116	6.76612e-08		10788.5	10352	10357.1	33685.8	33588.7	34207.2
ENSMUSG00000050022	Amz1	protein_coding	archaelysin family metallopeptidase 1		GO:0006508 (proteolysis), GO:0005575 (cellular_component), GO:0008233 (peptidase activity), GO:0008237 (metallopeptidase activity), GO:0016787 (hydrolase activity), GO:0046872 (metal ion binding)					2.22664	2.09091	1.94974		-2.0167	-2.01747	-2.23311		2305.87	60.5446	45.4496	-4.27111	3.82474	427.607	3.1677e-19	1.10601e-17		0.1	0.17938	0.00334584	-0.87831	-0.993204	0.0213116	6.91272e-05		286.256	260.463	236.091	14.1669	14.1588	12.0542
ENSMUSG00000006418	Rnf114	protein_coding	ring finger protein 114		GO:0000209 (protein polyubiquitination), GO:0006511 (ubiquitin-dependent protein catabolic process), GO:0007275 (multicellular organismal development), GO:0007283 (spermatogenesis), GO:0030154 (cell differentiation), GO:0005634 (nucleus), GO:0005737 (cytoplasm), GO:0005829 (cytosol), GO:0005886 (plasma membrane), GO:0016740 (transferase activity), GO:0046872 (metal ion binding), GO:0061630 (ubiqu…					-1.04702	-1.01453	-1.01551		0.912001	1.12479	1.04027		2303.9	94.937	72.8539	2.05634	6.77502	427.054	3.22542e-19	1.1231e-17		0.1	0.17938	0.00308053	0.87831	0.993772	0.0213116	5.80686e-05		403.455	412.667	412.386	1571.51	1821.43	1717.72
ENSMUSG00000029082	Bst1	protein_coding	bone marrow stromal cell antigen 1	Bone marrow stromal cell antigen-1 is a stromal cell line-derived glycosylphosphatidylinositol-anchored molecule that facilitates pre-B-cell growth. The deduced amino acid sequence exhibits 33% similarity with CD38. BST1 expression is enhanced in bone marrow stromal cell lines derived from patients with rheumatoid arthritis. The polyclonal B-cell abnormalities in rheumatoid arthritis may be, at l…	mmu00760 (Nicotinate and nicotinamide metabolism), mmu01100 (Metabolic pathways), mmu04970 (Salivary secretion), mmu04972 (Pancreatic secretion), GO:0001952 (regulation of cell-matrix adhesion), GO:0008284 (positive regulation of cell proliferation), GO:0030890 (positive regulation of B cell proliferation), GO:0032956 (regulation of actin cytoskeleton organization), GO:0050727 (regulation of infl…					-2.68105	-2.44566	-2.32454		2.16988	2.74937	2.53199		2302.19	60.7559	42.4368	5.1352	3.83858	426.573	3.27657e-19	1.13781e-17		0.1	0.17938	0.0134853	0.87831	0.973499	0.0213116	0.00104414		6.22296	7.50304	8.24773	207.444	310.482	266.914
ENSMUSG00000114608	Gm36161	lncRNA	predicted gene, 36161							-2.48181	-1.64106	-2.58964		1.83182	2.37924	2.50145		2294.6	72.1418	39.5101	4.51091	4.51767	424.437	3.51434e-19	1.21707e-17		0.1	0.17938	0.0183265	0.87831	0.963179	0.0213116	0.00200868		14.5202	26.7966	13.4026	307.624	450.047	489.917
ENSMUSG00000031504	Rab20	protein_coding	RAB20, member RAS oncogene family		GO:0006886 (intracellular protein transport), GO:0015031 (protein transport), GO:0071346 (cellular response to interferon-gamma), GO:0090383 (phagosome acidification), GO:0090385 (phagosome-lysosome fusion), GO:0005794 (Golgi apparatus), GO:0012505 (endomembrane system), GO:0016020 (membrane), GO:0031410 (cytoplasmic vesicle), GO:0043231 (intracellular membrane-bounded organelle), GO:0045335 (pha…					-1.37155	-1.53308	-1.42381		1.27238	1.48962	1.56644		2284.05	77.4082	34.0011	2.9065	4.86154	421.478	3.8747e-19	1.33824e-17		0.1	0.17938	0.00453328	0.87831	0.99059	0.0213116	0.000132413		68.4525	61.0962	65.9818	433.102	503.648	531.246
ENSMUSG00000030747	Dgat2	protein_coding	diacylglycerol O-acyltransferase 2	This gene encodes one of two enzymes which catalyzes the final reaction in the synthesis of triglycerides in which diacylglycerol is covalently bound to long chain fatty acyl-CoAs. The encoded protein catalyzes this reaction at low concentrations of magnesium chloride while the other enzyme has high activity at high concentrations of magnesium chloride. Multiple transcript variants encoding diffe…	mmu00561 (Glycerolipid metabolism), mmu01100 (Metabolic pathways), mmu04975 (Fat digestion and absorption), GO:0006071 (glycerol metabolic process), GO:0006629 (lipid metabolic process), GO:0006640 (monoacylglycerol biosynthetic process), GO:0006651 (diacylglycerol biosynthetic process), GO:0010867 (positive regulation of triglyceride biosynthetic process), GO:0019432 (triglyceride biosynthetic p…					-3.15934	-2.37703	-3.16516		2.68861	3.0245	2.98842		2282.98	54.5113	12.3093	6.13867	3.47927	421.177	3.91356e-19	1.34802e-17		0.0636026	0.17938	0.00510205	0.933257	0.989668	0.00653338	0.000159571		2.07432	4.28745	2.06193	176.074	222.495	216.976
ENSMUSG00000031431	Tsc22d3	protein_coding	TSC22 domain family, member 3	The protein encoded by this gene shares significant sequence identity with the murine TSC-22 and Drosophila shs, both of which are leucine zipper proteins, that function as transcriptional regulators. The expression of this gene is stimulated by glucocorticoids and interleukin 10, and it appears to play a key role in the anti-inflammatory and immunosuppressive effects of this steroid and chemokin…	GO:0006357 (regulation of transcription from RNA polymerase II promoter), GO:0006970 (response to osmotic stress), GO:0070236 (negative regulation of activation-induced cell death of T cells), GO:0005634 (nucleus), GO:0005515 (protein binding), R-MMU-2672351 (Mus musculus: Stimuli-sensing channels), R-MMU-382551 (Mus musculus: Transport of small molecules), R-MMU-983712 (Mus musculus: Ion channel…					1.56401	1.43834	1.26893		-1.56888	-1.33046	-1.37194		2264.1	77.2204	44.5027	-2.86316	4.85201	415.902	4.66528e-19	1.60262e-17		0.1	0.17938	0.00418713	-0.87831	-0.990699	0.0213116	0.000129365		540.36	495.2	440.223	60.7153	71.8053	69.7422
ENSMUSG00000039735	Fnbp1l	protein_coding	formin binding protein 1-like	The protein encoded by this gene binds to both CDC42 and N-WASP. This protein promotes CDC42-induced actin polymerization by activating the N-WASP-WIP complex and, therefore, is involved in a pathway that links cell surface signals to the actin cytoskeleton. Alternative splicing results in multiple transcript variants encoding different isoforms. [provided by RefSeq, Jul 2008]. [obtained from Ref…	GO:0006897 (endocytosis), GO:0006900 (membrane budding), GO:0006914 (autophagy), GO:0007165 (signal transduction), GO:0010324 (membrane invagination), GO:0016050 (vesicle organization), GO:0030050 (vesicle transport along actin filament), GO:0051491 (positive regulation of filopodium assembly), GO:0060271 (cilium morphogenesis), GO:0072583 (clathrin-mediated endocytosis), GO:0097320 (membrane tub…					-1.19858	-1.53656	-1.28601		1.22862	1.39338	1.39915		2261.89	80.4758	95.6335	2.68722	5.09568	415.288	4.76235e-19	1.63158e-17		0.1	0.17938	0.00103622	0.87831	0.995654	0.0213116	2.82952e-05		96.4558	76.1022	90.725	523.163	586.578	588.934
ENSMUSG00000022797	Tfrc	protein_coding	transferrin receptor	This gene encodes a cell surface receptor necessary for cellular iron uptake by the process of receptor-mediated endocytosis. This receptor is required for erythropoiesis and neurologic development. Mice that are deficient in this receptor show impaired erythroid development and abnormal iron homeostasis. [provided by RefSeq, Mar 2010]. Publication Note: This RefSeq record includes a subset of th…	mmu04066 (HIF-1 signaling pathway), mmu04144 (Endocytosis), mmu04145 (Phagosome), mmu04216 (Ferroptosis), mmu04640 (Hematopoietic cell lineage), GO:0001934 (positive regulation of protein phosphorylation), GO:0006826 (iron ion transport), GO:0006879 (cellular iron ion homeostasis), GO:0006897 (endocytosis), GO:0006898 (receptor-mediated endocytosis), GO:0010628 (positive regulation of gene expres…					1.0295	1.13886	1.2151		-1.02426	-1.13934	-1.21985		2261.44	88.3559	50.5986	-2.26282	5.78938	415.16	4.78281e-19	1.63421e-17		0.1	0.17938	0.001443	-0.87831	-0.995407	0.0213116	3.15973e-05		826.616	891.79	940.241	198.337	183.053	173.064
ENSMUSG00000039934	Gsap	protein_coding	gamma-secretase activating protein	Accumulation of neurotoxic amyloid-beta is a major hallmark of Alzheimer disease (AD; MIM 104300). Formation of amyloid-beta is catalyzed by gamma-secretase (see PSEN1; MIM 104311), a protease with numerous substrates. PION, or GSAP, selectively increases amyloid-beta production through a mechanism involving its interaction with both gamma-secretase and its substrate, the amyloid-beta precursor p…	GO:0030162 (regulation of proteolysis), GO:1902004 (positive regulation of beta-amyloid formation), GO:0005794 (Golgi apparatus), GO:0005802 (trans-Golgi network), GO:0001540 (beta-amyloid binding)					-1.19636	-1.34038	-1.15006		1.38113	1.17005	1.13561		2260.18	84.9988	68.2917	2.46625	5.46783	414.811	4.8393e-19	1.64911e-17		0.1	0.17938	0.00388873	0.87831	0.991119	0.0213116	0.000117966		132.756	120.049	137.118	797.394	688.724	672.452
ENSMUSG00000007872	Id3	protein_coding	inhibitor of DNA binding 3	The protein encoded by this gene is a helix-loop-helix (HLH) protein that can form heterodimers with other HLH proteins. However, the encoded protein lacks a basic DNA-binding domain and therefore inhibits the DNA binding of any HLH protein with which it interacts. [provided by RefSeq, Aug 2011]. Publication Note: This RefSeq record includes a subset of the publications that are available for thi…	mmu04350 (TGF-beta signaling pathway), mmu04550 (Signaling pathways regulating pluripotency of stem cells), GO:0000122 (negative regulation of transcription from RNA polymerase II promoter), GO:0001656 (metanephros development), GO:0006275 (regulation of DNA replication), GO:0007275 (multicellular organismal development), GO:0007417 (central nervous system development), GO:0007507 (heart developm…					1.15964	1.0618	1.06806		-1.04504	-1.12181	-1.12264		2258.14	88.215	7.28539	-2.19905	5.77395	414.243	4.93257e-19	1.67642e-17		0.1	0.17938	0.000576171	-0.87831	-0.998346	0.0213116	4.10042e-06		908.552	848.915	852.609	196.313	186.087	185.979
ENSMUSG00000041633	Kctd12b	protein_coding	potassium channel tetramerisation domain containing 12b		GO:0008277 (regulation of G-protein coupled receptor protein signaling pathway), GO:0043235 (receptor complex), GO:0042802 (identical protein binding)					2.62336	2.6038	2.34623		-3.1433	-2.65761	-1.77248		2257.41	59.5117	96.6977	-5.05046	3.76839	414.04	4.96635e-19	1.68308e-17		0.1	0.17938	0.00318236	-0.87831	-0.992236	0.0213116	9.01778e-05		273.81	270.109	225.782	4.04768	6.06805	12.0542
ENSMUSG00000028793	Rnf19b	protein_coding	ring finger protein 19B	This gene encodes a multi-pass membrane protein containing two RING-type and one IBR-type zinc finger motifs. The encoded protin is an E3 ubiquitin-protein ligase that plays a role in the cytotoxic effects of natural killer (NK) cells. Alternative splicing results in multiple transcript variants. There are pseudogenes for this gene on chromosomes X and Y in a possible pseudoautosomal region. [pro…	GO:0000209 (protein polyubiquitination), GO:0002250 (adaptive immune response), GO:0002376 (immune system process), GO:0006511 (ubiquitin-dependent protein catabolic process), GO:0016567 (protein ubiquitination), GO:0032436 (positive regulation of proteasomal ubiquitin-dependent protein catabolic process), GO:0032609 (interferon-gamma production), GO:0042267 (natural killer cell mediated cytotoxi…					-1.05296	-1.12257	-0.995727		1.11673	0.974009	1.08052		2257.15	91.799	45.1992	2.11799	6.19964	413.967	4.97851e-19	1.68308e-17		0.1	0.17938	0.00100432	0.87831	0.996984	0.0213116	1.36278e-05		265.513	252.96	276.299	1198.11	1085.17	1168.4
ENSMUSG00000073557	Ppp1r12b	protein_coding	protein phosphatase 1, regulatory subunit 12B	Myosin phosphatase is a protein complex comprised of three subunits: a catalytic subunit (PP1c-delta, protein phosphatase 1, catalytic subunit delta), a large regulatory subunit (MYPT, myosin phosphatase target) and small regulatory subunit (sm-M20). Two isoforms of MYPT have been isolated--MYPT1 and MYPT2, the first of which is widely expressed, and the second of which may be specific to heart, …	mmu04270 (Vascular smooth muscle contraction), mmu04510 (Focal adhesion), mmu04810 (Regulation of actin cytoskeleton), mmu04921 (Oxytocin signaling pathway), mmu05205 (Proteoglycans in cancer), GO:0007165 (signal transduction), GO:0005737 (cytoplasm), GO:0005856 (cytoskeleton), GO:0030018 (Z disc), GO:0031672 (A band), GO:0004857 (enzyme inhibitor activity), GO:0019208 (phosphatase regulator acti…					-1.54283	-1.65163	-1.12804		1.65276	1.45579	1.21394		2256.06	84.4824	79.9124	2.88228	5.42462	413.666	5.02927e-19	1.69575e-17		0.1	0.17938	0.00836448	0.87831	0.97967	0.0213116	0.000615748		90.2329	83.6053	120.623	834.835	728.166	615.625
ENSMUSG00000039678	Tbc1d13	protein_coding	TBC1 domain family, member 13		GO:0006886 (intracellular protein transport), GO:0090630 (NA), GO:0005737 (cytoplasm), GO:0005829 (cytosol), GO:0016020 (membrane), GO:0005096 (GTPase activator activity), GO:0005515 (protein binding), GO:0031267 (small GTPase binding), R-MMU-199991 (Mus musculus: Membrane Trafficking), R-MMU-5653656 (Mus musculus: Vesicle-mediated transport), R-MMU-8854214 (Mus musculus: TBC/RABGAPs), R-MMU-9007…					-0.867606	-0.937864	-1.0983		0.995039	0.93453	0.974203		2250.5	97.042	11.5189	1.93433	7.43274	412.119	5.29875e-19	1.78191e-17		0.1	0.17938	1.80421e-06	0.87831	0.998903	0.0213116	1.80373e-06		740.532	705.286	630.951	2695.76	2584.99	2657.09
ENSMUSG00000023341	Mx2	protein_coding	MX dynamin-like GTPase 2	This gene encodes a member of the Mx protein family of large GTPases, and functions in the innate immunity system. Interferon alpha/beta treatment or viral infection induces expression of this protein, which subsequently accumulates in the cytoplasm and inhibits viral replication. It has been shown to confer resistance to vesicular stomatitis virus, a member of the rhabdovirus family, but not to …	mmu03250 (Viral life cycle - HIV-1), mmu05160 (Hepatitis C), mmu05162 (Measles), mmu05164 (Influenza A), mmu05165 (Human papillomavirus infection), mmu05171 (Coronavirus disease - COVID-19), GO:0009615 (response to virus), GO:0009617 (response to bacterium), GO:0045087 (innate immune response), GO:0051607 (defense response to virus), GO:0005634 (nucleus), GO:0005737 (cytoplasm), GO:0005874 (micro…					-2.77424	-2.73586	-2.29328		2.69237	2.72952	2.38148		2244.56	55.5599	47.0694	5.41538	3.54395	410.472	5.60256e-19	1.87914e-17		0.0765225	0.17938	0.00559359	0.891133	0.988757	0.017133	0.000188893		4.14864	4.28745	6.1858	226.67	232.609	182.535
ENSMUSG00000039699	Batf2	protein_coding	basic leucine zipper transcription factor, ATF-like 2		mmu05235 (PD-L1 expression and PD-1 checkpoint pathway in cancer), GO:0006355 (regulation of transcription, DNA-templated), GO:0006357 (regulation of transcription from RNA polymerase II promoter), GO:0030154 (cell differentiation), GO:0042832 (defense response to protozoan), GO:0043011 (myeloid dendritic cell differentiation), GO:0005634 (nucleus), GO:0090575 (RNA polymerase II transcription fac…					-2.09399	-3.94887	-1.86025		2.66362	2.79858	2.44091		2243.61	64.3869	20.745	5.15144	4.03681	410.208	5.65299e-19	1.89109e-17		0.1	0.17938	0.00461989	0.87831	0.989199	0.0213116	0.000174363		10.3716	2.14373	12.3716	306.612	336.777	262.609
ENSMUSG00000026473	Glul	protein_coding	glutamate-ammonia ligase (glutamine synthetase)	The protein encoded by this gene belongs to the glutamine synthetase family. It catalyzes the synthesis of glutamine from glutamate and ammonia in an ATP-dependent reaction. This protein plays a role in ammonia and glutamate detoxification, acid-base homeostasis, cell signaling, and cell proliferation. Glutamine is an abundant amino acid, and is important to the biosynthesis of several amino acid…	mmu00220 (Arginine biosynthesis), mmu00250 (Alanine, aspartate and glutamate metabolism), mmu00630 (Glyoxylate and dicarboxylate metabolism), mmu00910 (Nitrogen metabolism), mmu01100 (Metabolic pathways), mmu01230 (Biosynthesis of amino acids), mmu04217 (Necroptosis), mmu04724 (Glutamatergic synapse), mmu04727 (GABAergic synapse), GO:0001525 (angiogenesis), GO:0006536 (glutamate metabolic process…					1.20726	1.18852	1.25786		-1.50023	-1.22462	-0.928778		2243.03	90.6722	26.6531	-2.41606	6.03631	410.048	5.68388e-19	1.89646e-17		0.1	0.17938	1.97553e-05	-0.87831	-0.997992	0.0213116	6.04421e-06		1063.09	1049.35	1101.07	161.907	196.2	241.084
ENSMUSG00000003283	Hck	protein_coding	hemopoietic cell kinase	The protein encoded by this gene is a member of the Src family of tyrosine kinases. This protein is primarily hemopoietic, particularly in cells of the myeloid and B-lymphoid lineages. It may play a role in the innate immune response and the STAT5 signaling pathway. Alternative translation initiation site usage, including a non-AUG (CUG) codon, results in the production of two different isoforms,…	mmu04062 (Chemokine signaling pathway), mmu04666 (Fc gamma R-mediated phagocytosis), mmu05167 (Kaposi sarcoma-associated herpesvirus infection), GO:0002376 (immune system process), GO:0006468 (protein phosphorylation), GO:0006887 (exocytosis), GO:0006909 (phagocytosis), GO:0006954 (inflammatory response), GO:0007169 (transmembrane receptor protein tyrosine kinase signaling pathway), GO:0008284 (p…					-1.28629	-1.43655	-1.29487		1.61478	1.34524	1.05769		2242.61	87.4795	61.6402	2.70031	5.6901	409.93	5.70663e-19	1.89909e-17		0.1	0.17938	0.0165265	0.87831	0.967358	0.0213116	0.00158086		136.905	123.264	136.088	1029.12	853.573	699.144
ENSMUSG00000028885	Smpdl3b	protein_coding	sphingomyelin phosphodiesterase, acid-like 3B		GO:0002376 (immune system process), GO:0006629 (lipid metabolic process), GO:0006685 (sphingomyelin catabolic process), GO:0006954 (inflammatory response), GO:0008152 (metabolic process), GO:0016042 (lipid catabolic process), GO:0034122 (negative regulation of toll-like receptor signaling pathway), GO:0045087 (innate immune response), GO:0045824 (negative regulation of innate immune response), GO…					-2.19192	-1.52853	-3.79077		2.27419	2.51569	2.72135		2241.43	71.3123	58.87	4.84553	4.46561	409.605	5.77005e-19	1.91521e-17		0.1	0.17938	0.00726657	0.87831	0.983033	0.0213116	0.000429362		14.5202	23.581	4.12386	342.029	404.537	466.67
ENSMUSG00000028691	Prdx1	protein_coding	peroxiredoxin 1	This gene encodes a member of the peroxiredoxin family of antioxidant enzymes, which reduce hydrogen peroxide and alkyl hydroperoxides. The encoded protein may play an antioxidant protective role in cells, and may contribute to the antiviral activity of CD8(+) T-cells. This protein may have a proliferative effect and play a role in cancer development or progression. Four transcript variants encod…	mmu04146 (Peroxisome), mmu05146 (Amoebiasis), GO:0000302 (response to reactive oxygen species), GO:0006979 (response to oxidative stress), GO:0019430 (removal of superoxide radicals), GO:0030101 (natural killer cell activation), GO:0032872 (regulation of stress-activated MAPK cascade), GO:0033554 (cellular response to stress), GO:0034101 (erythrocyte homeostasis), GO:0042267 (natural killer cell …					-0.874603	-0.813429	-1.06844		0.785126	0.988757	0.982591		2239.59	99.7731	13.5613	1.83686	10.5244	409.093	5.87128e-19	1.94376e-17		0.1	0.17938	0.00189152	0.87831	0.991397	0.0213116	0.000110698		6412.76	6690.57	5606.39	20263.7	23335.7	23236.2
ENSMUSG00000017009	Sdc4	protein_coding	syndecan 4	The protein encoded by this gene is a transmembrane (type I) heparan sulfate proteoglycan that functions as a receptor in intracellular signaling. The encoded protein is found as a homodimer and is a member of the syndecan proteoglycan family. This gene is found on chromosome 20, while a pseudogene has been found on chromosome 22. [provided by RefSeq, Jul 2008]. Publication Note: This RefSeq reco…	mmu04512 (ECM-receptor interaction), mmu04514 (Cell adhesion molecules), mmu05205 (Proteoglycans in cancer), mmu05418 (Fluid shear stress and atherosclerosis), GO:0001843 (neural tube closure), GO:0010762 (regulation of fibroblast migration), GO:0016477 (cell migration), GO:0042060 (wound healing), GO:0042130 (negative regulation of T cell proliferation), GO:0045860 (positive regulation of protei…					-0.941329	-1.09946	-1.51507		1.20306	1.13072	1.22207		2238.15	93.6537	44.2836	2.35559	6.50733	408.695	5.95142e-19	1.9652e-17		0.1	0.17938	1.26122e-05	0.87831	0.997358	0.0213116	1.04597e-05		335.003	300.122	224.751	1484.49	1411.83	1504.19
ENSMUSG00000004266	Ptpn6	protein_coding	protein tyrosine phosphatase, non-receptor type 6	The protein encoded by this gene is a member of the protein tyrosine phosphatase (PTP) family. PTPs are known to be signaling molecules that regulate a variety of cellular processes including cell growth, differentiation, mitotic cycle, and oncogenic transformation. N-terminal part of this PTP contains two tandem Src homolog (SH2) domains, which act as protein phospho-tyrosine binding domains, an…	mmu04520 (Adherens junction), mmu04630 (JAK-STAT signaling pathway), mmu04650 (Natural killer cell mediated cytotoxicity), mmu04660 (T cell receptor signaling pathway), mmu04662 (B cell receptor signaling pathway), mmu05140 (Leishmaniasis), mmu05205 (Proteoglycans in cancer), mmu05235 (PD-L1 expression and PD-1 checkpoint pathway in cancer), GO:0000165 (MAPK cascade), GO:0000278 (mitotic cell cyc…					-0.864108	-0.916343	-1.08141		0.893695	0.980791	0.987375		2236.6	97.7307	14.4534	1.90688	7.67734	408.266	6.03901e-19	1.98898e-17		0.1	0.17938	4.71984e-05	0.87831	0.997885	0.0213116	6.70691e-06		884.697	853.203	760.853	2994.27	3180.67	3195.22
ENSMUSG00000042029	Ncapg2	protein_coding	non-SMC condensin II complex, subunit G2	This gene encodes a protein that belongs to the Condensin2nSMC family of proteins. The encoded protein is a regulatory subunit of the condensin II complex which, along with the condensin I complex, plays a role in chromosome assembly and segregation during mitosis. A similar protein in mouse is required for early development of the embryo. Alternate splicing results in multiple transcript variant…	GO:0000070 (mitotic sister chromatid segregation), GO:0001833 (inner cell mass cell proliferation), GO:0006366 (transcription from RNA polymerase II promoter), GO:0007049 (cell cycle), GO:0030218 (erythrocyte differentiation), GO:0030261 (chromosome condensation), GO:0051301 (cell division), GO:0051984 (positive regulation of chromosome segregation), GO:1905820 (NA), GO:0000794 (condensed nuclear…					1.25865	1.45059	1.3975		-1.4694	-1.42899	-1.20835		2235.93	77.7056	60.6933	-2.74439	4.88743	408.082	6.07716e-19	1.9964e-17		0.1	0.17938	0.00139212	-0.87831	-0.995589	0.0213116	2.914e-05		461.536	527.356	508.266	68.8106	70.7939	82.6574
ENSMUSG00000020010	Vnn3	protein_coding	vanin 3	This gene is the central gene in a cluster of three vanin genes on chromosome 6q23-q24. Extensive alternative splicing has been described; the two most common variants are represented as RefSeqs. [provided by RefSeq, Apr 2014]. [obtained from RefSeq Human]	mmu00770 (Pantothenate and CoA biosynthesis), mmu01100 (Metabolic pathways), GO:0006807 (nitrogen compound metabolic process), GO:0015939 (pantothenate metabolic process), GO:0005615 (extracellular space), GO:0005886 (plasma membrane), GO:0016020 (membrane), GO:0031225 (anchored component of membrane), GO:0016787 (hydrolase activity), GO:0016811 (hydrolase activity, acting on carbon-nitrogen (but…					-4.35509	-1.95252	-4.35509		3.60445	3.4093	3.64897		2233.68	58.0562	51.3812	7.30408	3.68907	407.46	6.20761e-19	2.03403e-17		0.0636026	0.17938	0.00224454	0.933257	0.994899	0.00653338	3.89603e-05		0	4.28745	0	247.921	216.427	255.721
ENSMUSG00000037997	Parp11	protein_coding	poly (ADP-ribose) polymerase family, member 11		GO:0006998 (nuclear envelope organization), GO:0007283 (spermatogenesis), GO:0015031 (protein transport), GO:0030154 (cell differentiation), GO:0051028 (mRNA transport), GO:0070213 (protein auto-ADP-ribosylation), GO:0140289 (NA), GO:0005634 (nucleus), GO:0005635 (nuclear envelope), GO:0005643 (nuclear pore), GO:0005654 (nucleoplasm), GO:0005829 (cytosol), GO:0016604 (nuclear body), GO:0003950 (N…					-1.37932	-1.24499	-1.8031		1.42511	1.44927	1.55303		2226.57	76.8057	39.8231	2.9541	4.82662	405.496	6.63914e-19	2.16986e-17		0.1	0.17938	9.31441e-05	0.87831	0.99745	0.0213116	9.74165e-06		65.3411	71.8148	48.4554	462.448	470.274	505.415
ENSMUSG00000045658	Pid1	protein_coding	phosphotyrosine interaction domain containing 1		GO:0001933 (negative regulation of protein phosphorylation), GO:0010628 (positive regulation of gene expression), GO:0042127 (regulation of cell proliferation), GO:0044320 (cellular response to leptin stimulus), GO:0045944 (positive regulation of transcription from RNA polymerase II promoter), GO:0046325 (negative regulation of glucose import), GO:0046627 (negative regulation of insulin receptor …					-1.01179	-1.10144	-1.30139		1.30418	1.09601	1.01444		2224.46	91.3608	35.6366	2.28053	6.13347	404.913	6.77344e-19	2.20811e-17		0.1	0.17938	0.00452663	0.87831	0.987985	0.0213116	0.000215674		250.993	235.81	205.162	1253.77	1085.17	1025.47
ENSMUSG00000027381	Bcl2l11	protein_coding	BCL2-like 11 (apoptosis facilitator)	The protein encoded by this gene belongs to the BCL-2 protein family. BCL-2 family members form hetero- or homodimers and act as anti- or pro-apoptotic regulators that are involved in a wide variety of cellular activities. The protein encoded by this gene contains a Bcl-2 homology domain 3 (BH3). It has been shown to interact with other members of the BCL-2 protein family and to act as an apoptot…	mmu01521 (EGFR tyrosine kinase inhibitor resistance), mmu04068 (FoxO signaling pathway), mmu04151 (PI3K-Akt signaling pathway), mmu04210 (Apoptosis), mmu04215 (Apoptosis - multiple species), mmu04932 (Non-alcoholic fatty liver disease), mmu05169 (Epstein-Barr virus infection), mmu05200 (Pathways in cancer), mmu05206 (MicroRNAs in cancer), mmu05210 (Colorectal cancer), GO:0001701 (in utero embryon…					1.25085	1.35553	1.47403		-1.11432	-1.27712	-1.68898		2218.27	82.3539	62.6105	-2.72384	5.24052	403.209	7.18269e-19	2.33556e-17		0.1	0.17938	0.000908816	-0.87831	-0.993627	0.0213116	6.07983e-05		588.069	632.399	686.623	113.335	101.134	75.7693
ENSMUSG00000053338	Tarm1	protein_coding	T cell-interacting, activating receptor on myeloid cells 1		GO:0002250 (adaptive immune response), GO:0002376 (immune system process), GO:0045087 (innate immune response), GO:1900017 (positive regulation of cytokine production involved in inflammatory response), GO:2000515 (negative regulation of CD4-positive, alpha-beta T cell activation), GO:2000562 (negative regulation of CD4-positive, alpha-beta T cell proliferation), GO:0005886 (plasma membrane), GO:…					-3.77994	-3.77994	-3.77994		3.77622	3.85096	3.71264		2365.55	52.0228	30.065	10.5548	3.33406	460.097	7.7767e-19	2.5223e-17		0.0636026	0.17938	0.000777464	0.933257	0.998447	0.00653338	3.61639e-06		0	0	0	187.205	197.212	179.091
ENSMUSG00000060791	Gmfg	protein_coding	glia maturation factor, gamma		GO:0034316 (negative regulation of Arp2/3 complex-mediated actin nucleation), GO:0071846 (actin filament debranching), GO:2000249 (regulation of actin cytoskeleton reorganization), GO:0003779 (actin binding), GO:0008083 (growth factor activity), GO:0071933 (Arp2/3 complex binding), R-MMU-168249 (Mus musculus: Innate Immune System), R-MMU-168256 (Mus musculus: Immune System), R-MMU-6798695 (Mus mu…					-1.17978	-1.90048	-1.26471		1.33248	1.52653	1.48596		2204.11	81.9548	12.411	2.87535	5.20554	399.318	8.2194e-19	2.65913e-17		0.1	0.17938	0.000365214	0.87831	0.994639	0.0213116	4.30337e-05		99.5673	60.0243	93.8179	572.747	655.35	637.151
ENSMUSG00000063234	Gpr84	protein_coding	G protein-coupled receptor 84		GO:0007165 (signal transduction), GO:0007186 (G-protein coupled receptor signaling pathway), GO:0007218 (neuropeptide signaling pathway), GO:0005886 (plasma membrane), GO:0005887 (integral component of plasma membrane), GO:0016020 (membrane), GO:0016021 (integral component of membrane), GO:0043235 (receptor complex), GO:0001604 (urotensin II receptor activity), GO:0004930 (G-protein coupled recep…					-3.38255	-2.60025	-2.15767		2.80862	2.80128	2.53057		2200.62	55.1608	48.0711	5.60616	3.51556	398.362	8.49786e-19	2.74228e-17		0.0765225	0.17938	0.00368574	0.891133	0.992131	0.017133	9.26274e-05		2.07432	4.28745	6.1858	223.635	222.495	184.257
ENSMUSG00000001542	Ell2	protein_coding	elongation factor for RNA polymerase II 2		mmu03250 (Viral life cycle - HIV-1), GO:0006368 (transcription elongation from RNA polymerase II promoter), GO:0032968 (positive regulation of transcription elongation from RNA polymerase II promoter), GO:0042795 (snRNA transcription from RNA polymerase II promoter), GO:0005634 (nucleus), GO:0005654 (nucleoplasm), GO:0008023 (transcription elongation factor complex), GO:0000987 (core promoter pro…					-1.18847	-0.886616	-1.11429		1.14064	1.05111	0.997629		2187.99	92.6364	46.5216	2.12542	6.32202	394.907	9.59092e-19	3.08721e-17		0.1	0.17938	0.000178746	0.87831	0.996431	0.0213116	1.90832e-05		262.401	323.702	276.299	1322.58	1242.94	1197.67
ENSMUSG00000006360	Crip1	protein_coding	cysteine-rich protein 1 (intestinal)	Cysteine-rich intestinal protein (CRIP) belongs to the LIM/double zinc finger protein family, members of which include cysteine- and glycine-rich protein-1 (CSRP1; MIM 123876), rhombotin-1 (RBTN1; MIM 186921), rhombotin-2 (RBTN2; MIM 180385), and rhombotin-3 (RBTN3; MIM 180386). CRIP may be involved in intestinal zinc transport (Hempe and Cousins, 1991 [PubMed 1946385]).[supplied by OMIM, Mar 200…	GO:0008630 (intrinsic apoptotic signaling pathway in response to DNA damage), GO:0010043 (response to zinc ion), GO:0010468 (regulation of gene expression), GO:0071236 (cellular response to antibiotic), GO:0071493 (cellular response to UV-B), GO:0005737 (cytoplasm), GO:0008270 (zinc ion binding), GO:0042277 (peptide binding), GO:0046872 (metal ion binding)					2.34059	2.12274	1.75229		-2.65747	-1.83457	-1.7236		2187.16	67.9396	11.8163	-4.15227	4.26251	394.681	9.66779e-19	3.10414e-17		0.1	0.17938	0.0140868	-0.87831	-0.971061	0.0213116	0.00124405		419.012	360.146	278.361	12.1431	22.2495	24.1084
ENSMUSG00000054510	Gm14461	lncRNA	predicted gene 14461		GO:0008150 (biological_process), GO:0005575 (cellular_component), GO:0003674 (molecular_function), GO:0033157 (regulation of intracellular protein transport), GO:0071888 (macrophage apoptotic process), GO:0005515 (protein binding)					2.22447	2.3902	2.32721		-2.18965	-2.19038	-2.56185		2184.58	54.12	18.3348	-4.7844	3.4605	393.978	9.91012e-19	3.17397e-17		0.1	0.17938	0.00108571	-0.87831	-0.997584	0.0213116	8.75027e-06		192.912	216.516	207.224	8.09537	8.09074	6.0271
ENSMUSG00000050777	Tmem37	protein_coding	transmembrane protein 37		GO:0006811 (ion transport), GO:0006816 (calcium ion transport), GO:0034765 (regulation of ion transmembrane transport), GO:0070588 (calcium ion transmembrane transport), GO:0016020 (membrane), GO:0016021 (integral component of membrane), GO:0005244 (voltage-gated ion channel activity), GO:0005262 (calcium channel activity)					1.57423	1.53721	1.6496		-1.56049	-1.5613	-1.63925		2179.76	67.6266	30.4249	-3.20743	4.24327	392.664	1.03805e-18	3.31631e-17		0.1	0.17938	0.000619276	-0.87831	-0.998648	0.0213116	2.74167e-06		327.742	319.415	345.374	36.4292	36.4083	34.4406
ENSMUSG00000050350	Gpr18	protein_coding	G protein-coupled receptor 18		GO:0002300 (CD8-positive, alpha-beta intraepithelial T cell differentiation), GO:0002305 (CD8-positive, gamma-delta intraepithelial T cell differentiation), GO:0002689 (negative regulation of leukocyte chemotaxis), GO:0007165 (signal transduction), GO:0032720 (negative regulation of tumor necrosis factor production), GO:0035025 (positive regulation of Rho protein signal transduction), GO:0051482 …					-2.97823	-2.12429	-3.40344		2.48293	3.09108	2.93194		2176.75	57.7432	39.0563	5.88425	3.66619	391.844	1.06861e-18	3.40543e-17		0.0765225	0.17938	0.0144595	0.891133	0.971331	0.017133	0.00122111		3.11148	6.43118	2.06193	180.122	275.085	246.25
ENSMUSG00000026131	Dst	protein_coding	dystonin	This gene encodes a member of the plakin protein family of adhesion junction plaque proteins. Multiple alternatively spliced transcript variants encoding distinct isoforms have been found for this gene, but the full-length nature of some variants has not been defined. It has been reported that some isoforms are expressed in neural and muscle tissue, anchoring neural intermediate filaments to the …	GO:0000226 (microtubule cytoskeleton organization), GO:0007010 (cytoskeleton organization), GO:0007155 (cell adhesion), GO:0007409 (axonogenesis), GO:0008090 (retrograde axon cargo transport), GO:0009611 (response to wounding), GO:0030011 (maintenance of cell polarity), GO:0031122 (cytoplasmic microtubule organization), GO:0031581 (hemidesmosome assembly), GO:0042060 (wound healing), GO:0045104 (…					-1.14594	-1.54012	-1.26213		1.6237	1.21072	1.11377		2165.74	89.0758	99.5383	2.64463	5.86161	388.853	1.18853e-18	3.77816e-17		0.1	0.17938	0.0165911	0.87831	0.965372	0.0213116	0.00177791		172.168	130.767	158.769	1179.9	885.936	828.296
ENSMUSG00000022353	Mtss1	protein_coding	MTSS I-BAR domain containing 1		GO:0001701 (in utero embryonic development), GO:0007009 (plasma membrane organization), GO:0007015 (actin filament organization), GO:0007399 (nervous system development), GO:0007517 (muscle organ development), GO:0010960 (magnesium ion homeostasis), GO:0030036 (actin cytoskeleton organization), GO:0030041 (actin filament polymerization), GO:0030282 (bone mineralization), GO:0032233 (positive regu…					1.36448	1.23796	1.30912		-1.3948	-1.13571	-1.38105		2162.26	77.9795	53.8931	-2.61915	4.90404	387.909	1.22929e-18	3.89802e-17		0.1	0.17938	0.000214028	-0.87831	-0.997893	0.0213116	6.65165e-06		519.617	475.907	500.019	75.8941	91.0208	76.6303
ENSMUSG00000045827	Serpinb9	protein_coding	serine (or cysteine) peptidase inhibitor, clade B, member 9	This gene encodes a member of the serine protease inhibitor family which are also known as serpins. The encoded protein belongs to a subfamily of intracellular serpins. This protein inhibits the activity of the effector molecule granzyme B. Overexpression of this protein may prevent cytotoxic T-lymphocytes from eliminating certain tumor cells. A pseudogene of this gene is found on chromosome 6. […	mmu05146 (Amoebiasis), GO:0001913 (T cell mediated cytotoxicity), GO:0002438 (acute inflammatory response to antigenic stimulus), GO:0006955 (immune response), GO:0010951 (negative regulation of endopeptidase activity), GO:0042270 (protection from natural killer cell mediated cytotoxicity), GO:0042742 (defense response to bacterium), GO:0043066 (negative regulation of apoptotic process), GO:00702…					-1.25075	-1.29016	-1.75334		1.41003	1.44743	1.43678		2156.09	75.9449	88.4655	2.86409	4.77136	386.239	1.30509e-18	4.12815e-17		0.1	0.17938	1.43406e-05	0.87831	0.999264	0.0213116	8.12756e-07		70.5269	68.5992	49.4864	451.317	463.195	459.782
ENSMUSG00000031444	F10	protein_coding	coagulation factor X	This gene encodes the vitamin K-dependent coagulation factor X of the blood coagulation cascade. This factor undergoes multiple processing steps before its preproprotein is converted to a mature two-chain form by the excision of the tripeptide RKR. Two chains of the factor are held together by 1 or more disulfide bonds; the light chain contains 2 EGF-like domains, while the heavy chain contains t…	mmu04610 (Complement and coagulation cascades), GO:0006508 (proteolysis), GO:0007596 (blood coagulation), GO:0007599 (hemostasis), GO:0031638 (zymogen activation), GO:0051897 (positive regulation of protein kinase B signaling), GO:0005576 (extracellular region), GO:0005615 (extracellular space), GO:0005783 (endoplasmic reticulum), GO:0016020 (membrane), GO:0043231 (intracellular membrane-bounded …					-3.44059	-1.8016	-3.44642		3.1898	2.83798	2.66084		2147.53	59.363	41.9516	5.8577	3.75733	383.924	1.41851e-18	4.47584e-17		0.0765225	0.17938	0.0120628	0.891133	0.975405	0.017133	0.000899919		2.07432	8.5749	2.06193	303.576	237.665	210.088
ENSMUSG00000015950	Ncf1	protein_coding	neutrophil cytosolic factor 1	The protein encoded by this gene is a 47 kDa cytosolic subunit of neutrophil NADPH oxidase. This oxidase is a multicomponent enzyme that is activated to produce superoxide anion. Mutations in this gene have been associated with chronic granulomatous disease. [provided by RefSeq, Jul 2008]. Publication Note: This RefSeq record includes a subset of the publications that are available for this gene.…	mmu04062 (Chemokine signaling pathway), mmu04145 (Phagosome), mmu04380 (Osteoclast differentiation), mmu04613 (Neutrophil extracellular trap formation), mmu04666 (Fc gamma R-mediated phagocytosis), mmu04670 (Leukocyte transendothelial migration), mmu05020 (Prion disease), mmu05140 (Leishmaniasis), mmu05208 (Chemical carcinogenesis - reactive oxygen species), mmu05415 (Diabetic cardiomyopathy), mm…					-1.08424	-1.22509	-0.968955		1.32257	1.05206	0.903659		2146.52	94.9448	48.3684	2.19369	6.77719	383.653	1.43249e-18	4.50883e-17		0.1	0.17938	0.0110272	0.87831	0.975981	0.0213116	0.000858447		380.638	345.14	412.386	2022.83	1676.81	1512.8
ENSMUSG00000054364	Rhob	protein_coding	ras homolog family member B		mmu05132 (Salmonella infection), GO:0000281 (mitotic cytokinesis), GO:0001525 (angiogenesis), GO:0006886 (intracellular protein transport), GO:0006915 (apoptotic process), GO:0007015 (actin filament organization), GO:0007155 (cell adhesion), GO:0007163 (establishment or maintenance of cell polarity), GO:0007264 (small GTPase mediated signal transduction), GO:0007275 (multicellular organismal deve…					0.913109	0.990851	1.14011		-1.10057	-0.937369	-1.00613		2145.85	93.1372	69.2934	-2.03384	6.39821	383.471	1.4419e-18	4.52607e-17		0.1	0.17938	0.00305465	-0.87831	-0.992231	0.0213116	9.02988e-05		1220.74	1288.38	1428.92	301.553	337.788	322.019
ENSMUSG00000038188	Scarf1	protein_coding	scavenger receptor class F, member 1	The protein encoded by this gene is a scavenger receptor that is expressed in endothelial cells. It regulates the uptake of chemically modified low density lipoproteins, including acetylated low density lipoprotein (Ac-LDL), and it may be involved in atherogenesis. This gene is regulated by the transcription factors ZNF444/EZF-2 and SP1. Alternative splicing results in multiple transcript variant…	GO:0006898 (receptor-mediated endocytosis), GO:0007155 (cell adhesion), GO:0010976 (positive regulation of neuron projection development), GO:0016322 (neuron remodeling), GO:0016358 (dendrite development), GO:0048680 (positive regulation of axon regeneration), GO:0005886 (plasma membrane), GO:0016020 (membrane), GO:0016021 (integral component of membrane), GO:0005044 (scavenger receptor activity)…					-1.31492	-1.0768	-1.15654		1.18418	1.12583	1.23825		2145.63	82.7373	78.8794	2.3724	5.27083	383.411	1.44506e-18	4.52607e-17		0.1	0.17938	0.000146111	0.87831	0.998181	0.0213116	4.9595e-06		108.902	128.624	121.654	620.308	595.681	644.039
ENSMUSG00000025888	Casp1	protein_coding	caspase 1	This gene encodes a protein which is a member of the cysteine-aspartic acid protease (caspase) family. Sequential activation of caspases plays a central role in the execution-phase of cell apoptosis. Caspases exist as inactive proenzymes which undergo proteolytic processing at conserved aspartic residues to produce 2 subunits, large and small, that dimerize to form the active enzyme. This gene wa…	mmu04217 (Necroptosis), mmu04613 (Neutrophil extracellular trap formation), mmu04621 (NOD-like receptor signaling pathway), mmu04623 (Cytosolic DNA-sensing pathway), mmu04625 (C-type lectin receptor signaling pathway), mmu05014 (Amyotrophic lateral sclerosis), mmu05132 (Salmonella infection), mmu05133 (Pertussis), mmu05134 (Legionellosis), mmu05135 (Yersinia infection), mmu05164 (Influenza A), mm…					-1.1389	-0.979087	-1.07155		0.883078	1.20579	1.10066		2145.04	92.4251	37.2408	2.13498	6.30431	383.252	1.45339e-18	4.54105e-17		0.1	0.17938	0.00637608	0.87831	0.986124	0.0213116	0.000287474		267.587	299.05	280.423	1089.84	1363.29	1267.41
ENSMUSG00000022575	Gsdmd	protein_coding	gasdermin D	Gasdermin D is a member of the gasdermin family. Members of this family appear to play a role in regulation of epithelial proliferation. Gasdermin D has been suggested to act as a tumor suppressor. Alternatively spliced transcript variants have been described. [provided by RefSeq, Oct 2009]. [obtained from RefSeq Human]	mmu04613 (Neutrophil extracellular trap formation), mmu04621 (NOD-like receptor signaling pathway), mmu05132 (Salmonella infection), GO:0002376 (immune system process), GO:0006954 (inflammatory response), GO:0012501 (programmed cell death), GO:0031668 (cellular response to extracellular stimulus), GO:0032731 (positive regulation of interleukin-1 beta production), GO:0032732 (positive regulation o…					-0.982471	-0.954379	-0.991084		0.958059	0.994398	0.975477		2139.79	92.4877	10.2981	1.95501	6.31086	381.837	1.52986e-18	4.76831e-17		0.1	0.17938	3.24577e-05	0.87831	0.999793	0.0213116	6.41812e-08		312.185	318.343	310.321	1201.15	1231.81	1215.75
ENSMUSG00000050390	C77080	protein_coding	expressed sequence C77080		GO:0030154 (cell differentiation), GO:0005575 (cellular_component), GO:0003674 (molecular_function)					1.30822	1.20311	1.67219		-1.0906	-1.47579	-1.61713		2138.55	84.005	86.1961	-2.80335	5.3866	381.501	1.54859e-18	4.81493e-17		0.1	0.17938	0.0122638	-0.87831	-0.972074	0.0213116	0.00115892		660.671	614.177	850.547	124.466	95.0662	86.1014
ENSMUSG00000038843	Gcnt1	protein_coding	glucosaminyl (N-acetyl) transferase 1, core 2	This gene is a member of the beta-1,6-N-acetylglucosaminyltransferase gene family. It is essential to the formation of Gal beta 1-3(GlcNAc beta 1-6)GalNAc structures and the core 2 O-glycan branch. The gene coding this enzyme was originally mapped to 9q21, but was later localized to 9q13. Multiple alternatively spliced variants, encoding the same protein, have been identified. [provided by RefSeq…	mmu00512 (Mucin type O-glycan biosynthesis), mmu01100 (Metabolic pathways), GO:0009101 (glycoprotein biosynthetic process), GO:0016268 (O-glycan processing, core 2), GO:0048729 (tissue morphogenesis), GO:0050901 (leukocyte tethering or rolling), GO:0060352 (cell adhesion molecule production), GO:0060993 (kidney morphogenesis), GO:1903238 (positive regulation of leukocyte tethering or rolling), GO…					2.11483	2.19596	2.34726		-2.20437	-1.51278	-2.94091		2136.77	62.4462	80.3897	-4.44687	3.92734	381.023	1.57573e-18	4.88743e-17		0.1	0.17938	0.00129707	-0.87831	-0.994584	0.0213116	4.3927e-05		261.364	276.541	307.228	12.1431	20.2268	6.88812
ENSMUSG00000021003	Galc	protein_coding	galactosylceramidase	This gene encodes galactosylceramidase, the lysosomal hydryolase involved in the catabolism of galactosylceramide. Mutations in this gene result in slow growth, tremors and hind leg weakness, collectively termed as the _twitcher_ phenotype. In humans, deficiency of this gene product causes a lysosomal storage disorder known as Krabbe disease. [provided by RefSeq, Dec 2014]. Sequence Note: This Re…	mmu00600 (Sphingolipid metabolism), mmu01100 (Metabolic pathways), mmu04142 (Lysosome), GO:0006629 (lipid metabolic process), GO:0006665 (sphingolipid metabolic process), GO:0006683 (galactosylceramide catabolic process), GO:0008152 (metabolic process), GO:0016042 (lipid catabolic process), GO:0042552 (myelination), GO:0005739 (mitochondrion), GO:0005764 (lysosome), GO:0003824 (catalytic activity…					1.23422	1.12521	1.22008		-0.850202	-1.41347	-1.31584		2136.3	90.5705	81.0783	-2.37353	6.02785	380.897	1.58299e-18	4.89806e-17		0.1	0.17938	1.87544e-05	-0.87831	-0.996487	0.0213116	1.84921e-05		1089.02	1009.69	1078.39	256.016	172.94	185.118
ENSMUSG00000033326	Kdm4a	protein_coding	lysine (K)-specific demethylase 4A	This gene is a member of the Jumonji domain 2 (JMJD2) family and encodes a protein containing a JmjN domain, a JmjC domain, a JD2H domain, two TUDOR domains, and two PHD-type zinc fingers. This nuclear protein functions as a trimethylation-specific demethylase, converting specific trimethylated histone residues to the dimethylated form, and as a transcriptional repressor. [provided by RefSeq, Apr…	GO:0006325 (chromatin organization), GO:0006338 (chromatin remodeling), GO:0010507 (negative regulation of autophagy), GO:0010628 (positive regulation of gene expression), GO:0010629 (negative regulation of gene expression), GO:0014898 (cardiac muscle hypertrophy in response to stress), GO:0016577 (histone demethylation), GO:0033169 (histone H3-K9 demethylation), GO:0045666 (positive regulation o…					-1.0493	-1.16531	-1.47604		1.41957	1.15635	1.11472		2134.76	86.7674	83.9502	2.46262	5.62557	380.483	1.60703e-18	4.96044e-17		0.1	0.17938	0.00496438	0.87831	0.985743	0.0213116	0.000303428		163.871	151.133	121.654	911.741	759.518	737.889
ENSMUSG00000026740	Dnajc1	protein_coding	DnaJ heat shock protein family (Hsp40) member C1		mmu04141 (Protein processing in endoplasmic reticulum), GO:0006417 (regulation of translation), GO:0006457 (protein folding), GO:0050708 (regulation of protein secretion), GO:0005634 (nucleus), GO:0005783 (endoplasmic reticulum), GO:0005788 (endoplasmic reticulum lumen), GO:0005886 (plasma membrane), GO:0012505 (endomembrane system), GO:0016020 (membrane), GO:0016021 (integral component of membra…					-1.05307	-1.03379	-0.949612		0.945838	1.11117	0.979465		2131.97	91.7286	57.4145	2.02852	6.18891	379.731	1.65163e-18	5.08583e-17		0.1	0.17938	0.00179905	0.87831	0.995507	0.0213116	3.02402e-05		268.624	272.253	288.671	1076.68	1207.54	1102.1
ENSMUSG00000040339	Fam102b	protein_coding	family with sequence similarity 102, member B		GO:0008150 (biological_process), GO:0005575 (cellular_component), GO:0003674 (molecular_function)					-0.927193	-1.09672	-0.974673		1.0446	1.01121	0.942783		2128.96	92.1981	98.1845	2.00046	6.26559	378.925	1.70101e-18	5.2253e-17		0.1	0.17938	0.000135611	0.87831	0.998221	0.0213116	4.7443e-06		311.148	276.541	301.042	1223.41	1195.41	1139.98
ENSMUSG00000025278	Flnb	protein_coding	filamin, beta	This gene encodes a member of the filamin family. The encoded protein interacts with glycoprotein Ib alpha as part of the process to repair vascular injuries. The platelet glycoprotein Ib complex includes glycoprotein Ib alpha, and it binds the actin cytoskeleton. Mutations in this gene have been found in several conditions: atelosteogenesis type 1 and type 3; boomerang dysplasia; autosomal domin…	mmu04010 (MAPK signaling pathway), mmu04510 (Focal adhesion), mmu05132 (Salmonella infection), mmu05205 (Proteoglycans in cancer), GO:0003334 (keratinocyte development), GO:0003382 (epithelial cell morphogenesis), GO:0007519 (skeletal muscle tissue development), GO:0030036 (actin cytoskeleton organization), GO:0030154 (cell differentiation), GO:0071346 (cellular response to interferon-gamma), GO:…					-1.19666	-1.07592	-0.809153		1.07135	1.01702	0.993373		2126.91	94.7727	96.056	2.04759	6.74862	378.375	1.73558e-18	5.31869e-17		0.1	0.17938	1.05811e-05	0.87831	0.997766	0.0213116	7.47965e-06		356.783	388.014	467.028	1722.29	1658.6	1631.62
ENSMUSG00000029780	Nt5c3	protein_coding	5'-nucleotidase, cytosolic III		mmu00240 (Pyrimidine metabolism), mmu01100 (Metabolic pathways), mmu01232 (Nucleotide metabolism), GO:0006248 (CMP catabolic process), GO:0006249 (dCMP catabolic process), GO:0009117 (nucleotide metabolic process), GO:0046050 (UMP catabolic process), GO:0046074 (dTMP catabolic process), GO:0046079 (dUMP catabolic process), GO:0046085 (adenosine metabolic process), GO:0051607 (defense response to …					-1.26548	-1.76289	-1.62468		1.49513	1.6079	1.55001		2125.48	71.0149	17.8105	3.11139	4.44654	377.991	1.76015e-18	5.3811e-17		0.1	0.17938	4.0702e-05	0.87831	0.998297	0.0213116	4.3502e-06		51.858	36.4433	40.2077	357.208	386.333	371.097
ENSMUSG00000038179	Slamf7	protein_coding	SLAM family member 7		GO:0002250 (adaptive immune response), GO:0002376 (immune system process), GO:0032814 (regulation of natural killer cell activation), GO:0042110 (T cell activation), GO:0045087 (innate immune response), GO:0005886 (plasma membrane), GO:0009897 (external side of plasma membrane), GO:0016020 (membrane), GO:0016021 (integral component of membrane), GO:0005515 (protein binding), GO:0042802 (identical…					-0.787926	-0.929128	-0.950912		0.857786	0.961527	0.848653		2122.24	98.5367	50.403	1.77837	8.09276	377.12	1.81727e-18	5.54247e-17		0.1	0.17938	0.00028499	0.87831	0.997005	0.0213116	1.3439e-05		1276.74	1157.61	1140.25	3997.09	4295.17	3971.86
ENSMUSG00000030403	Vasp	protein_coding	vasodilator-stimulated phosphoprotein	Vasodilator-stimulated phosphoprotein (VASP) is a member of the Ena-VASP protein family. Ena-VASP family members contain an EHV1 N-terminal domain that binds proteins containing E/DFPPPPXD/E motifs and targets Ena-VASP proteins to focal adhesions. In the mid-region of the protein, family members have a proline-rich domain that binds SH3 and WW domain-containing proteins. Their C-terminal EVH2 dom…	mmu04015 (Rap1 signaling pathway), mmu04022 (cGMP-PKG signaling pathway), mmu04510 (Focal adhesion), mmu04530 (Tight junction), mmu04611 (Platelet activation), mmu04666 (Fc gamma R-mediated phagocytosis), mmu04670 (Leukocyte transendothelial migration), GO:0001843 (neural tube closure), GO:0007411 (axon guidance), GO:0008154 (actin polymerization or depolymerization), GO:0030036 (actin cytoskelet…					-1.13893	-1.65233	-1.25155		1.56166	1.32393	1.15723		2120.4	83.4807	13.7178	2.69542	5.33639	376.627	1.85047e-18	5.63028e-17		0.1	0.17938	0.00753235	0.87831	0.980955	0.0213116	0.000540594		118.236	82.5334	109.282	774.12	656.361	584.629
ENSMUSG00000020577	Tspan13	protein_coding	tetraspanin 13	The protein encoded by this gene is a member of the transmembrane 4 superfamily, also known as the tetraspanin family. Most of these members are cell-surface proteins that are characterized by the presence of four hydrophobic domains. The proteins mediate signal transduction events that play a role in the regulation of cell development, activation, growth and motility. [provided by RefSeq, Jul 20…	GO:1903169 (regulation of calcium ion transmembrane transport), GO:0005886 (plasma membrane), GO:0005887 (integral component of plasma membrane), GO:0016020 (membrane), GO:0016021 (integral component of membrane), GO:0005246 (calcium channel regulator activity), GO:0005515 (protein binding)					1.77191	1.81457	1.56328		-1.89175	-1.78146	-1.47655		2116.12	65.6233	22.5135	-3.45637	4.11738	375.48	1.93023e-18	5.859e-17		0.1	0.17938	0.00275428	-0.87831	-0.993214	0.0213116	6.89087e-05		319.445	329.062	276.299	24.2861	26.2949	32.7185
ENSMUSG00000047959	Kcna3	protein_coding	potassium voltage-gated channel, shaker-related subfamily, member 3	Potassium channels represent the most complex class of voltage-gated ion channels from both functional and structural standpoints. Their diverse functions include regulating neurotransmitter release, heart rate, insulin secretion, neuronal excitability, epithelial electrolyte transport, smooth muscle contraction, and cell volume. Four sequence-related potassium channel genes - shaker, shaw, shab,…	GO:0006811 (ion transport), GO:0006813 (potassium ion transport), GO:0034765 (regulation of ion transmembrane transport), GO:0051260 (protein homooligomerization), GO:0055085 (transmembrane transport), GO:0071805 (potassium ion transmembrane transport), GO:0005886 (plasma membrane), GO:0005887 (integral component of plasma membrane), GO:0008076 (voltage-gated potassium channel complex), GO:001602…					-1.47107	-1.59018	-1.73497		1.5799	1.6595	1.55681		2114.04	67.3762	55.1295	3.22632	4.22783	374.924	1.97026e-18	5.96635e-17		0.1	0.17938	0.000277592	0.87831	0.998728	0.0213116	2.42657e-06		37.3377	34.2996	30.929	316.731	334.754	311.687
ENSMUSG00000020826	Nos2	protein_coding	nitric oxide synthase 2, inducible	Nitric oxide is a reactive free radical which acts as a biologic mediator in several processes, including neurotransmission and antimicrobial and antitumoral activities. This gene encodes a nitric oxide synthase which is expressed in liver and is inducible by a combination of lipopolysaccharide and certain cytokines. Three related pseudogenes are located within the Smith-Magenis syndrome region o…	mmu00220 (Arginine biosynthesis), mmu00330 (Arginine and proline metabolism), mmu01100 (Metabolic pathways), mmu04020 (Calcium signaling pathway), mmu04066 (HIF-1 signaling pathway), mmu04146 (Peroxisome), mmu04371 (Apelin signaling pathway), mmu04926 (Relaxin signaling pathway), mmu05010 (Alzheimer disease), mmu05014 (Amyotrophic lateral sclerosis), mmu05022 (Pathways of neurodegeneration - mult…					-2.90816	-4.52843	-4.52843		4.67104	3.82319	3.47079		2113.77	69.4968	78.9342	8.88184	4.35615	374.852	1.97549e-18	5.96803e-17		0.0636026	0.17938	0.0614057	0.933257	0.887253	0.00653338	0.0183513		2.07432	0	0	586.914	325.652	254.86
ENSMUSG00000005413	Hmox1	protein_coding	heme oxygenase 1	Heme oxygenase, an essential enzyme in heme catabolism, cleaves heme to form biliverdin, which is subsequently converted to bilirubin by biliverdin reductase, and carbon monoxide, a putative neurotransmitter. Heme oxygenase activity is induced by its substrate heme and by various nonheme substances. Heme oxygenase occurs as 2 isozymes, an inducible heme oxygenase-1 and a constitutive heme oxygena…	mmu00860 (Porphyrin metabolism), mmu01100 (Metabolic pathways), mmu04066 (HIF-1 signaling pathway), mmu04216 (Ferroptosis), mmu04978 (Mineral absorption), mmu05200 (Pathways in cancer), mmu05206 (MicroRNAs in cancer), mmu05208 (Chemical carcinogenesis - reactive oxygen species), mmu05225 (Hepatocellular carcinoma), mmu05418 (Fluid shear stress and atherosclerosis), GO:0001525 (angiogenesis), GO:0…					-0.947483	-0.808704	-1.12075		1.02993	0.823107	1.0239		2108.85	98.1845	23.8908	1.91686	7.87022	373.539	2.07378e-18	6.2502e-17		0.1	0.17938	0.00160229	0.87831	0.991293	0.0213116	0.000113389		951.075	1047.21	843.33	3748.16	3247.42	3732.5
ENSMUSG00000030557	Mef2a	protein_coding	myocyte enhancer factor 2A	The protein encoded by this gene is a DNA-binding transcription factor that activates many muscle-specific, growth factor-induced, and stress-induced genes. The encoded protein can act as a homodimer or as a heterodimer and is involved in several cellular processes, including muscle development, neuronal differentiation, cell growth control, and apoptosis. Defects in this gene could be a cause of…	mmu04022 (cGMP-PKG signaling pathway), mmu04371 (Apelin signaling pathway), mmu04928 (Parathyroid hormone synthesis, secretion and action), mmu05418 (Fluid shear stress and atherosclerosis), GO:0000002 (mitochondrial genome maintenance), GO:0000122 (negative regulation of transcription from RNA polymerase II promoter), GO:0000165 (MAPK cascade), GO:0006351 (transcription, DNA-templated), GO:00063…					0.986222	0.912029	0.95429		-0.905933	-0.95952	-0.987088		2102.63	93.3093	79.8811	-1.9048	6.43931	371.878	2.20562e-18	6.63191e-17		0.1	0.17938	0.000147239	-0.87831	-0.999104	0.0213116	1.20475e-06		1358.68	1290.52	1328.92	365.304	351.947	345.267
ENSMUSG00000056153	Socs6	protein_coding	suppressor of cytokine signaling 6	The protein encoded by this gene contains a SH2 domain and a CIS homolog domain. The protein thus belongs to the cytokine-induced STAT inhibitor (CIS), also known as suppressor of cytokine signaling (SOCS) or STAT-induced STAT inhibitor (SSI), protein family. CIS family members are known to be cytokine-inducible negative regulators of cytokine signaling. The expression of this gene can be induced…	mmu04630 (JAK-STAT signaling pathway), mmu04917 (Prolactin signaling pathway), GO:0009968 (negative regulation of signal transduction), GO:0010498 (proteasomal protein catabolic process), GO:0016567 (protein ubiquitination), GO:0035556 (intracellular signal transduction), GO:0040008 (regulation of growth), GO:0046854 (phosphatidylinositol phosphorylation), GO:0050868 (negative regulation of T cel…					1.05723	1.32153	1.22425		-1.47588	-1.04056	-1.08657		2099.77	86.1726	63.9174	-2.39746	5.56554	371.116	2.26911e-18	6.8068e-17		0.1	0.17938	0.00202541	-0.87831	-0.990709	0.0213116	0.000129093		695.934	836.053	781.472	119.407	161.815	156.705
ENSMUSG00000041571	Selenow	protein_coding	selenoprotein W	This gene encodes a selenoprotein, which contains a selenocysteine (Sec) residue at its active site. The selenocysteine is encoded by the UGA codon that normally signals translation termination. The 3_ UTR of selenoprotein genes have a common stem-loop structure, the sec insertion sequence (SECIS), that is necessary for the recognition of UGA as a Sec codon rather than as a stop signal. This prot…	GO:0010269 (response to selenium ion), GO:0005737 (cytoplasm), GO:0005829 (cytosol), GO:0005886 (plasma membrane), GO:0016209 (antioxidant activity), GO:0016491 (oxidoreductase activity)					-1.08975	-1.3775	-1.63458		1.30268	1.32328	1.47587		2080.45	77.9169	6.55763	2.73496	4.89844	365.984	2.75076e-18	8.2323e-17		0.1	0.17938	0.000483769	0.87831	0.995149	0.0213116	3.52445e-05		89.1957	72.8867	60.827	472.567	479.376	532.968
ENSMUSG00000040296	Ddx58	protein_coding	DEAD/H box helicase 58	DEAD box proteins, characterized by the conserved motif Asp-Glu-Ala-Asp (DEAD), are putative RNA helicases which are implicated in a number of cellular processes involving RNA binding and alteration of RNA secondary structure. This gene encodes a protein containing RNA helicase-DEAD box protein motifs and a caspase recruitment domain (CARD). It is involved in viral double-stranded (ds) RNA recogn…	mmu04064 (NF-kappa B signaling pathway), mmu04622 (RIG-I-like receptor signaling pathway), mmu04623 (Cytosolic DNA-sensing pathway), mmu05160 (Hepatitis C), mmu05161 (Hepatitis B), mmu05162 (Measles), mmu05164 (Influenza A), mmu05168 (Herpes simplex virus 1 infection), mmu05169 (Epstein-Barr virus infection), mmu05171 (Coronavirus disease - COVID-19), GO:0002230 (positive regulation of defense re…					-1.80238	-2.31492	-2.06255		2.54263	1.79088	1.84634		2079	70.6002	43.8062	4.19817	4.42205	365.601	2.79081e-18	8.33266e-17		0.1	0.17938	0.0339098	0.87831	0.935137	0.0213116	0.00617437		24.8918	17.1498	20.6193	525.187	311.493	323.741
ENSMUSG00000052688	Rab7b	protein_coding	RAB7B, member RAS oncogene family		mmu04137 (Mitophagy - animal), mmu04140 (Autophagy - animal), mmu04145 (Phagosome), mmu05132 (Salmonella infection), mmu05146 (Amoebiasis), GO:0008333 (endosome to lysosome transport), GO:0015031 (protein transport), GO:0032755 (positive regulation of interleukin-6 production), GO:0034144 (negative regulation of toll-like receptor 4 signaling pathway), GO:0034164 (negative regulation of toll-like…					0.908832	0.977082	0.893199		-1.02629	-0.778913	-0.973905		2073.11	96.283	41.1378	-1.85119	7.16093	364.043	2.96037e-18	8.81833e-17		0.1	0.17938	9.06119e-06	-0.87831	-0.997931	0.0213116	6.41729e-06		2142.77	2246.62	2119.67	559.592	664.452	580.324
ENSMUSG00000035273	Hpse	protein_coding	heparanase	Heparan sulfate proteoglycans are major components of the basement membrane and extracellular matrix. The protein encoded by this gene is an enzyme that cleaves heparan sulfate proteoglycans to permit cell movement through remodeling of the extracellular matrix. In addition, this cleavage can release bioactive molecules from the extracellular matrix. Several transcript variants encoding different…	mmu00531 (Glycosaminoglycan degradation), mmu01100 (Metabolic pathways), mmu05205 (Proteoglycans in cancer), GO:0001954 (positive regulation of cell-matrix adhesion), GO:0002542 (Factor XII activation), GO:0006898 (receptor-mediated endocytosis), GO:0006954 (inflammatory response), GO:0007155 (cell adhesion), GO:0007160 (cell-matrix adhesion), GO:0008284 (positive regulation of cell proliferation…					1.06585	1.02961	1.13279		-0.899406	-1.20469	-1.12416		2068.7	87.456	73.7616	-2.15353	5.68839	362.877	3.09439e-18	9.1961e-17		0.1	0.17938	2.01144e-05	-0.87831	-0.997818	0.0213116	7.13836e-06		808.984	788.891	847.454	206.432	166.871	176.508
ENSMUSG00000070031	Sp140	protein_coding	Sp140 nuclear body protein		GO:0001650 (fibrillar center), GO:0005739 (mitochondrion)					-1.0437	-1.52054	-1.18355		1.21268	1.33226	1.20284		2066.41	81.4461	15.2438	2.49412	5.16517	362.274	3.16632e-18	9.38802e-17		0.1	0.17938	9.62815e-05	0.87831	0.99664	0.0213116	1.6911e-05		118.236	84.6771	107.22	568.7	617.93	564.825
ENSMUSG00000044701	Il27	protein_coding	interleukin 27	The protein encoded by this gene is one of the subunits of a heterodimeric cytokine complex. This protein is related to interleukin 12A (IL12A). It interacts with Epstein-Barr virus induced gene 3 (EBI3), a protein similar to interleukin 12B (IL12B), and forms a complex that has been shown to drive rapid expansion of naive but not memory CD4(+) T cells. The complex is also found to synergize stro…	mmu04060 (Cytokine-cytokine receptor interaction), mmu04630 (JAK-STAT signaling pathway), mmu04659 (Th17 cell differentiation), GO:0002230 (positive regulation of defense response to virus by host), GO:0002376 (immune system process), GO:0006954 (inflammatory response), GO:0032729 (positive regulation of interferon-gamma production), GO:0042129 (regulation of T cell proliferation), GO:0045087 (in…					-4.29918	-1.89661	-4.29918		3.31028	3.75045	3.43424		2063.53	56.2955	17.3644	7.19834	3.58522	361.514	3.25938e-18	9.64158e-17		0.0636026	0.17938	0.00853541	0.933257	0.982602	0.00653338	0.000451384		0	4.28745	0	194.289	263.96	211.81
ENSMUSG00000020841	Cpd	protein_coding	carboxypeptidase D	The metallocarboxypeptidase family of enzymes is divided into 2 subfamilies based on sequence similarities. The pancreatic carboxypeptidase-like and the regulatory B-type carboxypeptidase subfamilies. Carboxypeptidase D has been identified as a regulatory B-type carboxypeptidase. CPD is a homolog of duck gp180, a hepatitis B virus-binding protein. Transcript variants utilizing alternative polyade…	GO:0006508 (proteolysis), GO:0006518 (peptide metabolic process), GO:0016485 (protein processing), GO:0005615 (extracellular space), GO:0005634 (nucleus), GO:0005802 (trans-Golgi network), GO:0005886 (plasma membrane), GO:0016020 (membrane), GO:0016021 (integral component of membrane), GO:0043231 (intracellular membrane-bounded organelle), GO:0048471 (perinuclear region of cytoplasm), GO:0004180 …					-0.92129	-0.768446	-0.817197		0.750798	0.878953	0.877183		2061.38	99.4835	81.8452	1.6715	9.24457	360.946	3.33095e-18	9.83052e-17		0.1	0.17938	0.000681556	0.87831	0.996057	0.0213116	2.32926e-05		2640.61	2935.83	2838.25	8417.16	9199.17	9187.88
ENSMUSG00000079499	6530402F18Rik	lncRNA	RIKEN cDNA 6530402F18 gene		GO:0008150 (biological_process), GO:0005575 (cellular_component), GO:0003674 (molecular_function)					-1.71425	-1.88102	-1.72251		1.75306	1.80905	1.75569		2060.78	61.3037	74.9198	3.59604	3.86882	360.788	3.35105e-18	9.86707e-17		0.1	0.17938	8.5597e-05	0.87831	0.999589	0.0213116	2.53247e-07		21.7804	19.2935	21.6503	250.956	260.926	251.416
[truncated: 12,345 more rows]
