# Supplementary material for: Macrophages from naked mole-rat possess distinct immunometabolic signatures upon polarization
Source: Front Immunol. 2023 Apr 19;14:1172467. doi: 10.3389/fimmu.2023.1172467 (PMC10154529; doi:10.3389/fimmu.2023.1172467)
Supplement: Supplementary file 5 [file Table_4.xlsx]

## Sheet: C vs T
Gene ID	Symbol	Biotype	Name	RefSeq_Summary	Annotation		T	C		T				C				Score	LogCPM rank (%)	Tr.Length rank (%)	LogFC	LogCPM	F	p (QLF test)	FDR (QLF test)		p (Mann-Wh.)	FDR (Mann-Wh.)	p (t-test)	Spearman r	Pearson r	p (Spearman)	p (Pearson)	norm. counts	BMDM_basal_1x	BMDM_basal_2x	BMDM_basal_3x	BMDM_Il4_1x	BMDM_Il4_2x	BMDM_Il4_3x
ID										4	4	4		1	2	3																			4	4	4	1	2	3
C vs T										0	0	0		1	1	1																			0	0	0	1	1	1
										BMDM_basal_1x	BMDM_basal_2x	BMDM_basal_3x		BMDM_Il4_1x	BMDM_Il4_2x	BMDM_Il4_3x
ENSMUSG00000040809	Chil3	protein_coding	chitinase-like 3		GO:0000272 (polysaccharide catabolic process), GO:0002532 (production of molecular mediator involved in inflammatory response), GO:0005975 (carbohydrate metabolic process), GO:0006032 (chitin catabolic process), GO:0006954 (inflammatory response), GO:0008152 (metabolic process), GO:0032722 (positive regulation of chemokine production), GO:0005576 (extracellular region), GO:0005615 (extracellular …					-2.44794	-2.30066	-2.44217		2.33366	2.46712	2.38999		7104.39	99.4656	5.00699	4.79711	10.4315	3346.18	2.14219e-23	2.60554e-19		0.1	0.237744	0.000760934	0.87831	0.998443	0.0213116	3.63589e-06		1136.23	1258.45	1140.78	31278	34309.7	32523.5
ENSMUSG00000035373	Ccl7	protein_coding	chemokine (C-C motif) ligand 7	This gene encodes monocyte chemotactic protein 3, a secreted chemokine which attracts macrophages during inflammation and metastasis. It is a member of the C-C subfamily of chemokines which are characterized by having two adjacent cysteine residues. The protein is an in vivo substrate of matrix metalloproteinase 2, an enzyme which degrades components of the extracellular matrix. This gene is part…	GO:0002548 (monocyte chemotaxis), GO:0006935 (chemotaxis), GO:0006954 (inflammatory response), GO:0006955 (immune response), GO:0007010 (cytoskeleton organization), GO:0007186 (G-protein coupled receptor signaling pathway), GO:0008360 (regulation of cell shape), GO:0030335 (positive regulation of cell migration), GO:0030593 (neutrophil chemotaxis), GO:0043547 (positive regulation of GTPase activi…					-2.80018	-2.84371	-2.89353		2.90838	2.90308	2.72596		6243.8	87.9964	8.33676	5.72386	6.80383	2692.92	1.78038e-22	7.85267e-19		0.1	0.237744	0.00171305	0.87831	0.99658	0.0213116	1.7525e-05		52.6117	51.0184	49.2529	2802.56	2792.28	2469.55
ENSMUSG00000019987	Arg1	protein_coding	arginase, liver	Arginase catalyzes the hydrolysis of arginine to ornithine and urea. At least two isoforms of mammalian arginase exist (types I and II) which differ in their tissue distribution, subcellular localization, immunologic crossreactivity and physiologic function. The type I isoform encoded by this gene, is a cytosolic enzyme and expressed predominantly in the liver as a component of the urea cycle. In…	GO:0000050 (urea cycle), GO:0001938 (positive regulation of endothelial cell proliferation), GO:0002250 (adaptive immune response), GO:0002376 (immune system process), GO:0006525 (arginine metabolic process), GO:0019547 (arginine catabolic process to ornithine), GO:0032964 (collagen biosynthetic process), GO:0042130 (negative regulation of T cell proliferation), GO:0042832 (defense response to pr…					-2.44288	-2.57574	-2.24603		2.31639	2.4608	2.48746		6211.68	99.7369	11.0252	4.83625	11.2811	2669.73	1.93686e-22	7.85267e-19		0.1	0.237744	0.00134904	0.87831	0.997187	0.0213116	1.18618e-05		2021.4	1843.47	2317.06	54769.8	60536.1	61665
ENSMUSG00000026712	Mrc1	protein_coding	mannose receptor, C type 1	The recognition of complex carbohydrate structures on glycoproteins is an important part of several biological processes, including cell-cell recognition, serum glycoprotein turnover, and neutralization of pathogens. The protein encoded by this gene is a type I membrane receptor that mediates the endocytosis of glycoproteins by macrophages. The protein has been shown to bind high-mannose structur…	GO:0006897 (endocytosis), GO:0006898 (receptor-mediated endocytosis), GO:0071222 (cellular response to lipopolysaccharide), GO:0071346 (cellular response to interferon-gamma), GO:0071353 (cellular response to interleukin-4), GO:0005768 (endosome), GO:0005886 (plasma membrane), GO:0009986 (cell surface), GO:0010008 (endosome membrane), GO:0016020 (membrane), GO:0016021 (integral component of membr…					-1.8654	-1.8127	-1.90472		1.9038	1.90284	1.77617		5504.39	97.9364	91.9428	3.72666	8.96183	2181.31	1.38468e-21	4.21046e-18		0.1	0.237744	0.000955385	0.87831	0.998041	0.0213116	5.75288e-06		857.479	889.422	834.402	11704	11696.3	10713
ENSMUSG00000009185	Ccl8	protein_coding	chemokine (C-C motif) ligand 8	This antimicrobial gene is one of several chemokine genes clustered on the q-arm of chromosome 17. Chemokines form a superfamily of secreted proteins involved in immunoregulatory and inflammatory processes. The superfamily is divided into four subfamilies based on the arrangement of N-terminal cysteine residues of the mature peptide. This chemokine is a member of the CC subfamily which is charact…	GO:0002548 (monocyte chemotaxis), GO:0006816 (calcium ion transport), GO:0006874 (cellular calcium ion homeostasis), GO:0006887 (exocytosis), GO:0006935 (chemotaxis), GO:0006954 (inflammatory response), GO:0006955 (immune response), GO:0007186 (G-protein coupled receptor signaling pathway), GO:0007267 (cell-cell signaling), GO:0030593 (neutrophil chemotaxis), GO:0031640 (killing of cells of other…					-2.11082	-2.27756	-2.05776		2.03556	2.27973	2.13084		5226.46	95.6754	1.71833	4.29014	8.09693	2001.12	3.20207e-21	7.78937e-18		0.1	0.237744	0.00267771	0.87831	0.994561	0.0213116	4.42942e-05		332.285	295.907	344.77	5900.98	6989.39	6303.95
ENSMUSG00000029648	Flt1	protein_coding	FMS-like tyrosine kinase 1	This gene encodes a member of the vascular endothelial growth factor receptor (VEGFR) family. VEGFR family members are receptor tyrosine kinases (RTKs) which contain an extracellular ligand-binding region with seven immunoglobulin (Ig)-like domains, a transmembrane segment, and a tyrosine kinase (TK) domain within the cytoplasmic domain. This protein binds to VEGFR-A, VEGFR-B and placental growth…	GO:0001525 (angiogenesis), GO:0001569 (patterning of blood vessels), GO:0001666 (response to hypoxia), GO:0002040 (sprouting angiogenesis), GO:0002244 (hematopoietic progenitor cell differentiation), GO:0002548 (monocyte chemotaxis), GO:0006468 (protein phosphorylation), GO:0006935 (chemotaxis), GO:0006940 (regulation of smooth muscle contraction), GO:0007169 (transmembrane receptor protein tyros…					-2.86138	-3.16536	-2.616		2.86209	2.85205	2.92861		5102.26	72.6219	84.2555	5.73485	5.61755	1922.76	4.72084e-21	9.56992e-18		0.1	0.237744	0.000243244	0.87831	0.999407	0.0213116	5.267e-07		21.2293	17.0061	25.3508	1173.53	1165.38	1228.95
ENSMUSG00000079293	Clec7a	protein_coding	C-type lectin domain family 7, member a	This gene encodes a member of the C-type lectin/C-type lectin-like domain (CTL/CTLD) superfamily. The encoded glycoprotein is a small type II membrane receptor with an extracellular C-type lectin-like domain fold and a cytoplasmic domain with an immunoreceptor tyrosine-based activation motif. It functions as a pattern-recognition receptor that recognizes a variety of beta-1,3-linked and beta-1,6-…	GO:0001878 (response to yeast), GO:0001879 (detection of yeast), GO:0002238 (response to molecule of fungal origin), GO:0002752 (cell surface pattern recognition receptor signaling pathway), GO:0006910 (phagocytosis, recognition), GO:0006911 (phagocytosis, engulfment), GO:0008284 (positive regulation of cell proliferation), GO:0016046 (detection of fungus), GO:0030335 (positive regulation of cell…					-1.65411	-1.69361	-1.52284		1.65231	1.67235	1.54589		4712.35	98.8654	39.4311	3.24524	9.5875	1685.56	1.69518e-20	2.9455e-17		0.1	0.237744	0.000730135	0.87831	0.998166	0.0213116	5.04137e-06		1758.34	1710.82	1925.93	17404.2	17647.7	16166.6
ENSMUSG00000031596	Slc7a2	protein_coding	solute carrier family 7 (cationic amino acid transporter, y+ system), member 2	The protein encoded by this gene is a cationic amino acid transporter and a member of the APC (amino acid-polyamine-organocation) family of transporters. The encoded membrane protein is responsible for the cellular uptake of arginine, lysine and ornithine. Three transcript variants encoding different isoforms have been found for this gene. [provided by RefSeq, Oct 2011]. [obtained from RefSeq Hum…	GO:0002537 (nitric oxide production involved in inflammatory response), GO:0006809 (nitric oxide biosynthetic process), GO:0006865 (amino acid transport), GO:0015807 (L-amino acid transport), GO:0042116 (macrophage activation), GO:0043030 (regulation of macrophage activation), GO:0050727 (regulation of inflammatory response), GO:0051649 (establishment of localization in cell), GO:0055085 (transme…					-1.53569	-1.55477	-1.56033		1.59653	1.59788	1.45637		4632.58	98.0432	96.6538	3.10324	9.0271	1638.69	2.22866e-20	3.13952e-17		0.1	0.237744	0.00130427	0.87831	0.997387	0.0213116	1.02354e-05		1347.6	1329.88	1324.76	11823.2	11834.4	10728.6
ENSMUSG00000027203	Dut	protein_coding	deoxyuridine triphosphatase	This gene encodes an essential enzyme of nucleotide metabolism. The encoded protein forms a ubiquitous, homotetrameric enzyme that hydrolyzes dUTP to dUMP and pyrophosphate. This reaction serves two cellular purposes: providing a precursor (dUMP) for the synthesis of thymine nucleotides needed for DNA replication, and limiting intracellular pools of dUTP. Elevated levels of dUTP lead to increased…	GO:0006226 (dUMP biosynthetic process), GO:0006231 (dTMP biosynthetic process), GO:0009117 (nucleotide metabolic process), GO:0043254 (regulation of protein complex assembly), GO:0046081 (dUTP catabolic process), GO:0005634 (nucleus), GO:0005654 (nucleoplasm), GO:0005737 (cytoplasm), GO:0005739 (mitochondrion), GO:0005829 (cytosol), GO:0004170 (dUTP diphosphatase activity), GO:0016787 (hydrolase …					-2.18729	-2.4188	-2.31867		2.10909	2.34882	2.46685		4599.23	86.944	19.8882	4.6157	6.70168	1619.26	2.50197e-20	3.13952e-17		0.1	0.237744	0.00545803	0.87831	0.989113	0.0213116	0.00017715		107.993	91.8332	98.5058	2140.59	2527.73	2743.3
ENSMUSG00000050578	Mmp13	protein_coding	matrix metallopeptidase 13	Proteins of the matrix metalloproteinase (MMP) family are involved in the breakdown of extracellular matrix in normal physiological processes, such as embryonic development, reproduction, and tissue remodeling, as well as in disease processes, such as arthritis and metastasis. Most MMP_s are secreted as inactive proproteins which are activated when cleaved by extracellular proteinases. The protei…	GO:0001958 (endochondral ossification), GO:0003417 (growth plate cartilage development), GO:0006508 (proteolysis), GO:0007507 (heart development), GO:0009725 (response to hormone), GO:0019538 (protein metabolic process), GO:0022617 (extracellular matrix disassembly), GO:0030163 (protein catabolic process), GO:0030198 (extracellular matrix organization), GO:0030282 (bone mineralization), GO:003057…					-2.02031	-1.85548	-1.98187		1.96856	2.01653	1.87257		4590.28	80.5311	78.6977	3.93226	6.12887	1614.06	2.5812e-20	3.13952e-17		0.1	0.237744	0.00090843	0.87831	0.99805	0.0213116	5.70173e-06		101.531	113.941	104.3	1626.9	1681.93	1522.11
ENSMUSG00000019302	Atp6v0a1	protein_coding	ATPase, H+ transporting, lysosomal V0 subunit A1	This gene encodes a component of vacuolar ATPase (V-ATPase), a multisubunit enzyme that mediates acidification of eukaryotic intracellular organelles. V-ATPase dependent organelle acidification is necessary for such intracellular processes as protein sorting, zymogen activation, receptor-mediated endocytosis, and synaptic vesicle proton gradient generation. V-ATPase is composed of a cytosolic V1 …	GO:0006811 (ion transport), GO:0007035 (vacuolar acidification), GO:0016241 (regulation of macroautophagy), GO:1901998 (toxin transport), GO:1902600 (hydrogen ion transmembrane transport), GO:0000220 (vacuolar proton-transporting V-type ATPase, V0 domain), GO:0005737 (cytoplasm), GO:0005794 (Golgi apparatus), GO:0005829 (cytosol), GO:0005886 (plasma membrane), GO:0008021 (synaptic vesicle), GO:00…					-1.23957	-1.28516	-1.34659		1.29139	1.24494	1.33499		3881.08	98.0597	65.8637	2.58144	9.03598	1225.21	3.72209e-19	3.95032e-16		0.1	0.237744	0.000295982	0.87831	0.999029	0.0213116	1.41379e-06		1909.71	1850.27	1773.1	11042.1	10692.1	11380.9
ENSMUSG00000030789	Itgax	protein_coding	integrin alpha X	This gene encodes the integrin alpha X chain protein. Integrins are heterodimeric integral membrane proteins composed of an alpha chain and a beta chain. This protein combines with the beta 2 chain (ITGB2) to form a leukocyte-specific integrin referred to as inactivated-C3b (iC3b) receptor 4 (CR4). The alpha X beta 2 complex seems to overlap the properties of the alpha M beta 2 integrin in the ad…	GO:0007155 (cell adhesion), GO:0007160 (cell-matrix adhesion), GO:0007229 (integrin-mediated signaling pathway), GO:0008284 (positive regulation of cell proliferation), GO:0010628 (positive regulation of gene expression), GO:0030335 (positive regulation of cell migration), GO:0031643 (positive regulation of myelination), GO:0033627 (cell adhesion mediated by integrin), GO:0034113 (heterotypic cel…					-1.48832	-1.42656	-1.5128		1.40212	1.4424	1.58316		3869.79	92.5018	42.2018	2.95757	7.4468	1219.39	3.89738e-19	3.95032e-16		0.1	0.237744	0.00189686	0.87831	0.996082	0.0213116	2.30003e-05		485.505	506.783	477.318	3606.43	3708.55	4088.74
ENSMUSG00000032578	Cish	protein_coding	cytokine inducible SH2-containing protein	The protein encoded by this gene contains a SH2 domain and a SOCS box domain. The protein thus belongs to the cytokine-induced STAT inhibitor (CIS), also known as suppressor of cytokine signaling (SOCS) or STAT-induced STAT inhibitor (SSI), protein family. CIS family members are known to be cytokine-inducible negative regulators of cytokine signaling. The expression of this gene can be induced by…	GO:0007205 (protein kinase C-activating G-protein coupled receptor signaling pathway), GO:0009968 (negative regulation of signal transduction), GO:0035556 (intracellular signal transduction), GO:0040008 (regulation of growth), GO:0046854 (phosphatidylinositol phosphorylation), GO:0005886 (plasma membrane), GO:0005942 (phosphatidylinositol 3-kinase complex), GO:0005515 (protein binding), GO:004693…					-2.23101	-1.99692	-2.11439		2.12982	2.01091	2.20158		3741.15	62.2955	67.5656	4.27062	5.00141	1153.91	6.64146e-19	6.21386e-16		0.1	0.237744	0.00156248	0.87831	0.996743	0.0213116	1.58912e-05		35.9975	42.5154	39.1126	759.174	699.035	797.944
ENSMUSG00000025823	Pdia4	protein_coding	protein disulfide isomerase associated 4		GO:0006457 (protein folding), GO:0034976 (response to endoplasmic reticulum stress), GO:0061077 (chaperone-mediated protein folding), GO:1903334 (positive regulation of protein folding), GO:0005615 (extracellular space), GO:0005783 (endoplasmic reticulum), GO:0005788 (endoplasmic reticulum lumen), GO:0005790 (smooth endoplasmic reticulum), GO:0009986 (cell surface), GO:0034663 (endoplasmic reticu…					-1.29965	-1.3595	-1.47477		1.3677	1.43457	1.33165		3714.28	95.0588	34.235	2.75839	7.95203	1140.43	7.43934e-19	6.46319e-16		0.1	0.237744	0.000308999	0.87831	0.998711	0.0213116	2.49013e-06		826.097	792.486	731.55	5253.2	5502.49	5123.54
ENSMUSG00000037625	Cldn11	protein_coding	claudin 11	This gene encodes a member of the claudin family. Claudins are integral membrane proteins and components of tight junction strands. Tight junction strands serve as a physical barrier to prevent solutes and water from passing freely through the paracellular space between epithelial or endothelial cell sheets, and also play critical roles in maintaining cell polarity and signal transductions. The p…	GO:0007155 (cell adhesion), GO:0007283 (spermatogenesis), GO:0008366 (axon ensheathment), GO:0070830 (tight junction assembly), GO:0120192 (NA), GO:0005811 (lipid particle), GO:0005883 (neurofilament), GO:0005886 (plasma membrane), GO:0005887 (integral component of plasma membrane), GO:0005923 (tight junction), GO:0016020 (membrane), GO:0016021 (integral component of membrane), GO:0030054 (cell j…					-1.4622	-1.64854	-1.36772		1.53783	1.50514	1.43549		3663.67	89.5503	55.9155	2.97178	6.99881	1115.22	9.23083e-19	7.48497e-16		0.1	0.237744	0.000160526	0.87831	0.998737	0.0213116	2.3936e-06		358.129	314.614	382.434	2872.09	2807.73	2675.35
ENSMUSG00000050737	Ptges	protein_coding	prostaglandin E synthase	The protein encoded by this gene is a glutathione-dependent prostaglandin E synthase. The expression of this gene has been shown to be induced by proinflammatory cytokine interleukin 1 beta (IL1B). Its expression can also be induced by tumor suppressor protein TP53, and may be involved in TP53 induced apoptosis. Knockout studies in mice suggest that this gene may contribute to the pathogenesis of…	GO:0001516 (prostaglandin biosynthetic process), GO:0006629 (lipid metabolic process), GO:0006631 (fatty acid metabolic process), GO:0006633 (fatty acid biosynthetic process), GO:0006693 (prostaglandin metabolic process), GO:0008283 (cell proliferation), GO:0008285 (negative regulation of cell proliferation), GO:0019233 (sensory perception of pain), GO:0031620 (regulation of fever generation), GO…					1.41208	1.32763	1.45067		-1.42765	-1.45701	-1.30573		3581.2	87.24	32.4509	-2.8076	6.73346	1074.65	1.3197e-18	1.00322e-15		0.1	0.237744	0.000590664	-0.87831	-0.998239	0.0213116	4.6486e-06		2291.84	2161.48	2354	319.279	312.828	347.523
ENSMUSG00000061578	Ksr2	protein_coding	kinase suppressor of ras 2		GO:0006468 (protein phosphorylation), GO:0007165 (signal transduction), GO:0007265 (Ras protein signal transduction), GO:0016310 (phosphorylation), GO:0019722 (calcium-mediated signaling), GO:0035556 (intracellular signal transduction), GO:0043410 (positive regulation of MAPK cascade), GO:0120162 (NA), GO:0005737 (cytoplasm), GO:0005829 (cytosol), GO:0005886 (plasma membrane), GO:0016020 (membran…					-2.3461	-3.18149	-2.76469		2.69355	2.77848	2.82025		3512.41	49.7246	99.5889	5.54252	4.30968	1041.29	1.78849e-18	1.27961e-15		0.1	0.237744	0.000549277	0.87831	0.998598	0.0213116	2.94532e-06		12.9222	6.80246	9.41599	456.923	484.69	498.958
ENSMUSG00000040950	Mgl2	protein_coding	macrophage galactose N-acetyl-galactosamine specific lectin 2		GO:0044419 (interspecies interaction between organisms), GO:0009897 (external side of plasma membrane), GO:0030246 (carbohydrate binding)					-2.3859	-2.36059	-1.78801		2.12276	2.19798	2.21377		3468.33	65.4608	21.4503	4.29784	5.18108	1020.15	2.17923e-18	1.47255e-15		0.1	0.237744	8.929e-05	0.87831	0.999065	0.0213116	1.3106e-06		35.0745	35.7129	53.5987	820.191	864.139	873.662
ENSMUSG00000031722	Hp	protein_coding	haptoglobin	This gene encodes a preproprotein, which is processed to yield both alpha and beta chains, which subsequently combine as a tetramer to produce haptoglobin. Haptoglobin functions to bind free plasma hemoglobin, which allows degradative enzymes to gain access to the hemoglobin, while at the same time preventing loss of iron through the kidneys and protecting the kidneys from damage by hemoglobin. M…	GO:0001889 (liver development), GO:0002376 (immune system process), GO:0002526 (acute inflammatory response), GO:0006508 (proteolysis), GO:0006953 (acute-phase response), GO:0007219 (Notch signaling pathway), GO:0009617 (response to bacterium), GO:0010942 (positive regulation of cell death), GO:0031638 (zymogen activation), GO:0042742 (defense response to bacterium), GO:0005576 (extracellular reg…					1.55949	1.43837	1.72396		-1.73581	-1.59688	-1.38913		3427.87	94.9355	14.8483	-3.16339	7.92481	1000.91	2.61802e-18	1.67595e-15		0.1	0.237744	0.00366305	-0.87831	-0.991481	0.0213116	0.000108559		5267.63	4843.35	5903.83	535.679	589.932	681.456
ENSMUSG00000035352	Ccl12	protein_coding	chemokine (C-C motif) ligand 12		GO:0000165 (MAPK cascade), GO:0001525 (angiogenesis), GO:0002548 (monocyte chemotaxis), GO:0002687 (positive regulation of leukocyte migration), GO:0006816 (calcium ion transport), GO:0006874 (cellular calcium ion homeostasis), GO:0006887 (exocytosis), GO:0006935 (chemotaxis), GO:0006954 (inflammatory response), GO:0006955 (immune response), GO:0007010 (cytoskeleton organization), GO:0007186 (G-p…					-2.25179	-2.97522	-2.15852		2.49347	2.54185	2.35022		3399.88	54.3123	1.68544	4.86057	4.56377	987.688	2.97563e-18	1.74799e-15		0.1	0.237744	0.00137953	0.87831	0.99665	0.0213116	1.68196e-05		20.3063	11.9043	21.7292	570.445	589.932	516.431
ENSMUSG00000028238	Atp6v0d2	protein_coding	ATPase, H+ transporting, lysosomal V0 subunit D2		GO:0006811 (ion transport), GO:0007034 (vacuolar transport), GO:0007035 (vacuolar acidification), GO:1902600 (hydrogen ion transmembrane transport), GO:0005768 (endosome), GO:0005769 (early endosome), GO:0016020 (membrane), GO:0016324 (apical plasma membrane), GO:0016471 (vacuolar proton-transporting V-type ATPase complex), GO:0033179 (proton-transporting V-type ATPase, V0 domain), GO:0033181 (pl…					-1.16136	-1.28757	-1.13302		1.1618	1.26434	1.15581		3396.8	97.961	38.2636	2.38597	8.97756	986.239	3.01799e-18	1.74799e-15		0.1	0.237744	0.000493956	0.87831	0.998023	0.0213116	5.85623e-06		2026.94	1857.07	2067.17	10147.4	10894.9	10105.4
ENSMUSG00000052270	Fpr2	protein_coding	formyl peptide receptor 2		GO:0002430 (complement receptor mediated signaling pathway), GO:0006935 (chemotaxis), GO:0006954 (inflammatory response), GO:0007165 (signal transduction), GO:0007186 (G-protein coupled receptor signaling pathway), GO:0007200 (phospholipase C-activating G-protein coupled receptor signaling pathway), GO:0007204 (positive regulation of cytosolic calcium ion concentration), GO:0032930 (positive regu…					1.75563	1.65933	1.88142		-1.96347	-1.88228	-1.45064		3376.95	79.0512	16.9859	-3.588	6.02396	976.913	3.30706e-18	1.82836e-15		0.1	0.237744	0.00158059	-0.87831	-0.994983	0.0213116	3.7694e-05		1441.75	1348.59	1573.2	108.555	114.897	155.318
ENSMUSG00000060044	Tmem26	protein_coding	transmembrane protein 26		GO:0008150 (biological_process), GO:0005575 (cellular_component), GO:0016020 (membrane), GO:0016021 (integral component of membrane), GO:0003674 (molecular_function)					-1.81244	-2.10297	-1.56438		1.89093	1.95424	1.63463		3340.24	83.9431	73.6414	3.61539	6.42097	959.767	3.92155e-18	2.07382e-15		0.1	0.237744	0.00449723	0.87831	0.989799	0.0213116	0.000155558		154.143	125.845	183.25	2019.97	2110.62	1691.02
ENSMUSG00000019122	Ccl9	protein_coding	chemokine (C-C motif) ligand 9		GO:0002548 (monocyte chemotaxis), GO:0006935 (chemotaxis), GO:0006954 (inflammatory response), GO:0006955 (immune response), GO:0007186 (G-protein coupled receptor signaling pathway), GO:0030593 (neutrophil chemotaxis), GO:0043547 (positive regulation of GTPase activity), GO:0045662 (negative regulation of myoblast differentiation), GO:0048247 (lymphocyte chemotaxis), GO:0070098 (chemokine-mediat…					-1.18077	-1.26776	-1.05386		1.1575	1.17506	1.16983		3316.37	98.627	49.1244	2.33089	9.38649	948.685	4.38519e-18	2.22238e-15		0.1	0.237744	1.08579e-05	0.87831	0.999729	0.0213116	1.09853e-07		2689.66	2532.22	2937.07	13605.5	13772.1	13722.3
ENSMUSG00000050370	Ch25h	protein_coding	cholesterol 25-hydroxylase	This is an intronless gene that is involved in cholesterol and lipid metabolism. The encoded protein is a membrane protein and contains clusters of histidine residues essential for catalytic activity. Unlike most other sterol hydroxylases, this enzyme is a member of a small family of enzymes that utilize diiron cofactors to catalyze the hydroxylation of hydrophobic substrates. [provided by RefSeq…	GO:0006629 (lipid metabolic process), GO:0006694 (steroid biosynthetic process), GO:0008202 (steroid metabolic process), GO:0008203 (cholesterol metabolic process), GO:0008610 (lipid biosynthetic process), GO:0016126 (sterol biosynthetic process), GO:0034340 (response to type I interferon), GO:0035754 (B cell chemotaxis), GO:1903914 (NA), GO:0005783 (endoplasmic reticulum), GO:0005789 (endoplasmi…					-2.73058	-2.46301	-2.4712		2.57114	2.62995	2.46369		3154.97	43.6241	34.9009	5.24216	3.93184	875.192	9.51994e-18	4.63164e-15		0.1	0.237744	0.00115455	0.87831	0.997629	0.0213116	8.4287e-06		8.30712	10.2037	10.1403	366.106	381.38	339.757
ENSMUSG00000022586	Ly6i	protein_coding	lymphocyte antigen 6 complex, locus I		GO:0095500 (NA), GO:0005886 (plasma membrane), GO:0016020 (membrane), GO:0031225 (anchored component of membrane), GO:0030550 (acetylcholine receptor inhibitor activity), GO:0033130 (acetylcholine receptor binding)					1.44221	1.37736	1.4699		-1.44631	-1.46696	-1.37621		3141.17	70.9447	11.609	-2.87826	5.50652	869.02	1.01895e-17	4.76672e-15		0.1	0.237744	0.000382456	-0.87831	-0.999022	0.0213116	1.43292e-06		978.394	935.338	997.371	131.259	129.379	137.844
ENSMUSG00000000303	Cdh1	protein_coding	cadherin 1	This gene is a classical cadherin from the cadherin superfamily. The encoded protein is a calcium dependent cell-cell adhesion glycoprotein comprised of five extracellular cadherin repeats, a transmembrane region and a highly conserved cytoplasmic tail. Mutations in this gene are correlated with gastric, breast, colorectal, thyroid and ovarian cancer. Loss of function is thought to contribute to …	GO:0001701 (in utero embryonic development), GO:0001829 (trophectodermal cell differentiation), GO:0003382 (epithelial cell morphogenesis), GO:0007155 (cell adhesion), GO:0007156 (homophilic cell adhesion via plasma membrane adhesion molecules), GO:0007416 (synapse assembly), GO:0007566 (embryo implantation), GO:0007605 (sensory perception of sound), GO:0010468 (regulation of gene expression), GO…					-2.78375	-2.36551	-3.64304		2.98308	2.73472	3.0745		3002.11	47.4472	81.4766	6.10382	4.17636	807.89	2.05184e-17	9.24314e-15		0.1	0.237744	0.00469668	0.87831	0.990372	0.0213116	0.000138598		7.3841	10.2037	3.62154	455.504	383.311	485.368
ENSMUSG00000028793	Rnf19b	protein_coding	ring finger protein 19B	This gene encodes a multi-pass membrane protein containing two RING-type and one IBR-type zinc finger motifs. The encoded protin is an E3 ubiquitin-protein ligase that plays a role in the cytotoxic effects of natural killer (NK) cells. Alternative splicing results in multiple transcript variants. There are pseudogenes for this gene on chromosomes X and Y in a possible pseudoautosomal region. [pro…	GO:0000209 (protein polyubiquitination), GO:0002250 (adaptive immune response), GO:0002376 (immune system process), GO:0006511 (ubiquitin-dependent protein catabolic process), GO:0016567 (protein ubiquitination), GO:0032436 (positive regulation of proteasomal ubiquitin-dependent protein catabolic process), GO:0032609 (interferon-gamma production), GO:0042267 (natural killer cell mediated cytotoxi…					-1.078	-1.11167	-1.02603		0.997483	1.02739	1.19082		2979.76	98.5941	47.0361	2.14509	9.37644	798.239	2.30241e-17	1.00015e-14		0.1	0.237744	0.00279051	0.87831	0.994002	0.0213116	5.38525e-05		2992.41	2923.36	3102.21	12615.8	12880	14425.1
ENSMUSG00000032870	Smap2	protein_coding	small ArfGAP 2		GO:0005654 (nucleoplasm), GO:0005737 (cytoplasm), GO:0005829 (cytosol), GO:0005096 (GTPase activator activity), GO:0005515 (protein binding), GO:0046872 (metal ion binding)					-1.14281	-1.00765	-1.06906		1.03746	1.05916	1.12289		2970.66	96.1605	57.6091	2.14761	8.26562	794.326	2.41344e-17	1.01223e-14		0.1	0.237744	0.000150478	0.87831	0.99881	0.0213116	2.12395e-06		1325.45	1455.73	1395.02	6010.95	6102.07	6377.73
ENSMUSG00000024990	Rbp4	protein_coding	retinol binding protein 4, plasma	This protein belongs to the lipocalin family and is the specific carrier for retinol (vitamin A alcohol) in the blood. It delivers retinol from the liver stores to the peripheral tissues. In plasma, the RBP-retinol complex interacts with transthyretin which prevents its loss by filtration through the kidney glomeruli. A deficiency of vitamin A blocks secretion of the binding protein posttranslati…	GO:0001654 (eye development), GO:0002639 (positive regulation of immunoglobulin production), GO:0006094 (gluconeogenesis), GO:0007283 (spermatogenesis), GO:0007507 (heart development), GO:0008584 (male gonad development), GO:0009790 (embryo development), GO:0030277 (maintenance of gastrointestinal epithelium), GO:0030324 (lung development), GO:0032024 (positive regulation of insulin secretion), G…					-3.64957	-4.59294	-2.92713		3.67486	3.6187	3.87608		2933.36	39.8997	7.25972	7.78414	3.68479	778.361	2.93181e-17	1.18865e-14		0.0636026	0.237744	0.00304862	0.933257	0.993861	0.00653338	5.64089e-05		0.923013	0	2.17292	307.217	295.449	353.348
ENSMUSG00000016498	Pdcd1lg2	protein_coding	programmed cell death 1 ligand 2		GO:0002250 (adaptive immune response), GO:0002376 (immune system process), GO:0006955 (immune response), GO:0007166 (cell surface receptor signaling pathway), GO:0031295 (T cell costimulation), GO:0032689 (negative regulation of interferon-gamma production), GO:0032693 (negative regulation of interleukin-10 production), GO:0042102 (positive regulation of T cell proliferation), GO:0042130 (negativ…					-2.55425	-2.4231	-2.52827		2.37859	2.47515	2.65189		2902.45	41.9551	48.5407	5.1287	3.81252	765.234	3.45058e-17	1.33803e-14		0.1	0.237744	0.00333337	0.87831	0.993352	0.0213116	6.61416e-05		9.23013	10.2037	9.41599	311.474	333.104	376.645
ENSMUSG00000025150	Cbr2	protein_coding	carbonyl reductase 2		GO:0005997 (xylulose metabolic process), GO:0006006 (glucose metabolic process), GO:0006116 (NADH oxidation), GO:0005739 (mitochondrion), GO:0004090 (carbonyl reductase (NADPH) activity), GO:0005515 (protein binding), GO:0016491 (oxidoreductase activity), GO:0042802 (identical protein binding), GO:0043621 (protein self-association), GO:0050038 (L-xylulose reductase (NADP+) activity)					-1.20027	-1.57828	-1.33343		1.34143	1.35833	1.41222		2898.67	76.2805	4.71923	2.71572	5.84367	763.638	3.52026e-17	1.33803e-14		0.1	0.237744	2.93507e-06	0.87831	0.999034	0.0213116	1.39831e-06		205.832	158.157	187.596	1203.33	1217.52	1263.9
ENSMUSG00000004814	Ccl24	protein_coding	chemokine (C-C motif) ligand 24	This gene belongs to the subfamily of small cytokine CC genes. Cytokines are a family of secreted proteins involved in immunoregulatory and inflammatory processes. The CC cytokines are proteins characterized by two adjacent cysteines. The cytokine encoded by this gene displays chemotactic activity on resting T lymphocytes, a minimal activity on neutrophils, and is negative on monocytes and activa…	GO:0001938 (positive regulation of endothelial cell proliferation), GO:0002548 (monocyte chemotaxis), GO:0006935 (chemotaxis), GO:0006954 (inflammatory response), GO:0006955 (immune response), GO:0007010 (cytoskeleton organization), GO:0007186 (G-protein coupled receptor signaling pathway), GO:0008360 (regulation of cell shape), GO:0030335 (positive regulation of cell migration), GO:0030593 (neut…					-3.76591	-2.66561	-3.98289		3.18542	3.53261	3.69639		2879.56	46.3701	13.0971	7.45871	4.11334	755.573	3.89694e-17	1.39483e-14		0.0636026	0.237744	0.0101539	0.933257	0.979904	0.00653338	0.000601687		1.84603	5.10184	1.44861	351.207	447.035	500.899
ENSMUSG00000036098	Myrf	protein_coding	myelin regulatory factor	This gene encodes a transcription factor that is required for central nervous system myelination and may regulate oligodendrocyte differentiation. It is thought to act by increasing the expression of genes that effect myelin production but may also directly promote myelin gene expression. Loss of a similar gene in mouse models results in severe demyelination. Alternative splicing results in multi…	GO:0006355 (regulation of transcription, DNA-templated), GO:0006357 (regulation of transcription from RNA polymerase II promoter), GO:0006508 (proteolysis), GO:0014003 (oligodendrocyte development), GO:0016540 (protein autoprocessing), GO:0022010 (central nervous system myelination), GO:0030154 (cell differentiation), GO:0031643 (positive regulation of myelination), GO:0032286 (central nervous sy…					-1.94135	-1.85071	-1.66357		1.74248	1.80677	1.90637		2874.61	51.4593	91.7619	3.63909	4.4128	753.495	4.00108e-17	1.39483e-14		0.1	0.237744	0.00108187	0.87831	0.997347	0.0213116	1.0545e-05		35.0745	37.4135	42.7341	462.599	483.725	518.373
ENSMUSG00000034248	Slc25a37	protein_coding	solute carrier family 25, member 37	SLC25A37 is a solute carrier localized in the mitochondrial inner membrane. It functions as an essential iron importer for the synthesis of mitochondrial heme and iron-sulfur clusters (summary by Chen et al., 2009 [PubMed 19805291]).[supplied by OMIM, Jan 2011].	GO:0046985 (positive regulation of hemoglobin biosynthetic process), GO:0048250 (mitochondrial iron ion transport), GO:0005739 (mitochondrion), GO:0005743 (mitochondrial inner membrane), GO:0031966 (mitochondrial membrane), GO:0005381 (iron ion transmembrane transporter activity), GO:0005515 (protein binding), GO:0015093 (ferrous iron transmembrane transporter activity)					1.26773	1.38608	1.1005		-1.23922	-1.21951	-1.29559		2874.02	85.8012	86.6398	-2.5021	6.58345	753.246	4.01373e-17	1.39483e-14		0.1	0.237744	0.00464968	-0.87831	-0.990588	0.0213116	0.000132465		2013.09	2185.29	1792.66	353.335	358.207	339.757
ENSMUSG00000024663	Rab3il1	protein_coding	RAB3A interacting protein (rabin3)-like 1	This gene encodes a guanine nucleotide exchange factor for the ras-related protein Rab3A. The encoded protein binds Rab3a and the inositol hexakisphosphate kinase InsP6K1. Alternative splicing results in multiple transcript variants. A related pseudogene has been identified on chromosome 7. [provided by RefSeq, Nov 2012]. [obtained from RefSeq Human]	GO:0006887 (exocytosis), GO:0015031 (protein transport), GO:0070319 (Golgi to plasma membrane transport vesicle), GO:0005085 (guanyl-nucleotide exchange factor activity), GO:0019900 (kinase binding), GO:0042802 (identical protein binding), R-MMU-199991 (Mus musculus: Membrane Trafficking), R-MMU-5653656 (Mus musculus: Vesicle-mediated transport), R-MMU-8876198 (Mus musculus: RAB GEFs exchange GTP…					-1.01994	-1.11842	-1.12516		1.03905	1.09316	1.13132		2867.28	90.6849	73.7647	2.17493	7.16777	750.412	4.1612e-17	1.40591e-14		0.1	0.237744	0.00023134	0.87831	0.998781	0.0213116	2.22766e-06		670.107	625.826	622.904	2795.46	2902.35	2980.16
ENSMUSG00000023349	Clec4n	protein_coding	C-type lectin domain family 4, member n		GO:0001819 (positive regulation of cytokine production), GO:0001878 (response to yeast), GO:0001879 (detection of yeast), GO:0002223 (stimulatory C-type lectin receptor signaling pathway), GO:0002250 (adaptive immune response), GO:0002376 (immune system process), GO:0006955 (immune response), GO:0043123 (positive regulation of I-kappaB kinase/NF-kappaB signaling), GO:0044419 (interspecies interac…					1.1534	1.03686	1.25446		-1.27741	-1.06182	-1.10549		2722.38	92.8143	13.5493	-2.30337	7.51133	690.634	9.20349e-17	3.02546e-14		0.1	0.237744	0.00209664	-0.87831	-0.993849	0.0213116	5.66358e-05		3711.43	3423.34	3980.79	687.513	798.483	774.647
ENSMUSG00000018927	Ccl6	protein_coding	chemokine (C-C motif) ligand 6		GO:0002548 (monocyte chemotaxis), GO:0006935 (chemotaxis), GO:0006954 (inflammatory response), GO:0006955 (immune response), GO:0007186 (G-protein coupled receptor signaling pathway), GO:0030593 (neutrophil chemotaxis), GO:0043547 (positive regulation of GTPase activity), GO:0048247 (lymphocyte chemotaxis), GO:0060326 (cell chemotaxis), GO:0070098 (chemokine-mediated signaling pathway), GO:007037…					-1.09675	-1.10104	-0.933869		1.00972	1.1357	0.986237		2681.12	96.144	11.535	2.08602	8.2617	673.992	1.16175e-16	3.68476e-14		0.1	0.237744	0.00091943	0.87831	0.996098	0.0213116	2.2805e-05		1379.9	1375.8	1544.95	5945.68	6488.28	5849.65
ENSMUSG00000062991	Nrg1	protein_coding	neuregulin 1	The protein encoded by this gene is a membrane glycoprotein that that mediates cell-cell signaling and plays a critical role in the growth and development of multiple organ systems. An extraordinary variety of different isoforms are produced from this gene through alternative promoter usage and splicing. These isoforms are expressed in a tissue-specific manner and differ significantly in their st…	GO:0000165 (MAPK cascade), GO:0000902 (cell morphogenesis), GO:0001764 (neuron migration), GO:0003161 (cardiac conduction system development), GO:0003222 (ventricular trabecula myocardium morphogenesis), GO:0007169 (transmembrane receptor protein tyrosine kinase signaling pathway), GO:0007171 (activation of transmembrane receptor protein tyrosine kinase activity), GO:0007399 (nervous system devel…					-2.50175	-2.43721	-2.7994		2.55665	2.55407	2.62764		2676.99	35.978	57.8558	5.37851	3.39034	672.333	1.18939e-16	3.68476e-14		0.1	0.237744	0.000247232	0.87831	0.99939	0.0213116	5.57275e-07		6.46109	6.80246	5.07015	247.618	247.173	260.157
ENSMUSG00000073557	Ppp1r12b	protein_coding	protein phosphatase 1, regulatory subunit 12B	Myosin phosphatase is a protein complex comprised of three subunits: a catalytic subunit (PP1c-delta, protein phosphatase 1, catalytic subunit delta), a large regulatory subunit (MYPT, myosin phosphatase target) and small regulatory subunit (sm-M20). Two isoforms of MYPT have been isolated--MYPT1 and MYPT2, the first of which is widely expressed, and the second of which may be specific to heart, …	GO:0007165 (signal transduction), GO:0005737 (cytoplasm), GO:0005856 (cytoskeleton), GO:0030018 (Z disc), GO:0031672 (A band), GO:0004857 (enzyme inhibitor activity), GO:0019208 (phosphatase regulator activity), GO:0019901 (protein kinase binding)					1.21268	1.3919	1.18512		-1.17955	-1.26896	-1.34118		2673.71	75.1542	81.5753	-2.51499	5.77534	671.02	1.21179e-16	3.68476e-14		0.1	0.237744	0.00271454	-0.87831	-0.993818	0.0213116	5.72113e-05		1099.31	1244.85	1078.49	208.595	196	186.381
ENSMUSG00000020689	Itgb3	protein_coding	integrin beta 3	The ITGB3 protein product is the integrin beta chain beta 3. Integrins are integral cell-surface proteins composed of an alpha chain and a beta chain. A given chain may combine with multiple partners resulting in different integrins. Integrin beta 3 is found along with the alpha IIb chain in platelets. Integrins are known to participate in cell adhesion as well as cell-surface mediated signalling…	GO:0001938 (positive regulation of endothelial cell proliferation), GO:0001954 (positive regulation of cell-matrix adhesion), GO:0002687 (positive regulation of leukocyte migration), GO:0007044 (cell-substrate junction assembly), GO:0007155 (cell adhesion), GO:0007160 (cell-matrix adhesion), GO:0007229 (integrin-mediated signaling pathway), GO:0008277 (regulation of G-protein coupled receptor pro…					-1.05438	-0.919363	-1.09826		1.0296	1.01794	1.02447		2668.49	92.3785	97.5417	2.05246	7.41394	668.931	1.2484e-16	3.70347e-14		0.1	0.237744	5.9635e-05	0.87831	0.999689	0.0213116	1.4497e-07		797.483	875.817	773.56	3384.35	3357.11	3372.33
ENSMUSG00000021477	Ctsl	protein_coding	cathepsin L	The protein encoded by this gene is a lysosomal cysteine proteinase that plays a major role in intracellular protein catabolism. Its substrates include collagen and elastin, as well as alpha-1 protease inhibitor, a major controlling element of neutrophil elastase activity. The encoded protein has been implicated in several pathologic processes, including myofibril necrosis in myopathies and in my…	GO:0006508 (proteolysis), GO:0006590 (thyroid hormone generation), GO:0006955 (immune response), GO:0007154 (cell communication), GO:0010839 (negative regulation of keratinocyte proliferation), GO:0016540 (protein autoprocessing), GO:0019064 (fusion of virus membrane with host plasma membrane), GO:0019065 (receptor-mediated endocytosis of virus by host cell), GO:0030163 (protein catabolic process…					-0.92504	-0.93413	-0.81181		0.845347	0.937088	0.888544		2659.59	99.6794	45.3671	1.77994	11.0392	665.372	1.31359e-16	3.8041e-14		0.1	0.237744	0.000100555	0.87831	0.998401	0.0213116	3.832e-06		11354.9	11283.6	12282.1	38739.1	41282.7	39916.6
ENSMUSG00000053338	Tarm1	protein_coding	T cell-interacting, activating receptor on myeloid cells 1		GO:0002250 (adaptive immune response), GO:0002376 (immune system process), GO:0045087 (innate immune response), GO:1900017 (positive regulation of cytokine production involved in inflammatory response), GO:2000515 (negative regulation of CD4-positive, alpha-beta T cell activation), GO:2000562 (negative regulation of CD4-positive, alpha-beta T cell proliferation), GO:0005886 (plasma membrane), GO:…					-1.05338	-1.19051	-0.976452		1.02506	1.10158	1.0937		2629.23	85.1764	30.9956	2.13578	6.52278	653.301	1.56429e-16	4.42477e-14		0.1	0.237744	1.90499e-05	0.87831	0.998756	0.0213116	2.32221e-06		420.894	382.638	444	1780.87	1877.93	1867.69
ENSMUSG00000066026	Dhrs3	protein_coding	dehydrogenase/reductase (SDR family) member 3	Short-chain dehydrogenases/reductases (SDRs), such as DHRS3, catalyze the oxidation/reduction of a wide range of substrates, including retinoids and steroids (Haeseleer and Palczewski, 2000 [PubMed 10800688]).[supplied by OMIM, Jun 2009].	GO:0001523 (retinoid metabolic process), GO:0003151 (outflow tract morphogenesis), GO:0006629 (lipid metabolic process), GO:0030278 (regulation of ossification), GO:0042572 (retinol metabolic process), GO:0048385 (regulation of retinoic acid receptor signaling pathway), GO:0048387 (negative regulation of retinoic acid receptor signaling pathway), GO:0060021 (palate development), GO:0060349 (bone …					-0.917495	-0.936377	-0.882981		0.839708	0.901263	0.995883		2581.88	98.2241	29.598	1.82528	9.14811	634.653	2.0617e-16	5.69919e-14		0.1	0.237744	0.0017832	0.87831	0.9961	0.0213116	2.27826e-05		3051.48	3011.79	3125.39	10317.7	10767.5	11497.4
ENSMUSG00000024486	Hbegf	protein_coding	heparin-binding EGF-like growth factor		GO:0001525 (angiogenesis), GO:0001832 (blastocyst growth), GO:0007173 (epidermal growth factor receptor signaling pathway), GO:0008016 (regulation of heart contraction), GO:0008284 (positive regulation of cell proliferation), GO:0016477 (cell migration), GO:0030307 (positive regulation of cell growth), GO:0030335 (positive regulation of cell migration), GO:0035313 (wound healing, spreading of epi…					-2.72212	-2.60218	-2.60969		2.5715	2.64506	2.71744		2572.82	34.4159	57.2145	5.50994	3.25805	631.111	2.17463e-16	5.8204e-14		0.0636026	0.237744	0.00089101	0.933257	0.998209	0.00653338	4.80667e-06		4.61506	5.10184	5.07015	219.238	230.759	242.684
ENSMUSG00000026656	Fcgr2b	protein_coding	Fc receptor, IgG, low affinity IIb	The protein encoded by this gene is a low affinity receptor for the Fc region of immunoglobulin gamma complexes. The encoded protein is involved in the phagocytosis of immune complexes and in the regulation of antibody production by B-cells. Variations in this gene may increase susceptibilty to systemic lupus erythematosus (SLE). Several transcript variants encoding different isoforms have been f…	GO:0001811 (negative regulation of type I hypersensitivity), GO:0002377 (immunoglobulin production), GO:0002434 (immune complex clearance), GO:0002638 (negative regulation of immunoglobulin production), GO:0002862 (negative regulation of inflammatory response to antigenic stimulus), GO:0002865 (negative regulation of acute inflammatory response to antigenic stimulus), GO:0002924 (negative regulat…					-0.982717	-1.04735	-0.882864		0.992119	1.02993	0.890874		2568.07	96.9169	44.8409	1.94065	8.46824	629.259	2.23638e-16	5.8204e-14		0.1	0.237744	0.000641429	0.87831	0.996776	0.0213116	1.55736e-05		1776.8	1698.91	1904.2	6987.24	7172.83	6513.63
ENSMUSG00000041193	Pla2g5	protein_coding	phospholipase A2, group V	This gene is a member of the secretory phospholipase A2 family. It is located in a tightly-linked cluster of secretory phospholipase A2 genes on chromosome 1. The encoded enzyme catalyzes the hydrolysis of membrane phospholipids to generate lysophospholipids and free fatty acids including arachidonic acid. It preferentially hydrolyzes linoleoyl-containing phosphatidylcholine substrates. Secretion…	GO:0006629 (lipid metabolic process), GO:0006631 (fatty acid metabolic process), GO:0006644 (phospholipid metabolic process), GO:0006663 (platelet activating factor biosynthetic process), GO:0006909 (phagocytosis), GO:0009395 (phospholipid catabolic process), GO:0010518 (positive regulation of phospholipase activity), GO:0010744 (positive regulation of macrophage derived foam cell differentiation…					-1.60915	-1.2106	-1.61335		1.41244	1.43973	1.58094		2567.11	61.202	16.3282	2.99415	4.94357	628.884	2.24911e-16	5.8204e-14		0.1	0.237744	0.000663954	0.87831	0.99604	0.0213116	2.34912e-05		78.4561	103.738	78.2252	644.233	656.552	724.168
ENSMUSG00000007655	Cav1	protein_coding	caveolin 1, caveolae protein	The scaffolding protein encoded by this gene is the main component of the caveolae plasma membranes found in most cell types. The protein links integrin subunits to the tyrosine kinase FYN, an initiating step in coupling integrins to the Ras-ERK pathway and promoting cell cycle progression. The gene is a tumor suppressor gene candidate and a negative regulator of the Ras-p42/44 mitogen-activated …	GO:0000122 (negative regulation of transcription from RNA polymerase II promoter), GO:0000165 (MAPK cascade), GO:0001525 (angiogenesis), GO:0001570 (vasculogenesis), GO:0001666 (response to hypoxia), GO:0001935 (endothelial cell proliferation), GO:0001937 (negative regulation of endothelial cell proliferation), GO:0001938 (positive regulation of endothelial cell proliferation), GO:0001960 (negati…					1.20071	1.26639	1.42609		-1.26601	-1.29608	-1.3311		2531.81	66.9078	12.9738	-2.60319	5.26407	615.182	2.77415e-16	6.98723e-14		0.1	0.237744	0.00310807	-0.87831	-0.993697	0.0213116	5.94669e-05		745.794	780.582	872.066	134.097	131.31	128.137
ENSMUSG00000041135	Ripk2	protein_coding	receptor (TNFRSF)-interacting serine-threonine kinase 2	This gene encodes a member of the receptor-interacting protein (RIP) family of serine/threonine protein kinases. The encoded protein contains a C-terminal caspase activation and recruitment domain (CARD), and is a component of signaling complexes in both the innate and adaptive immune pathways. It is a potent activator of NF-kappaB and inducer of apoptosis in response to various stimuli. [provide…	GO:0001961 (positive regulation of cytokine-mediated signaling pathway), GO:0002250 (adaptive immune response), GO:0002376 (immune system process), GO:0002827 (positive regulation of T-helper 1 type immune response), GO:0006468 (protein phosphorylation), GO:0006915 (apoptotic process), GO:0007249 (I-kappaB kinase/NF-kappaB signaling), GO:0007254 (JNK cascade), GO:0010800 (positive regulation of p…					-0.999374	-1.11322	-1.03625		0.991113	1.09197	1.06577		2526.08	79.5527	80.2516	2.09546	6.05961	612.97	2.87094e-16	6.98723e-14		0.1	0.237744	0.000361958	0.87831	0.998435	0.0213116	3.67006e-06		320.285	295.907	312.176	1275.7	1368.14	1343.5
ENSMUSG00000031442	Mcf2l	protein_coding	mcf.2 transforming sequence-like		GO:0007266 (Rho protein signal transduction), GO:0035025 (positive regulation of Rho protein signal transduction), GO:0035556 (intracellular signal transduction), GO:0045944 (positive regulation of transcription from RNA polymerase II promoter), GO:0005737 (cytoplasm), GO:0005886 (plasma membrane), GO:0012505 (endomembrane system), GO:0016020 (membrane), GO:0019898 (extrinsic component of membran…					-2.01126	-1.26801	-2.19564		1.73979	1.7995	1.93562		2526	64.244	78.3277	3.71494	5.11088	612.939	2.87233e-16	6.98723e-14		0.1	0.237744	0.000466978	0.87831	0.995397	0.0213116	3.173e-05		54.4578	91.8332	47.8043	745.693	777.242	854.247
ENSMUSG00000006342	Susd2	protein_coding	sushi domain containing 2		GO:0051782 (negative regulation of cell division), GO:1902807 (negative regulation of cell cycle G1/S phase transition), GO:0005615 (extracellular space), GO:0005886 (plasma membrane), GO:0016020 (membrane), GO:0016021 (integral component of membrane), GO:0003674 (molecular_function)					1.52138	1.21018	1.60439		-1.29597	-1.63653	-1.40344		2472.89	74.1593	85.201	-2.90535	5.71469	592.592	3.96048e-16	9.44534e-14		0.1	0.237744	0.00782326	-0.87831	-0.983089	0.0213116	0.000426566		1171.3	943.841	1240.74	165.315	130.345	153.376
ENSMUSG00000049723	Mmp12	protein_coding	matrix metallopeptidase 12	Proteins of the matrix metalloproteinase (MMP) family are involved in the breakdown of extracellular matrix in normal physiological processes, such as embryonic development, reproduction, and tissue remodeling, as well as in disease processes, such as arthritis and metastasis. Most MMP_s are secreted as inactive proproteins which are activated when cleaved by extracellular proteinases. It is thou…	GO:0000122 (negative regulation of transcription from RNA polymerase II promoter), GO:0006508 (proteolysis), GO:0006606 (protein import into nucleus), GO:0010628 (positive regulation of gene expression), GO:0030198 (extracellular matrix organization), GO:0030574 (collagen catabolic process), GO:0032727 (positive regulation of interferon-alpha production), GO:0035313 (wound healing, spreading of e…					-0.810119	-0.965963	-0.780982		0.876342	0.877082	0.803639		2463.86	99.778	58.1764	1.7027	11.451	589.163	4.18521e-16	9.78938e-14		0.1	0.237744	1.17109e-05	0.87831	0.998237	0.0213116	4.6573e-06		16589.3	14890.6	16927.8	53397.6	53425	50773.3
ENSMUSG00000057933	Gsta2	protein_coding	glutathione S-transferase, alpha 2 (Yc2)	Cytosolic and membrane-bound forms of glutathione S-transferase are encoded by two distinct supergene families. These enzymes function in the detoxification of electrophilic compounds, including carcinogens, therapeutic drugs, environmental toxins and products of oxidative stress, by conjugation with glutathione. The genes encoding these enzymes are known to be highly polymorphic. These genetic v…	GO:0006749 (glutathione metabolic process), GO:0006805 (xenobiotic metabolic process), GO:0009617 (response to bacterium), GO:0035634 (response to stilbenoid), GO:0042178 (xenobiotic catabolic process), GO:0005829 (cytosol), GO:0004364 (glutathione transferase activity), GO:0004602 (glutathione peroxidase activity), GO:0004769 (steroid delta-isomerase activity), GO:0005504 (fatty acid binding), G…					-2.33749	-2.36103	-1.8679		2.09377	2.06885	2.4038		2443.22	42.3744	4.76856	4.3645	3.84412	581.35	4.75155e-16	1.08705e-13		0.1	0.237744	0.00629342	0.87831	0.987027	0.0213116	0.000251363		13.8452	13.6049	19.5563	319.279	313.793	396.06
ENSMUSG00000022018	Rgcc	protein_coding	regulator of cell cycle	This gene is thought to regulate cell cycle progression. It is induced by p53 in response to DNA damage, or by sublytic levels of complement system proteins that result in activation of the cell cycle. The encoded protein localizes to the cytoplasm during interphase and to centrosomes during mitosis. The protein forms a complex with polo-like kinase 1. The protein also translocates to the nucleus…	GO:0000082 (G1/S transition of mitotic cell cycle), GO:0001100 (negative regulation of exit from mitosis), GO:0001818 (negative regulation of cytokine production), GO:0001819 (positive regulation of cytokine production), GO:0001937 (negative regulation of endothelial cell proliferation), GO:0003331 (positive regulation of extracellular matrix constituent secretion), GO:0006956 (complement activat…					-1.46524	-1.39698	-1.30075		1.35266	1.4027	1.40762		2440.7	53.2188	12.6038	2.7802	4.50149	580.397	4.82618e-16	1.08705e-13		0.1	0.237744	2.68866e-05	0.87831	0.999534	0.0213116	3.25603e-07		66.4569	69.7252	74.6036	474.661	491.449	493.133
ENSMUSG00000035385	Ccl2	protein_coding	chemokine (C-C motif) ligand 2	This gene is one of several cytokine genes clustered on the q-arm of chromosome 17. Chemokines are a superfamily of secreted proteins involved in immunoregulatory and inflammatory processes. The superfamily is divided into four subfamilies based on the arrangement of N-terminal cysteine residues of the mature peptide. This chemokine is a member of the CC subfamily which is characterized by two ad…	GO:0000165 (MAPK cascade), GO:0001525 (angiogenesis), GO:0001912 (positive regulation of leukocyte mediated cytotoxicity), GO:0001938 (positive regulation of endothelial cell proliferation), GO:0002523 (leukocyte migration involved in inflammatory response), GO:0002548 (monocyte chemotaxis), GO:0002687 (positive regulation of leukocyte migration), GO:0002693 (positive regulation of cellular extra…					-1.49759	-2.6271	-1.6585		2.00442	2.06909	1.7097		2424.77	69.0372	14.3715	3.72282	5.383	574.405	5.32643e-16	1.17792e-13		0.1	0.237744	0.00477281	0.87831	0.987007	0.0213116	0.000252125		86.7632	39.1141	77.5009	993.311	1038.9	809.593
ENSMUSG00000022797	Tfrc	protein_coding	transferrin receptor	This gene encodes a cell surface receptor necessary for cellular iron uptake by the process of receptor-mediated endocytosis. This receptor is required for erythropoiesis and neurologic development. Mice that are deficient in this receptor show impaired erythroid development and abnormal iron homeostasis. [provided by RefSeq, Mar 2010]. Publication Note: This RefSeq record includes a subset of th…	GO:0001934 (positive regulation of protein phosphorylation), GO:0006826 (iron ion transport), GO:0006879 (cellular iron ion homeostasis), GO:0006897 (endocytosis), GO:0006898 (receptor-mediated endocytosis), GO:0010628 (positive regulation of gene expression), GO:0010637 (negative regulation of mitochondrial fusion), GO:0030316 (osteoclast differentiation), GO:0030890 (positive regulation of B ce…					-1.00845	-1.15842	-1.2002		1.33504	1.10461	0.927426		2419.18	98.0021	52.5446	2.25341	8.99158	572.305	5.51503e-16	1.19784e-13		0.1	0.237744	0.0100644	0.87831	0.978744	0.0213116	0.000672913		2337.99	2107.06	2046.89	11870.1	10117.7	8948.24
ENSMUSG00000014846	Tppp3	protein_coding	tubulin polymerization-promoting protein family member 3		GO:0001578 (microtubule bundle formation), GO:0007566 (embryo implantation), GO:0032273 (positive regulation of protein polymerization), GO:0046697 (decidualization), GO:0046785 (microtubule polymerization), GO:0005737 (cytoplasm), GO:0005856 (cytoskeleton), GO:0005874 (microtubule), GO:0048471 (perinuclear region of cytoplasm), GO:0097427 (microtubule bundle), GO:0015631 (tubulin binding)					-1.77511	-1.99676	-1.38294		1.66549	1.79563	1.69369		2407.66	49.3382	20.2582	3.38099	4.28325	567.991	5.92605e-16	1.26454e-13		0.1	0.237744	0.000165745	0.87831	0.997794	0.0213116	7.2959e-06		37.8435	32.3117	49.9772	420.738	460.552	429.065
ENSMUSG00000000318	Clec10a	protein_coding	C-type lectin domain family 10, member A	This gene encodes a member of the C-type lectin/C-type lectin-like domain (CTL/CTLD) superfamily. Members of this family share a common protein fold and have diverse functions, such as cell adhesion, cell-cell signalling, glycoprotein turnover, and roles in inflammation and immune response. The encoded type 2 transmembrane protein may function as a cell surface antigen. Two transcript variants en…	GO:0002248 (connective tissue replacement involved in inflammatory response wound healing), GO:0044419 (interspecies interaction between organisms), GO:0009897 (external side of plasma membrane), GO:0016020 (membrane), GO:0016021 (integral component of membrane), GO:0030246 (carbohydrate binding)					-1.60381	-1.64938	-1.4989		1.3898	1.52443	1.83786		2398.82	60.2812	11.4857	3.1617	4.89559	564.694	6.26294e-16	1.31338e-13		0.1	0.237744	0.010972	0.87831	0.978227	0.0213116	0.000705941		71.995	69.7252	77.5009	580.378	637.242	792.12
ENSMUSG00000037868	Egr2	protein_coding	early growth response 2	The protein encoded by this gene is a transcription factor with three tandem C2H2-type zinc fingers. Defects in this gene are associated with Charcot-Marie-Tooth disease type 1D (CMT1D), Charcot-Marie-Tooth disease type 4E (CMT4E), and with Dejerine-Sottas syndrome (DSS). Multiple transcript variants encoding two different isoforms have been found for this gene. [provided by RefSeq, Oct 2008]. [o…	GO:0006355 (regulation of transcription, DNA-templated), GO:0006357 (regulation of transcription from RNA polymerase II promoter), GO:0006611 (protein export from nucleus), GO:0007622 (rhythmic behavior), GO:0008045 (motor neuron axon guidance), GO:0010467 (gene expression), GO:0014037 (Schwann cell differentiation), GO:0014040 (positive regulation of Schwann cell differentiation), GO:0016925 (pr…					-0.937998	-1.14738	-1.06831		1.16786	1.04492	0.940902		2384.81	83.1785	43.2788	2.10348	6.34594	559.476	6.84003e-16	1.41009e-13		0.1	0.237744	0.00245926	0.87831	0.992687	0.0213116	8.00223e-05		405.203	350.327	370.121	1747.52	1604.69	1492.99
ENSMUSG00000027562	Car2	protein_coding	carbonic anhydrase 2		GO:0002009 (morphogenesis of an epithelium), GO:0006730 (one-carbon metabolic process), GO:0006885 (regulation of pH), GO:0015670 (carbon dioxide transport), GO:0032230 (positive regulation of synaptic transmission, GABAergic), GO:0032849 (positive regulation of cellular pH reduction), GO:0038166 (angiotensin-activated signaling pathway), GO:0044070 (regulation of anion transport), GO:0045672 (po…					-2.30013	-2.20444	-1.87537		2.22321	2.11063	2.0461		2375.82	37.2277	20.513	4.30602	3.48962	556.143	7.23922e-16	1.46751e-13		0.1	0.237744	0.00122621	0.87831	0.997049	0.0213116	1.30507e-05		11.0762	11.9043	15.2105	276.708	255.862	244.625
ENSMUSG00000026822	Lcn2	protein_coding	lipocalin 2		GO:0002376 (immune system process), GO:0006811 (ion transport), GO:0006915 (apoptotic process), GO:0007614 (short-term memory), GO:0007616 (long-term memory), GO:0009410 (response to xenobiotic stimulus), GO:0009615 (response to virus), GO:0009617 (response to bacterium), GO:0009635 (response to herbicide), GO:0010595 (positive regulation of endothelial cell migration), GO:0010628 (positive regul…					1.22237	1.05066	1.25311		-1.19279	-1.19759	-1.13577		2348.48	67.1956	12.9984	-2.37191	5.27836	546.048	8.61342e-16	1.71746e-13		0.1	0.237744	0.00272318	-0.87831	-0.994374	0.0213116	4.73916e-05		810.405	719.36	827.883	151.125	150.621	157.259
ENSMUSG00000027068	Dhrs9	protein_coding	dehydrogenase/reductase (SDR family) member 9	This gene encodes a member of the short-chain dehydrogenases/reductases (SDR) family. The encoded protein has been identified as a moonlighting protein based on its ability to perform mechanistically distinct functions. This protein demonstrates oxidoreductase activity toward hydroxysteroids and is able to convert 3-alpha-tetrahydroprogesterone to dihydroxyprogesterone and 3-alpha-androstanediol …	GO:0002138 (retinoic acid biosynthetic process), GO:0006629 (lipid metabolic process), GO:0008202 (steroid metabolic process), GO:0008209 (androgen metabolic process), GO:0042448 (progesterone metabolic process), GO:0042572 (retinol metabolic process), GO:0042904 (9-cis-retinoic acid biosynthetic process), GO:0005783 (endoplasmic reticulum), GO:0016020 (membrane), GO:0030176 (integral component o…					-1.26116	-1.18544	-1.0321		1.2366	1.20712	1.03497		2331.06	71.8819	95.1081	2.32262	5.56628	539.657	9.63102e-16	1.88939e-13		0.1	0.237744	0.00191991	0.87831	0.994076	0.0213116	5.25391e-05		179.065	188.768	210.049	1016.02	995.449	883.369
ENSMUSG00000026482	Rgl1	protein_coding	ral guanine nucleotide dissociation stimulator,-like 1		GO:0007165 (signal transduction), GO:0007264 (small GTPase mediated signal transduction), GO:0007265 (Ras protein signal transduction), GO:0043547 (positive regulation of GTPase activity), GO:0005886 (plasma membrane), GO:0005085 (guanyl-nucleotide exchange factor activity), R-MMU-162582 (Mus musculus: Signal Transduction), R-MMU-5673001 (Mus musculus: RAF/MAP kinase cascade), R-MMU-5683057 (Mus …					-0.816842	-0.827159	-0.95181		0.862627	0.842723	0.890462		2301.07	95.8481	75.8694	1.73104	8.16463	528.728	1.16922e-15	2.25734e-13		0.1	0.237744	7.92229e-07	0.87831	0.999295	0.0213116	7.44794e-07		1685.42	1673.4	1534.81	5400.78	5326.76	5506.01
ENSMUSG00000005413	Hmox1	protein_coding	heme oxygenase 1	Heme oxygenase, an essential enzyme in heme catabolism, cleaves heme to form biliverdin, which is subsequently converted to bilirubin by biliverdin reductase, and carbon monoxide, a putative neurotransmitter. Heme oxygenase activity is induced by its substrate heme and by various nonheme substances. Heme oxygenase occurs as 2 isozymes, an inducible heme oxygenase-1 and a constitutive heme oxygena…	GO:0001525 (angiogenesis), GO:0001666 (response to hypoxia), GO:0002246 (wound healing involved in inflammatory response), GO:0006788 (heme oxidation), GO:0006879 (cellular iron ion homeostasis), GO:0006915 (apoptotic process), GO:0006979 (response to oxidative stress), GO:0007264 (small GTPase mediated signal transduction), GO:0008217 (regulation of blood pressure), GO:0008219 (cell death), GO:0…					0.816363	0.712587	0.760969		-0.773254	-0.758326	-0.758339		2290.55	99.6711	24.5252	-1.52736	10.9102	524.913	1.25226e-15	2.37988e-13		0.1	0.237744	0.000979788	-0.87831	-0.99797	0.0213116	6.17659e-06		36331.6	33809.9	34963	12070.9	12196.4	12196.3
ENSMUSG00000044244	Il20rb	protein_coding	interleukin 20 receptor beta	IL20RB and IL20RA (MIM 605620) form a heterodimeric receptor for interleukin-20 (IL20; MIM 605619) (Blumberg et al., 2001 [PubMed 11163236]).[supplied by OMIM, Feb 2009]. Publication Note: This RefSeq record includes a subset of the publications that are available for this gene. Please see the Gene record to access additional publications.	GO:0001808 (negative regulation of type IV hypersensitivity), GO:0002437 (inflammatory response to antigenic stimulus), GO:0002765 (immune response-inhibiting signal transduction), GO:0019221 (cytokine-mediated signaling pathway), GO:0032609 (interferon-gamma production), GO:0032613 (interleukin-10 production), GO:0032623 (interleukin-2 production), GO:0032633 (interleukin-4 production), GO:00326…					-1.28492	-1.505	-1.42462		1.39856	1.48199	1.33399		2287.54	49.9712	46.8141	2.81889	4.32398	523.827	1.27706e-15	2.38968e-13		0.1	0.237744	0.000769916	0.87831	0.997483	0.0213116	9.49173e-06		65.5339	56.1203	59.3932	426.414	451.862	407.709
ENSMUSG00000015396	Cd83	protein_coding	CD83 antigen	The protein encoded by this gene is a single-pass type I membrane protein and member of the immunoglobulin superfamily of receptors. The encoded protein may be involved in the regulation of antigen presentation. A soluble form of this protein can bind to dendritic cells and inhibit their maturation. Three transcript variants encoding different isoforms have been found for this gene. [provided by …	GO:0014070 (response to organic cyclic compound), GO:0032613 (interleukin-10 production), GO:0032623 (interleukin-2 production), GO:0032633 (interleukin-4 production), GO:0032713 (negative regulation of interleukin-4 production), GO:0032733 (positive regulation of interleukin-10 production), GO:0032743 (positive regulation of interleukin-2 production), GO:0043367 (CD4-positive, alpha-beta T cell …					-1.39928	-1.25143	-1.34859		1.35471	1.50524	1.13934		2276.27	60.8403	70.4349	2.7055	4.92624	519.757	1.375e-15	2.53395e-13		0.1	0.237744	0.00714604	0.87831	0.98542	0.0213116	0.000317309		95.0703	105.438	98.5058	647.071	718.345	557.202
ENSMUSG00000059108	Ifitm6	protein_coding	interferon induced transmembrane protein 6		GO:0034341 (response to interferon-gamma), GO:0035455 (response to interferon-alpha), GO:0035456 (response to interferon-beta), GO:0045071 (negative regulation of viral genome replication), GO:0046597 (negative regulation of viral entry into host cell), GO:0051607 (defense response to virus), GO:0060337 (type I interferon signaling pathway), GO:0005886 (plasma membrane), GO:0003674 (molecular_fun…					1.24555	1.52786	1.65605		-1.42341	-1.55526	-1.45078		2238.38	57.4283	5.66472	-2.97712	4.73577	506.175	1.76665e-15	3.20532e-13		0.1	0.237744	0.00857762	-0.87831	-0.982845	0.0213116	0.000438931		483.659	588.413	643.185	75.2079	68.5518	73.7759
ENSMUSG00000025469	Msx3	protein_coding	msh homeobox 3		GO:0000122 (negative regulation of transcription from RNA polymerase II promoter), GO:0006355 (regulation of transcription, DNA-templated), GO:0006357 (regulation of transcription from RNA polymerase II promoter), GO:0007275 (multicellular organismal development), GO:0035067 (negative regulation of histone acetylation), GO:0048598 (embryonic morphogenesis), GO:0005634 (nucleus), GO:0000977 (RNA p…					-1.58018	-2.04454	-2.79351		2.07411	2.33286	2.01126		2236.24	49.3464	67.5409	4.31069	4.28363	505.413	1.79201e-15	3.20532e-13		0.1	0.237744	0.00440597	0.87831	0.988877	0.0213116	0.000184889		33.2285	23.8086	13.7618	429.962	514.621	411.592
ENSMUSG00000090958	Lrrc32	protein_coding	leucine rich repeat containing 32	This gene encodes a type I membrane protein which contains 20 leucine-rich repeats. Alterations in the chromosomal region 11q13-11q14 are involved in several pathologies. [provided by RefSeq, Jul 2008]. [obtained from RefSeq Human]	GO:0001818 (negative regulation of cytokine production), GO:0007179 (transforming growth factor beta receptor signaling pathway), GO:0010628 (positive regulation of gene expression), GO:0046007 (negative regulation of activated T cell proliferation), GO:0062009 (NA), GO:1901388 (regulation of transforming growth factor beta activation), GO:1901398 (regulation of transforming growth factor beta3 a…					-1.37485	-2.89442	-2.32812		2.20241	2.13016	2.26482		2226.39	48.4091	83.1949	4.23344	4.22954	501.911	1.91385e-15	3.37238e-13		0.1	0.237744	3.82154e-05	0.87831	0.997797	0.0213116	7.27336e-06		35.9975	11.9043	18.1077	440.605	419.035	460.128
ENSMUSG00000024770	Lipn	protein_coding	lipase, family member N	The gene encodes a lipase that is highly expressed in granular keratinocytes in the epidermis, and plays a role in the differentiation of keratinocytes. Mutations in this gene are associated with lamellar ichthyosis type 4. [provided by RefSeq, Dec 2011].	GO:0006629 (lipid metabolic process), GO:0016042 (lipid catabolic process), GO:0005576 (extracellular region), GO:0043231 (intracellular membrane-bounded organelle), GO:0016787 (hydrolase activity), GO:0016788 (hydrolase activity, acting on ester bonds), R-MMU-1266738 (Mus musculus: Developmental Biology), R-MMU-6805567 (Mus musculus: Keratinization), R-MMU-6809371 (Mus musculus: Formation of the…					-1.3948	-1.4283	-1.15156		1.44974	1.44901	1.0759		2224.3	70.0321	20.7761	2.65547	5.45083	501.168	1.94086e-15	3.37238e-13		0.1	0.237744	0.00869189	0.87831	0.981137	0.0213116	0.000530338		137.529	134.349	162.969	994.021	993.518	766.881
ENSMUSG00000045551	Fpr1	protein_coding	formyl peptide receptor 1	This gene encodes a G protein-coupled receptor of mammalian phagocytic cells that is a member of the G-protein coupled receptor 1 family. The protein mediates the response of phagocytic cells to invasion of the host by microorganisms and is important in host defense and inflammation.[provided by RefSeq, Jul 2010]. [obtained from RefSeq Human]	GO:0002430 (complement receptor mediated signaling pathway), GO:0006935 (chemotaxis), GO:0006954 (inflammatory response), GO:0007165 (signal transduction), GO:0007186 (G-protein coupled receptor signaling pathway), GO:0007200 (phospholipase C-activating G-protein coupled receptor signaling pathway), GO:0007204 (positive regulation of cytosolic calcium ion concentration), GO:0005737 (cytoplasm), G…					1.2549	1.08355	1.34649		-1.22706	-1.20726	-1.25062		2212.87	60.0345	31.9905	-2.476	4.88268	497.117	2.09566e-15	3.59007e-13		0.1	0.237744	0.00408599	-0.87831	-0.991817	0.0213116	0.000100174		611.035	542.496	651.152	108.555	110.069	106.781
ENSMUSG00000029822	Osbpl3	protein_coding	oxysterol binding protein-like 3	This gene encodes a member of the oxysterol-binding protein (OSBP) family, a group of intracellular lipid receptors. Most members contain an N-terminal pleckstrin homology domain and a highly conserved C-terminal OSBP-like sterol-binding domain. The encoded protein is involved in the regulation of cell adhesion and organization of the actin cytoskeleton. Alternative splicing results in multiple t…	GO:0006869 (lipid transport), GO:0005634 (nucleus), GO:0005737 (cytoplasm), GO:0005783 (endoplasmic reticulum), GO:0005829 (cytosol), GO:0005886 (plasma membrane), GO:0016020 (membrane), GO:0031965 (nuclear membrane), GO:0042995 (cell projection), GO:0043231 (intracellular membrane-bounded organelle), GO:0097038 (perinuclear endoplasmic reticulum), GO:0008289 (lipid binding), GO:0015248 (sterol t…					1.11	1.20878	0.939636		-0.960978	-1.02958	-1.26786		2182.95	80.7695	76.9794	-2.14755	6.14692	486.578	2.56613e-15	4.33498e-13		0.1	0.237744	0.00300298	-0.87831	-0.989957	0.0213116	0.000150788		1437.13	1539.06	1276.95	341.273	325.38	275.689
ENSMUSG00000014599	Csf1	protein_coding	colony stimulating factor 1 (macrophage)	The protein encoded by this gene is a cytokine that controls the production, differentiation, and function of macrophages. The active form of the protein is found extracellularly as a disulfide-linked homodimer, and is thought to be produced by proteolytic cleavage of membrane-bound precursors. The encoded protein may be involved in development of the placenta. Alternate splicing results in multi…	GO:0001503 (ossification), GO:0001780 (neutrophil homeostasis), GO:0001954 (positive regulation of cell-matrix adhesion), GO:0002158 (osteoclast proliferation), GO:0002376 (immune system process), GO:0002687 (positive regulation of leukocyte migration), GO:0002931 (response to ischemia), GO:0003006 (developmental process involved in reproduction), GO:0006954 (inflammatory response), GO:0007169 (t…					-0.864773	-1.15423	-1.21319		1.08121	1.0446	1.10639		2159.57	75.9352	60.2812	2.1467	5.82655	478.405	3.01136e-15	5.01742e-13		0.1	0.237744	9.03465e-06	0.87831	0.998484	0.0213116	3.44735e-06		295.364	241.487	231.778	1140.89	1112.28	1161
ENSMUSG00000034220	Gpc1	protein_coding	glypican 1	Cell surface heparan sulfate proteoglycans are composed of a membrane-associated protein core substituted with a variable number of heparan sulfate chains. Members of the glypican-related integral membrane proteoglycan family (GRIPS) contain a core protein anchored to the cytoplasmic membrane via a glycosyl phosphatidylinositol linkage. These proteins may play a role in the control of cell divisi…	GO:0009966 (regulation of signal transduction), GO:0014037 (Schwann cell differentiation), GO:0016477 (cell migration), GO:0030200 (heparan sulfate proteoglycan catabolic process), GO:0032288 (myelin assembly), GO:0040037 (negative regulation of fibroblast growth factor receptor signaling pathway), GO:1905475 (NA), GO:2001016 (positive regulation of skeletal muscle cell differentiation), GO:00055…					-0.818426	-0.886148	-0.833056		0.842439	0.7648	0.930391		2152.63	94.0475	33.4621	1.69143	7.74491	475.989	3.15878e-15	5.18253e-13		0.1	0.237744	0.00198611	0.87831	0.995332	0.0213116	3.26397e-05		1267.3	1209.14	1254.5	4009.43	3799.31	4261.53
ENSMUSG00000000440	Pparg	protein_coding	peroxisome proliferator activated receptor gamma	This gene encodes a member of the peroxisome proliferator-activated receptor (PPAR) subfamily of nuclear receptors. PPARs form heterodimers with retinoid X receptors (RXRs) and these heterodimers regulate transcription of various genes. Three subtypes of PPARs are known: PPAR-alpha, PPAR-delta, and PPAR-gamma. The protein encoded by this gene is PPAR-gamma and is a regulator of adipocyte differen…	GO:0000122 (negative regulation of transcription from RNA polymerase II promoter), GO:0001818 (negative regulation of cytokine production), GO:0001890 (placenta development), GO:0002021 (response to dietary excess), GO:0002024 (diet induced thermogenesis), GO:0002246 (wound healing involved in inflammatory response), GO:0002674 (negative regulation of acute inflammatory response), GO:0006355 (reg…					-1.27298	-1.53563	-1.18697		1.26426	1.31646	1.41486		2150.94	52.1993	24.3279	2.63104	4.45147	475.404	3.19568e-15	5.18253e-13		0.1	0.237744	0.000411999	0.87831	0.996977	0.0213116	1.36951e-05		75.6871	62.9227	80.3981	444.152	460.552	493.133
ENSMUSG00000026193	Fn1	protein_coding	fibronectin 1	This gene encodes fibronectin, a glycoprotein present in a soluble dimeric form in plasma, and in a dimeric or multimeric form at the cell surface and in extracellular matrix. Fibronectin is involved in cell adhesion and migration processes including embryogenesis, wound healing, blood coagulation, host defense, and metastasis. The gene has three regions subject to alternative splicing, with the …	GO:0001525 (angiogenesis), GO:0001775 (cell activation), GO:0001932 (regulation of protein phosphorylation), GO:0006953 (acute-phase response), GO:0007044 (cell-substrate junction assembly), GO:0007155 (cell adhesion), GO:0007160 (cell-matrix adhesion), GO:0007161 (calcium-independent cell-matrix adhesion), GO:0007229 (integrin-mediated signaling pathway), GO:0007399 (nervous system development),…					-2.35192	-1.22021	-1.72131		1.82303	1.62581	1.84461		2092.43	50.5056	94.1544	3.56869	4.35954	455.256	4.80781e-15	7.69439e-13		0.1	0.237744	0.000726872	0.87831	0.993747	0.0213116	5.8529e-05		25.8444	57.8209	40.5612	483.885	421.931	491.192
ENSMUSG00000056749	Nfil3	protein_coding	nuclear factor, interleukin 3, regulated	The protein encoded by this gene is a transcriptional regulator that binds as a homodimer to activating transcription factor (ATF) sites in many cellular and viral promoters. The encoded protein represses Per1 and Per2 expression and therefore plays a role in the regulation of circadian rhythm. [provided by RefSeq, Feb 2014]. Publication Note: This RefSeq record includes a subset of the publicati…	GO:0000122 (negative regulation of transcription from RNA polymerase II promoter), GO:0001779 (natural killer cell differentiation), GO:0006351 (transcription, DNA-templated), GO:0006355 (regulation of transcription, DNA-templated), GO:0006366 (transcription from RNA polymerase II promoter), GO:0006955 (immune response), GO:0007623 (circadian rhythm), GO:0010628 (positive regulation of gene expre…					-0.922532	-1.13017	-0.867689		0.859903	0.940601	1.11989		2063.96	88.5801	61.646	1.9343	6.873	445.582	5.88596e-15	9.29753e-13		0.1	0.237744	0.00338515	0.87831	0.988823	0.0213116	0.000186675		612.881	530.592	636.666	2110.79	2232.28	2527.79
ENSMUSG00000021756	Il6st	protein_coding	interleukin 6 signal transducer	The protein encoded by this gene is a signal transducer shared by many cytokines, including interleukin 6 (IL6), ciliary neurotrophic factor (CNTF), leukemia inhibitory factor (LIF), and oncostatin M (OSM). This protein functions as a part of the cytokine receptor complex. The activation of this protein is dependent upon the binding of cytokines to their receptors. vIL6, a protein related to IL6 …	GO:0005977 (glycogen metabolic process), GO:0006642 (triglyceride mobilization), GO:0007165 (signal transduction), GO:0008284 (positive regulation of cell proliferation), GO:0008593 (regulation of Notch signaling pathway), GO:0014911 (positive regulation of smooth muscle cell migration), GO:0019221 (cytokine-mediated signaling pathway), GO:0034097 (response to cytokine), GO:0038165 (oncostatin-M-…					-1.03925	-0.819499	-1.11993		1.05794	1.09386	0.826882		2056.84	87.9059	82.1508	2.00347	6.79097	443.173	6.19415e-15	9.6589e-13		0.1	0.237744	0.00334833	0.87831	0.98794	0.0213116	0.000217305		527.04	613.922	498.323	2258.36	2315.31	1924
ENSMUSG00000025473	Adam8	protein_coding	a disintegrin and metallopeptidase domain 8	This gene encodes a member of the ADAM (a disintegrin and metalloprotease domain) family. Members of this family are membrane-anchored proteins structurally related to snake venom disintegrins, and have been implicated in a variety of biological processes involving cell-cell and cell-matrix interactions, including fertilization, muscle development, and neurogenesis. The protein encoded by this ge…	GO:0000902 (cell morphogenesis), GO:0001525 (angiogenesis), GO:0002523 (leukocyte migration involved in inflammatory response), GO:0002675 (positive regulation of acute inflammatory response), GO:0002693 (positive regulation of cellular extravasation), GO:0006508 (proteolysis), GO:0006954 (inflammatory response), GO:0007160 (cell-matrix adhesion), GO:0022407 (regulation of cell-cell adhesion), GO…					-0.780994	-0.654971	-0.82468		0.727426	0.753588	0.77963		2052.11	99.0216	62.9779	1.5063	9.706	441.579	6.40791e-15	9.86575e-13		0.1	0.237744	3.40199e-06	0.87831	0.998729	0.0213116	2.42265e-06		5229.79	5707.26	5073.77	14880.5	15152.8	15428.9
ENSMUSG00000030103	Bhlhe40	protein_coding	basic helix-loop-helix family, member e40	This gene encodes a basic helix-loop-helix protein expressed in various tissues. The encoded protein can interact with Arntl or compete for E-box binding sites in the promoter of Per1 and repress Clock/Arntl_s transactivation of Per1. This gene is believed to be involved in the control of circadian rhythm and cell differentiation. [provided by RefSeq, Feb 2014]. Sequence Note: The RefSeq transcri…	GO:0000122 (negative regulation of transcription from RNA polymerase II promoter), GO:0006355 (regulation of transcription, DNA-templated), GO:0006357 (regulation of transcription from RNA polymerase II promoter), GO:0007623 (circadian rhythm), GO:0009416 (response to light stimulus), GO:0009952 (anterior/posterior pattern specification), GO:0032922 (circadian regulation of gene expression), GO:0…					-0.860606	-0.756219	-0.897244		0.761929	0.803847	0.948292		2035.58	94.4339	46.9045	1.67881	7.81805	436.021	7.21901e-15	1.09756e-12		0.1	0.237744	0.00220089	0.87831	0.993035	0.0213116	7.2599e-05		1298.68	1396.2	1266.09	4000.92	4118.9	4552.75
ENSMUSG00000020661	Dnmt3a	protein_coding	DNA methyltransferase 3A	This is one of two related genes encoding de novo DNA methyltransferases, which are responsible for the establishment of DNA methylation patterns in embryos. Loss of function of this gene causes developmental defects in multiple different organ systems. There is a pseudogene for this gene located on chromosome 3. Alternatively spliced transcript variants encoding multiple isoforms have been obser…	GO:0000122 (negative regulation of transcription from RNA polymerase II promoter), GO:0006306 (DNA methylation), GO:0006325 (chromatin organization), GO:0006346 (methylation-dependent chromatin silencing), GO:0006349 (regulation of gene expression by genetic imprinting), GO:0007283 (spermatogenesis), GO:0010216 (maintenance of DNA methylation), GO:0010468 (regulation of gene expression), GO:00109…					-0.904946	-0.701133	-0.994524		0.901514	0.839897	0.859192		2019.81	95.0341	70.6076	1.73473	7.94966	430.745	8.09473e-15	1.21551e-12		0.1	0.237744	1.89413e-05	0.87831	0.997951	0.0213116	6.29441e-06		1364.21	1571.37	1282.02	4774.28	4574.62	4636.23
ENSMUSG00000047250	Ptgs1	protein_coding	prostaglandin-endoperoxide synthase 1	This is one of two genes encoding similar enzymes that catalyze the conversion of arachinodate to prostaglandin. The encoded protein regulates angiogenesis in endothelial cells, and is inhibited by nonsteroidal anti-inflammatory drugs such as aspirin. Based on its ability to function as both a cyclooxygenase and as a peroxidase, the encoded protein has been identified as a moonlighting protein. […	GO:0001516 (prostaglandin biosynthetic process), GO:0006629 (lipid metabolic process), GO:0006631 (fatty acid metabolic process), GO:0006633 (fatty acid biosynthetic process), GO:0006693 (prostaglandin metabolic process), GO:0006954 (inflammatory response), GO:0006979 (response to oxidative stress), GO:0007612 (learning), GO:0007613 (memory), GO:0008217 (regulation of blood pressure), GO:0010700 …					-0.87041	-0.809236	-0.851926		0.839942	0.863605	0.828025		2009.64	78.5579	40.8699	1.69331	5.98879	427.358	8.71847e-15	1.2932e-12		0.1	0.237744	2.93813e-06	0.87831	0.999714	0.0213116	1.2274e-07		361.821	377.536	366.499	1186.3	1205.93	1176.53
ENSMUSG00000030208	Emp1	protein_coding	epithelial membrane protein 1		GO:0008219 (cell death), GO:0032060 (bleb assembly), GO:0005886 (plasma membrane), GO:0016020 (membrane), GO:0016021 (integral component of membrane)					-0.857428	-0.970974	-1.0543		1.02634	1.10007	0.75629		2001.94	91.5481	72.6712	1.93236	7.28453	424.803	9.22395e-15	1.3517e-12		0.1	0.237744	0.00785813	0.87831	0.981988	0.0213116	0.000483722		851.941	787.385	743.139	3146.67	3311.73	2609.34
ENSMUSG00000017002	Slpi	protein_coding	secretory leukocyte peptidase inhibitor	This gene encodes a secreted inhibitor which protects epithelial tissues from serine proteases. It is found in various secretions including seminal plasma, cervical mucus, and bronchial secretions, and has affinity for trypsin, leukocyte elastase, and cathepsin G. Its inhibitory effect contributes to the immune response by protecting epithelial surfaces from attack by endogenous proteolytic enzym…	GO:0002376 (immune system process), GO:0006955 (immune response), GO:0010466 (negative regulation of peptidase activity), GO:0019731 (antibacterial humoral response), GO:0032091 (negative regulation of protein binding), GO:0032496 (response to lipopolysaccharide), GO:0035821 (modification of morphology or physiology of other organism), GO:0042742 (defense response to bacterium), GO:0045071 (negat…					1.00493	0.859105	1.10962		-1.1202	-1.09972	-0.753734		1991.05	96.5387	4.11083	-1.98535	8.37033	421.195	9.99353e-15	1.44704e-12		0.1	0.237744	0.0013506	-0.87831	-0.9895	0.0213116	0.000164783		6506.32	5880.73	6996.08	1490.68	1512	1922.06
ENSMUSG00000027605	Acss2	protein_coding	acyl-CoA synthetase short-chain family member 2	This gene encodes a cytosolic enzyme that catalyzes the activation of acetate for use in lipid synthesis and energy generation. The protein acts as a monomer and produces acetyl-CoA from acetate in a reaction that requires ATP. Expression of this gene is regulated by sterol regulatory element-binding proteins, transcription factors that activate genes required for the synthesis of cholesterol and…	GO:0006085 (acetyl-CoA biosynthetic process), GO:0006629 (lipid metabolic process), GO:0008610 (lipid biosynthetic process), GO:0019413 (acetate biosynthetic process), GO:0019542 (propionate biosynthetic process), GO:0005737 (cytoplasm), GO:0005829 (cytosol), GO:0000166 (nucleotide binding), GO:0003987 (acetate-CoA ligase activity), GO:0005524 (ATP binding), GO:0016874 (ligase activity), GO:00502…					1.0822	1.12542	1.07122		-1.03669	-1.34084	-0.901311		1981.75	67.2696	57.7242	-2.19919	5.2816	418.123	1.07047e-14	1.53178e-12		0.1	0.237744	2.69575e-05	-0.87831	-0.998331	0.0213116	4.17449e-06		770.716	794.187	764.868	176.668	142.897	194.147
ENSMUSG00000101389	Ms4a4a	protein_coding	membrane-spanning 4-domains, subfamily A, member 4A	This gene encodes a member of the membrane-spanning 4A gene family. Members of this nascent protein family are characterized by common structural features, similar intron/exon splice boundaries, and display unique expression patterns in hematopoietic cells and nonlymphoid tissues. Alternatively spliced transcript variants encoding different isoforms have been found for this gene. [provided by Ref…	GO:0008150 (biological_process), GO:0005783 (endoplasmic reticulum), GO:0005794 (Golgi apparatus), GO:0005886 (plasma membrane), GO:0044853 (plasma membrane raft), GO:0003674 (molecular_function)					-1.57842	-1.11579	-1.36314		1.36076	1.60299	1.09359		1977.29	65.691	9.52068	2.759	5.19578	416.655	1.10642e-14	1.56481e-12		0.1	0.237744	0.0126703	0.87831	0.972123	0.0213116	0.00115484		99.6854	137.75	115.889	771.235	912.415	640.685
ENSMUSG00000026701	Prdx6	protein_coding	peroxiredoxin 6	This gene encodes a member of the peroxiredoxin family of peroxidases. The encoded protein is a bifunctional enzyme that has glutathione peroxidase and phospholipase activities. This protein is an antioxidant that reduces peroxidized membrane phospholipids and plays an important role in phospholipid homeostasis based on its ability to generate lysophospholipid substrate for the remodeling pathway…	GO:0000302 (response to reactive oxygen species), GO:0006629 (lipid metabolic process), GO:0006979 (response to oxidative stress), GO:0008152 (metabolic process), GO:0016042 (lipid catabolic process), GO:0032060 (bleb assembly), GO:0042744 (hydrogen peroxide catabolic process), GO:0045454 (cell redox homeostasis), GO:0046475 (glycerophospholipid catabolic process), GO:0048026 (positive regulation…					0.765422	0.640288	0.816992		-0.785367	-0.734734	-0.702601		1938.58	97.7802	28.9978	-1.48489	8.88387	403.993	1.47803e-14	2.06635e-12		0.1	0.237744	0.00250929	-0.87831	-0.993637	0.0213116	6.06056e-05		8659.71	7940.17	8974.89	2955.1	3060.69	3129.65
ENSMUSG00000031584	Gsr	protein_coding	glutathione reductase	This gene encodes a member of the class-I pyridine nucleotide-disulfide oxidoreductase family. This enzyme is a homodimeric flavoprotein. It is a central enzyme of cellular antioxidant defense, and reduces oxidized glutathione disulfide (GSSG) to the sulfhydryl form GSH, which is an important cellular antioxidant. Rare mutations in this gene result in hereditary glutathione reductase deficiency. …	GO:0006749 (glutathione metabolic process), GO:0007283 (spermatogenesis), GO:0034599 (cellular response to oxidative stress), GO:0045454 (cell redox homeostasis), GO:0005737 (cytoplasm), GO:0005739 (mitochondrion), GO:0005829 (cytosol), GO:0009897 (external side of plasma membrane), GO:0004362 (glutathione-disulfide reductase activity), GO:0016491 (oxidoreductase activity), GO:0016668 (oxidoreduc…					0.862963	0.700946	0.890128		-0.819011	-0.865442	-0.769585		1933.8	88.021	28.1345	-1.64481	6.80843	402.441	1.53234e-14	2.11794e-12		0.1	0.237744	0.0029051	-0.87831	-0.992918	0.0213116	7.50627e-05		2133.08	1906.39	2173.65	664.1	643.035	687.28
ENSMUSG00000038037	Socs1	protein_coding	suppressor of cytokine signaling 1	This gene encodes a member of the STAT-induced STAT inhibitor (SSI), also known as suppressor of cytokine signaling (SOCS), family. SSI family members are cytokine-inducible negative regulators of cytokine signaling. The expression of this gene can be induced by a subset of cytokines, including IL2, IL3 erythropoietin (EPO), CSF2/GM-CSF, and interferon (IFN)-gamma. The protein encoded by this gen…	GO:0001817 (regulation of cytokine production), GO:0001932 (regulation of protein phosphorylation), GO:0007259 (JAK-STAT cascade), GO:0009968 (negative regulation of signal transduction), GO:0010533 (regulation of activation of Janus kinase activity), GO:0019221 (cytokine-mediated signaling pathway), GO:0035556 (intracellular signal transduction), GO:0040008 (regulation of growth), GO:0042509 (re…					-1.86883	-1.18656	-2.15109		1.68721	1.66095	1.85831		1925.1	40.6972	82.159	3.56962	3.73613	399.62	1.63679e-14	2.23688e-12		0.1	0.237744	0.000525768	0.87831	0.994475	0.0213116	4.57114e-05		23.9983	39.1141	19.5563	293.027	287.724	330.05
ENSMUSG00000018848	Rars	protein_coding	arginyl-tRNA synthetase	Aminoacyl-tRNA synthetases catalyze the aminoacylation of tRNA by their cognate amino acid. Because of their central role in linking amino acids with nucleotide triplets contained in tRNAs, aminoacyl-tRNA synthetases are thought to be among the first proteins that appeared in evolution. Arginyl-tRNA synthetase belongs to the class-I aminoacyl-tRNA synthetase family. [provided by RefSeq, Jul 2008]…	GO:0006412 (translation), GO:0006418 (tRNA aminoacylation for protein translation), GO:0006420 (arginyl-tRNA aminoacylation), GO:0005634 (nucleus), GO:0005654 (nucleoplasm), GO:0005730 (nucleolus), GO:0005737 (cytoplasm), GO:0005739 (mitochondrion), GO:0005829 (cytosol), GO:0017101 (aminoacyl-tRNA synthetase multienzyme complex), GO:0000049 (tRNA binding), GO:0000166 (nucleotide binding), GO:0004…					-0.858651	-1.20572	-0.795383		0.893382	0.95107	1.0153		1922.25	91.5153	14.5194	1.88436	7.27868	398.7	1.67255e-14	2.26036e-12		0.1	0.237744	2.67106e-05	0.87831	0.995865	0.0213116	2.5606e-05		854.71	671.743	893.071	2881.31	2998.9	3135.47
ENSMUSG00000052336	Cx3cr1	protein_coding	chemokine (C-X3-C motif) receptor 1	Fractalkine is a transmembrane protein and chemokine involved in the adhesion and migration of leukocytes. The protein encoded by this gene is a receptor for fractalkine. The encoded protein also is a coreceptor for HIV-1, and some variations in this gene lead to increased susceptibility to HIV-1 infection and rapid progression to AIDS. Four transcript variants encoding two different isoforms hav…	GO:0001774 (microglial cell activation), GO:0002052 (positive regulation of neuroblast proliferation), GO:0002250 (adaptive immune response), GO:0002376 (immune system process), GO:0002881 (negative regulation of chronic inflammatory response to non-antigenic stimulus), GO:0002931 (response to ischemia), GO:0006935 (chemotaxis), GO:0006954 (inflammatory response), GO:0006955 (immune response), GO…					2.33708	2.33156	2.43933		-1.63547	-2.49809	-2.97441		1920.3	32.6564	92.4772	-4.60167	3.11654	398.068	1.6976e-14	2.269e-12		0.0765225	0.237744	8.22406e-05	-0.891133	-0.998416	0.017133	3.76381e-06		192.91	192.169	207.152	11.3521	5.79311	3.88294
ENSMUSG00000085953	Gm15496	lncRNA	predicted gene 15496							-3.0867	-4.03007	-2.36425		3.12881	3.18643	3.16578		1915.68	26.893	35.1065	6.66292	2.59264	396.575	1.75841e-14	2.32474e-12		0.0636026	0.237744	2.23969e-05	0.933257	0.999683	0.00653338	1.50897e-07		0.923013	0	2.17292	141.902	147.724	145.61
ENSMUSG00000024087	Cyp1b1	protein_coding	cytochrome P450, family 1, subfamily b, polypeptide 1	This gene encodes a member of the cytochrome P450 superfamily of enzymes. The cytochrome P450 proteins are monooxygenases which catalyze many reactions involved in drug metabolism and synthesis of cholesterol, steroids and other lipids. The enzyme encoded by this gene localizes to the endoplasmic reticulum and metabolizes procarcinogens such as polycyclic aromatic hydrocarbons and 17beta-estradio…	GO:0001525 (angiogenesis), GO:0002930 (trabecular meshwork development), GO:0006304 (DNA modification), GO:0006629 (lipid metabolic process), GO:0006631 (fatty acid metabolic process), GO:0006725 (cellular aromatic compound metabolic process), GO:0006805 (xenobiotic metabolic process), GO:0006809 (nitric oxide biosynthetic process), GO:0007155 (cell adhesion), GO:0008202 (steroid metabolic proces…					-1.42515	-1.26214	-1.27101		1.53885	1.30658	1.11288		1908.67	50.9167	88.4239	2.68713	4.38497	394.318	1.85501e-14	2.42607e-12		0.1	0.237744	0.00998117	0.87831	0.97975	0.0213116	0.000610917		63.6879	71.4258	70.9821	503.751	428.69	374.704
ENSMUSG00000027199	Gatm	protein_coding	glycine amidinotransferase (L-arginine:glycine amidinotransferase)	This gene encodes a mitochondrial enzyme that belongs to the amidinotransferase family. This enzyme is involved in creatine biosynthesis, whereby it catalyzes the transfer of a guanido group from L-arginine to glycine, resulting in guanidinoacetic acid, the immediate precursor of creatine. Mutations in this gene cause arginine:glycine amidinotransferase deficiency, an inborn error of creatine syn…	GO:0006600 (creatine metabolic process), GO:0006601 (creatine biosynthetic process), GO:0007584 (response to nutrient), GO:0007611 (learning or memory), GO:0010033 (response to organic substance), GO:0014889 (muscle atrophy), GO:0043434 (response to peptide hormone), GO:0046689 (response to mercury ion), GO:0120162 (NA), GO:0005739 (mitochondrion), GO:0005743 (mitochondrial inner membrane), GO:00…					-0.925737	-1.05687	-0.804922		1.03403	0.927392	0.826104		1896.47	76.3874	27.4192	1.85206	5.8475	390.399	2.0369e-14	2.63562e-12		0.1	0.237744	0.00145719	0.87831	0.992735	0.0213116	7.89812e-05		303.671	277.2	330.284	1184.17	1099.73	1025.1
ENSMUSG00000005802	Slc30a4	protein_coding	solute carrier family 30 (zinc transporter), member 4	Zinc is the second most abundant trace metal in the human body. It is an essential element, serving both a structural role, as in the formation of zinc fingers in DNA-binding proteins, and a catalytic role in metalloenzymes, such as pancreatic carboxypeptidases (e.g., MIM 114852), alkaline phosphatases (e.g., MIM 171760), various dehydrogenases, and superoxide dismutases (e.g., MIM 147450). SLC30…	GO:0006811 (ion transport), GO:0006812 (cation transport), GO:0006829 (zinc ion transport), GO:0009636 (response to toxic substance), GO:0010043 (response to zinc ion), GO:0055069 (zinc ion homeostasis), GO:0055085 (transmembrane transport), GO:0061088 (regulation of sequestering of zinc ion), GO:0071577 (zinc ion transmembrane transport), GO:0005737 (cytoplasm), GO:0005764 (lysosome), GO:0005768…					-1.08039	-1.17548	-1.10351		1.24851	1.26899	0.841869		1872.94	68.3302	95.2479	2.26666	5.3387	382.885	2.44321e-14	3.12808e-12		0.1	0.237744	0.0129861	0.87831	0.974208	0.0213116	0.000989292		174.449	163.259	171.661	880.5	893.104	663.983
ENSMUSG00000032204	Aqp9	protein_coding	aquaporin 9	This gene encodes a member of the aquaglyceroporin subfamily of aquaporins. This protein transports water, glycerol, urea, purines and pyrimidines and plays a role in glycerol metabolism and osteoclast differentiation. Alternative splicing results in multiple transcript variants. [provided by RefSeq, Dec 2012].	GO:0006833 (water transport), GO:0006863 (purine nucleobase transport), GO:0015722 (canalicular bile acid transport), GO:0015791 (polyol transport), GO:0015793 (glycerol transport), GO:0015837 (amine transport), GO:0015855 (pyrimidine nucleobase transport), GO:0055085 (transmembrane transport), GO:0071918 (urea transmembrane transport), GO:0005886 (plasma membrane), GO:0005887 (integral component…					-1.4177	-1.10198	-1.19445		1.25795	1.20611	1.25008		1862.52	45.6137	28.2332	2.50207	4.06578	379.576	2.6498e-14	3.35724e-12		0.1	0.237744	8.7087e-07	0.87831	0.999242	0.0213116	8.62283e-07		54.4578	68.0246	63.739	353.335	340.828	351.406
ENSMUSG00000046245	Pilra	protein_coding	paired immunoglobin-like type 2 receptor alpha	Cell signaling pathways rely on a dynamic interaction between activating and inhibiting processes. SHP-1-mediated dephosphorylation of protein tyrosine residues is central to the regulation of several cell signaling pathways. Two types of inhibitory receptor superfamily members are immunoreceptor tyrosine-based inhibitory motif (ITIM)-bearing receptors and their non-ITIM-bearing, activating count…	GO:0007165 (signal transduction), GO:0016020 (membrane), GO:0016021 (integral component of membrane), GO:0005515 (protein binding), GO:0042288 (MHC class I protein binding), R-MMU-1280218 (Mus musculus: Adaptive Immune System), R-MMU-168256 (Mus musculus: Immune System), R-MMU-198933 (Mus musculus: Immunoregulatory interactions between a Lymphoid and a non-Lymphoid cell)					1.18489	1.18265	1.14529		-0.939261	-1.20088	-1.37268		1854.64	53.7861	19.9951	-2.29712	4.53931	377.083	2.81817e-14	3.53375e-12		0.1	0.237744	3.69224e-05	-0.87831	-0.998796	0.0213116	2.17485e-06		473.506	472.771	460.659	107.845	89.7932	79.6003
ENSMUSG00000030142	Clec4e	protein_coding	C-type lectin domain family 4, member e	This gene encodes a member of the C-type lectin/C-type lectin-like domain (CTL/CTLD) superfamily. Members of this family share a common protein fold and have diverse functions, such as cell adhesion, cell-cell signalling, glycoprotein turnover, and roles in inflammation and immune response. The encoded type II transmembrane protein is a downstream target of CCAAT/enhancer binding protein (C/EBP),…	GO:0001819 (positive regulation of cytokine production), GO:0002221 (pattern recognition receptor signaling pathway), GO:0002292 (T cell differentiation involved in immune response), GO:0002376 (immune system process), GO:0006955 (immune response), GO:0038094 (Fc-gamma receptor signaling pathway), GO:0042742 (defense response to bacterium), GO:0044419 (interspecies interaction between organisms),…					0.736354	0.621641	0.703725		-0.636038	-0.638611	-0.787071		1842.74	99.5725	65.765	-1.37329	10.62	373.33	3.09436e-14	3.84048e-12		0.1	0.237744	0.00013512	-0.87831	-0.99619	0.0213116	2.17462e-05		28789.7	26589.1	28145.9	11119.4	11099.6	10014.1
ENSMUSG00000004791	Pgf	protein_coding	placental growth factor	This gene encodes a growth factor found in placenta which is homologous to vascular endothelial growth factor. Alternatively spliced transcripts encoding different isoforms have been found for this gene.[provided by RefSeq, Jun 2011]. [obtained from RefSeq Human]	GO:0001525 (angiogenesis), GO:0001658 (branching involved in ureteric bud morphogenesis), GO:0001666 (response to hypoxia), GO:0001934 (positive regulation of protein phosphorylation), GO:0001938 (positive regulation of endothelial cell proliferation), GO:0002040 (sprouting angiogenesis), GO:0007275 (multicellular organismal development), GO:0008284 (positive regulation of cell proliferation), GO…					-1.79351	-3.16321	-2.11838		2.0517	2.32684	2.69656		1835.7	37.8772	35.2134	4.58466	3.53562	371.118	3.271e-14	4.01871e-12		0.1	0.237744	0.0175881	0.87831	0.964643	0.0213116	0.00185311		14.7682	5.10184	11.5889	225.624	273.242	353.348
ENSMUSG00000057135	Scimp	protein_coding	SLP adaptor and CSK interacting membrane protein	This gene encodes a transmembrane adaptor protein that is expressed in antigen-presenting cells and is localized in the immunologic synapse. The encoded protein is involved in major histocompatibility complex class II signal transduction and immune synapse formation. Alternatively spliced transcript variants have been found for this gene. [provided by RefSeq, Dec 2012]. [obtained from RefSeq Huma…	GO:0002720 (positive regulation of cytokine production involved in immune response), GO:0002732 (positive regulation of dendritic cell cytokine production), GO:0031666 (positive regulation of lipopolysaccharide-mediated signaling pathway), GO:0032735 (positive regulation of interleukin-12 production), GO:0032755 (positive regulation of interleukin-6 production), GO:0032874 (positive regulation of…					-1.79113	-1.89931	-2.62086		2.00482	2.14186	2.16462		1829.89	30.527	9.92354	4.35586	2.93383	369.293	3.42514e-14	4.16599e-12		0.1	0.237744	0.000664265	0.87831	0.99723	0.0213116	1.14993e-05		11.0762	10.2037	5.79446	166.734	183.448	186.381
ENSMUSG00000028124	Gclm	protein_coding	glutamate-cysteine ligase, modifier subunit	Glutamate-cysteine ligase, also known as gamma-glutamylcysteine synthetase, is the first rate limiting enzyme of glutathione synthesis. The enzyme consists of two subunits, a heavy catalytic subunit and a light regulatory subunit. Gamma glutamylcysteine synthetase deficiency has been implicated in some forms of hemolytic anemia. [provided by RefSeq, Jul 2008]. Publication Note: This RefSeq record…	GO:0006534 (cysteine metabolic process), GO:0006536 (glutamate metabolic process), GO:0006749 (glutathione metabolic process), GO:0006750 (glutathione biosynthetic process), GO:0006979 (response to oxidative stress), GO:0008637 (apoptotic mitochondrial changes), GO:0009410 (response to xenobiotic stimulus), GO:0035229 (positive regulation of glutamate-cysteine ligase activity), GO:0043524 (negati…					0.748013	0.663135	0.779666		-0.749628	-0.723765	-0.717421		1823.65	91.1124	37.7292	-1.46418	7.22454	367.34	3.59897e-14	4.33409e-12		0.1	0.237744	0.00127046	-0.87831	-0.997164	0.0213116	1.20541e-05		2714.58	2559.43	2774.82	960.674	978.07	982.384
ENSMUSG00000038065	Mturn	protein_coding	maturin, neural progenitor differentiation regulator homolog (Xenopus)		GO:0007275 (multicellular organismal development), GO:0023051 (regulation of signaling), GO:0032088 (negative regulation of NF-kappaB transcription factor activity), GO:0045654 (positive regulation of megakaryocyte differentiation), GO:0046330 (positive regulation of JNK cascade), GO:0048666 (neuron development), GO:0070374 (positive regulation of ERK1 and ERK2 cascade), GO:0005737 (cytoplasm), G…					1.24649	1.32052	1.28041		-1.2591	-1.43703	-1.15129		1810.05	42.432	65.5595	-2.59738	3.84972	363.098	4.01107e-14	4.783e-12		0.1	0.237744	6.03097e-06	-0.87831	-0.999092	0.0213116	1.23752e-06		290.749	306.111	297.69	50.3751	44.4138	54.3612
ENSMUSG00000025934	Gsta3	protein_coding	glutathione S-transferase, alpha 3	Cytosolic and membrane-bound forms of glutathione S-transferase are encoded by two distinct supergene families. These enzymes are involved in cellular defense against toxic, carcinogenic, and pharmacologically active electrophilic compounds. At present, eight distinct classes of the soluble cytoplasmic mammalian glutathione S-transferases have been identified: alpha, kappa, mu, omega, pi, sigma, …	GO:0001657 (ureteric bud development), GO:0006629 (lipid metabolic process), GO:0006749 (glutathione metabolic process), GO:0006805 (xenobiotic metabolic process), GO:0046223 (aflatoxin catabolic process), GO:0005737 (cytoplasm), GO:0005829 (cytosol), GO:0004364 (glutathione transferase activity), GO:0016740 (transferase activity), R-MMU-1430728 (Mus musculus: Metabolism), R-MMU-156580 (Mus muscu…					1.11717	0.823062	1.2048		-1.24905	-0.997592	-0.898387		1806.49	75.6063	39.0611	-2.13514	5.8089	361.99	4.127e-14	4.87346e-12		0.1	0.237744	0.00782226	-0.87831	-0.979398	0.0213116	0.000632289		1149.15	937.039	1221.18	222.076	264.552	283.455
ENSMUSG00000074170	Plekhf1	protein_coding	pleckstrin homology domain containing, family F (with FYVE domain) member 1		GO:0006915 (apoptotic process), GO:0007032 (endosome organization), GO:0008333 (endosome to lysosome transport), GO:0010508 (positive regulation of autophagy), GO:0016050 (vesicle organization), GO:0046902 (regulation of mitochondrial membrane permeability), GO:0072659 (protein localization to plasma membrane), GO:2001244 (positive regulation of intrinsic apoptotic signaling pathway), GO:0005634 …					-1.53346	-1.54446	-1.58161		1.58698	1.46589	1.60666		1802.49	34.4898	97.813	3.1536	3.26636	360.748	4.26153e-14	4.9449e-12		0.1	0.237744	0.00113759	0.87831	0.997691	0.0213116	7.99017e-06		23.9983	23.8086	23.1778	216.4	198.897	219.386
ENSMUSG00000037820	Tgm2	protein_coding	transglutaminase 2, C polypeptide	Transglutaminases are enzymes that catalyze the crosslinking of proteins by epsilon-gamma glutamyl lysine isopeptide bonds. While the primary structure of transglutaminases is not conserved, they all have the same amino acid sequence at their active sites and their activity is calcium-dependent. The protein encoded by this gene acts as a monomer, is induced by retinoic acid, and appears to be inv…	GO:0006508 (proteolysis), GO:0007186 (G-protein coupled receptor signaling pathway), GO:0007200 (phospholipase C-activating G-protein coupled receptor signaling pathway), GO:0018149 (peptide cross-linking), GO:0018277 (protein deamination), GO:0032471 (negative regulation of endoplasmic reticulum calcium ion concentration), GO:0042981 (regulation of apoptotic process), GO:0043065 (positive regula…					-0.711936	-0.70113	-0.723914		0.63262	0.711799	0.792561		1802.28	95.6672	46.8388	1.42579	8.09691	360.682	4.2688e-14	4.9449e-12		0.1	0.237744	0.00252784	0.87831	0.994831	0.0213116	4.00165e-05		1822.95	1836.66	1807.87	4630.96	4892.28	5174.02
ENSMUSG00000031444	F10	protein_coding	coagulation factor X	This gene encodes the vitamin K-dependent coagulation factor X of the blood coagulation cascade. This factor undergoes multiple processing steps before its preproprotein is converted to a mature two-chain form by the excision of the tripeptide RKR. Two chains of the factor are held together by 1 or more disulfide bonds; the light chain contains 2 EGF-like domains, while the heavy chain contains t…	GO:0006508 (proteolysis), GO:0007596 (blood coagulation), GO:0007599 (hemostasis), GO:0031638 (zymogen activation), GO:0051897 (positive regulation of protein kinase B signaling), GO:0005576 (extracellular region), GO:0005615 (extracellular space), GO:0005783 (endoplasmic reticulum), GO:0016020 (membrane), GO:0043231 (intracellular membrane-bounded organelle), GO:1905370 (NA), GO:0004252 (serine-…					-0.778458	-0.919904	-0.695303		0.653519	0.785979	0.954167		1796.08	98.9723	43.5748	1.59656	9.66283	358.759	4.48698e-14	5.1486e-12		0.1	0.237744	0.00570319	0.87831	0.983086	0.0213116	0.000426696		4995.35	4528.74	5291.79	13479.9	14776.3	16603.5
ENSMUSG00000021356	Irf4	protein_coding	interferon regulatory factor 4	The protein encoded by this gene belongs to the IRF (interferon regulatory factor) family of transcription factors, characterized by an unique tryptophan pentad repeat DNA-binding domain. The IRFs are important in the regulation of interferons in response to infection by virus, and in the regulation of interferon-inducible genes. This family member is lymphocyte specific and negatively regulates …	GO:0002376 (immune system process), GO:0006355 (regulation of transcription, DNA-templated), GO:0006357 (regulation of transcription from RNA polymerase II promoter), GO:0032733 (positive regulation of interleukin-10 production), GO:0032736 (positive regulation of interleukin-13 production), GO:0032743 (positive regulation of interleukin-2 production), GO:0032753 (positive regulation of interleuk…					-1.36019	-1.69132	-1.29651		1.34063	1.41543	1.59195		1786.43	39.7188	88.169	2.86339	3.6722	355.774	4.85053e-14	5.51374e-12		0.1	0.237744	0.00263812	0.87831	0.992425	0.0213116	8.58565e-05		38.7665	30.6111	40.5612	257.551	271.311	306.752
ENSMUSG00000055044	Pdlim1	protein_coding	PDZ and LIM domain 1 (elfin)	This gene encodes a member of the enigma protein family. The protein contains two protein interacting domains, a PDZ domain at the amino terminal end and one to three LIM domains at the carboxyl terminal. It is a cytoplasmic protein associated with the cytoskeleton. The protein may function as an adapter to bring other LIM-interacting proteins to the cytoskeleton. Pseudogenes associated with this…	GO:0006357 (regulation of transcription from RNA polymerase II promoter), GO:0007507 (heart development), GO:0010761 (fibroblast migration), GO:0030011 (maintenance of cell polarity), GO:0030036 (actin cytoskeleton organization), GO:0030950 (establishment or maintenance of actin cytoskeleton polarity), GO:0043149 (stress fiber assembly), GO:0061061 (muscle structure development), GO:0001725 (stre…					-1.7172	-1.15176	-2.54295		1.70042	1.71518	1.99631		1772.77	46.7401	40.3354	3.67769	4.13246	351.569	5.41885e-14	6.10273e-12		0.1	0.237744	0.00280885	0.87831	0.987598	0.0213116	0.000229753		34.1515	51.0184	18.832	374.62	378.483	460.128
ENSMUSG00000031779	Ccl22	protein_coding	chemokine (C-C motif) ligand 22	This antimicrobial gene is one of several Cys-Cys (CC) cytokine genes clustered on the q arm of chromosome 16. Cytokines are a family of secreted proteins involved in immunoregulatory and inflammatory processes. The CC cytokines are proteins characterized by two adjacent cysteines. The cytokine encoded by this gene displays chemotactic activity for monocytes, dendritic cells, natural killer cells…	GO:0002548 (monocyte chemotaxis), GO:0006935 (chemotaxis), GO:0006954 (inflammatory response), GO:0006955 (immune response), GO:0007186 (G-protein coupled receptor signaling pathway), GO:0030593 (neutrophil chemotaxis), GO:0031640 (killing of cells of other organism), GO:0043547 (positive regulation of GTPase activity), GO:0048247 (lymphocyte chemotaxis), GO:0060326 (cell chemotaxis), GO:0061844 …					-2.32442	-2.89538	-1.75654		2.24909	2.25626	2.47099		1768.13	28.932	31.4314	4.60716	2.78248	350.144	5.62782e-14	6.27992e-12		0.0765225	0.237744	0.00223222	0.891133	0.99405	0.017133	5.30046e-05		5.53808	3.40123	8.69169	154.673	155.448	180.557
ENSMUSG00000028789	Azin2	protein_coding	antizyme inhibitor 2	The protein encoded by this gene belongs to the antizyme inhibitor family, which plays a role in cell growth and proliferation by maintaining polyamine homeostasis within the cell. Antizyme inhibitors are homologs of ornithine decarboxylase (ODC, the key enzyme in polyamine biosynthesis) that have lost the ability to decarboxylase ornithine; however, retain the ability to bind to antizymes. Antiz…	GO:0006591 (ornithine metabolic process), GO:0006596 (polyamine biosynthetic process), GO:0033387 (putrescine biosynthetic process from ornithine), GO:0042177 (negative regulation of protein catabolic process), GO:0043085 (positive regulation of catalytic activity), GO:0098629 (trans-Golgi network membrane organization), GO:1902269 (positive regulation of polyamine transmembrane transport), GO:00…					-0.820513	-0.790867	-0.815961		0.792233	0.729869	0.90524		1758.37	76.0832	44.0023	1.61956	5.83487	347.156	6.09529e-14	6.73973e-12		0.1	0.237744	0.00273657	0.87831	0.994379	0.0213116	4.73023e-05		341.515	348.626	342.597	1046.52	1002.21	1131.88
ENSMUSG00000002944	Cd36	protein_coding	CD36 molecule	The protein encoded by this gene is the fourth major glycoprotein of the platelet surface and serves as a receptor for thrombospondin in platelets and various cell lines. Since thrombospondins are widely distributed proteins involved in a variety of adhesive processes, this protein may have important functions as a cell adhesion molecule. It binds to collagen, thrombospondin, anionic phospholipid…	GO:0000122 (negative regulation of transcription from RNA polymerase II promoter), GO:0000165 (MAPK cascade), GO:0001676 (long-chain fatty acid metabolic process), GO:0001819 (positive regulation of cytokine production), GO:0001954 (positive regulation of cell-matrix adhesion), GO:0003085 (negative regulation of systemic arterial blood pressure), GO:0006631 (fatty acid metabolic process), GO:0006…					-0.71391	-0.86302	-0.65652		0.796925	0.833938	0.602586		1742.83	98.405	75.2199	1.48943	9.25969	342.418	6.92687e-14	7.53522e-12		0.1	0.237744	0.00308839	0.87831	0.987775	0.0213116	0.000223259		4022.49	3627.41	4185.77	11464.9	11762.9	10019.9
ENSMUSG00000059498	Fcgr3	protein_coding	Fc receptor, IgG, low affinity III		GO:0001788 (antibody-dependent cellular cytotoxicity), GO:0001798 (positive regulation of type IIa hypersensitivity), GO:0001805 (positive regulation of type III hypersensitivity), GO:0001812 (positive regulation of type I hypersensitivity), GO:0001820 (serotonin secretion), GO:0006910 (phagocytosis, recognition), GO:0006911 (phagocytosis, engulfment), GO:0007166 (cell surface receptor signaling …					-0.74796	-0.895877	-0.6122		0.684741	0.836945	0.734352		1742.63	97.7966	22.4616	1.49885	8.89411	342.356	6.93863e-14	7.53522e-12		0.1	0.237744	0.000192771	0.87831	0.99346	0.0213116	6.40266e-05		3045.02	2748.19	3345.57	8221.78	9136.7	8509.46
ENSMUSG00000045658	Pid1	protein_coding	phosphotyrosine interaction domain containing 1		GO:0001933 (negative regulation of protein phosphorylation), GO:0010628 (positive regulation of gene expression), GO:0042127 (regulation of cell proliferation), GO:0044320 (cellular response to leptin stimulus), GO:0045944 (positive regulation of transcription from RNA polymerase II promoter), GO:0046325 (negative regulation of glucose import), GO:0046627 (negative regulation of insulin receptor …					0.906821	0.757899	0.940376		-0.760729	-0.77564	-1.06873		1739.47	80.1529	36.8248	-1.71856	6.10204	341.398	7.12189e-14	7.6658e-12		0.1	0.237744	0.000481045	-0.87831	-0.992454	0.0213116	8.52006e-05		1316.22	1187.03	1347.21	413.643	409.38	333.933
ENSMUSG00000056054	S100a8	protein_coding	S100 calcium binding protein A8 (calgranulin A)	The protein encoded by this gene is a member of the S100 family of proteins containing 2 EF-hand calcium-binding motifs. S100 proteins are localized in the cytoplasm and/or nucleus of a wide range of cells, and involved in the regulation of a number of cellular processes such as cell cycle progression and differentiation. S100 genes include at least 13 members which are located as a cluster on ch…	GO:0002376 (immune system process), GO:0002523 (leukocyte migration involved in inflammatory response), GO:0002790 (peptide secretion), GO:0002793 (positive regulation of peptide secretion), GO:0006914 (autophagy), GO:0006915 (apoptotic process), GO:0006919 (activation of cysteine-type endopeptidase activity involved in apoptotic process), GO:0006935 (chemotaxis), GO:0006954 (inflammatory respons…					1.28727	1.13388	1.59237		-1.34944	-1.16743	-1.49664		1735.94	49.1326	1.54567	-2.69541	4.27101	340.327	7.33299e-14	7.82378e-12		0.1	0.237744	0.0117905	-0.87831	-0.975129	0.0213116	0.000920136		380.281	341.824	470.075	60.3082	68.5518	54.3612
ENSMUSG00000040896	Kcnd3	protein_coding	potassium voltage-gated channel, Shal-related family, member 3	Voltage-gated potassium (Kv) channels represent the most complex class of voltage-gated ion channels from both functional and structural standpoints. Their diverse functions include regulating neurotransmitter release, heart rate, insulin secretion, neuronal excitability, epithelial electrolyte transport, smooth muscle contraction, and cell volume. Four sequence-related potassium channel genes - …	GO:0006811 (ion transport), GO:0006813 (potassium ion transport), GO:0034765 (regulation of ion transmembrane transport), GO:0051260 (protein homooligomerization), GO:0055085 (transmembrane transport), GO:0071773 (cellular response to BMP stimulus), GO:0071805 (potassium ion transmembrane transport), GO:0086009 (membrane repolarization), GO:0086091 (regulation of heart rate by cardiac conduction)…					-3.667	-3.667	-2.88098		3.66068	3.5495	3.00481		1722.69	26.6546	86.8042	8.27971	2.56514	336.319	8.18694e-14	8.65894e-12		0.0636026	0.237744	0.0169198	0.933257	0.966958	0.00653338	0.00161959		0	0	0.724307	159.639	147.724	100.956
ENSMUSG00000042406	Atf4	protein_coding	activating transcription factor 4	This gene encodes a transcription factor that was originally identified as a widely expressed mammalian DNA binding protein that could bind a tax-responsive enhancer element in the LTR of HTLV-1. The encoded protein was also isolated and characterized as the cAMP-response element binding protein 2 (CREB-2). The protein encoded by this gene belongs to a family of DNA-binding proteins that includes…	GO:0000122 (negative regulation of transcription from RNA polymerase II promoter), GO:0006094 (gluconeogenesis), GO:0006355 (regulation of transcription, DNA-templated), GO:0006357 (regulation of transcription from RNA polymerase II promoter), GO:0006366 (transcription from RNA polymerase II promoter), GO:0006874 (cellular calcium ion homeostasis), GO:0007214 (gamma-aminobutyric acid signaling pa…					-0.756937	-0.705999	-0.651331		0.717314	0.618039	0.778914		1716.05	94.697	38.8473	1.40964	7.8691	334.315	8.65449e-14	9.07453e-12		0.1	0.237744	0.00163954	0.87831	0.994373	0.0213116	4.7414e-05		1511.9	1566.27	1626.79	4202.42	3922.9	4385.78
ENSMUSG00000031432	Prps1	protein_coding	phosphoribosyl pyrophosphate synthetase 1	This gene encodes an enzyme that catalyzes the phosphoribosylation of ribose 5-phosphate to 5-phosphoribosyl-1-pyrophosphate, which is necessary for purine metabolism and nucleotide biosynthesis. Defects in this gene are a cause of phosphoribosylpyrophosphate synthetase superactivity, Charcot-Marie-Tooth disease X-linked recessive type 5 and Arts Syndrome. Two transcript variants encoding differe…	GO:0006015 (5-phosphoribose 1-diphosphate biosynthetic process), GO:0006098 (pentose-phosphate shunt), GO:0006144 (purine nucleobase metabolic process), GO:0006164 (purine nucleotide biosynthetic process), GO:0007399 (nervous system development), GO:0009116 (nucleoside metabolic process), GO:0009156 (ribonucleoside monophosphate biosynthetic process), GO:0009165 (nucleotide biosynthetic process),…					-1.0886	-1.02961	-1.13644		1.15221	1.20484	0.897599		1710.98	51.0236	26.4737	2.21028	4.39158	332.791	9.02968e-14	9.387e-12		0.1	0.237744	0.00639807	0.87831	0.986797	0.0213116	0.000260326		91.3783	95.2344	88.3655	435.638	451.862	364.996
ENSMUSG00000024696	Lpxn	protein_coding	leupaxin	The product encoded by this gene is preferentially expressed in hematopoietic cells and belongs to the paxillin protein family. Similar to other members of this focal-adhesion-associated adaptor-protein family, it has four leucine-rich LD-motifs in the N-terminus and four LIM domains in the C-terminus. It may function in cell type-specific signaling by associating with PYK2, a member of focal adh…	GO:0007155 (cell adhesion), GO:0007162 (negative regulation of cell adhesion), GO:0007179 (transforming growth factor beta receptor signaling pathway), GO:0033628 (regulation of cell adhesion mediated by integrin), GO:0034446 (substrate adhesion-dependent cell spreading), GO:0043542 (endothelial cell migration), GO:0050859 (negative regulation of B cell receptor signaling pathway), GO:0002102 (po…					-0.735666	-0.69656	-0.636457		0.593974	0.740658	0.734052		1698.95	95.8152	48.7791	1.37942	8.16202	329.185	9.99113e-14	1.02985e-11		0.1	0.237744	0.00179085	0.87831	0.994137	0.0213116	5.14693e-05		1888.48	1940.4	2022.99	4748.03	5256.28	5232.26
ENSMUSG00000053580	Tanc2	protein_coding	tetratricopeptide repeat, ankyrin repeat and coiled-coil containing 2		GO:0001701 (in utero embryonic development), GO:0060998 (regulation of dendritic spine development), GO:0061001 (regulation of dendritic spine morphogenesis), GO:0099519 (NA), GO:0030054 (cell junction), GO:0042995 (cell projection), GO:0043197 (dendritic spine), GO:0045202 (synapse), GO:0098978 (NA), GO:0099092 (NA), GO:0003674 (molecular_function)					-0.700075	-0.679708	-0.674058		0.634264	0.733708	0.685868		1683.74	89.5914	89.0159	1.37037	7.00342	324.646	1.13653e-13	1.16164e-11		0.1	0.237744	0.000937712	0.87831	0.997878	0.0213116	6.74752e-06		868.555	880.918	884.379	2191.67	2348.14	2271.52
ENSMUSG00000027423	Snx5	protein_coding	sorting nexin 5	This gene encodes a member of the sorting nexin family. Members of this family contain a phox (PX) domain, which is a phosphoinositide binding domain, and are involved in intracellular trafficking. This protein functions in endosomal sorting, the phosphoinositide-signaling pathway, and macropinocytosis. This gene may play a role in the tumorigenesis of papillary thyroid carcinoma. Alternative spl…	GO:0006886 (intracellular protein transport), GO:0006897 (endocytosis), GO:0006907 (pinocytosis), GO:0007174 (epidermal growth factor catabolic process), GO:0015031 (protein transport), GO:0035815 (positive regulation of renal sodium excretion), GO:0042147 (retrograde transport, endosome to Golgi), GO:0045776 (negative regulation of blood pressure), GO:0045893 (positive regulation of transcriptio…					-0.758988	-0.712909	-0.584002		0.609323	0.774575	0.672001		1680.93	97.7719	17.8985	1.36984	8.88327	323.809	1.16407e-13	1.17988e-11		0.1	0.237744	0.000833889	0.87831	0.992996	0.0213116	7.34127e-05		3065.33	3164.84	3460.74	7915.27	8876.01	8266.78
ENSMUSG00000033213	AA467197	protein_coding	expressed sequence AA467197		GO:0009617 (response to bacterium), GO:0005634 (nucleus), GO:0005739 (mitochondrion), GO:0005751 (mitochondrial respiratory chain complex IV)					-1.05083	-0.916508	-0.693477		0.75318	0.883725	1.02391		1678.71	84.6666	3.96284	1.76055	6.48454	323.151	1.18625e-13	1.19243e-11		0.1	0.237744	0.00228983	0.87831	0.986667	0.0213116	0.000265452		443.046	486.376	567.857	1549.57	1696.42	1869.64
ENSMUSG00000021127	Zfp36l1	protein_coding	zinc finger protein 36, C3H type-like 1	This gene is a member of the TIS11 family of early response genes, which are induced by various agonists such as the phorbol ester TPA and the polypeptide mitogen EGF. This gene is well conserved across species and has a promoter that contains motifs seen in other early-response genes. The encoded protein contains a distinguishing putative zinc finger domain with a repeating cys-his motif. This p…	GO:0000165 (MAPK cascade), GO:0000288 (nuclear-transcribed mRNA catabolic process, deadenylation-dependent decay), GO:0001570 (vasculogenesis), GO:0003342 (proepicardium development), GO:0006397 (mRNA processing), GO:0006402 (mRNA catabolic process), GO:0006417 (regulation of translation), GO:0006915 (apoptotic process), GO:0007275 (multicellular organismal development), GO:0007507 (heart develop…					-0.778186	-0.633019	-0.898824		0.870292	0.734941	0.704797		1666.7	86.1547	37.5976	1.55147	6.61966	319.592	1.31451e-13	1.29304e-11		0.1	0.237744	0.000514814	0.87831	0.992546	0.0213116	8.3138e-05		611.958	676.845	562.787	1920.64	1748.55	1712.38
ENSMUSG00000022637	Cblb	protein_coding	Casitas B-lineage lymphoma b		GO:0002669 (positive regulation of T cell anergy), GO:0002870 (T cell anergy), GO:0006955 (immune response), GO:0007165 (signal transduction), GO:0007166 (cell surface receptor signaling pathway), GO:0007175 (negative regulation of epidermal growth factor-activated receptor activity), GO:0018193 (peptidyl-amino acid modification), GO:0023051 (regulation of signaling), GO:0030155 (regulation of ce…					-0.909701	-0.587043	-0.939248		0.791944	0.795551	0.848496		1666.48	82.7756	91.655	1.63371	6.31112	319.528	1.31697e-13	1.29304e-11		0.1	0.237744	0.000234428	0.87831	0.996231	0.0213116	2.12867e-05		445.815	557.802	436.757	1452.36	1456	1510.46
ENSMUSG00000018796	Acsl1	protein_coding	acyl-CoA synthetase long-chain family member 1	The protein encoded by this gene belongs to a family of acyl coenzyme A synthetase proteins, which convert long chain fatty acids to acyl CoA products via an ATP-dependent pathway. This enzyme is enriched in heart, liver and adipose tissue, where it functions in lipid synthesis and mitochondrial and peroxisomal beta-oxidation. In addition, it is expressed in monocytes and macrophages where it app…	GO:0000038 (very long-chain fatty acid metabolic process), GO:0001676 (long-chain fatty acid metabolic process), GO:0006629 (lipid metabolic process), GO:0006631 (fatty acid metabolic process), GO:0008610 (lipid biosynthetic process), GO:0010033 (response to organic substance), GO:0010747 (positive regulation of plasma membrane long-chain fatty acid transport), GO:0015908 (fatty acid transport), …					0.712669	0.66028	0.631134		-0.657504	-0.756067	-0.59051		1666.37	96.4482	50.8263	-1.33671	8.35344	319.495	1.31823e-13	1.29304e-11		0.1	0.237744	1.4234e-05	-0.87831	-0.99755	0.0213116	8.99942e-06		5918.36	5707.26	5593.1	2288.87	2137.66	2397.72
ENSMUSG00000026821	Ralgds	protein_coding	ral guanine nucleotide dissociation stimulator	Guanine nucleotide dissociation stimulators (GDSs, or exchange factors), such as RALGDS, are effectors of Ras-related GTPases (see MIM 190020) that participate in signaling for a variety of cellular processes.[supplied by OMIM, Nov 2010]. [obtained from RefSeq Human]	GO:0007165 (signal transduction), GO:0007264 (small GTPase mediated signal transduction), GO:0007265 (Ras protein signal transduction), GO:0043547 (positive regulation of GTPase activity), GO:0005634 (nucleus), GO:0005737 (cytoplasm), GO:0005829 (cytosol), GO:0005886 (plasma membrane), GO:0005903 (brush border), GO:0005085 (guanyl-nucleotide exchange factor activity), GO:0005515 (protein binding)…					-0.861323	-0.624384	-0.889662		0.750485	0.711028	0.913856		1641.57	82.5701	59.3686	1.59155	6.29231	312.197	1.63286e-13	1.58884e-11		0.1	0.237744	0.00116269	0.87831	0.98971	0.0213116	0.000158296		458.737	540.795	449.795	1404.12	1366.21	1572.59
ENSMUSG00000019843	Fyn	protein_coding	Fyn proto-oncogene	This gene is a member of the protein-tyrosine kinase oncogene family. It encodes a membrane-associated tyrosine kinase that has been implicated in the control of cell growth. The protein associates with the p85 subunit of phosphatidylinositol 3-kinase and interacts with the fyn-binding protein. Alternatively spliced transcript variants encoding distinct isoforms exist. [provided by RefSeq, Jul 20…	GO:0000304 (response to singlet oxygen), GO:0001764 (neuron migration), GO:0002250 (adaptive immune response), GO:0002376 (immune system process), GO:0003015 (heart process), GO:0006468 (protein phosphorylation), GO:0007166 (cell surface receptor signaling pathway), GO:0007169 (transmembrane receptor protein tyrosine kinase signaling pathway), GO:0007249 (I-kappaB kinase/NF-kappaB signaling), GO:…					-0.772815	-0.706781	-0.659372		0.68577	0.679215	0.773982		1630.79	80.7942	57.4118	1.42401	6.14982	309.047	1.79353e-13	1.73133e-11		0.1	0.237744	0.000279864	0.87831	0.997325	0.0213116	1.07232e-05		453.199	474.472	490.356	1247.32	1241.66	1326.02
ENSMUSG00000018849	Wwc1	protein_coding	WW, C2 and coiled-coil domain containing 1	The protein encoded by this gene is a cytoplasmic phosphoprotein that interacts with PRKC-zeta and dynein light chain-1. Alleles of this gene have been found that enhance memory in some individuals. Three transcript variants encoding different isoforms have been found for this gene. [provided by RefSeq, Mar 2010]. [obtained from RefSeq Human]	GO:0000122 (negative regulation of transcription from RNA polymerase II promoter), GO:0006355 (regulation of transcription, DNA-templated), GO:0016477 (cell migration), GO:0035330 (regulation of hippo signaling), GO:0035331 (negative regulation of hippo signaling), GO:0043410 (positive regulation of MAPK cascade), GO:0046621 (negative regulation of organ growth), GO:0005634 (nucleus), GO:0005737 …					-1.65307	-3.21551	-2.18873		2.06082	2.31045	2.68604		1626.13	32.5413	56.0224	4.57617	3.10858	307.686	1.86824e-13	1.78924e-11		0.1	0.237744	0.0166705	0.87831	0.965962	0.0213116	0.00171814		11.9992	3.40123	7.96738	169.572	201.793	262.098
ENSMUSG00000031431	Tsc22d3	protein_coding	TSC22 domain family, member 3	The protein encoded by this gene shares significant sequence identity with the murine TSC-22 and Drosophila shs, both of which are leucine zipper proteins, that function as transcriptional regulators. The expression of this gene is stimulated by glucocorticoids and interleukin 10, and it appears to play a key role in the anti-inflammatory and immunosuppressive effects of this steroid and chemokin…	GO:0006357 (regulation of transcription from RNA polymerase II promoter), GO:0006970 (response to osmotic stress), GO:0070236 (negative regulation of activation-induced cell death of T cells), GO:0005634 (nucleus), GO:0005515 (protein binding), R-MMU-2672351 (Mus musculus: Stimuli-sensing channels), R-MMU-382551 (Mus musculus: Transport of small molecules), R-MMU-983712 (Mus musculus: Ion channel…					-0.665587	-0.707729	-0.64243		0.593242	0.756456	0.666048		1621.96	93.5213	46.3373	1.34433	7.64836	306.475	1.93763e-13	1.84121e-11		0.1	0.237744	0.00238579	0.87831	0.994052	0.0213116	5.29595e-05		1395.6	1355.39	1418.19	3341.07	3741.38	3514.06
ENSMUSG00000040152	Thbs1	protein_coding	thrombospondin 1	The protein encoded by this gene is a subunit of a disulfide-linked homotrimeric protein. This protein is an adhesive glycoprotein that mediates cell-to-cell and cell-to-matrix interactions. This protein can bind to fibrinogen, fibronectin, laminin, type V collagen and integrins alpha-V/beta-1. This protein has been shown to play roles in platelet aggregation, angiogenesis, and tumorigenesis. [pr…	GO:0001937 (negative regulation of endothelial cell proliferation), GO:0001953 (negative regulation of cell-matrix adhesion), GO:0002040 (sprouting angiogenesis), GO:0002581 (negative regulation of antigen processing and presentation of peptide or polysaccharide antigen via MHC class II), GO:0002605 (negative regulation of dendritic cell antigen processing and presentation), GO:0003151 (outflow t…					-1.18148	-0.681814	-0.920993		0.880729	0.933598	0.969963		1609.29	70.5747	87.7415	1.8664	5.48638	302.799	2.16632e-13	2.04256e-11		0.1	0.237744	8.44334e-05	0.87831	0.995845	0.0213116	2.58559e-05		199.371	282.302	239.021	835.801	867.035	889.193
ENSMUSG00000028859	Csf3r	protein_coding	colony stimulating factor 3 receptor (granulocyte)	The protein encoded by this gene is the receptor for colony stimulating factor 3, a cytokine that controls the production, differentiation, and function of granulocytes. The encoded protein, which is a member of the family of cytokine receptors, may also function in some cell surface adhesion or recognition processes. Alternatively spliced transcript variants have been described. Mutations in thi…	GO:0007155 (cell adhesion), GO:0019221 (cytokine-mediated signaling pathway), GO:0030593 (neutrophil chemotaxis), GO:0045637 (regulation of myeloid cell differentiation), GO:0005886 (plasma membrane), GO:0009897 (external side of plasma membrane), GO:0016020 (membrane), GO:0016021 (integral component of membrane), GO:0030666 (endocytic vesicle membrane), GO:0043235 (receptor complex), GO:0004896 …					-0.738193	-0.657372	-1.02904		0.843319	0.864293	0.716997		1606.05	86.7385	62.7806	1.62486	6.68169	301.863	2.22919e-13	2.07771e-11		0.1	0.237744	0.000105697	0.87831	0.992996	0.0213116	7.34144e-05		647.955	685.348	529.469	1941.21	1969.66	1778.39
ENSMUSG00000071713	Csf2rb	protein_coding	colony stimulating factor 2 receptor, beta, low-affinity (granulocyte-macrophage)	The protein encoded by this gene is the common beta chain of the high affinity receptor for IL-3, IL-5 and CSF. Defects in this gene have been reported to be associated with protein alveolar proteinosis (PAP). [provided by RefSeq, Jul 2008]. Sequence Note: This RefSeq record was created from transcript and genomic sequence data because no single transcript was available for the full length of the…	GO:0001558 (regulation of cell growth), GO:0006468 (protein phosphorylation), GO:0007259 (JAK-STAT cascade), GO:0016064 (immunoglobulin mediated immune response), GO:0019221 (cytokine-mediated signaling pathway), GO:0038157 (granulocyte-macrophage colony-stimulating factor signaling pathway), GO:0070665 (positive regulation of leukocyte proliferation), GO:0005886 (plasma membrane), GO:0009897 (ex…					-0.55577	-0.565551	-0.619736		0.588287	0.603391	0.549378		1605.62	99.3669	58.9739	1.16084	10.2946	301.737	2.23776e-13	2.07771e-11		0.1	0.237744	1.92188e-05	0.87831	0.998948	0.0213116	1.66062e-06		9682.41	9616.98	9262.44	21399.5	21624.7	20830
ENSMUSG00000074622	Mafb	protein_coding	v-maf musculoaponeurotic fibrosarcoma oncogene family, protein B (avian)	The protein encoded by this gene is a basic leucine zipper (bZIP) transcription factor that plays an important role in the regulation of lineage-specific hematopoiesis. The encoded nuclear protein represses ETS1-mediated transcription of erythroid-specific genes in myeloid cells. This gene contains no introns. [provided by RefSeq, Jul 2008]. Publication Note: This RefSeq record includes a subset …	GO:0006355 (regulation of transcription, DNA-templated), GO:0006357 (regulation of transcription from RNA polymerase II promoter), GO:0007379 (segment specification), GO:0007585 (respiratory gaseous exchange), GO:0010467 (gene expression), GO:0016485 (protein processing), GO:0021571 (rhombomere 5 development), GO:0021572 (rhombomere 6 development), GO:0021599 (abducens nerve formation), GO:003021…					-0.801782	-0.550852	-0.812472		0.75146	0.73617	0.677475		1595.37	92.7567	88.8103	1.44616	7.50129	298.782	2.45071e-13	2.25818e-11		0.1	0.237744	5.27119e-05	0.87831	0.996276	0.0213116	2.07717e-05		1128.84	1343.49	1120.5	3314.82	3279.86	3149.06
ENSMUSG00000074896	Ifit3	protein_coding	interferon-induced protein with tetratricopeptide repeats 3		GO:0002376 (immune system process), GO:0008285 (negative regulation of cell proliferation), GO:0009615 (response to virus), GO:0009617 (response to bacterium), GO:0035457 (cellular response to interferon-alpha), GO:0035458 (cellular response to interferon-beta), GO:0035634 (response to stilbenoid), GO:0043066 (negative regulation of apoptotic process), GO:0045087 (innate immune response), GO:0051…					0.801851	0.778196	0.82802		-0.810999	-0.618145	-0.978923		1592.34	78.4675	50.7276	-1.58704	5.98219	297.911	2.51772e-13	2.30249e-11		0.1	0.237744	0.000275445	-0.87831	-0.997017	0.0213116	1.33312e-05		1156.54	1137.71	1177.72	377.458	431.587	335.874
ENSMUSG00000029082	Bst1	protein_coding	bone marrow stromal cell antigen 1	Bone marrow stromal cell antigen-1 is a stromal cell line-derived glycosylphosphatidylinositol-anchored molecule that facilitates pre-B-cell growth. The deduced amino acid sequence exhibits 33% similarity with CD38. BST1 expression is enhanced in bone marrow stromal cell lines derived from patients with rheumatoid arthritis. The polyclonal B-cell abnormalities in rheumatoid arthritis may be, at l…	GO:0001952 (regulation of cell-matrix adhesion), GO:0008284 (positive regulation of cell proliferation), GO:0030890 (positive regulation of B cell proliferation), GO:0032956 (regulation of actin cytoskeleton organization), GO:0050727 (regulation of inflammatory response), GO:0050730 (regulation of peptidyl-tyrosine phosphorylation), GO:0050848 (regulation of calcium-mediated signaling), GO:009002…					0.631406	0.672746	0.80818		-0.763733	-0.620237	-0.728361		1587.92	88.7117	44.0845	-1.41081	6.88656	296.641	2.61901e-13	2.37724e-11		0.1	0.237744	0.00184825	-0.87831	-0.992183	0.0213116	9.14264e-05		1994.63	2052.64	2254.77	757.755	837.104	776.588
ENSMUSG00000022957	Itsn1	protein_coding	intersectin 1 (SH3 domain protein 1A)	The protein encoded by this gene is a cytoplasmic membrane-associated protein that indirectly coordinates endocytic membrane traffic with the actin assembly machinery. In addition, the encoded protein may regulate the formation of clathrin-coated vesicles and could be involved in synaptic vesicle recycling. This protein has been shown to interact with dynamin, CDC42, SNAP23, SNAP25, SPIN90, EPS15…	GO:0006887 (exocytosis), GO:0006897 (endocytosis), GO:0007264 (small GTPase mediated signal transduction), GO:0008104 (protein localization), GO:0015031 (protein transport), GO:0016197 (endosomal transport), GO:0035556 (intracellular signal transduction), GO:0043524 (negative regulation of neuron apoptotic process), GO:0048488 (synaptic vesicle endocytosis), GO:0051402 (neuron apoptotic process),…					-0.678702	-0.621011	-0.730994		0.700634	0.613818	0.716254		1586.85	83.4005	69.6539	1.35831	6.36699	296.336	2.64398e-13	2.37974e-11		0.1	0.237744	0.000322531	0.87831	0.997033	0.0213116	1.31872e-05		568.576	591.814	548.301	1480.74	1394.21	1496.87
ENSMUSG00000043421	Hilpda	protein_coding	hypoxia inducible lipid droplet associated		GO:0001819 (positive regulation of cytokine production), GO:0008284 (positive regulation of cell proliferation), GO:0010884 (positive regulation of lipid storage), GO:0035425 (autocrine signaling), GO:0005576 (extracellular region), GO:0005615 (extracellular space), GO:0005654 (nucleoplasm), GO:0005811 (lipid particle), GO:0009986 (cell surface), GO:0016020 (membrane), GO:0016021 (integral compon…					-0.757961	-0.927343	-0.644302		0.632207	0.881241	0.816158		1586.14	91.7866	8.95338	1.54521	7.31953	296.131	2.6609e-13	2.37974e-11		0.1	0.237744	0.00245868	0.87831	0.986744	0.0213116	0.000262407		1006.08	894.523	1088.63	2638.66	3136	2997.63
ENSMUSG00000040026	Saa3	protein_coding	serum amyloid A 3		GO:0006953 (acute-phase response), GO:0007252 (I-kappaB phosphorylation), GO:0009617 (response to bacterium), GO:0035634 (response to stilbenoid), GO:0060326 (cell chemotaxis), GO:0071347 (cellular response to interleukin-1), GO:0005576 (extracellular region), GO:0005615 (extracellular space), GO:0034364 (high-density lipoprotein particle), GO:0035662 (Toll-like receptor 4 binding), GO:0042056 (c…					0.649574	0.55345	0.797029		-0.835656	-0.627815	-0.536581		1581.73	99.9507	20.3897	-1.33166	13.0691	294.869	2.76789e-13	2.45736e-11		0.1	0.237744	0.00193589	-0.87831	-0.983782	0.0213116	0.000392394		148702	139117	164705	53114.5	61345.2	65349.9
ENSMUSG00000004933	Matk	protein_coding	megakaryocyte-associated tyrosine kinase	The protein encoded by this gene has amino acid sequence similarity to Csk tyrosine kinase and has the structural features of the CSK subfamily: SRC homology SH2 and SH3 domains, a catalytic domain, a unique N terminus, lack of myristylation signals, lack of a negative regulatory phosphorylation site, and lack of an autophosphorylation site. This protein is thought to play a significant role in t…	GO:0006468 (protein phosphorylation), GO:0016310 (phosphorylation), GO:0005737 (cytoplasm), GO:0016020 (membrane), GO:0000166 (nucleotide binding), GO:0004672 (protein kinase activity), GO:0004713 (protein tyrosine kinase activity), GO:0004715 (non-membrane spanning protein tyrosine kinase activity), GO:0005524 (ATP binding), GO:0016301 (kinase activity), GO:0016740 (transferase activity), R-MMU-…					-1.12098	-0.973843	-0.862605		0.859621	0.94854	1.14927		1579.33	57.79	51.2374	1.96098	4.75721	294.181	2.82814e-13	2.49266e-11		0.1	0.237744	0.00482644	0.87831	0.986536	0.0213116	0.000270688		122.761	136.049	147.034	487.432	518.483	596.031
ENSMUSG00000032515	Csrnp1	protein_coding	cysteine-serine-rich nuclear protein 1	This gene encodes a protein that localizes to the nucleus and expression of this gene is induced in response to elevated levels of axin. The Wnt signalling pathway, which is negatively regulated by axin, is important in axis formation in early development and impaired regulation of this signalling pathway is often involved in tumors. A decreased level of expression of this gene in tumors compared…	GO:0006355 (regulation of transcription, DNA-templated), GO:0006357 (regulation of transcription from RNA polymerase II promoter), GO:0006915 (apoptotic process), GO:0009791 (post-embryonic development), GO:0045944 (positive regulation of transcription from RNA polymerase II promoter), GO:0048008 (platelet-derived growth factor receptor signaling pathway), GO:0048705 (skeletal system morphogenesi…					-0.729572	-1.07847	-0.822306		0.787753	0.863549	0.979048		1577.9	70.6816	52.8652	1.72692	5.49409	293.772	2.86467e-13	2.50669e-11		0.1	0.237744	0.000468696	0.87831	0.992216	0.0213116	9.06401e-05		279.673	219.379	262.199	802.454	845.794	916.374
ENSMUSG00000022841	Ap2m1	protein_coding	adaptor-related protein complex 2, mu 1 subunit	This gene encodes the mu subunit of the clathrin adaptor protein complex AP-2. It mediates sorting of cargo proteins harboring Y-X-X-Phi motifs into clathrin-coated vesicles. Alternate splicing of this gene results in multiple transcript variants. Pseudogenes of this gene are found on chromosomes 2, 8 and 19. [provided by RefSeq, Dec 2014].	GO:0002092 (positive regulation of receptor internalization), GO:0006886 (intracellular protein transport), GO:0006897 (endocytosis), GO:0006900 (membrane budding), GO:0015031 (protein transport), GO:0016192 (vesicle-mediated transport), GO:0031623 (receptor internalization), GO:0048488 (synaptic vesicle endocytosis), GO:0065003 (macromolecular complex assembly), GO:0072583 (clathrin-mediated end…					-0.61449	-0.654274	-0.577093		0.584628	0.628041	0.633188		1573.76	96.1276	14.0673	1.22965	8.25697	292.59	2.9732e-13	2.58307e-11		0.1	0.237744	8.55934e-06	0.87831	0.999053	0.0213116	1.34398e-06		2242.92	2181.89	2301.85	5151.03	5308.42	5327.39
ENSMUSG00000041481	Serpina3g	protein_coding	serine (or cysteine) peptidase inhibitor, clade A, member 3G		GO:0002250 (adaptive immune response), GO:0002376 (immune system process), GO:0006915 (apoptotic process), GO:0010466 (negative regulation of peptidase activity), GO:0010951 (negative regulation of endopeptidase activity), GO:0034097 (response to cytokine), GO:0043434 (response to peptide hormone), GO:0005615 (extracellular space), GO:0005634 (nucleus), GO:0005737 (cytoplasm), GO:0004867 (serine-…					-2.2581	-2.13815	-2.53903		2.27642	2.62854	2.03032		1568.61	26.5395	17.3395	4.95976	2.55349	291.121	3.11443e-13	2.68658e-11		0.0636026	0.237744	0.0156734	0.933257	0.969248	0.00653338	0.00140403		4.61506	5.10184	3.62154	129.13	165.104	108.722
ENSMUSG00000049848	Ceacam19	protein_coding	carcinoembryonic antigen-related cell adhesion molecule 19		GO:0008150 (biological_process), GO:0005575 (cellular_component), GO:0003674 (molecular_function)					-0.744276	-1.13182	-1.07321		1.01544	0.946977	0.986892		1567.68	55.6113	88.7692	1.95196	4.62975	290.856	3.14078e-13	2.69023e-11		0.1	0.237744	4.37729e-05	0.87831	0.997522	0.0213116	9.20599e-06		144.913	110.54	115.165	493.108	470.207	483.426
ENSMUSG00000068129	Cst7	protein_coding	cystatin F (leukocystatin)	The cystatin superfamily encompasses proteins that contain multiple cystatin-like sequences. Some of the members are active cysteine protease inhibitors, while others have lost or perhaps never acquired this inhibitory activity. There are three inhibitory families in the superfamily, including the type 1 cystatins (stefins), type 2 cystatins and the kininogens. The type 2 cystatin proteins are a …	GO:0006955 (immune response), GO:0010466 (negative regulation of peptidase activity), GO:0031643 (positive regulation of myelination), GO:0097340 (inhibition of cysteine-type endopeptidase activity), GO:1903979 (NA), GO:0005576 (extracellular region), GO:0005615 (extracellular space), GO:0005737 (cytoplasm), GO:0005764 (lysosome), GO:0005768 (endosome), GO:0005770 (late endosome), GO:0005771 (mul…					-0.802357	-1.07324	-0.749049		0.802902	1.01922	0.802523		1563.27	72.2601	15.7774	1.73244	5.5941	289.603	3.26826e-13	2.77985e-11		0.1	0.237744	0.00204814	0.87831	0.987948	0.0213116	0.000216988		283.365	234.685	294.069	864.181	1004.14	863.954
ENSMUSG00000055782	Abcd2	protein_coding	ATP-binding cassette, sub-family D (ALD), member 2	The membrane-associated protein encoded by this gene is a member of the superfamily of ATP-binding cassette (ABC) transporters. ABC proteins transport various molecules across extra- and intra-cellular membranes. ABC genes are divided into seven distinct subfamilies (ABC1, MDR/TAP, MRP, ALD, OABP, GCN20, White). This protein is a member of the ALD subfamily, which is involved in peroxisomal impor…	GO:0000038 (very long-chain fatty acid metabolic process), GO:0006629 (lipid metabolic process), GO:0006635 (fatty acid beta-oxidation), GO:0007031 (peroxisome organization), GO:0009617 (response to bacterium), GO:0015910 (peroxisomal long-chain fatty acid import), GO:0032000 (positive regulation of fatty acid beta-oxidation), GO:0042760 (very long-chain fatty acid catabolic process), GO:0043217 …					-0.782524	-0.839217	-0.792839		0.867415	0.803101	0.744064		1559.89	64.4002	64.6469	1.61562	5.11947	288.642	3.36991e-13	2.84641e-11		0.1	0.237744	0.00105818	0.87831	0.997243	0.0213116	1.13874e-05		212.293	204.074	210.773	668.357	639.173	613.505
ENSMUSG00000050953	Gja1	protein_coding	gap junction protein, alpha 1	This gene is a member of the connexin gene family. The encoded protein is a component of gap junctions, which are composed of arrays of intercellular channels that provide a route for the diffusion of low molecular weight materials from cell to cell. The encoded protein is the major protein of gap junctions in the heart that are thought to have a crucial role in the synchronized contraction of th…	GO:0001649 (osteoblast differentiation), GO:0001701 (in utero embryonic development), GO:0001764 (neuron migration), GO:0001937 (negative regulation of endothelial cell proliferation), GO:0001947 (heart looping), GO:0002069 (columnar/cuboidal epithelial cell maturation), GO:0002088 (lens development in camera-type eye), GO:0002544 (chronic inflammatory response), GO:0003104 (positive regulation o…					-2.7632	-1.42901	-3.01159		2.50281	2.26107	2.43992		1553.39	26.2353	54.4027	5.16329	2.52038	286.8	3.57461e-13	2.997e-11		0.0765225	0.237744	0.00127631	0.891133	0.994303	0.017133	4.85843e-05		2.76904	8.50307	2.17292	144.03	121.655	137.844
ENSMUSG00000028792	Ak2	protein_coding	adenylate kinase 2	Adenylate kinases are involved in regulating the adenine nucleotide composition within a cell by catalyzing the reversible transfer of phosphate groups among adenine nucleotides. Three isozymes of adenylate kinase, namely 1, 2, and 3, have been identified in vertebrates; this gene encodes isozyme 2. Expression of these isozymes is tissue-specific and developmentally regulated. Isozyme 2 is locali…	GO:0006139 (nucleobase-containing compound metabolic process), GO:0006172 (ADP biosynthetic process), GO:0016310 (phosphorylation), GO:0046033 (AMP metabolic process), GO:0046034 (ATP metabolic process), GO:0046060 (dATP metabolic process), GO:0005634 (nucleus), GO:0005737 (cytoplasm), GO:0005739 (mitochondrion), GO:0005743 (mitochondrial inner membrane), GO:0005758 (mitochondrial intermembrane s…					-0.708888	-0.678632	-0.583321		0.574968	0.622773	0.773099		1552.27	96.6785	15.021	1.31386	8.40358	286.482	3.61133e-13	2.997e-11		0.1	0.237744	0.0031682	0.87831	0.989671	0.0213116	0.000159484		2296.46	2345.15	2505.38	5593.05	5781.52	6416.56
ENSMUSG00000030137	Tuba8	protein_coding	tubulin, alpha 8	This gene encodes a member of the alpha tubulin protein family. Alpha tubulins are one of two core protein families (alpha and beta tubulins) that heterodimerize and assemble to form microtubules. Mutations in this gene are associated with polymicrogyria and optic nerve hypoplasia. Alternate splicing results in multiple transcript variants. [provided by RefSeq, Jul 2010]. [obtained from RefSeq Hu…	GO:0000226 (microtubule cytoskeleton organization), GO:0000278 (mitotic cell cycle), GO:0006635 (fatty acid beta-oxidation), GO:0007017 (microtubule-based process), GO:0005737 (cytoplasm), GO:0005777 (peroxisome), GO:0005856 (cytoskeleton), GO:0005874 (microtubule), GO:0015630 (microtubule cytoskeleton), GO:0000166 (nucleotide binding), GO:0003857 (3-hydroxyacyl-CoA dehydrogenase activity), GO:00…					-3.95549	-2.52221	-2.28968		3.08397	2.91317	2.77024		1551.94	24.2292	68.8235	6.37399	2.33245	286.389	3.62212e-13	2.997e-11		0.0636026	0.237744	0.00387979	0.933257	0.991766	0.00653338	0.000101429		0	1.70061	2.17292	130.55	115.862	104.839
ENSMUSG00000015340	Cybb	protein_coding	cytochrome b-245, beta polypeptide	This gene encodes the heavy chain component of a heterodimeric transmembrane ion transporter composed of both a heavy and a light chain. This transporter mediates the transfer of electrons from nicotinamide adenine dinucleotide phosphate (NADPH) to oxygen to generate superoxide. This reaction is important in the innate immune response to pathogens. However, increased activity of the encoded prote…	GO:0006801 (superoxide metabolic process), GO:0006811 (ion transport), GO:0006952 (defense response), GO:0006954 (inflammatory response), GO:0034765 (regulation of ion transmembrane transport), GO:0042554 (superoxide anion generation), GO:0045087 (innate immune response), GO:0045730 (respiratory burst), GO:0050665 (hydrogen peroxide biosynthetic process), GO:0005737 (cytoplasm), GO:0005739 (mitoc…					0.582169	0.53105	0.563912		-0.500104	-0.555741	-0.621286		1544.32	99.704	39.8997	-1.11728	11.1518	284.236	3.88287e-13	3.19104e-11		0.1	0.237744	4.01968e-06	-0.87831	-0.99841	0.0213116	3.79239e-06		38805.3	37454.3	38317.3	18326.6	17633.3	16850
ENSMUSG00000030162	Olr1	protein_coding	oxidized low density lipoprotein (lectin-like) receptor 1	This gene encodes a low density lipoprotein receptor that belongs to the C-type lectin superfamily. This gene is regulated through the cyclic AMP signaling pathway. The encoded protein binds, internalizes and degrades oxidized low-density lipoprotein. This protein may be involved in the regulation of Fas-induced apoptosis. This protein may play a role as a scavenger receptor. Mutations of this ge…	GO:0002376 (immune system process), GO:0006954 (inflammatory response), GO:0007155 (cell adhesion), GO:0007159 (leukocyte cell-cell adhesion), GO:0008219 (cell death), GO:0010629 (negative regulation of gene expression), GO:0042157 (lipoprotein metabolic process), GO:0005576 (extracellular region), GO:0005654 (nucleoplasm), GO:0005886 (plasma membrane), GO:0016020 (membrane), GO:0016021 (integral…					-1.1318	-1.78557	-1.47266		1.42244	1.72521	1.24238		1534.99	39.5708	20.0115	2.92215	3.66255	281.61	4.22914e-13	3.45228e-11		0.1	0.237744	0.011019	0.87831	0.974059	0.0213116	0.00100065		43.3816	27.2098	34.0424	259.68	320.552	229.093
ENSMUSG00000031443	F7	protein_coding	coagulation factor VII	This gene encodes coagulation factor VII which is a vitamin K-dependent factor essential for hemostasis. This factor circulates in the blood in a zymogen form, and is converted to an active form by either factor IXa, factor Xa, factor XIIa, or thrombin by minor proteolysis. Upon activation of the factor VII, a heavy chain containing a catalytic domain and a light chain containing 2 EGF-like domai…	GO:0002543 (activation of blood coagulation via clotting cascade), GO:0002690 (positive regulation of leukocyte chemotaxis), GO:0006508 (proteolysis), GO:0007596 (blood coagulation), GO:0007597 (blood coagulation, intrinsic pathway), GO:0007598 (blood coagulation, extrinsic pathway), GO:0007599 (hemostasis), GO:0009611 (response to wounding), GO:0010641 (positive regulation of platelet-derived gr…					-0.661604	-0.670924	-0.584701		0.579637	0.69423	0.643362		1532.3	92.1072	55.4468	1.27721	7.3681	280.853	4.33514e-13	3.51522e-11		0.1	0.237744	0.000537138	0.87831	0.996616	0.0213116	1.71565e-05		1163.92	1156.42	1227.7	2752.89	2980.55	2877.26
ENSMUSG00000025804	Ccr1	protein_coding	chemokine (C-C motif) receptor 1	This gene encodes a member of the beta chemokine receptor family, which is predicted to be a seven transmembrane protein similar to G protein-coupled receptors. The ligands of this receptor include macrophage inflammatory protein 1 alpha (MIP-1 alpha), regulated on activation normal T expressed and secreted protein (RANTES), monocyte chemoattractant protein 3 (MCP-3), and myeloid progenitor inhib…	GO:0006816 (calcium ion transport), GO:0006874 (cellular calcium ion homeostasis), GO:0006887 (exocytosis), GO:0006935 (chemotaxis), GO:0006954 (inflammatory response), GO:0006955 (immune response), GO:0007165 (signal transduction), GO:0007186 (G-protein coupled receptor signaling pathway), GO:0007204 (positive regulation of cytosolic calcium ion concentration), GO:0007267 (cell-cell signaling), …					-0.844635	-0.730664	-0.623468		0.786731	0.797784	0.614251		1529.38	80.9258	81.8219	1.4698	6.15458	280.033	4.45325e-13	3.57788e-11		0.1	0.237744	0.00138182	0.87831	0.990878	0.0213116	0.000124428		427.355	462.567	498.323	1326.07	1336.28	1176.53
ENSMUSG00000025085	Ablim1	protein_coding	actin-binding LIM protein 1	This gene encodes a cytoskeletal LIM protein that binds to actin filaments via a domain that is homologous to erythrocyte dematin. LIM domains, found in over 60 proteins, play key roles in the regulation of developmental pathways. LIM domains also function as protein-binding interfaces, mediating specific protein-protein interactions. The protein encoded by this gene could mediate such interactio…	GO:0006366 (transcription from RNA polymerase II promoter), GO:0007010 (cytoskeleton organization), GO:0007411 (axon guidance), GO:0030032 (lamellipodium assembly), GO:0045944 (positive regulation of transcription from RNA polymerase II promoter), GO:0060271 (cilium morphogenesis), GO:0001725 (stress fiber), GO:0005737 (cytoplasm), GO:0005856 (cytoskeleton), GO:0014069 (postsynaptic density), GO:…					-1.22352	-2.87313	-1.25813		1.69047	1.78528	1.87903		1528.94	39.3817	78.9937	3.28167	3.64942	279.911	4.47125e-13	3.57788e-11		0.1	0.237744	7.88027e-05	0.87831	0.994698	0.0213116	4.20906e-05		34.1515	10.2037	33.3181	263.937	281.931	300.928
ENSMUSG00000029560	Snx8	protein_coding	sorting nexin 8		GO:0006886 (intracellular protein transport), GO:0015031 (protein transport), GO:0034498 (early endosome to Golgi transport), GO:0042147 (retrograde transport, endosome to Golgi), GO:0005768 (endosome), GO:0016020 (membrane), GO:0030904 (retromer complex), GO:0031901 (early endosome membrane), GO:0043231 (intracellular membrane-bounded organelle), GO:0008289 (lipid binding), GO:0035091 (phosphati…					-0.677827	-0.629939	-0.661287		0.582578	0.60491	0.781564		1524.94	93.9242	46.0495	1.31455	7.72363	278.789	4.6394e-13	3.68817e-11		0.1	0.237744	0.00520432	0.87831	0.989034	0.0213116	0.000179732		1465.74	1515.25	1482.66	3512.78	3567.59	4032.43
ENSMUSG00000021483	Cdk20	protein_coding	cyclin-dependent kinase 20	The protein encoded by this gene contains a kinase domain most closely related to the cyclin-dependent protein kinases. The encoded kinase may activate cyclin-dependent kinase 2 and is involved in cell growth. Alternatively spliced transcript variants encoding distinct isoforms have been reported. [provided by RefSeq, Dec 2009]. [obtained from RefSeq Human]	GO:0001843 (neural tube closure), GO:0006468 (protein phosphorylation), GO:0007049 (cell cycle), GO:0007275 (multicellular organismal development), GO:0016310 (phosphorylation), GO:0021508 (floor plate formation), GO:0031076 (embryonic camera-type eye development), GO:0048706 (embryonic skeletal system development), GO:0051301 (cell division), GO:0060021 (palate development), GO:0061512 (protein …					-0.780913	-0.984869	-0.78181		0.783893	0.960036	0.803662		1519.91	63.9316	57.4612	1.68829	5.09641	277.383	4.86025e-13	3.83865e-11		0.1	0.237744	0.00125349	0.87831	0.992786	0.0213116	7.78646e-05		205.832	178.565	205.703	610.887	690.345	619.329
ENSMUSG00000089929	Bcl2a1b	protein_coding	B cell leukemia/lymphoma 2 related protein A1b		GO:0008630 (intrinsic apoptotic signaling pathway in response to DNA damage), GO:0097192 (extrinsic apoptotic signaling pathway in absence of ligand), GO:0005737 (cytoplasm), GO:0005741 (mitochondrial outer membrane), GO:0042803 (protein homodimerization activity), GO:0046982 (protein heterodimerization activity)					-0.868888	-0.960856	-0.694394		0.769384	0.71936	1.03539		1517.37	78.04	8.82184	1.66582	5.9519	276.676	4.97561e-13	3.90441e-11		0.1	0.237744	0.00736304	0.87831	0.978879	0.0213116	0.000664454		353.514	331.62	399.093	1102.58	1064.97	1326.02
ENSMUSG00000004317	Clcn5	protein_coding	chloride channel, voltage-sensitive 5	This gene encodes a member of the ClC family of chloride ion channels and ion transporters. The encoded protein is primarily localized to endosomal membranes and may function to facilitate albumin uptake by the renal proximal tubule. Mutations in this gene have been found in Dent disease and renal tubular disorders complicated by nephrolithiasis. Alternatively spliced transcript variants have bee…	GO:0003014 (renal system process), GO:0006811 (ion transport), GO:0006821 (chloride transport), GO:0006897 (endocytosis), GO:0055085 (transmembrane transport), GO:0005768 (endosome), GO:0005769 (early endosome), GO:0005794 (Golgi apparatus), GO:0005829 (cytosol), GO:0005886 (plasma membrane), GO:0005887 (integral component of plasma membrane), GO:0008021 (synaptic vesicle), GO:0016020 (membrane),…					-0.785166	-0.62496	-0.866482		0.812186	0.769282	0.695139		1515.29	72.3999	90.3231	1.53559	5.60698	276.094	5.07279e-13	3.95515e-11		0.1	0.237744	4.68143e-05	0.87831	0.995961	0.0213116	2.44333e-05		302.748	338.422	286.101	918.104	891.173	846.481
ENSMUSG00000048677	Tpcn2	protein_coding	two pore segment channel 2	This gene encodes a putative cation-selective ion channel with two repeats of a six-transmembrane-domain. The protein localizes to lysosomal membranes and enables nicotinic acid adenine dinucleotide phosphate (NAADP) -induced calcium ion release from lysosome-related stores. This ubiquitously expressed gene has elevated expression in liver and kidney. Two common nonsynonymous SNPs in this gene st…	GO:0006811 (ion transport), GO:0006816 (calcium ion transport), GO:0006874 (cellular calcium ion homeostasis), GO:0006939 (smooth muscle contraction), GO:0007040 (lysosome organization), GO:0010506 (regulation of autophagy), GO:0017157 (regulation of exocytosis), GO:0019065 (receptor-mediated endocytosis of virus by host cell), GO:0019722 (calcium-mediated signaling), GO:0034765 (regulation of io…					-0.65856	-0.65843	-0.780047		0.805315	0.663387	0.628336		1509.64	80.12	62.7806	1.4092	6.10101	274.521	5.3462e-13	4.14177e-11		0.1	0.237744	0.00215653	0.87831	0.992003	0.0213116	9.56708e-05		474.429	474.472	436.033	1310.46	1187.59	1159.06
ENSMUSG00000089901	Gm8113	protein_coding	predicted gene 8113							-1.96478	-1.49333	-2.58138		2.13818	2.18441	1.7169		1506.31	28.2332	79.7007	4.28461	2.72173	273.593	5.51498e-13	4.24549e-11		0.1	0.237744	0.00963813	0.87831	0.978616	0.0213116	0.00068102		8.30712	11.9043	5.07015	158.93	164.138	118.43
ENSMUSG00000026489	Coq8a	protein_coding	coenzyme Q8A	This gene encodes a mitochondrial protein similar to yeast ABC1, which functions in an electron-transferring membrane protein complex in the respiratory chain. It is not related to the family of ABC transporter proteins. Expression of this gene is induced by the tumor suppressor p53 and in response to DNA damage, and inhibiting its expression partially suppresses p53-induced apoptosis. Alternativ…	GO:0006744 (ubiquinone biosynthetic process), GO:0016310 (phosphorylation), GO:0005739 (mitochondrion), GO:0016020 (membrane), GO:0016021 (integral component of membrane), GO:0031314 (extrinsic component of mitochondrial inner membrane), GO:0000166 (nucleotide binding), GO:0005524 (ATP binding), GO:0016301 (kinase activity), GO:0016740 (transferase activity), GO:0043531 (ADP binding)					0.955297	0.778171	1.12308		-1.14447	-0.855652	-0.856435		1498.39	60.7334	14.2235	-1.94467	4.91919	271.398	5.93843e-13	4.54271e-11		0.1	0.237744	0.00611168	-0.87831	-0.981797	0.0213116	0.000494		575.037	508.484	646.082	133.388	163.173	163.084
ENSMUSG00000017009	Sdc4	protein_coding	syndecan 4	The protein encoded by this gene is a transmembrane (type I) heparan sulfate proteoglycan that functions as a receptor in intracellular signaling. The encoded protein is found as a homodimer and is a member of the syndecan proteoglycan family. This gene is found on chromosome 20, while a pseudogene has been found on chromosome 22. [provided by RefSeq, Jul 2008]. Publication Note: This RefSeq reco…	GO:0001843 (neural tube closure), GO:0010762 (regulation of fibroblast migration), GO:0016477 (cell migration), GO:0042060 (wound healing), GO:0042130 (negative regulation of T cell proliferation), GO:0045860 (positive regulation of protein kinase activity), GO:0051496 (positive regulation of stress fiber assembly), GO:0051894 (positive regulation of focal adhesion assembly), GO:0060122 (inner ea…					-0.609018	-0.698577	-0.579632		0.535024	0.687239	0.664964		1487.73	95.4288	46.1399	1.25695	8.03778	268.452	6.56389e-13	4.98978e-11		0.1	0.237744	0.00145062	0.87831	0.993257	0.0213116	6.80541e-05		1925.4	1809.45	1965.05	4256.34	4730.07	4657.59
ENSMUSG00000075602	Ly6a	protein_coding	lymphocyte antigen 6 complex, locus A		GO:0009617 (response to bacterium), GO:0095500 (NA), GO:0005622 (intracellular), GO:0005886 (plasma membrane), GO:0009897 (external side of plasma membrane), GO:0016020 (membrane), GO:0031225 (anchored component of membrane), GO:0005515 (protein binding), GO:0030550 (acetylcholine receptor inhibitor activity), GO:0033130 (acetylcholine receptor binding)					0.714598	0.758002	0.864464		-0.834622	-0.552579	-0.949863		1486.66	87.6757	7.65436	-1.54302	6.77005	268.157	6.63059e-13	5.00919e-11		0.1	0.237744	0.00010439	-0.87831	-0.991847	0.0213116	9.94404e-05		1897.71	1955.71	2105.56	647.781	787.863	597.973
ENSMUSG00000041313	Slc7a1	protein_coding	solute carrier family 7 (cationic amino acid transporter, y+ system), member 1		GO:0006865 (amino acid transport), GO:0015807 (L-amino acid transport), GO:0015819 (lysine transport), GO:0015822 (ornithine transport), GO:0032006 (regulation of TOR signaling), GO:0042102 (positive regulation of T cell proliferation), GO:0055085 (transmembrane transport), GO:0089718 (amino acid import across plasma membrane), GO:0097638 (L-arginine import across plasma membrane), GO:1903352 (L-…					-1.09307	-0.745625	-1.28989		1.0831	1.00939	1.0361		1484.57	48.4173	73.8387	2.13283	4.22957	267.581	6.76265e-13	5.07741e-11		0.1	0.237744	0.000105051	0.87831	0.99676	0.0213116	1.57246e-05		83.9942	107.139	73.155	383.134	364	370.821
ENSMUSG00000020053	Igf1	protein_coding	insulin-like growth factor 1	The protein encoded by this gene is similar to insulin in function and structure and is a member of a family of proteins involved in mediating growth and development. The encoded protein is processed from a precursor, bound by a specific receptor, and secreted. Defects in this gene are a cause of insulin-like growth factor I deficiency. Several transcript variants encoding different isoforms have…	GO:0001649 (osteoblast differentiation), GO:0001775 (cell activation), GO:0001932 (regulation of protein phosphorylation), GO:0001974 (blood vessel remodeling), GO:0002683 (negative regulation of immune system process), GO:0006417 (regulation of translation), GO:0007399 (nervous system development), GO:0007608 (sensory perception of smell), GO:0007613 (memory), GO:0007623 (circadian rhythm), GO:0…					-0.564339	-0.698485	-0.513872		0.607149	0.619904	0.549644		1483.9	98.7668	59.2781	1.18215	9.47206	267.397	6.80533e-13	5.07811e-11		0.1	0.237744	1.65049e-05	0.87831	0.996842	0.0213116	1.49414e-05		5421.78	4940.29	5614.83	12213.5	12321.9	11736.2
ENSMUSG00000027995	Tlr2	protein_coding	toll-like receptor 2	The protein encoded by this gene is a member of the Toll-like receptor (TLR) family which plays a fundamental role in pathogen recognition and activation of innate immunity. TLRs are highly conserved from Drosophila to humans and share structural and functional similarities. They recognize pathogen-associated molecular patterns (PAMPs) that are expressed on infectious agents, and mediate the prod…	GO:0001774 (microglial cell activation), GO:0001775 (cell activation), GO:0001817 (regulation of cytokine production), GO:0001819 (positive regulation of cytokine production), GO:0002224 (toll-like receptor signaling pathway), GO:0002237 (response to molecule of bacterial origin), GO:0002238 (response to molecule of fungal origin), GO:0002376 (immune system process), GO:0002687 (positive regulati…					0.648839	0.623483	0.627917		-0.615449	-0.702479	-0.582311		1481.49	83.2607	84.6008	-1.27058	6.3546	266.733	6.96235e-13	5.1636e-11		0.1	0.237744	1.50797e-05	-0.87831	-0.999214	0.0213116	9.26779e-07		1427.9	1403.01	1407.33	593.858	559.035	607.68
ENSMUSG00000049985	Ankrd55	protein_coding	ankyrin repeat domain 55		GO:0008150 (biological_process), GO:0005575 (cellular_component), GO:0003674 (molecular_function)					-1.37818	-0.747181	-1.15293		1.02898	1.11522	1.13409		1478.33	47.5952	63.3396	2.21976	4.18689	265.863	7.17404e-13	5.28835e-11		0.1	0.237744	5.06142e-05	0.87831	0.995559	0.0213116	2.95412e-05		65.5339	102.037	76.7766	351.916	373.655	378.587
ENSMUSG00000026796	Niban2	protein_coding	niban apoptosis regulator 2		GO:0008285 (negative regulation of cell proliferation), GO:0032274 (gonadotropin secretion), GO:0043066 (negative regulation of apoptotic process), GO:0045892 (negative regulation of transcription, DNA-templated), GO:0045893 (positive regulation of transcription, DNA-templated), GO:2000279 (negative regulation of DNA biosynthetic process), GO:2000679 (positive regulation of transcription regulato…					-0.542883	-0.57154	-0.57947		0.524372	0.509284	0.660236		1467.46	99.3012	23.8675	1.13061	10.1881	262.886	7.95387e-13	5.82789e-11		0.1	0.237744	0.00354305	0.87831	0.992273	0.0213116	8.93315e-05		9107.37	8928.23	8879.28	19085.1	18886.5	20969.8
ENSMUSG00000073889	Il11ra1	protein_coding	interleukin 11 receptor, alpha chain 1		GO:0001779 (natural killer cell differentiation), GO:0001890 (placenta development), GO:0007566 (embryo implantation), GO:0008283 (cell proliferation), GO:0008284 (positive regulation of cell proliferation), GO:0019221 (cytokine-mediated signaling pathway), GO:0032502 (developmental process), GO:0046697 (decidualization), GO:0060135 (maternal process involved in female pregnancy), GO:0060322 (hea…					-0.69984	-1.03504	-0.627596		0.689884	0.773175	0.89942		1448.79	87.5113	31.1107	1.55047	6.75574	257.798	9.5121e-13	6.92789e-11		0.1	0.237744	0.000456762	0.87831	0.988364	0.0213116	0.000202296		706.105	559.502	742.415	1851.82	1961.93	2141.44
ENSMUSG00000021190	Lgmn	protein_coding	legumain	This gene encodes a cysteine protease that has a strict specificity for hydrolysis of asparaginyl bonds. This enzyme may be involved in the processing of bacterial peptides and endogenous proteins for MHC class II presentation in the lysosomal/endosomal systems. Enzyme activation is triggered by acidic pH and appears to be autocatalytic. Protein expression occurs after monocytes differentiate int…	GO:0003014 (renal system process), GO:0006508 (proteolysis), GO:0006624 (vacuolar protein processing), GO:0007613 (memory), GO:0008284 (positive regulation of cell proliferation), GO:0008306 (associative learning), GO:0010447 (response to acidic pH), GO:0010629 (negative regulation of gene expression), GO:0032801 (receptor catabolic process), GO:0035729 (cellular response to hepatocyte growth fac…					-0.616942	-0.613779	-0.543779		0.467901	0.590744	0.715856		1447.71	99.556	42.2922	1.18585	10.5675	257.505	9.61167e-13	6.95873e-11		0.1	0.237744	0.00677592	0.87831	0.984378	0.0213116	0.000364143		11163.8	11188.3	11744.6	23681.3	25786.1	28122.2
ENSMUSG00000027955	Gask1b	protein_coding	golgi associated kinase 1B		GO:0008150 (biological_process), GO:0005794 (Golgi apparatus), GO:0016020 (membrane), GO:0016021 (integral component of membrane), GO:0003674 (molecular_function)					-1.14729	-0.857657	-0.826198		1.00184	1.10013	0.729179		1445.37	60.2236	90.9315	1.91246	4.89245	256.871	9.83102e-13	7.07543e-11		0.1	0.237744	0.00742816	0.87831	0.978538	0.0213116	0.000685958		131.991	161.558	165.142	588.892	630.483	487.309
ENSMUSG00000006818	Sod2	protein_coding	superoxide dismutase 2, mitochondrial	This gene is a member of the iron/manganese superoxide dismutase family. It encodes a mitochondrial protein that forms a homotetramer and binds one manganese ion per subunit. This protein binds to the superoxide byproducts of oxidative phosphorylation and converts them to hydrogen peroxide and diatomic oxygen. Mutations in this gene have been associated with idiopathic cardiomyopathy (IDC), prema…	GO:0000302 (response to reactive oxygen species), GO:0000303 (response to superoxide), GO:0001836 (release of cytochrome c from mitochondria), GO:0001889 (liver development), GO:0003032 (detection of oxygen), GO:0003069 (vasodilation by acetylcholine involved in regulation of systemic arterial blood pressure), GO:0006357 (regulation of transcription from RNA polymerase II promoter), GO:0006749 (g…					0.61064	0.515513	0.59665		-0.506378	-0.5963	-0.620125		1430.03	97.3197	50.3001	-1.1479	8.65899	252.729	1.14058e-12	8.16049e-11		0.1	0.237744	0.000141059	-0.87831	-0.996474	0.0213116	1.86321e-05		6995.51	6549.07	6928	3224.71	3029.8	2980.16
ENSMUSG00000028691	Prdx1	protein_coding	peroxiredoxin 1	This gene encodes a member of the peroxiredoxin family of antioxidant enzymes, which reduce hydrogen peroxide and alkyl hydroperoxides. The encoded protein may play an antioxidant protective role in cells, and may contribute to the antiviral activity of CD8(+) T-cells. This protein may have a proliferative effect and play a role in cancer development or progression. Four transcript variants encod…	GO:0000302 (response to reactive oxygen species), GO:0006979 (response to oxidative stress), GO:0019430 (removal of superoxide radicals), GO:0030101 (natural killer cell activation), GO:0032872 (regulation of stress-activated MAPK cascade), GO:0033554 (cellular response to stress), GO:0034101 (erythrocyte homeostasis), GO:0042267 (natural killer cell mediated cytotoxicity), GO:0042744 (hydrogen p…					0.568148	0.420906	0.703448		-0.617136	-0.544747	-0.530618		1428.03	99.8849	13.5246	-1.13256	12.449	252.19	1.16307e-12	8.27273e-11		0.1	0.237744	0.00936705	-0.87831	-0.978737	0.0213116	0.000673394		94131.6	84998.4	103387	41392.7	43522.7	43951
ENSMUSG00000044456	Rin3	protein_coding	Ras and Rab interactor 3	RIN3 is a member of the RIN family of Ras interaction-interference proteins, which are binding partners to the RAB5 small GTPases (see RAB5A; MIM 179512) (Kajiho et al., 2003 [PubMed 12972505]).[supplied by OMIM, Mar 2008].	GO:0002091 (negative regulation of receptor internalization), GO:0007165 (signal transduction), GO:0060755 (negative regulation of mast cell chemotaxis), GO:0097494 (regulation of vesicle size), GO:0005737 (cytoplasm), GO:0005768 (endosome), GO:0005769 (early endosome), GO:0005829 (cytosol), GO:0030139 (endocytic vesicle), GO:0030424 (axon), GO:0030425 (dendrite), GO:0031410 (cytoplasmic vesicle)…					-0.697334	-0.536386	-0.723297		0.577477	0.655012	0.724528		1426.23	83.9267	52.6515	1.30937	6.41988	251.707	1.18362e-12	8.36995e-11		0.1	0.237744	0.000286734	0.87831	0.993602	0.0213116	6.12656e-05		587.036	656.437	576.549	1421.85	1500.42	1574.53
ENSMUSG00000039208	Metrnl	protein_coding	meteorin, glial cell differentiation regulator-like		GO:0009409 (response to cold), GO:0014850 (response to muscle activity), GO:0045444 (fat cell differentiation), GO:0050728 (negative regulation of inflammatory response), GO:0050873 (brown fat cell differentiation), GO:0090336 (positive regulation of brown fat cell differentiation), GO:0097009 (energy homeostasis), GO:0005576 (extracellular region), GO:0005615 (extracellular space), GO:0005179 (h…					-0.660231	-0.62108	-0.59091		0.543611	0.570144	0.758466		1410.58	94.5902	18.9427	1.24939	7.84799	247.512	1.37986e-12	9.70128e-11		0.1	0.237744	0.00613575	0.87831	0.986453	0.0213116	0.000274048		1631.89	1676.81	1712.26	3760.39	3830.21	4364.43
ENSMUSG00000025993	Slc40a1	protein_coding	solute carrier family 40 (iron-regulated transporter), member 1	The protein encoded by this gene is a cell membrane protein that may be involved in iron export from duodenal epithelial cells. Defects in this gene are a cause of hemochromatosis type 4 (HFE4). [provided by RefSeq, Jul 2008]. Publication Note: This RefSeq record includes a subset of the publications that are available for this gene. Please see the Gene record to access additional publications.	GO:0002260 (lymphocyte homeostasis), GO:0003158 (endothelium development), GO:0006366 (transcription from RNA polymerase II promoter), GO:0006811 (ion transport), GO:0006826 (iron ion transport), GO:0006879 (cellular iron ion homeostasis), GO:0006915 (apoptotic process), GO:0034395 (regulation of transcription from RNA polymerase II promoter in response to iron), GO:0034755 (iron ion transmembran…					1.45754	1.54158	1.41617		-0.76395	-1.84141	-1.80994		1406.71	57.8229	41.0425	-2.75422	4.7577	246.481	1.43339e-12	1.00197e-10		0.1	0.237744	9.80417e-05	-0.87831	-0.994599	0.0213116	4.36753e-05		569.499	603.718	553.371	121.326	56.9656	58.2441
ENSMUSG00000030830	Itgal	protein_coding	integrin alpha L	ITGAL encodes the integrin alpha L chain. Integrins are heterodimeric integral membrane proteins composed of an alpha chain and a beta chain. This I-domain containing alpha integrin combines with the beta 2 chain (ITGB2) to form the integrin lymphocyte function-associated antigen-1 (LFA-1), which is expressed on all leukocytes. LFA-1 plays a central role in leukocyte intercellular adhesion throug…	GO:0002291 (T cell activation via T cell receptor contact with antigen bound to MHC molecule on antigen presenting cell), GO:0006909 (phagocytosis), GO:0007155 (cell adhesion), GO:0007157 (heterophilic cell-cell adhesion via plasma membrane cell adhesion molecules), GO:0007159 (leukocyte cell-cell adhesion), GO:0007160 (cell-matrix adhesion), GO:0007166 (cell surface receptor signaling pathway), …					0.703557	0.634425	0.615861		-0.652169	-0.692505	-0.609169		1395.54	76.4696	92.5347	-1.3083	5.84976	243.511	1.60092e-12	1.11269e-10		0.1	0.237744	0.000277711	-0.87831	-0.997785	0.0213116	7.35412e-06		1038.39	989.758	977.09	405.129	393.931	417.416
ENSMUSG00000031647	Mfap3l	protein_coding	microfibrillar-associated protein 3-like		GO:0008150 (biological_process), GO:0005634 (nucleus), GO:0005654 (nucleoplasm), GO:0005737 (cytoplasm), GO:0005886 (plasma membrane), GO:0016020 (membrane), GO:0016021 (integral component of membrane), GO:0030054 (cell junction), GO:0003674 (molecular_function)					0.978015	0.875798	1.01428		-0.66524	-0.943225	-1.25963		1394.65	60.6512	91.4166	-1.85357	4.91332	243.273	1.61525e-12	1.11627e-10		0.1	0.237744	7.31755e-05	-0.87831	-0.993285	0.0213116	6.74846e-05		580.575	540.795	595.381	185.182	152.552	122.313
ENSMUSG00000028961	Pgd	protein_coding	phosphogluconate dehydrogenase	6-phosphogluconate dehydrogenase is the second dehydrogenase in the pentose phosphate shunt. Deficiency of this enzyme is generally asymptomatic, and the inheritance of this disorder is autosomal dominant. Hemolysis results from combined deficiency of 6-phosphogluconate dehydrogenase and 6-phosphogluconolactonase suggesting a synergism of the two enzymopathies. [provided by RefSeq, Jul 2008]. Pub…	GO:0005975 (carbohydrate metabolic process), GO:0006098 (pentose-phosphate shunt), GO:0006739 (NADP metabolic process), GO:0009051 (pentose-phosphate shunt, oxidative branch), GO:0019322 (pentose biosynthetic process), GO:0019521 (D-gluconate metabolic process), GO:0046177 (D-gluconate catabolic process), GO:0005737 (cytoplasm), GO:0005829 (cytosol), GO:0043231 (intracellular membrane-bounded org…					0.613162	0.454747	0.627817		-0.615379	-0.567444	-0.512904		1391.77	98.8901	45.1122	-1.13295	9.61403	242.51	1.66216e-12	1.14219e-10		0.1	0.237744	0.00311997	-0.87831	-0.989963	0.0213116	0.000150614		13616.3	12200.2	13755.3	5810.16	6006.49	6237.94
ENSMUSG00000026630	Batf3	protein_coding	basic leucine zipper transcription factor, ATF-like 3	This gene encodes a member of the basic leucine zipper protein family. The encoded protein functions as a transcriptional repressor when heterodimerizing with JUN. The protein may play a role in repression of interleukin-2 and matrix metalloproteinase-1 transcription.[provided by RefSeq, Feb 2009].	GO:0000122 (negative regulation of transcription from RNA polymerase II promoter), GO:0006355 (regulation of transcription, DNA-templated), GO:0006357 (regulation of transcription from RNA polymerase II promoter), GO:0009615 (response to virus), GO:0030154 (cell differentiation), GO:0043011 (myeloid dendritic cell differentiation), GO:0097028 (dendritic cell differentiation), GO:0005634 (nucleus)…					-1.31828	-1.72041	-1.1197		1.28432	1.32826	1.54581		1390.58	33.6759	6.22379	2.71023	3.20533	242.194	1.68198e-12	1.14932e-10		0.1	0.237744	0.00240118	0.87831	0.990247	0.0213116	0.000142221		29.5364	22.108	34.0424	184.472	190.207	221.328
ENSMUSG00000039899	Fgl2	protein_coding	fibrinogen-like protein 2	The protein encoded by this gene is a secreted protein that is similar to the beta- and gamma-chains of fibrinogen. The carboxyl-terminus of the encoded protein consists of the fibrinogen-related domains (FRED). The encoded protein forms a tetrameric complex which is stabilized by interchain disulfide bonds. This protein may play a role in physiologic functions at mucosal sites. [provided by RefS…	GO:0002291 (T cell activation via T cell receptor contact with antigen bound to MHC molecule on antigen presenting cell), GO:0002381 (immunoglobulin production involved in immunoglobulin mediated immune response), GO:0002605 (negative regulation of dendritic cell antigen processing and presentation), GO:0002617 (negative regulation of macrophage antigen processing and presentation), GO:0019835 (c…					-0.788806	-0.579661	-0.820181		0.794352	0.85082	0.543476		1389.13	80.7613	92.3867	1.48284	6.14615	241.812	1.70637e-12	1.15947e-10		0.1	0.237744	0.00596637	0.87831	0.978939	0.0213116	0.000660668		441.2	510.184	431.687	1323.94	1376.83	1112.46
ENSMUSG00000003746	Man1a	protein_coding	mannosidase 1, alpha		GO:0005975 (carbohydrate metabolic process), GO:0006491 (N-glycan processing), GO:0008152 (metabolic process), GO:0030433 (ER-associated ubiquitin-dependent protein catabolic process), GO:0045047 (protein targeting to ER), GO:1904382 (NA), GO:0000139 (Golgi membrane), GO:0005783 (endoplasmic reticulum), GO:0005793 (endoplasmic reticulum-Golgi intermediate compartment), GO:0005794 (Golgi apparatus…					-0.629153	-0.579564	-0.760473		0.729199	0.731263	0.508728		1384.27	89.7312	81.2711	1.32316	7.01921	240.528	1.79111e-12	1.21029e-10		0.1	0.237744	0.0040341	0.87831	0.985225	0.0213116	0.000325839		926.705	959.147	845.991	2377.56	2380.97	2040.49
ENSMUSG00000023913	Pla2g7	protein_coding	phospholipase A2, group VII (platelet-activating factor acetylhydrolase, plasma)	The protein encoded by this gene is a secreted enzyme that catalyzes the degradation of platelet-activating factor to biologically inactive products. Defects in this gene are a cause of platelet-activating factor acetylhydrolase deficiency. Two transcript variants encoding the same protein have been found for this gene.[provided by RefSeq, Dec 2009]. [obtained from RefSeq Human]	GO:0006629 (lipid metabolic process), GO:0006954 (inflammatory response), GO:0009395 (phospholipid catabolic process), GO:0016042 (lipid catabolic process), GO:0034374 (low-density lipoprotein particle remodeling), GO:0034440 (lipid oxidation), GO:0034441 (plasma lipoprotein particle oxidation), GO:0034638 (phosphatidylcholine catabolic process), GO:0046469 (platelet activating factor metabolic p…					0.552497	0.517158	0.653234		-0.633221	-0.573693	-0.515974		1382.17	96.6127	21.253	-1.15116	8.3869	239.974	1.82911e-12	1.22914e-10		0.1	0.237744	0.000951517	-0.87831	-0.993912	0.0213116	5.54903e-05		5563	5428.36	5965.39	2444.97	2548	2652.05
ENSMUSG00000030691	Fchsd2	protein_coding	FCH and double SH3 domains 2		GO:0006897 (endocytosis), GO:0007274 (neuromuscular synaptic transmission), GO:0015031 (protein transport), GO:0030833 (regulation of actin filament polymerization), GO:0030838 (positive regulation of actin filament polymerization), GO:0061024 (membrane organization), GO:0072583 (clathrin-mediated endocytosis), GO:2000601 (positive regulation of Arp2/3 complex-mediated actin nucleation), GO:00057…					-0.824737	-0.553439	-0.841352		0.816601	0.821431	0.581497		1380.44	78.3359	68.8317	1.50332	5.97148	239.516	1.86123e-12	1.24385e-10		0.1	0.237744	0.00229224	0.87831	0.983786	0.0213116	0.000392229		380.281	459.166	375.915	1188.43	1192.41	1009.56
ENSMUSG00000027187	Cat	protein_coding	catalase	This gene encodes catalase, a key antioxidant enzyme in the bodies defense against oxidative stress. Catalase is a heme enzyme that is present in the peroxisome of nearly all aerobic cells. Catalase converts the reactive oxygen species hydrogen peroxide to water and oxygen and thereby mitigates the toxic effects of hydrogen peroxide. Oxidative stress is hypothesized to play a role in the developm…	GO:0000302 (response to reactive oxygen species), GO:0001657 (ureteric bud development), GO:0001666 (response to hypoxia), GO:0001822 (kidney development), GO:0006641 (triglyceride metabolic process), GO:0006979 (response to oxidative stress), GO:0008203 (cholesterol metabolic process), GO:0009060 (aerobic respiration), GO:0009650 (UV protection), GO:0014068 (positive regulation of phosphatidylin…					0.665977	0.674636	0.519904		-0.506628	-0.620792	-0.733098		1375.33	96.218	48.8202	-1.23589	8.2721	238.172	1.95898e-12	1.30202e-10		0.1	0.237744	0.000525268	-0.87831	-0.990878	0.0213116	0.000124436		5485.47	5518.49	4957.16	2432.9	2247.73	2079.31
ENSMUSG00000021886	Gpr65	protein_coding	G-protein coupled receptor 65		GO:0006915 (apoptotic process), GO:0007165 (signal transduction), GO:0007186 (G-protein coupled receptor signaling pathway), GO:0007189 (adenylate cyclase-activating G-protein coupled receptor signaling pathway), GO:0010447 (response to acidic pH), GO:0031532 (actin cytoskeleton reorganization), GO:0035025 (positive regulation of Rho protein signal transduction), GO:0051482 (positive regulation o…					-0.871246	-0.627367	-0.957582		0.793706	0.987711	0.674778		1374.45	68.7988	62.9697	1.66911	5.36704	237.94	1.97645e-12	1.3065e-10		0.1	0.237744	0.00449961	0.87831	0.980616	0.0213116	0.000559964		235.368	278.901	221.638	748.531	856.415	689.222
ENSMUSG00000047945	Marcksl1	protein_coding	MARCKS-like 1	This gene encodes a member of the myristoylated alanine-rich C-kinase substrate (MARCKS) family. Members of this family play a role in cytoskeletal regulation, protein kinase C signaling and calmodulin signaling. The encoded protein affects the formation of adherens junction. Alternative splicing results in multiple transcript variants. Pseudogenes of this gene are located on the long arm of chro…	GO:0007015 (actin filament organization), GO:0007417 (central nervous system development), GO:0008283 (cell proliferation), GO:0008284 (positive regulation of cell proliferation), GO:0005737 (cytoplasm), GO:0005856 (cytoskeleton), GO:0005886 (plasma membrane), GO:0008021 (synaptic vesicle), GO:0016020 (membrane), GO:0099026 (NA), GO:0099523 (NA), GO:0003779 (actin binding), GO:0005516 (calmodulin…					0.8403	0.607196	0.962799		-0.896485	-0.942268	-0.571542		1372.31	79.4705	45.2109	-1.63834	6.05279	237.379	2.01934e-12	1.32763e-10		0.1	0.237744	0.00530038	-0.87831	-0.975316	0.0213116	0.000906436		1241.45	1056.08	1351.56	371.782	360.138	465.953
ENSMUSG00000029752	Asns	protein_coding	asparagine synthetase	The protein encoded by this gene is involved in the synthesis of asparagine. This gene complements a mutation in the temperature-sensitive hamster mutant ts11, which blocks progression through the G1 phase of the cell cycle at nonpermissive temperature. Alternatively spliced transcript variants have been described for this gene. [provided by RefSeq, May 2010]. [obtained from RefSeq Human]	GO:0006529 (asparagine biosynthetic process), GO:0006541 (glutamine metabolic process), GO:0008652 (cellular amino acid biosynthetic process), GO:0042149 (cellular response to glucose starvation), GO:0043066 (negative regulation of apoptotic process), GO:0045931 (positive regulation of mitotic cell cycle), GO:0005829 (cytosol), GO:0000166 (nucleotide binding), GO:0004066 (asparagine synthase (glu…					-0.658204	-0.793698	-1.01539		0.801166	0.690397	0.975731		1368.76	71.0351	15.7609	1.64477	5.51448	236.445	2.09302e-12	1.36868e-10		0.1	0.237744	0.00307786	0.87831	0.983555	0.0213116	0.000403453		304.594	277.2	237.573	839.348	777.242	947.437
ENSMUSG00000027997	Casp6	protein_coding	caspase 6	This gene encodes a protein which is a member of the cysteine-aspartic acid protease (caspase) family. Sequential activation of caspases plays a central role in the execution-phase of cell apoptosis. Caspases exist as inactive proenzymes which undergo proteolytic processing at conserved aspartic residues to produce two subunits, large and small, that dimerize to form the active enzyme. This prote…	GO:0002218 (activation of innate immune response), GO:0002525 (acute inflammatory response to non-antigenic stimulus), GO:0006508 (proteolysis), GO:0006915 (apoptotic process), GO:0007413 (axonal fasciculation), GO:0009749 (response to glucose), GO:0010039 (response to iron ion), GO:0016540 (protein autoprocessing), GO:0034097 (response to cytokine), GO:0042542 (response to hydrogen peroxide), GO…					-0.8805	-0.717912	-0.713686		0.677203	0.780593	0.854302		1363.77	62.5586	46.1646	1.54087	5.01789	235.14	2.20106e-12	1.43163e-10		0.1	0.237744	0.00108893	0.87831	0.993483	0.0213116	6.35757e-05		188.295	210.876	211.498	556.254	597.656	629.036
ENSMUSG00000029860	Zyx	protein_coding	zyxin	Focal adhesions are actin-rich structures that enable cells to adhere to the extracellular matrix and at which protein complexes involved in signal transduction assemble. Zyxin is a zinc-binding phosphoprotein that concentrates at focal adhesions and along the actin cytoskeleton. Zyxin has an N-terminal proline-rich domain and three LIM domains in its C-terminal half. The proline-rich domain may …	GO:0007155 (cell adhesion), GO:0007160 (cell-matrix adhesion), GO:0007165 (signal transduction), GO:0007179 (transforming growth factor beta receptor signaling pathway), GO:0007229 (integrin-mediated signaling pathway), GO:0043149 (stress fiber assembly), GO:0071346 (cellular response to interferon-gamma), GO:0001725 (stress fiber), GO:0005634 (nucleus), GO:0005737 (cytoplasm), GO:0005829 (cytoso…					-0.579254	-0.559836	-0.626078		0.5603	0.524744	0.680123		1356.78	91.8852	39.5051	1.17797	7.33787	233.312	2.36279e-12	1.52865e-10		0.1	0.237744	0.00270408	0.87831	0.99286	0.0213116	7.6279e-05		1224.84	1241.45	1185.69	2699.68	2633.93	2933.56
ENSMUSG00000032715	Trib3	protein_coding	tribbles pseudokinase 3	The protein encoded by this gene is a putative protein kinase that is induced by the transcription factor NF-kappaB. The encoded protein is a negative regulator of NF-kappaB and can also sensitize cells to TNF- and TRAIL-induced apoptosis. In addition, this protein can negatively regulate the cell survival serine-threonine kinase AKT1. Differential promoter usage and alternate splicing result in …	GO:0000122 (negative regulation of transcription from RNA polymerase II promoter), GO:0006468 (protein phosphorylation), GO:0006469 (negative regulation of protein kinase activity), GO:0006915 (apoptotic process), GO:0010506 (regulation of autophagy), GO:0010827 (regulation of glucose transport), GO:0032092 (positive regulation of protein binding), GO:0032436 (positive regulation of proteasomal u…					-0.71165	-1.62678	-0.941777		1.09632	1.02634	1.15755		1354.08	62.4517	19.1565	2.08653	5.01172	232.61	2.42843e-12	1.56281e-10		0.1	0.237744	0.00021355	0.87831	0.992515	0.0213116	8.38362e-05		183.68	96.935	156.45	645.652	615.035	673.69
ENSMUSG00000020027	Socs2	protein_coding	suppressor of cytokine signaling 2	This gene encodes a member of the suppressor of cytokine signaling (SOCS) family. SOCS family members are cytokine-inducible negative regulators of cytokine receptor signaling via the Janus kinase/signal transducer and activation of transcription pathway (the JAK/STAT pathway). SOCS family proteins interact with major molecules of signaling complexes to block further signal transduction, in part,…	GO:0001558 (regulation of cell growth), GO:0007259 (JAK-STAT cascade), GO:0007595 (lactation), GO:0009968 (negative regulation of signal transduction), GO:0032355 (response to estradiol), GO:0032870 (cellular response to hormone stimulus), GO:0035556 (intracellular signal transduction), GO:0040008 (regulation of growth), GO:0040014 (regulation of multicellular organism growth), GO:0040015 (negati…					-2.29932	-1.3184	-1.965		1.86661	1.82427	1.89184		1352.18	24.5334	36.4795	3.90992	2.35766	232.114	2.47592e-12	1.58498e-10		0.1	0.237744	2.33039e-06	0.87831	0.99894	0.0213116	1.68512e-06		5.53808	11.9043	7.24307	116.359	112.966	118.43
ENSMUSG00000028152	Tspan5	protein_coding	tetraspanin 5	The protein encoded by this gene is a member of the transmembrane 4 superfamily, also known as the tetraspanin family. Most of these members are cell-surface proteins that are characterized by the presence of four hydrophobic domains. The proteins mediate signal transduction events that play a role in the regulation of cell development, activation, growth and motility. [provided by RefSeq, Jul 20…	GO:0045747 (positive regulation of Notch signaling pathway), GO:0051604 (protein maturation), GO:0072659 (protein localization to plasma membrane), GO:0005886 (plasma membrane), GO:0005887 (integral component of plasma membrane), GO:0016020 (membrane), GO:0016021 (integral component of membrane), GO:0019899 (enzyme binding)					-0.599542	-0.706155	-0.677758		0.709149	0.651103	0.623203		1341.31	72.0546	51.9773	1.32405	5.57803	229.29	2.76688e-12	1.76197e-10		0.1	0.237744	8.70694e-05	0.87831	0.99784	0.0213116	6.99503e-06		347.976	323.117	329.56	863.471	829.38	813.476
ENSMUSG00000003541	Ier3	protein_coding	immediate early response 3	This gene functions in the protection of cells from Fas- or tumor necrosis factor type alpha-induced apoptosis. Partially degraded and unspliced transcripts are found after virus infection in vitro, but these transcripts are not found in vivo and do not generate a valid protein. [provided by RefSeq, Jul 2008]. Publication Note: This RefSeq record includes a subset of the publications that are ava…	GO:0001562 (response to protozoan), GO:0003085 (negative regulation of systemic arterial blood pressure), GO:0006096 (glycolytic process), GO:0006282 (regulation of DNA repair), GO:0007095 (mitotic G2 DNA damage checkpoint), GO:0008630 (intrinsic apoptotic signaling pathway in response to DNA damage), GO:0043066 (negative regulation of apoptotic process), GO:0045732 (positive regulation of protei…					-0.490267	-0.776726	-0.674708		0.610157	0.606862	0.724682		1339.37	90.2656	22.5356	1.28514	7.09397	228.788	2.82245e-12	1.78799e-10		0.1	0.237744	9.21523e-05	0.87831	0.992543	0.0213116	8.32e-05		1080.85	886.02	951.015	2318.67	2313.38	2510.32
ENSMUSG00000002997	Prkar2b	protein_coding	protein kinase, cAMP dependent regulatory, type II beta	cAMP is a signaling molecule important for a variety of cellular functions. cAMP exerts its effects by activating the cAMP-dependent protein kinase, which transduces the signal through phosphorylation of different target proteins. The inactive kinase holoenzyme is a tetramer composed of two regulatory and two catalytic subunits. cAMP causes the dissociation of the inactive holoenzyme into a dimer…	GO:0001932 (regulation of protein phosphorylation), GO:0006631 (fatty acid metabolic process), GO:0007612 (learning), GO:0045859 (regulation of protein kinase activity), GO:0050804 (regulation of synaptic transmission), GO:2000480 (negative regulation of cAMP-dependent protein kinase activity), GO:0005737 (cytoplasm), GO:0005813 (centrosome), GO:0005886 (plasma membrane), GO:0005952 (cAMP-depende…					0.746804	0.573839	0.748349		-0.757236	-0.648465	-0.663291		1327.55	70.5336	79.7501	-1.39398	5.48455	225.735	3.18801e-12	2.00911e-10		0.1	0.237744	0.00278301	-0.87831	-0.991542	0.0213116	0.000107011		816.866	724.462	817.743	287.351	309.931	306.752
ENSMUSG00000009090	Ap1b1	protein_coding	adaptor protein complex AP-1, beta 1 subunit	Adaptor protein complex 1 is found at the cytoplasmic face of coated vesicles located at the Golgi complex, where it mediates both the recruitment of clathrin to the membrane and the recognition of sorting signals within the cytosolic tails of transmembrane receptors. This complex is a heterotetramer composed of two large, one medium, and one small adaptin subunit. The protein encoded by this gen…	GO:0001822 (kidney development), GO:0006886 (intracellular protein transport), GO:0007368 (determination of left/right symmetry), GO:0007507 (heart development), GO:0015031 (protein transport), GO:0016192 (vesicle-mediated transport), GO:0048268 (clathrin coat assembly), GO:0060155 (platelet dense granule organization), GO:0110010 (NA), GO:1903232 (melanosome assembly), GO:0005765 (lysosomal memb…					-0.533364	-0.607533	-0.52233		0.536882	0.536329	0.590017		1324.88	93.9078	49.6341	1.107	7.72118	225.048	3.27731e-12	2.05474e-10		0.1	0.237744	1.18023e-05	0.87831	0.998426	0.0213116	3.7135e-06		1663.27	1579.87	1676.05	3493.62	3492.28	3624.72
ENSMUSG00000001131	Timp1	protein_coding	tissue inhibitor of metalloproteinase 1	This gene belongs to the TIMP gene family. The proteins encoded by this gene family are natural inhibitors of the matrix metalloproteinases (MMPs), a group of peptidases involved in degradation of the extracellular matrix. In addition to its inhibitory role against most of the known MMPs, the encoded protein is able to promote cell proliferation in a wide range of cell types, and may also have an…	GO:0001775 (cell activation), GO:0002248 (connective tissue replacement involved in inflammatory response wound healing), GO:0008284 (positive regulation of cell proliferation), GO:0009725 (response to hormone), GO:0010033 (response to organic substance), GO:0010466 (negative regulation of peptidase activity), GO:0010951 (negative regulation of endopeptidase activity), GO:0034097 (response to cyt…					-1.13213	-1.62783	-1.13392		0.989042	1.5115	1.39334		1316.45	40.5492	10.3511	2.54994	3.72652	222.885	3.57698e-12	2.23112e-10		0.1	0.237744	0.0133336	0.87831	0.969298	0.0213116	0.00139943		50.7657	35.7129	50.7015	224.205	322.483	297.045
ENSMUSG00000024659	Anxa1	protein_coding	annexin A1	This gene encodes a membrane-localized protein that binds phospholipids. This protein inhibits phospholipase A2 and has anti-inflammatory activity. Loss of function or expression of this gene has been detected in multiple tumors. [provided by RefSeq, Dec 2014]. Publication Note: This RefSeq record includes a subset of the publications that are available for this gene. Please see the Gene record t…	GO:0001780 (neutrophil homeostasis), GO:0002250 (adaptive immune response), GO:0002376 (immune system process), GO:0002548 (monocyte chemotaxis), GO:0002685 (regulation of leukocyte migration), GO:0006909 (phagocytosis), GO:0006954 (inflammatory response), GO:0007165 (signal transduction), GO:0007166 (cell surface receptor signaling pathway), GO:0007187 (G-protein coupled receptor signaling pathw…					-0.506628	-0.598496	-0.45878		0.492078	0.569583	0.502244		1314.76	99.1696	12.8751	1.04153	9.85074	222.452	3.64049e-12	2.25915e-10		0.1	0.237744	2.75565e-05	0.87831	0.996419	0.0213116	1.9211e-05		7472.71	7011.63	7724.74	14933	15757.3	15038.6
ENSMUSG00000056091	St3gal5	protein_coding	ST3 beta-galactoside alpha-2,3-sialyltransferase 5	Ganglioside GM3 is known to participate in the induction of cell differentiation, modulation of cell proliferation, maintenance of fibroblast morphology, signal transduction, and integrin-mediated cell adhesion. The protein encoded by this gene is a type II membrane protein which catalyzes the formation of GM3 using lactosylceramide as the substrate. The encoded protein is a member of glycosyltra…	GO:0006486 (protein glycosylation), GO:0006629 (lipid metabolic process), GO:0005794 (Golgi apparatus), GO:0016020 (membrane), GO:0016021 (integral component of membrane), GO:0008373 (sialyltransferase activity), GO:0016740 (transferase activity), GO:0016757 (transferase activity, transferring glycosyl groups), GO:0047291 (lactosylceramide alpha-2,3-sialyltransferase activity), R-MMU-392499 (Mus …					0.665491	0.606123	0.688081		-0.548784	-0.611239	-0.799671		1310.49	78.1222	38.9624	-1.2924	5.95629	221.361	3.80603e-12	2.34988e-10		0.1	0.237744	3.35727e-05	-0.87831	-0.995987	0.0213116	2.41205e-05		1084.54	1040.78	1101.67	466.856	447.035	392.177
ENSMUSG00000028121	Bcar3	protein_coding	breast cancer anti-estrogen resistance 3	Breast tumors are initially dependent on estrogens for growth and progression and can be inhibited by anti-estrogens such as tamoxifen. However, breast cancers progress to become anti-estrogen resistant. Breast cancer anti-estrogen resistance gene 3 was identified in the search for genes involved in the development of estrogen resistance. The gene encodes a component of intracellular signal trans…	GO:0002089 (lens morphogenesis in camera-type eye), GO:0007165 (signal transduction), GO:0007264 (small GTPase mediated signal transduction), GO:0008286 (insulin receptor signaling pathway), GO:0033138 (positive regulation of peptidyl-serine phosphorylation), GO:0043410 (positive regulation of MAPK cascade), GO:0043547 (positive regulation of GTPase activity), GO:0045740 (positive regulation of D…					-0.653203	-0.753838	-0.757911		0.715948	0.640328	0.808676		1300.58	63.2245	21.4421	1.44042	5.05579	218.833	4.22266e-12	2.59395e-10		0.1	0.237744	0.00167322	0.87831	0.993945	0.0213116	5.48832e-05		229.83	214.277	213.671	595.277	564.828	634.861
ENSMUSG00000039206	Daglb	protein_coding	diacylglycerol lipase, beta		GO:0001516 (prostaglandin biosynthetic process), GO:0006629 (lipid metabolic process), GO:0006690 (icosanoid metabolic process), GO:0007405 (neuroblast proliferation), GO:0010898 (positive regulation of triglyceride catabolic process), GO:0016042 (lipid catabolic process), GO:0019369 (arachidonic acid metabolic process), GO:0022008 (neurogenesis), GO:0042136 (neurotransmitter biosynthetic process…					-0.538511	-0.770377	-0.767713		0.699475	0.647465	0.729661		1297.95	71.5202	87.314	1.37719	5.54308	218.165	4.34099e-12	2.65324e-10		0.1	0.237744	3.20017e-05	0.87831	0.996254	0.0213116	2.10191e-05		351.668	299.308	299.863	830.834	801.38	848.422
ENSMUSG00000036887	C1qa	protein_coding	complement component 1, q subcomponent, alpha polypeptide	This gene encodes a major constituent of the human complement subcomponent C1q. C1q associates with C1r and C1s in order to yield the first component of the serum complement system. Deficiency of C1q has been associated with lupus erythematosus and glomerulonephritis. C1q is composed of 18 polypeptide chains: six A-chains, six B-chains, and six C-chains. Each chain contains a collagen-like region…	GO:0001774 (microglial cell activation), GO:0002376 (immune system process), GO:0006958 (complement activation, classical pathway), GO:0007568 (aging), GO:0016322 (neuron remodeling), GO:0045087 (innate immune response), GO:0048143 (astrocyte activation), GO:0050808 (synapse organization), GO:0098883 (NA), GO:0150062 (NA), GO:0150064 (NA), GO:1901216 (positive regulation of neuron death), GO:0005…					-0.589479	-0.596791	-0.461929		0.451383	0.559932	0.636884		1295.85	98.3639	18.4494	1.09848	9.22684	217.632	4.43813e-12	2.69905e-10		0.1	0.237744	0.00183999	0.87831	0.989064	0.0213116	0.000178744		4544.92	4521.93	4965.13	9352.03	10082.9	10635.4
ENSMUSG00000048826	Dact2	protein_coding	dishevelled-binding antagonist of beta-catenin 2		GO:0002244 (hematopoietic progenitor cell differentiation), GO:0003382 (epithelial cell morphogenesis), GO:0007162 (negative regulation of cell adhesion), GO:0007275 (multicellular organismal development), GO:0043588 (skin development), GO:0072061 (inner medullary collecting duct development), GO:1900108 (negative regulation of nodal signaling pathway), GO:0005737 (cytoplasm), GO:0005739 (mitocho…					-0.996852	-1.13875	-1.019		1.08749	0.986762	1.08035		1290.51	36.4959	56.7541	2.10741	3.42886	216.278	4.69544e-12	2.84132e-10		0.1	0.237744	0.000308458	0.87831	0.998157	0.0213116	5.09098e-06		50.7657	45.9166	49.9772	218.529	203.724	217.445
ENSMUSG00000020346	Mgat1	protein_coding	mannoside acetylglucosaminyltransferase 1	There are believed to be over 100 different glycosyltransferases involved in the synthesis of protein-bound and lipid-bound oligosaccharides. UDP-N-acetylglucosamine:alpha-3-D-mannoside beta-1,2-N-acetylglucosaminyltransferase I is a medial-Golgi enzyme essential for the synthesis of hybrid and complex N-glycans. The protein, encoded by a single exon, shows typical features of a type II transmemb…	GO:0001701 (in utero embryonic development), GO:0006049 (UDP-N-acetylglucosamine catabolic process), GO:0006486 (protein glycosylation), GO:0006487 (protein N-linked glycosylation), GO:0018279 (protein N-linked glycosylation via asparagine), GO:0000139 (Golgi membrane), GO:0005737 (cytoplasm), GO:0005794 (Golgi apparatus), GO:0016020 (membrane), GO:0016021 (integral component of membrane), GO:000…					-0.512161	-0.582005	-0.594789		0.487935	0.547073	0.653947		1285.21	93.7022	25.8818	1.12573	7.68934	214.937	4.96683e-12	2.99067e-10		0.1	0.237744	0.00254526	0.87831	0.991812	0.0213116	0.000100288		1647.58	1569.67	1555.81	3296.38	3434.35	3698.5
ENSMUSG00000037710	Cisd1	protein_coding	CDGSH iron sulfur domain 1	This gene encodes a protein with a CDGSH iron-sulfur domain and has been shown to bind a redox-active [2Fe-2S] cluster. The encoded protein has been localized to the outer membrane of mitochondria and is thought to play a role in regulation of oxidation. Genes encoding similar proteins are located on chromosomes 4 and 17, and a pseudogene of this gene is located on chromosome 2. [provided by RefS…	GO:0043457 (regulation of cellular respiration), GO:0005739 (mitochondrion), GO:0005741 (mitochondrial outer membrane), GO:0016020 (membrane), GO:0016021 (integral component of membrane), GO:0032473 (cytoplasmic side of mitochondrial outer membrane), GO:0043231 (intracellular membrane-bounded organelle), GO:0005506 (iron ion binding), GO:0042802 (identical protein binding), GO:0046872 (metal ion …					-0.712146	-0.464879	-0.624903		0.566835	0.618678	0.616414		1282.9	82.973	20.4473	1.20641	6.32865	214.353	5.09017e-12	3.04984e-10		0.1	0.237744	0.000178022	0.87831	0.996093	0.0213116	2.28647e-05		552.885	656.437	587.413	1343.1	1392.28	1390.09
ENSMUSG00000020868	Xylt2	protein_coding	xylosyltransferase II	The protein encoded by this gene is an isoform of xylosyltransferase, which belongs to a family of glycosyltransferases. This enzyme transfers xylose from UDP-xylose to specific serine residues of the core protein and initiates the biosynthesis of glycosaminoglycan chains in proteoglycans including chondroitin sulfate, heparan sulfate, heparin and dermatan sulfate. The enzyme activity, which is i…	GO:0006024 (glycosaminoglycan biosynthetic process), GO:0015012 (heparan sulfate proteoglycan biosynthetic process), GO:0030166 (proteoglycan biosynthetic process), GO:0030210 (heparin biosynthetic process), GO:0050650 (chondroitin sulfate proteoglycan biosynthetic process), GO:0005576 (extracellular region), GO:0005615 (extracellular space), GO:0005794 (Golgi apparatus), GO:0016020 (membrane), G…					0.503484	0.598198	0.558405		-0.609227	-0.54383	-0.507029		1281.87	91.7126	33.0428	-1.10883	7.30319	214.095	5.14592e-12	3.06813e-10		0.1	0.237744	0.000152038	-0.87831	-0.996865	0.0213116	1.47295e-05		2551.21	2724.38	2650.24	1179.2	1233.93	1265.84
ENSMUSG00000024665	Fads2	protein_coding	fatty acid desaturase 2	The protein encoded by this gene is a member of the fatty acid desaturase (FADS) gene family. Desaturase enzymes regulate unsaturation of fatty acids through the introduction of double bonds between defined carbons of the fatty acyl chain. FADS family members are considered fusion products composed of an N-terminal cytochrome b5-like domain and a C-terminal multiple membrane-spanning desaturase p…	GO:0006629 (lipid metabolic process), GO:0006631 (fatty acid metabolic process), GO:0006633 (fatty acid biosynthetic process), GO:0005783 (endoplasmic reticulum), GO:0016020 (membrane), GO:0016021 (integral component of membrane), GO:0004768 (stearoyl-CoA 9-desaturase activity), GO:0016213 (linoleoyl-CoA desaturase activity), GO:0016491 (oxidoreductase activity), GO:0016717 (oxidoreductase activi…					0.802538	0.822828	0.958034		-0.978861	-1.02119	-0.583344		1280.12	53.079	38.4691	-1.76705	4.49525	213.653	5.24277e-12	3.11062e-10		0.1	0.237744	0.000122532	-0.87831	-0.991296	0.0213116	0.000113321		402.434	408.148	448.346	116.359	112.966	153.376
ENSMUSG00000001627	Ifrd1	protein_coding	interferon-related developmental regulator 1	This gene is an immediate early gene that encodes a protein related to interferon-gamma. This protein may function as a transcriptional co-activator/repressor that controls the growth and differentiation of specific cell types during embryonic development and tissue regeneration. Mutations in this gene are associated with sensory/motor neuropathy with ataxia. This gene may also be involved in mod…	GO:0007275 (multicellular organismal development), GO:0014706 (striated muscle tissue development), GO:0030154 (cell differentiation), GO:0030517 (negative regulation of axon extension), GO:0042692 (muscle cell differentiation), GO:0043403 (skeletal muscle tissue regeneration), GO:0045944 (positive regulation of transcription from RNA polymerase II promoter), GO:0048671 (negative regulation of co…					-0.535947	-0.6783	-0.531856		0.535327	0.56281	0.647966		1279.39	87.3058	24.073	1.15714	6.7378	213.468	5.28394e-12	3.11983e-10		0.1	0.237744	0.000140852	0.87831	0.994969	0.0213116	3.78974e-05		833.481	755.073	835.851	1752.49	1786.21	1894.87
ENSMUSG00000021451	Sema4d	protein_coding	sema domain, immunoglobulin domain (Ig), transmembrane domain (TM) and short cytoplasmic domain, (semaphorin) 4D		GO:0000122 (negative regulation of transcription from RNA polymerase II promoter), GO:0001755 (neural crest cell migration), GO:0001934 (positive regulation of protein phosphorylation), GO:0007162 (negative regulation of cell adhesion), GO:0007275 (multicellular organismal development), GO:0007399 (nervous system development), GO:0007409 (axonogenesis), GO:0007411 (axon guidance), GO:0008360 (reg…					0.592174	0.801396	0.492979		-0.560343	-0.713732	-0.612474		1277.99	94.7546	36.1506	-1.26032	7.87933	213.116	5.36304e-12	3.15124e-10		0.1	0.237744	0.00961124	-0.87831	-0.975805	0.0213116	0.000870999		3956.96	4574.65	3693.97	1779.45	1599.86	1716.26
ENSMUSG00000029553	Tfec	protein_coding	transcription factor EC	This gene encodes a member of the micropthalmia (MiT) family of basic helix-loop-helix leucine zipper transcription factors. MiT transcription factors regulate the expression of target genes by binding to E-box recognition sequences as homo- or heterodimers, and play roles in multiple cellular processes including survival, growth and differentiation. The encoded protein is a transcriptional activ…	GO:0000122 (negative regulation of transcription from RNA polymerase II promoter), GO:0006355 (regulation of transcription, DNA-templated), GO:0006357 (regulation of transcription from RNA polymerase II promoter), GO:0034605 (cellular response to heat), GO:0045944 (positive regulation of transcription from RNA polymerase II promoter), GO:0005634 (nucleus), GO:0005654 (nucleoplasm), GO:0000978 (RN…					-0.645109	-0.796152	-0.562752		0.671882	0.694131	0.637999		1275.85	71.3146	45.696	1.32443	5.52909	212.578	5.48685e-12	3.20849e-10		0.1	0.237744	5.01504e-05	0.87831	0.997412	0.0213116	1.00353e-05		324.901	292.506	344.046	810.968	823.587	792.12
ENSMUSG00000023088	Abcc1	protein_coding	ATP-binding cassette, sub-family C (CFTR/MRP), member 1	The membrane-associated protein encoded by this gene is a member of the superfamily of ATP-binding cassette (ABC) transporters. ABC proteins transport various molecules across extra- and intra-cellular membranes. ABC genes are divided into seven distinct subfamilies (ABC1, MDR/TAP, MRP, ALD, OABP, GCN20, White). This full transporter is a member of the MRP subfamily which is involved in multi-dru…	GO:0006869 (lipid transport), GO:0006979 (response to oxidative stress), GO:0009410 (response to xenobiotic stimulus), GO:0015889 (cobalamin transport), GO:0015911 (plasma membrane long-chain fatty acid transport), GO:0030335 (positive regulation of cell migration), GO:0033700 (phospholipid efflux), GO:0034775 (glutathione transmembrane transport), GO:0042908 (xenobiotic transport), GO:0045332 (p…					0.578921	0.718633	0.535255		-0.48488	-0.717014	-0.630916		1267.17	91.9428	83.236	-1.21722	7.34303	210.4	6.02078e-12	3.50386e-10		0.1	0.237744	0.000950287	-0.87831	-0.988397	0.0213116	0.000201157		2718.27	2994.78	2637.2	1299.82	1106.48	1174.59
ENSMUSG00000024736	Tmem132a	protein_coding	transmembrane protein 132A	This gene encodes a protein that is highly similar to the rat Grp78-binding protein (GBP). Alternatively spliced transcript variants encoding different isoforms have been described. [provided by RefSeq, Jul 2008]. [obtained from RefSeq Human]	GO:0043069 (negative regulation of programmed cell death), GO:0005783 (endoplasmic reticulum), GO:0005794 (Golgi apparatus), GO:0016020 (membrane), GO:0016021 (integral component of membrane), GO:0003674 (molecular_function), R-MMU-381426 (Mus musculus: Regulation of Insulin-like Growth Factor (IGF) transport and uptake by Insulin-like Growth Factor Binding Proteins (IGFBPs)), R-MMU-392499 (Mus m…					-0.599692	-0.644236	-0.683532		0.613947	0.512823	0.800691		1258.37	79.635	70.7227	1.2847	6.06646	208.198	6.61917e-12	3.83376e-10		0.1	0.237744	0.00916517	0.87831	0.980261	0.0213116	0.000580605		492.889	477.873	465.005	1144.44	1066.9	1302.73
ENSMUSG00000049580	Tsku	protein_coding	tsukushi, small leucine rich proteoglycan		GO:0007275 (multicellular organismal development), GO:0007399 (nervous system development), GO:0008203 (cholesterol metabolic process), GO:0010468 (regulation of gene expression), GO:0010977 (negative regulation of neuron projection development), GO:0021540 (corpus callosum morphogenesis), GO:0021670 (lateral ventricle development), GO:0021766 (hippocampus development), GO:0021960 (anterior commi…					0.711854	0.719884	0.792754		-0.777968	-0.883884	-0.562641		1252.02	59.3357	68.7084	-1.50713	4.84473	206.618	7.08912e-12	4.08649e-10		0.1	0.237744	4.98865e-05	-0.87831	-0.995668	0.0213116	2.81068e-05		503.965	506.783	533.09	178.796	166.069	207.737
ENSMUSG00000047414	Flrt2	protein_coding	fibronectin leucine rich transmembrane protein 2	This gene encodes a member of the fibronectin leucine rich transmembrane protein (FLRT) family. FLRT family members may function in cell adhesion and/or receptor signalling. Their protein structures resemble small leucine-rich proteoglycans found in the extracellular matrix. [provided by RefSeq, Jul 2008].	GO:0003007 (heart morphogenesis), GO:0007155 (cell adhesion), GO:0007275 (multicellular organismal development), GO:0007411 (axon guidance), GO:0008543 (fibroblast growth factor receptor signaling pathway), GO:0051965 (positive regulation of synapse assembly), GO:0061343 (cell adhesion involved in heart morphogenesis), GO:0071711 (basement membrane organization), GO:2001222 (regulation of neuron …					-0.729048	-0.812574	-0.84852		1.01563	0.876299	0.498208		1249.44	72.3506	97.6897	1.62857	5.60239	205.975	7.29078e-12	4.18291e-10		0.1	0.237744	0.0219692	0.87831	0.956139	0.0213116	0.00284353		304.594	287.404	280.307	1023.11	928.828	714.461
ENSMUSG00000005686	Ampd3	protein_coding	adenosine monophosphate deaminase 3	This gene encodes a member of the adenosine and AMP deaminases family. The encoded protein is an AMP deaminase involved in nucleotide and energy metabolism in erythrocytes. Alternative splicing results in multiple transcript variants. [provided by RefSeq, Jan 2013].	GO:0006188 (IMP biosynthetic process), GO:0006196 (AMP catabolic process), GO:0009117 (nucleotide metabolic process), GO:0009168 (purine ribonucleoside monophosphate biosynthetic process), GO:0032264 (IMP salvage), GO:0034101 (erythrocyte homeostasis), GO:0046031 (ADP metabolic process), GO:0046032 (ADP catabolic process), GO:0046033 (AMP metabolic process), GO:0046034 (ATP metabolic process), GO…					0.669937	0.666935	0.567037		-0.572467	-0.70979	-0.621651		1248.21	72.8192	55.2413	-1.26785	5.63112	205.67	7.38849e-12	4.21907e-10		0.1	0.237744	0.000222289	-0.87831	-0.99612	0.0213116	2.25517e-05		875.939	874.116	815.57	369.654	336	357.231
ENSMUSG00000014547	Wdfy2	protein_coding	WD repeat and FYVE domain containing 2	This gene encodes a protein that contains two WD domains and an FYVE zinc finger region. The function of this gene is unknown. An alternatively spliced transcript variant of this gene may exist. [provided by RefSeq, Jul 2008].	GO:0001934 (positive regulation of protein phosphorylation), GO:0045600 (positive regulation of fat cell differentiation), GO:0005737 (cytoplasm), GO:0005768 (endosome), GO:0005769 (early endosome), GO:0031982 (vesicle), GO:0043231 (intracellular membrane-bounded organelle), GO:0005515 (protein binding), GO:0046872 (metal ion binding)					-0.595141	-0.506869	-0.726108		0.709396	0.646065	0.472656		1244.14	89.764	97.0402	1.22893	7.02332	204.66	7.72287e-12	4.3894e-10		0.1	0.237744	0.00298344	0.87831	0.983977	0.0213116	0.000383043		964.548	1025.47	880.758	2383.95	2281.52	2023.01
ENSMUSG00000039062	Anpep	protein_coding	alanyl (membrane) aminopeptidase	Aminopeptidase N is located in the small-intestinal and renal microvillar membrane, and also in other plasma membranes. In the small intestine aminopeptidase N plays a role in the final digestion of peptides generated from hydrolysis of proteins by gastric and pancreatic proteases. Its function in proximal tubular epithelial cells and other cell types is less clear. The large extracellular carbox…	GO:0001525 (angiogenesis), GO:0006508 (proteolysis), GO:0007165 (signal transduction), GO:0007275 (multicellular organismal development), GO:0008217 (regulation of blood pressure), GO:0016485 (protein processing), GO:0030154 (cell differentiation), GO:0035814 (negative regulation of renal sodium excretion), GO:0043171 (peptide catabolic process), GO:0005615 (extracellular space), GO:0005737 (cyto…					-0.452629	-0.454059	-0.531983		0.447865	0.464573	0.526233		1240.26	99.482	45.4246	0.959096	10.4489	203.701	8.05619e-12	4.55756e-10		0.1	0.237744	9.72341e-05	0.87831	0.996942	0.0213116	1.4017e-05		11861.6	11849.9	11226.8	22143	22401	23379.2
ENSMUSG00000003038	Hmgn2	protein_coding	high mobility group nucleosomal binding domain 2	The protein encoded by this gene binds nucleosomal DNA and is associated with transcriptionally active chromatin. Along with a similar protein, HMGN1, the encoded protein may help maintain an open chromatin configuration around transcribable genes. The protein has also been found to have antimicrobial activity against bacteria, viruses and fungi. [provided by RefSeq, Oct 2014]. Publication Note: …	GO:0000122 (negative regulation of transcription from RNA polymerase II promoter), GO:0006325 (chromatin organization), GO:0006357 (regulation of transcription from RNA polymerase II promoter), GO:0031640 (killing of cells of other organism), GO:0040034 (regulation of development, heterochronic), GO:0061844 (NA), GO:0001674 (female germ cell nucleus), GO:0005615 (extracellular space), GO:0005634 …					-0.789149	-0.522211	-0.599959		0.568091	0.615945	0.727282		1237.47	78.7799	10.3511	1.27504	6.00673	203.009	8.30614e-12	4.67613e-10		0.1	0.237744	0.000279302	0.87831	0.990871	0.0213116	0.000124621		415.356	499.981	473.697	1065.68	1101.66	1190.12
ENSMUSG00000032487	Ptgs2	protein_coding	prostaglandin-endoperoxide synthase 2	Prostaglandin-endoperoxide synthase (PTGS), also known as cyclooxygenase, is the key enzyme in prostaglandin biosynthesis, and acts both as a dioxygenase and as a peroxidase. There are two isozymes of PTGS: a constitutive PTGS1 and an inducible PTGS2, which differ in their regulation of expression and tissue distribution. This gene encodes the inducible isozyme. It is regulated by specific stimul…	GO:0001516 (prostaglandin biosynthetic process), GO:0001525 (angiogenesis), GO:0006629 (lipid metabolic process), GO:0006631 (fatty acid metabolic process), GO:0006633 (fatty acid biosynthetic process), GO:0006693 (prostaglandin metabolic process), GO:0006954 (inflammatory response), GO:0006979 (response to oxidative stress), GO:0007566 (embryo implantation), GO:0007612 (learning), GO:0007613 (me…					-0.591123	-1.06095	-0.605361		0.739037	0.783935	0.734463		1237.06	75.2939	72.7945	1.46739	5.78501	202.91	8.34268e-12	4.67613e-10		0.1	0.237744	0.0015233	0.87831	0.993274	0.0213116	6.76968e-05		391.357	282.302	387.504	985.507	1016.69	982.384
ENSMUSG00000015316	Slamf1	protein_coding	signaling lymphocytic activation molecule family member 1		GO:0001779 (natural killer cell differentiation), GO:0001787 (natural killer cell proliferation), GO:0002232 (leukocyte chemotaxis involved in inflammatory response), GO:0002250 (adaptive immune response), GO:0002277 (myeloid dendritic cell activation involved in immune response), GO:0002376 (immune system process), GO:0002725 (negative regulation of T cell cytokine production), GO:0006909 (phago…					-1.49683	-4.71516	-1.14657		2.46505	2.57438	2.31913		1233.57	27.559	90.7013	4.19567	2.65586	202.047	8.66819e-12	4.8363e-10		0.1	0.237744	0.000694462	0.87831	0.99317	0.0213116	6.98224e-05		8.30712	0	10.8646	144.03	155.448	130.079
ENSMUSG00000028064	Sema4a	protein_coding	sema domain, immunoglobulin domain (Ig), transmembrane domain (TM) and short cytoplasmic domain, (semaphorin) 4A	This gene encodes a member of the semaphorin family of soluble and transmembrane proteins. Semaphorins are involved in numerous functions, including axon guidance, morphogenesis, carcinogenesis, and immunomodulation. The encoded protein is a single-pass type I membrane protein containing an immunoglobulin-like C2-type domain, a PSI domain and a sema domain. It inhibits axonal extension by providi…	GO:0001525 (angiogenesis), GO:0001755 (neural crest cell migration), GO:0002250 (adaptive immune response), GO:0002292 (T cell differentiation involved in immune response), GO:0002376 (immune system process), GO:0007275 (multicellular organismal development), GO:0007399 (nervous system development), GO:0007409 (axonogenesis), GO:0007411 (axon guidance), GO:0008360 (regulation of cell shape), GO:0…					0.58678	0.726485	0.527693		-0.755713	-0.585361	-0.499883		1229.81	86.7467	42.1935	-1.23257	6.68243	201.122	9.03283e-12	5.01673e-10		0.1	0.237744	0.00109766	-0.87831	-0.986886	0.0213116	0.000256855		1728.8	1904.69	1659.39	681.128	766.621	813.476
ENSMUSG00000058254	Tspan7	protein_coding	tetraspanin 7	The protein encoded by this gene is a member of the transmembrane 4 superfamily, also known as the tetraspanin family. Most of these members are cell-surface proteins that are characterized by the presence of four hydrophobic domains. The proteins mediate signal transduction events that play a role in the regulation of cell development, activation, growth and motility. This encoded protein is a c…	GO:0005887 (integral component of plasma membrane), GO:0016020 (membrane), GO:0016021 (integral component of membrane), R-MMU-112314 (Mus musculus: Neurotransmitter receptors and postsynaptic signal transmission), R-MMU-112315 (Mus musculus: Transmission across Chemical Synapses), R-MMU-112316 (Mus musculus: Neuronal System), R-MMU-399719 (Mus musculus: Trafficking of AMPA receptors), R-MMU-39972…					-0.782801	-0.588623	-0.985018		0.834313	0.901048	0.621081		1227.37	61.5391	97.7473	1.60955	4.95789	200.522	9.27862e-12	5.12981e-10		0.1	0.237744	0.00235767	0.87831	0.982366	0.0213116	0.000463696		190.141	217.679	165.142	585.344	613.104	504.782
ENSMUSG00000040010	Slc7a5	protein_coding	solute carrier family 7 (cationic amino acid transporter, y+ system), member 5		GO:0003333 (amino acid transmembrane transport), GO:0006865 (amino acid transport), GO:0010507 (negative regulation of autophagy), GO:0010629 (negative regulation of gene expression), GO:0015807 (L-amino acid transport), GO:0015818 (isoleucine transport), GO:0015823 (phenylalanine transport), GO:0015829 (valine transport), GO:0032729 (positive regulation of interferon-gamma production), GO:003274…					-0.822066	-1.61855	-1.30565		1.1996	1.19945	1.34721		1224.33	34.8434	37.3921	2.43585	3.30257	199.773	9.5954e-12	5.28094e-10		0.1	0.237744	6.74191e-05	0.87831	0.993835	0.0213116	5.68858e-05		47.9967	27.2098	34.0424	197.953	197.931	219.386
ENSMUSG00000026748	Plxdc2	protein_coding	plexin domain containing 2		GO:0005886 (plasma membrane), GO:0016020 (membrane), GO:0016021 (integral component of membrane), GO:0062023 (NA)					-2.09304	-1.316	-2.38349		1.80532	1.8204	2.16681		1211.11	22.774	85.8916	4.09806	2.18117	196.538	1.11082e-11	6.08598e-10		0.0765225	0.237744	0.00658171	0.891133	0.983073	0.017133	0.000427369		5.53808	10.2037	4.34584	96.4931	97.5173	124.254
ENSMUSG00000003849	Nqo1	protein_coding	NAD(P)H dehydrogenase, quinone 1	This gene is a member of the NAD(P)H dehydrogenase (quinone) family and encodes a cytoplasmic 2-electron reductase. This FAD-binding protein forms homodimers and reduces quinones to hydroquinones. This protein_s enzymatic activity prevents the one electron reduction of quinones that results in the production of radical species. Mutations in this gene have been associated with tardive dyskinesia (…	GO:0006116 (NADH oxidation), GO:0006743 (ubiquinone metabolic process), GO:0006801 (superoxide metabolic process), GO:0006979 (response to oxidative stress), GO:0009410 (response to xenobiotic stimulus), GO:0014075 (response to amine), GO:0019430 (removal of superoxide radicals), GO:0034599 (cellular response to oxidative stress), GO:0042177 (negative regulation of protein catabolic process), GO:…					0.738699	0.470936	0.664977		-0.632537	-0.594997	-0.64708		1208.65	76.782	42.7691	-1.26008	5.86425	195.94	1.14156e-11	6.22634e-10		0.1	0.237744	0.00826003	-0.87831	-0.982889	0.0213116	0.000436699		1077.16	894.523	1023.45	415.772	426.759	411.592
ENSMUSG00000041153	Osgin2	protein_coding	oxidative stress induced growth inhibitor family member 2		GO:0030308 (negative regulation of cell growth), GO:0005575 (cellular_component), GO:0008083 (growth factor activity)					-0.678396	-0.964446	-0.833165		0.7604	0.992542	0.723065		1204.4	52.1417	56.2361	1.64917	4.4486	194.904	1.19709e-11	6.5001e-10		0.1	0.237744	0.00445959	0.87831	0.983523	0.0213116	0.000405009		141.221	115.642	126.754	384.553	451.862	374.704
ENSMUSG00000038521	C1s1	protein_coding	complement component 1, s subcomponent 1		GO:0002376 (immune system process), GO:0006508 (proteolysis), GO:0006958 (complement activation, classical pathway), GO:0045087 (innate immune response), GO:0005576 (extracellular region), GO:0005602 (complement component C1 complex), GO:0005615 (extracellular space), GO:0004252 (serine-type endopeptidase activity), GO:0005509 (calcium ion binding), GO:0008233 (peptidase activity), GO:0008236 (se…					1.41551	1.71532	1.69055		-1.64276	-1.03134	-2.14729		1203.28	28.5209	39.0858	-3.13976	2.75093	194.631	1.21218e-11	6.55277e-10		0.1	0.237744	0.00201049	-0.87831	-0.988099	0.0213116	0.000211604		125.53	154.756	152.105	14.1902	22.2069	9.70735
ENSMUSG00000029409	U90926	lncRNA	cDNA sequence U90926		GO:0008150 (biological_process), GO:0005575 (cellular_component), GO:0003674 (molecular_function)					0.791718	0.714639	0.879307		-0.830976	-0.687257	-0.867431		1201.47	49.3957	1.42235	-1.59734	4.2867	194.193	1.23687e-11	6.65668e-10		0.1	0.237744	0.000759869	-0.87831	-0.994417	0.0213116	4.66737e-05		351.668	333.32	373.743	113.521	125.517	110.664
ENSMUSG00000050022	Amz1	protein_coding	archaelysin family metallopeptidase 1		GO:0006508 (proteolysis), GO:0005575 (cellular_component), GO:0008233 (peptidase activity), GO:0008237 (metallopeptidase activity), GO:0016787 (hydrolase activity), GO:0046872 (metal ion binding)					-0.753121	-0.612856	-0.644841		0.517437	0.66969	0.823691		1200.26	73.3865	47.3074	1.34059	5.66547	193.898	1.25385e-11	6.69222e-10		0.1	0.237744	0.00828603	0.87831	0.979545	0.0213116	0.000623359		333.208	367.333	359.256	805.292	895.035	995.974
ENSMUSG00000026700	Tnfsf4	protein_coding	tumor necrosis factor (ligand) superfamily, member 4	This gene encodes a cytokine of the tumor necrosis factor (TNF) ligand family. The encoded protein functions in T cell antigen-presenting cell (APC) interactions and mediates adhesion of activated T cells to endothelial cells. Polymorphisms in this gene have been associated with Sjogren_s syndrome and systemic lupus erythematosus. Alternative splicing results in multiple transcript variants. [pro…	GO:0001568 (blood vessel development), GO:0001818 (negative regulation of cytokine production), GO:0001819 (positive regulation of cytokine production), GO:0002215 (defense response to nematode), GO:0002526 (acute inflammatory response), GO:0002639 (positive regulation of immunoglobulin production), GO:0002699 (positive regulation of immune effector process), GO:0002726 (positive regulation of T …					1.5047	1.33413	1.59539		-1.31693	-1.2891	-1.82818		1200.21	26.9259	54.6905	-2.95502	2.59465	193.887	1.25448e-11	6.69222e-10		0.1	0.237744	0.00201042	-0.87831	-0.992274	0.0213116	8.93037e-05		126.453	112.241	134.721	17.0282	17.3793	11.6488
ENSMUSG00000024579	Pcyox1l	protein_coding	prenylcysteine oxidase 1 like		GO:0030327 (prenylated protein catabolic process), GO:0030328 (prenylcysteine catabolic process), GO:0005576 (extracellular region), GO:0001735 (prenylcysteine oxidase activity), GO:0016491 (oxidoreductase activity), GO:0016670 (oxidoreductase activity, acting on a sulfur group of donors, oxygen as acceptor), R-MMU-109582 (Mus musculus: Hemostasis), R-MMU-114608 (Mus musculus: Platelet degranulat…					-1.05049	-0.899699	-0.999891		0.944257	0.992301	1.01352		1194.97	35.8793	25.4789	1.99182	3.38158	192.617	1.33043e-11	7.04316e-10		0.1	0.237744	1.49965e-05	0.87831	0.999052	0.0213116	1.34714e-06		48.9197	54.4197	50.7015	197.953	204.69	207.737
ENSMUSG00000031700	Gpt2	protein_coding	glutamic pyruvate transaminase (alanine aminotransferase) 2	This gene encodes one of the two pyridoxal enzymes which catalyze a reversible transamination reaction to yield glutamate and pyruvate so these enzymes participate in amino acid metabolism and gluconeogenesis. Multiple transcript variants encoding different isoforms have been found for this gene. [provided by RefSeq, Dec 2011]. [obtained from RefSeq Human]	GO:0006103 (2-oxoglutarate metabolic process), GO:0009058 (biosynthetic process), GO:0042851 (L-alanine metabolic process), GO:0005739 (mitochondrion), GO:0003824 (catalytic activity), GO:0004021 (L-alanine:2-oxoglutarate aminotransferase activity), GO:0008483 (transaminase activity), GO:0016740 (transferase activity), GO:0030170 (pyridoxal phosphate binding), R-MMU-1430728 (Mus musculus: Metabol…					-0.782552	-0.83252	-0.669168		0.681818	0.819794	0.782627		1194.88	51.8129	50.5632	1.51293	4.43163	192.595	1.33185e-11	7.04316e-10		0.1	0.237744	0.000463695	0.87831	0.995614	0.0213116	2.88093e-05		133.837	129.247	144.861	371.073	408.414	398.001
ENSMUSG00000050071	Bex1	protein_coding	brain expressed X-linked 1		GO:0002052 (positive regulation of neuroblast proliferation), GO:0007165 (signal transduction), GO:0007275 (multicellular organismal development), GO:0007399 (nervous system development), GO:0030154 (cell differentiation), GO:0031103 (axon regeneration), GO:0042981 (regulation of apoptotic process), GO:0045665 (negative regulation of neuron differentiation), GO:0048011 (neurotrophin TRK receptor …					-1.20656	-0.848075	-1.23364		1.00418	1.11288	1.17123		1194.35	33.6348	5.36874	2.24199	3.20145	192.468	1.33969e-11	7.05399e-10		0.1	0.237744	0.00017034	0.87831	0.995042	0.0213116	3.68191e-05		36.9205	47.6172	36.2154	174.539	188.276	196.088
ENSMUSG00000000489	Pdgfb	protein_coding	platelet derived growth factor, B polypeptide	The protein encoded by this gene is a member of the platelet-derived growth factor family. The four members of this family are mitogenic factors for cells of mesenchymal origin and are characterized by a motif of eight cysteines. This gene product can exist either as a homodimer (PDGF-BB) or as a heterodimer with the platelet-derived growth factor alpha polypeptide (PDGF-AB), where the dimers are…	GO:0001568 (blood vessel development), GO:0001892 (embryonic placenta development), GO:0001935 (endothelial cell proliferation), GO:0001938 (positive regulation of endothelial cell proliferation), GO:0002548 (monocyte chemotaxis), GO:0003104 (positive regulation of glomerular filtration), GO:0006468 (protein phosphorylation), GO:0006929 (substrate-dependent cell migration), GO:0007275 (multicellu…					0.666044	0.707186	0.548847		-0.624057	-0.667705	-0.630316		1191.65	67.9191	42.0784	-1.28133	5.31871	191.814	1.3811e-11	7.21576e-10		0.1	0.237744	0.00270341	-0.87831	-0.993892	0.0213116	5.58504e-05		702.413	722.761	647.531	286.641	278.069	285.396
ENSMUSG00000029657	Hsph1	protein_coding	heat shock 105kDa/110kDa protein 1		GO:0006457 (protein folding), GO:0006986 (response to unfolded protein), GO:0043524 (negative regulation of neuron apoptotic process), GO:0045345 (positive regulation of MHC class I biosynthetic process), GO:0051085 (chaperone mediated protein folding requiring cofactor), GO:0051135 (positive regulation of NK T cell activation), GO:0070507 (regulation of microtubule cytoskeleton organization), GO…					-0.535361	-0.485864	-0.689413		0.548922	0.645775	0.515941		1191.27	82.1261	58.6286	1.14895	6.25597	191.723	1.38696e-11	7.21576e-10		0.1	0.237744	0.000171732	0.87831	0.992678	0.0213116	8.0228e-05		598.112	619.024	537.436	1269.31	1357.52	1240.6
ENSMUSG00000020120	Plek	protein_coding	pleckstrin		GO:0006904 (vesicle docking involved in exocytosis), GO:0007229 (integrin-mediated signaling pathway), GO:0010572 (positive regulation of platelet activation), GO:0010920 (negative regulation of inositol phosphate biosynthetic process), GO:0010925 (positive regulation of inositol-polyphosphate 5-phosphatase activity), GO:0030030 (cell projection organization), GO:0030836 (positive regulation of a…					-0.494976	-0.559235	-0.611616		0.603419	0.659895	0.402512		1191.19	96.0618	81.0326	1.11596	8.22616	191.704	1.38822e-11	7.21576e-10		0.1	0.237744	0.00754475	0.87831	0.980451	0.0213116	0.000569507		2416.45	2311.14	2228.69	5175.15	5381.8	4502.27
ENSMUSG00000030268	Bcat1	protein_coding	branched chain aminotransferase 1, cytosolic	This gene encodes the cytosolic form of the enzyme branched-chain amino acid transaminase. This enzyme catalyzes the reversible transamination of branched-chain alpha-keto acids to branched-chain L-amino acids essential for cell growth. Two different clinical disorders have been attributed to a defect of branched-chain amino acid transamination: hypervalinemia and hyperleucine-isoleucinemia. As t…	GO:0006629 (lipid metabolic process), GO:0008652 (cellular amino acid biosynthetic process), GO:0009081 (branched-chain amino acid metabolic process), GO:0009082 (branched-chain amino acid biosynthetic process), GO:0009083 (branched-chain amino acid catabolic process), GO:0009098 (leucine biosynthetic process), GO:0009099 (valine biosynthetic process), GO:0005737 (cytoplasm), GO:0005739 (mitochon…					-1.47836	-2.94446	-2.16938		2.37895	2.3665	1.84675		1187.57	22.2725	47.6856	4.49333	2.12204	190.83	1.4461e-11	7.48464e-10		0.0765225	0.237744	0.0129293	0.891133	0.972186	0.017133	0.00114969		6.46109	1.70061	3.62154	107.136	106.207	73.7759
ENSMUSG00000004105	Angptl2	protein_coding	angiopoietin-like 2	Angiopoietins are members of the vascular endothelial growth factor family and the only known growth factors largely specific for vascular endothelium. Angiopoietin-1, angiopoietin-2, and angiopoietin-4 participate in the formation of blood vessels. ANGPTL2 protein is a secreted glycoprotein with homology to the angiopoietins and may exert a function on endothelial cells through autocrine or para…	GO:0005576 (extracellular region), GO:0005615 (extracellular space), GO:0062023 (NA), GO:0005102 (receptor binding)					-0.744847	-0.430469	-0.767228		0.65545	0.591849	0.695245		1184.23	77.3247	74.4882	1.30528	5.89528	190.024	1.50183e-11	7.74017e-10		0.1	0.237744	0.000265851	0.87831	0.991773	0.0213116	0.000101248		395.05	491.478	388.953	1044.4	999.311	1073.63
ENSMUSG00000020407	Upp1	protein_coding	uridine phosphorylase 1	The 2 known types of pyrimidine nucleoside phosphorylases, uridine phosphorylase (UP; EC 2.4.2.3) and thymidine phosphorylase (TP; EC 2.4.2.4), in the presence of orthophosphate, catalyze the reversible phosphorolysis of uridine and thymidine or deoxyuridine, respectively, to free bases and ribose-1-phosphate or deoxyribose-1-phosphate. Pyrimidine nucleoside phosphorylases can add ribose or deoxy…	GO:0006218 (uridine catabolic process), GO:0006220 (pyrimidine nucleotide metabolic process), GO:0006248 (CMP catabolic process), GO:0006249 (dCMP catabolic process), GO:0009116 (nucleoside metabolic process), GO:0009166 (nucleotide catabolic process), GO:0044206 (UMP salvage), GO:0046050 (UMP catabolic process), GO:0046074 (dTMP catabolic process), GO:0046079 (dUMP catabolic process), GO:0046108…					-2.01896	-0.760322	-2.24969		1.56564	1.95787	1.50546		1183.56	31.7438	7.45704	3.49853	3.03847	189.863	1.51323e-11	7.766e-10		0.1	0.237744	0.00697893	0.87831	0.971415	0.0213116	0.00121401		12.9222	32.3117	10.8646	166.025	218.207	159.201
ENSMUSG00000021062	Rab15	protein_coding	RAB15, member RAS oncogene family		GO:0006904 (vesicle docking involved in exocytosis), GO:0009306 (protein secretion), GO:0015031 (protein transport), GO:0017157 (regulation of exocytosis), GO:0032482 (Rab protein signal transduction), GO:0032869 (cellular response to insulin stimulus), GO:0072659 (protein localization to plasma membrane), GO:1903307 (positive regulation of regulated secretory pathway), GO:0005737 (cytoplasm), GO…					-2.58526	-3.52863	-2.23667		2.74985	3.14915	2.45156		1176.79	19.8471	18.6467	6.2109	1.81396	188.236	1.63412e-11	8.35119e-10		0.0636026	0.237744	0.0201545	0.933257	0.960589	0.00653338	0.00229922		0.923013	0	1.44861	76.6269	101.379	62.127
ENSMUSG00000029810	Tmem176b	protein_coding	transmembrane protein 176B		GO:0030154 (cell differentiation), GO:0097028 (dendritic cell differentiation), GO:2001199 (negative regulation of dendritic cell differentiation), GO:0005634 (nucleus), GO:0016020 (membrane), GO:0016021 (integral component of membrane), GO:0005515 (protein binding)					0.594842	0.656225	0.809344		-0.792612	-0.664542	-0.603258		1175.16	63.3232	14.207	-1.3951	5.06271	187.846	1.66467e-11	8.44034e-10		0.1	0.237744	0.00263965	-0.87831	-0.988405	0.0213116	0.000200886		549.193	573.107	637.39	209.305	228.828	238.801
ENSMUSG00000013974	Mcemp1	protein_coding	mast cell expressed membrane protein 1	This gene encodes a single-pass transmembrane protein. Based on its expression pattern, it is speculated to be involved in regulating mast cell differentiation or immune responses. [provided by RefSeq, Jul 2008].	GO:0008150 (biological_process), GO:0005575 (cellular_component), GO:0016020 (membrane), GO:0016021 (integral component of membrane), GO:0003674 (molecular_function), GO:0042802 (identical protein binding), R-MMU-168249 (Mus musculus: Innate Immune System), R-MMU-168256 (Mus musculus: Immune System), R-MMU-6798695 (Mus musculus: Neutrophil degranulation)					1.02366	0.749286	1.28601		-0.81013	-1.19342	-1.05541		1175.12	46.6908	40.2532	-2.06072	4.12956	187.836	1.66545e-11	8.44034e-10		0.1	0.237744	0.0167999	-0.87831	-0.961439	0.0213116	0.00220174		331.362	273.799	397.645	92.2361	70.4828	77.6588
ENSMUSG00000038866	Zcchc2	protein_coding	zinc finger, CCHC domain containing 2		GO:0008150 (biological_process), GO:0005737 (cytoplasm), GO:0003674 (molecular_function), GO:0003676 (nucleic acid binding), GO:0008270 (zinc ion binding), GO:0035091 (phosphatidylinositol binding), GO:0046872 (metal ion binding)					-0.697839	-0.459436	-0.910655		0.757438	0.755678	0.554814		1173.96	79.4459	89.1392	1.39852	6.05226	187.557	1.68772e-11	8.51772e-10		0.1	0.237744	0.000603972	0.87831	0.982924	0.0213116	0.000434884		446.738	527.191	385.331	1226.74	1225.24	1065.87
ENSMUSG00000013089	Etv5	protein_coding	ets variant 5		GO:0000122 (negative regulation of transcription from RNA polymerase II promoter), GO:0006355 (regulation of transcription, DNA-templated), GO:0006357 (regulation of transcription from RNA polymerase II promoter), GO:0007274 (neuromuscular synaptic transmission), GO:0007626 (locomotory behavior), GO:0030154 (cell differentiation), GO:0034599 (cellular response to oxidative stress), GO:0045666 (po…					-1.17026	-0.947469	-1.59395		1.4275	1.19631	1.08787		1169.15	31.7109	53.0379	2.58104	3.03485	186.406	1.78297e-11	8.90987e-10		0.1	0.237744	0.0040081	0.87831	0.983888	0.0213116	0.000387287		30.4594	35.7129	22.4535	189.439	161.242	149.493
ENSMUSG00000004558	Ndrg2	protein_coding	N-myc downstream regulated gene 2	This gene is a member of the N-myc downregulated gene family which belongs to the alpha/beta hydrolase superfamily. The protein encoded by this gene is a cytoplasmic protein that may play a role in neurite outgrowth. This gene may be involved in glioblastoma carcinogenesis. Several alternatively spliced transcript variants of this gene have been described, but the full-length nature of some of th…	GO:0001818 (negative regulation of cytokine production), GO:0007165 (signal transduction), GO:0007275 (multicellular organismal development), GO:0007399 (nervous system development), GO:0010574 (regulation of vascular endothelial growth factor production), GO:0016055 (Wnt signaling pathway), GO:0030154 (cell differentiation), GO:0070373 (negative regulation of ERK1 and ERK2 cascade), GO:0090361 (…					1.06856	1.33765	1.32498		-1.65038	-1.1791	-0.901695		1168.94	32.4838	8.43542	-2.58204	3.10191	186.356	1.7873e-11	8.90987e-10		0.1	0.237744	0.00153877	-0.87831	-0.987809	0.0213116	0.00022204		155.066	187.068	185.423	22.7043	31.8621	38.8294
ENSMUSG00000093765	Gm20658	lncRNA	predicted gene 20658							0.945622	0.832053	0.790165		-0.966431	-0.92048	-0.680928		1168.93	43.6817	49.7328	-1.7509	3.93419	186.354	1.7874e-11	8.90987e-10		0.1	0.237744	0.000215719	-0.87831	-0.994113	0.0213116	5.18806e-05		301.825	278.901	270.891	79.4649	82.069	97.0735
ENSMUSG00000071714	Csf2rb2	protein_coding	colony stimulating factor 2 receptor, beta 2, low-affinity (granulocyte-macrophage)		GO:0006468 (protein phosphorylation), GO:0007259 (JAK-STAT cascade), GO:0016064 (immunoglobulin mediated immune response), GO:0019221 (cytokine-mediated signaling pathway), GO:0038157 (granulocyte-macrophage colony-stimulating factor signaling pathway), GO:0070665 (positive regulation of leukocyte proliferation), GO:0005886 (plasma membrane), GO:0009897 (external side of plasma membrane), GO:0016…					-0.560028	-0.384431	-0.56375		0.532815	0.515509	0.459884		1167.36	97.8624	72.4575	1.00514	8.92776	185.979	1.81979e-11	9.03434e-10		0.1	0.237744	8.05776e-05	0.87831	0.994748	0.0213116	4.13054e-05		3813.89	4307.66	3804.06	8135.93	8038.9	7734.82
ENSMUSG00000026833	Olfm1	protein_coding	olfactomedin 1	This gene product shares extensive sequence similarity with the rat neuronal olfactomedin-related ER localized protein. While the exact function of the encoded protein is not known, its abundant expression in brain suggests that it may have an essential role in nerve tissue. Several alternatively spliced transcripts encoding different isoforms have been found for this gene. [provided by RefSeq, J…	GO:0007165 (signal transduction), GO:0007275 (multicellular organismal development), GO:0007399 (nervous system development), GO:0023041 (neuronal signal transduction), GO:0030516 (regulation of axon extension), GO:0043065 (positive regulation of apoptotic process), GO:0005576 (extracellular region), GO:0005615 (extracellular space), GO:0005783 (endoplasmic reticulum), GO:0030054 (cell junction),…					-0.644702	-0.547382	-0.497604		0.62372	0.512019	0.553949		1161.15	78.8703	61.646	1.12811	6.01242	184.499	1.95415e-11	9.6619e-10		0.1	0.237744	0.000143395	0.87831	0.995267	0.0213116	3.35501e-05		468.891	501.681	519.328	1130.96	1046.62	1077.52
ENSMUSG00000072844	G530011O06Rik	lncRNA	RIKEN cDNA G530011O06 gene		GO:0008150 (biological_process), GO:0005575 (cellular_component), GO:0003674 (molecular_function)					-1.48556	-1.79897	-1.40107		1.39404	1.7734	1.51815		1154.35	24.8952	72.1121	3.1595	2.40085	182.883	2.1135e-11	1.04075e-09		0.1	0.237744	0.00721454	0.87831	0.984281	0.0213116	0.00036867		12.9222	10.2037	13.7618	101.46	132.276	110.664
ENSMUSG00000020717	Pecam1	protein_coding	platelet/endothelial cell adhesion molecule 1	The protein encoded by this gene is found on the surface of platelets, monocytes, neutrophils, and some types of T-cells, and makes up a large portion of endothelial cell intercellular junctions. The encoded protein is a member of the immunoglobulin superfamily and is likely involved in leukocyte migration, angiogenesis, and integrin activation. [provided by RefSeq, May 2010]. Sequence Note: Due …	GO:0001525 (angiogenesis), GO:0001886 (endothelial cell morphogenesis), GO:0001934 (positive regulation of protein phosphorylation), GO:0002687 (positive regulation of leukocyte migration), GO:0002693 (positive regulation of cellular extravasation), GO:0006909 (phagocytosis), GO:0007155 (cell adhesion), GO:0007156 (homophilic cell adhesion via plasma membrane adhesion molecules), GO:0007159 (leuk…					-1.1996	-1.84313	-2.04835		1.64612	1.61321	1.83175		1151.67	23.8839	74.332	3.44535	2.2949	182.246	2.18009e-11	1.06921e-09		0.1	0.237744	0.000971409	0.87831	0.993551	0.0213116	6.22515e-05		13.8452	8.50307	7.24307	105.717	103.31	120.371
ENSMUSG00000032232	Cgnl1	protein_coding	cingulin-like 1	This gene encodes a member of the cingulin family. The encoded protein localizes to both adherens and tight cell-cell junctions and mediates junction assembly and maintenance by regulating the activity of the small GTPases RhoA and Rac1. Heterozygous chromosomal rearrangements resulting in association of the promoter for this gene with the aromatase gene are a cause of aromatase excess syndrome. …	GO:0007015 (actin filament organization), GO:0051058 (negative regulation of small GTPase mediated signal transduction), GO:0051497 (negative regulation of stress fiber assembly), GO:0150105 (NA), GO:0005923 (tight junction), GO:0015629 (actin cytoskeleton), GO:0016459 (myosin complex), GO:0030054 (cell junction), GO:0032991 (macromolecular complex), GO:0043296 (apical junction complex), GO:00036…					0.863318	0.953959	0.934336		-0.684526	-1.13989	-0.927195		1151.03	43.731	88.4157	-1.81222	3.93821	182.095	2.19625e-11	1.07223e-09		0.1	0.237744	4.65462e-05	-0.87831	-0.996039	0.0213116	2.35076e-05		277.827	295.907	291.896	94.3646	68.5518	79.6003
ENSMUSG00000047139	Cd24a	protein_coding	CD24a antigen		GO:0001666 (response to hypoxia), GO:0001775 (cell activation), GO:0001777 (T cell homeostatic proliferation), GO:0001783 (B cell apoptotic process), GO:0001959 (regulation of cytokine-mediated signaling pathway), GO:0002237 (response to molecule of bacterial origin), GO:0002329 (pre-B cell differentiation), GO:0002376 (immune system process), GO:0002523 (leukocyte migration involved in inflammat…					1.28515	0.739128	1.14558		-1.15494	-0.852938	-1.16198		1150.73	41.0096	18.5892	-2.15601	3.75578	182.024	2.20388e-11	1.07223e-09		0.1	0.237744	0.0172905	-0.87831	-0.961901	0.0213116	0.00214966		300.902	205.774	273.064	54.6321	67.5863	54.3612
ENSMUSG00000034641	Cd300ld	protein_coding	CD300 molecule like family member d		GO:0002376 (immune system process), GO:0032675 (regulation of interleukin-6 production), GO:0032680 (regulation of tumor necrosis factor production), GO:0005886 (plasma membrane), GO:0016020 (membrane), GO:0016021 (integral component of membrane), GO:0001618 (virus receptor activity), GO:0004888 (transmembrane signaling receptor activity), GO:0005515 (protein binding)					-0.523028	-0.556924	-0.444067		0.464111	0.468719	0.591189		1141.23	95.1081	78.0235	1.01438	7.96488	179.781	2.46083e-11	1.19247e-09		0.1	0.237744	0.00111017	0.87831	0.992358	0.0213116	8.73853e-05		2005.71	1959.11	2118.6	3976.79	3989.52	4343.07
ENSMUSG00000026832	Cytip	protein_coding	cytohesin 1 interacting protein	The protein encoded by this gene contains 2 leucine zipper domains and a putative C-terminal nuclear targeting signal, but does not have any hydrophobic regions. This protein is expressed weakly in resting NK and T cells. The encoded protein modulates the activation of ARF genes by CYTH1. This protein interacts with CYTH1 and SNX27 proteins and may act to sequester CYTH1 protein in the cytoplasm.…	GO:0030155 (regulation of cell adhesion), GO:0005654 (nucleoplasm), GO:0005737 (cytoplasm), GO:0005768 (endosome), GO:0005829 (cytosol), GO:0005938 (cell cortex)					-0.704719	-0.777904	-0.781848		0.694808	0.935507	0.634156		1140.69	53.0626	33.4128	1.52705	4.49377	179.653	2.47651e-11	1.19531e-09		0.1	0.237744	0.00947653	0.87831	0.98021	0.0213116	0.000583611		146.759	139.45	139.067	388.81	459.587	372.762
ENSMUSG00000008496	Pou2f2	protein_coding	POU domain, class 2, transcription factor 2	The protein encoded by this gene is a homeobox-containing transcription factor of the POU domain family. The encoded protein binds the octamer sequence 5_-ATTTGCAT-3_, a common transcription factor binding site in immunoglobulin gene promoters. Several transcript variants encoding different isoforms have been found for this gene. [provided by RefSeq, Oct 2011]. [obtained from RefSeq Human]	GO:0002335 (mature B cell differentiation), GO:0002377 (immunoglobulin production), GO:0002381 (immunoglobulin production involved in immunoglobulin mediated immune response), GO:0006355 (regulation of transcription, DNA-templated), GO:0006357 (regulation of transcription from RNA polymerase II promoter), GO:0032755 (positive regulation of interleukin-6 production), GO:0045893 (positive regulatio…					0.48189	0.501964	0.600308		-0.490222	-0.616081	-0.477859		1135.81	86.8782	78.0646	-1.0596	6.69766	178.505	2.62165e-11	1.26036e-09		0.1	0.237744	0.000291413	-0.87831	-0.993618	0.0213116	6.09613e-05		1658.65	1681.91	1800.63	845.024	774.345	852.305
ENSMUSG00000049866	Arl4c	protein_coding	ADP-ribosylation factor-like 4C	ADP-ribosylation factor-like 4C is a member of the ADP-ribosylation factor family of GTP-binding proteins. ARL4C is closely similar to ARL4A and ARL4D and each has a nuclear localization signal and an unusually high guanine nucleotide exchange rate. This protein may play a role in cholesterol transport. [provided by RefSeq, Jul 2008]. [obtained from RefSeq Human]	GO:0006886 (intracellular protein transport), GO:0016192 (vesicle-mediated transport), GO:0032456 (endocytic recycling), GO:0005737 (cytoplasm), GO:0005829 (cytosol), GO:0005886 (plasma membrane), GO:0016020 (membrane), GO:0042995 (cell projection), GO:0000166 (nucleotide binding), GO:0005525 (GTP binding), GO:0043014 (alpha-tubulin binding)					-0.483509	-0.559705	-0.436838		0.483512	0.4618	0.53474		1135.45	95.4699	86.5823	0.984519	8.04079	178.42	2.63285e-11	1.26076e-09		0.1	0.237744	1.93086e-05	0.87831	0.996898	0.0213116	1.44209e-05		2180.16	2067.95	2251.87	4262.73	4199.04	4416.84
ENSMUSG00000024640	Psat1	protein_coding	phosphoserine aminotransferase 1	This gene encodes a member of the class-V pyridoxal-phosphate-dependent aminotransferase family. The encoded protein is a phosphoserine aminotransferase and decreased expression may be associated with schizophrenia. Mutations in this gene are also associated with phosphoserine aminotransferase deficiency. Alternative splicing results in multiple transcript variants. Pseudogenes of this gene have …	GO:0006564 (L-serine biosynthetic process), GO:0008652 (cellular amino acid biosynthetic process), GO:0005737 (cytoplasm), GO:0005829 (cytosol), GO:0003824 (catalytic activity), GO:0004648 (O-phospho-L-serine:2-oxoglutarate aminotransferase activity), GO:0008483 (transaminase activity), GO:0016740 (transferase activity), GO:0030170 (pyridoxal phosphate binding), GO:0042802 (identical protein bind…					-0.717982	-0.828249	-0.557751		0.671354	0.774443	0.658185		1130.57	57.7736	27.3863	1.38805	4.75599	177.274	2.78784e-11	1.32974e-09		0.1	0.237744	6.57065e-05	0.87831	0.994359	0.0213116	4.7642e-05		178.141	164.96	199.184	468.275	503.035	464.011
ENSMUSG00000037280	Galnt6	protein_coding	polypeptide N-acetylgalactosaminyltransferase 6	This gene encodes a member of the UDP-N-acetyl-alpha-D-galactosamine:polypeptide N-acetylgalactosaminyltransferase (GalNAc-T) family of enzymes. GalNAc-Ts initiate mucin-type O-linked glycosylation in the Golgi apparatus by catalyzing the transfer of GalNAc to serine and threonine residues on target proteins. They are characterized by an N-terminal transmembrane domain, a stem region, a lumenal c…	GO:0006493 (protein O-linked glycosylation), GO:0005794 (Golgi apparatus), GO:0016020 (membrane), GO:0016021 (integral component of membrane), GO:0048471 (perinuclear region of cytoplasm), GO:0004653 (polypeptide N-acetylgalactosaminyltransferase activity), GO:0016740 (transferase activity), GO:0016757 (transferase activity, transferring glycosyl groups), GO:0030246 (carbohydrate binding), GO:004…					-0.488112	-0.449752	-0.485157		0.412128	0.492793	0.5181		1130.09	96.9004	89.6078	0.949318	8.46008	177.161	2.80364e-11	1.33206e-09		0.1	0.237744	0.00145478	0.87831	0.995711	0.0213116	2.75591e-05		2919.49	2998.18	2925.48	5449.73	5763.18	5865.18
ENSMUSG00000030707	Coro1a	protein_coding	coronin, actin binding protein 1A	This gene encodes a member of the WD repeat coronin family. The encoded protein may bind actin and interact with microtubules. Alternative splicing results in multiple transcript variants. [provided by RefSeq, Aug 2014].	GO:0001845 (phagolysosome assembly), GO:0006816 (calcium ion transport), GO:0006906 (vesicle fusion), GO:0006909 (phagocytosis), GO:0007015 (actin filament organization), GO:0008064 (regulation of actin polymerization or depolymerization), GO:0008360 (regulation of cell shape), GO:0010631 (epithelial cell migration), GO:0016477 (cell migration), GO:0030036 (actin cytoskeleton organization), GO:00…					0.53009	0.400141	0.53864		-0.471818	-0.51448	-0.482574		1125.11	95.7741	10.1702	-0.981682	8.14322	175.997	2.97262e-11	1.40621e-09		0.1	0.237744	0.00325367	-0.87831	-0.992242	0.0213116	9.00378e-05		4721.21	4314.46	4749.28	2356.99	2288.28	2339.47
ENSMUSG00000024078	Ttc27	protein_coding	tetratricopeptide repeat domain 27		GO:0008150 (biological_process), GO:0005575 (cellular_component), GO:0003674 (molecular_function)					-0.730393	-0.643676	-0.837445		0.730242	0.817754	0.663517		1124.5	49.4615	29.7131	1.50047	4.29081	175.855	2.9939e-11	1.40621e-09		0.1	0.237744	0.000523219	0.87831	0.99439	0.0213116	4.7128e-05		126.453	134.349	117.338	349.788	371.724	333.933
ENSMUSG00000028480	Glipr2	protein_coding	GLI pathogenesis-related 2		GO:0010634 (positive regulation of epithelial cell migration), GO:0010718 (positive regulation of epithelial to mesenchymal transition), GO:0070374 (positive regulation of ERK1 and ERK2 cascade), GO:0000139 (Golgi membrane), GO:0005576 (extracellular region), GO:0005615 (extracellular space), GO:0005794 (Golgi apparatus), GO:0016020 (membrane), GO:0042803 (protein homodimerization activity)					-0.563641	-0.621034	-0.466216		0.463708	0.529866	0.657317		1124.49	83.5156	62.9039	1.09239	6.37778	175.852	2.99441e-11	1.40621e-09		0.1	0.237744	0.00236161	0.87831	0.987631	0.0213116	0.000228525		642.417	617.323	687.368	1310.46	1372	1498.82
ENSMUSG00000059412	Fxyd2	protein_coding	FXYD domain-containing ion transport regulator 2	This gene encodes a member of a family of small membrane proteins that share a 35-amino acid signature sequence domain, beginning with the sequence PFXYD and containing 7 invariant and 6 highly conserved amino acids. The approved human gene nomenclature for the family is FXYD-domain containing ion transport regulator. Mouse FXYD5 has been termed RIC (Related to Ion Channel). FXYD2, also known as …	GO:0006811 (ion transport), GO:0006813 (potassium ion transport), GO:0006814 (sodium ion transport), GO:0008285 (negative regulation of cell proliferation), GO:0010248 (establishment or maintenance of transmembrane electrochemical gradient), GO:0043269 (regulation of ion transport), GO:0098662 (inorganic cation transmembrane transport), GO:1902600 (hydrogen ion transmembrane transport), GO:190340…					0.672713	0.479377	0.904323		-0.694005	-0.647167	-0.715241		1121.09	71.438	4.71101	-1.3925	5.53699	175.058	3.11702e-11	1.45817e-09		0.1	0.237744	0.0183832	-0.87831	-0.963461	0.0213116	0.00197821		799.329	698.953	938.702	309.346	319.586	304.811
ENSMUSG00000026970	Rbms1	protein_coding	RNA binding motif, single stranded interacting protein 1	This gene encodes a member of a small family of proteins which bind single stranded DNA/RNA. These proteins are characterized by the presence of two sets of ribonucleoprotein consensus sequence (RNP-CS) that contain conserved motifs, RNP1 and RNP2, originally described in RNA binding proteins, and required for DNA binding. These proteins have been implicated in such diverse functions as DNA repli…	GO:0006260 (DNA replication), GO:0005634 (nucleus), GO:0005829 (cytosol), GO:1990904 (NA), GO:0003676 (nucleic acid binding), GO:0003677 (DNA binding), GO:0003723 (RNA binding), GO:0003730 (mRNA 3'-UTR binding), GO:0008143 (poly(A) binding), GO:0008266 (poly(U) RNA binding)					-0.461014	-0.567506	-0.516501		0.555799	0.593643	0.395579		1120.7	94.9108	26.6053	1.0328	7.91813	174.966	3.13159e-11	1.45937e-09		0.1	0.237744	0.00434553	0.87831	0.98639	0.0213116	0.000276594		2019.55	1875.78	1943.32	4087.48	4196.14	3657.73
ENSMUSG00000049313	Sorl1	protein_coding	sortilin-related receptor, LDLR class A repeats-containing	This gene encodes a mosaic protein that belongs to at least two families: the vacuolar protein sorting 10 (VPS10) domain-containing receptor family, and the low density lipoprotein receptor (LDLR) family. The encoded protein also contains fibronectin type III repeats and an epidermal growth factor repeat. The encoded protein is translated as a preproprotein and likely plays roles in endocytosis a…	GO:0002024 (diet induced thermogenesis), GO:0006605 (protein targeting), GO:0006622 (protein targeting to lysosome), GO:0006892 (post-Golgi vesicle-mediated transport), GO:0006897 (endocytosis), GO:0006898 (receptor-mediated endocytosis), GO:0007218 (neuropeptide signaling pathway), GO:0007275 (multicellular organismal development), GO:0010897 (negative regulation of triglyceride catabolic proces…					1.10198	0.993813	0.995912		-0.708933	-0.908023	-1.47475		1113.05	40.9356	85.7354	-1.96382	3.7521	173.187	3.42847e-11	1.5901e-09		0.1	0.237744	0.000155896	-0.87831	-0.993211	0.0213116	6.89731e-05		271.366	251.691	252.059	76.6269	66.6207	44.6538
ENSMUSG00000028680	Plk3	protein_coding	polo like kinase 3	Cytokine-inducible kinase is a putative serine/threonine kinase. CNK contains both a catalytic domain and a putative regulatory domain. It may play a role in regulation of cell cycle progression and tumorigenesis. [provided by RefSeq, Jul 2008]. Publication Note: This RefSeq record includes a subset of the publications that are available for this gene. Please see the Gene record to access additio…	GO:0000082 (G1/S transition of mitotic cell cycle), GO:0000122 (negative regulation of transcription from RNA polymerase II promoter), GO:0000278 (mitotic cell cycle), GO:0000302 (response to reactive oxygen species), GO:0006468 (protein phosphorylation), GO:0006915 (apoptotic process), GO:0006970 (response to osmotic stress), GO:0006974 (cellular response to DNA damage stimulus), GO:0007049 (cel…					-0.833055	-1.00345	-0.822357		0.770067	1.00235	0.886447		1112.81	40.4423	71.3146	1.76444	3.71796	173.131	3.43827e-11	1.5901e-09		0.1	0.237744	0.00274888	0.87831	0.990965	0.0213116	0.000122067		74.764	66.324	75.3279	229.171	269.38	248.508
ENSMUSG00000031996	Aplp2	protein_coding	amyloid beta (A4) precursor-like protein 2	This gene encodes amyloid precursor- like protein 2 (APLP2), which is a member of the APP (amyloid precursor protein) family including APP, APLP1 and APLP2. This protein is ubiquitously expressed. It contains heparin-, copper- and zinc- binding domains at the N-terminus, BPTI/Kunitz inhibitor and E2 domains in the middle region, and transmembrane and intracellular domains at the C-terminus. This …	GO:0001967 (suckling behavior), GO:0006878 (cellular copper ion homeostasis), GO:0007176 (regulation of epidermal growth factor-activated receptor activity), GO:0007409 (axonogenesis), GO:0007417 (central nervous system development), GO:0007617 (mating behavior), GO:0007626 (locomotory behavior), GO:0008203 (cholesterol metabolic process), GO:0009790 (embryo development), GO:0030198 (extracellula…					-0.496652	-0.411881	-0.457478		0.460414	0.449216	0.456381		1110.66	97.5417	53.3585	0.910891	8.75077	172.631	3.52755e-11	1.62521e-09		0.1	0.237744	0.000176782	0.87831	0.999207	0.0213116	9.43186e-07		3564.68	3780.47	3662.82	6921.25	6867.73	6901.93
ENSMUSG00000020227	Irak3	protein_coding	interleukin-1 receptor-associated kinase 3	This gene encodes a member of the interleukin-1 receptor-associated kinase protein family. Members of this family are essential components of the Toll/IL-R immune signal transduction pathways. This protein is primarily expressed in monocytes and macrophages and functions as a negative regulator of Toll-like receptor signaling. Mutations in this gene are associated with a susceptibility to asthma.…	GO:0001819 (positive regulation of cytokine production), GO:0001960 (negative regulation of cytokine-mediated signaling pathway), GO:0002755 (MyD88-dependent toll-like receptor signaling pathway), GO:0006468 (protein phosphorylation), GO:0006915 (apoptotic process), GO:0007165 (signal transduction), GO:0009615 (response to virus), GO:0010933 (positive regulation of macrophage tolerance induction)…					0.624038	0.484817	0.622214		-0.649698	-0.609304	-0.472067		1104.13	73.7154	62.2873	-1.17079	5.68558	171.119	3.81318e-11	1.75018e-09		0.1	0.237744	0.000516498	-0.87831	-0.991679	0.0213116	0.000103565		893.477	811.193	892.346	368.944	379.449	417.416
ENSMUSG00000029135	Fosl2	protein_coding	fos-like antigen 2	The Fos gene family consists of 4 members: FOS, FOSB, FOSL1, and FOSL2. These genes encode leucine zipper proteins that can dimerize with proteins of the JUN family, thereby forming the transcription factor complex AP-1. As such, the FOS proteins have been implicated as regulators of cell proliferation, differentiation, and transformation. [provided by RefSeq, Jul 2014]. Publication Note: This Re…	GO:0001666 (response to hypoxia), GO:0003334 (keratinocyte development), GO:0006355 (regulation of transcription, DNA-templated), GO:0006357 (regulation of transcription from RNA polymerase II promoter), GO:0006366 (transcription from RNA polymerase II promoter), GO:0032355 (response to estradiol), GO:0045893 (positive regulation of transcription, DNA-templated), GO:0045944 (positive regulation o…					-0.718795	-0.365915	-0.664442		0.60966	0.562973	0.576519		1085.84	81.0737	93.1842	1.17481	6.16711	166.91	4.7518e-11	2.17279e-09		0.1	0.237744	0.00236548	0.87831	0.991383	0.0213116	0.000111053		493.812	630.928	512.809	1241.64	1202.07	1213.42
ENSMUSG00000047222	Rnase2a	protein_coding	ribonuclease, RNase A family, 2A (liver, eosinophil-derived neurotoxin)		GO:0002227 (innate immune response in mucosa), GO:0006935 (chemotaxis), GO:0050830 (defense response to Gram-positive bacterium), GO:0005615 (extracellular space), GO:0004540 (ribonuclease activity), R-MMU-168249 (Mus musculus: Innate Immune System), R-MMU-168256 (Mus musculus: Immune System), R-MMU-6798695 (Mus musculus: Neutrophil degranulation), R-MMU-6803157 (Mus musculus: Antimicrobial pepti…					-1.20695	-1.85972	-1.26371		1.4392	1.51107	1.38011		1084.69	24.7636	4.9741	2.8688	2.38181	166.646	4.81862e-11	2.19509e-09		0.1	0.237744	2.94765e-05	0.87831	0.997243	0.0213116	1.13925e-05		16.6142	10.2037	15.9348	109.264	114.897	104.839
ENSMUSG00000047798	Cd300lf	protein_coding	CD300 molecule like family member F	This gene encodes a member of the CD300 protein family. Members of this family are cell surface glycoproteins with a single IgV-like extracellular domain, and are involved in the regulation of immune response. The encoded protein is an inhibitory receptor. Alternative splicing results in multiple transcript variants. [provided by RefSeq, Jan 2014]. [obtained from RefSeq Human]	GO:0002376 (immune system process), GO:0030316 (osteoclast differentiation), GO:0033004 (negative regulation of mast cell activation), GO:0034125 (negative regulation of MyD88-dependent toll-like receptor signaling pathway), GO:0035666 (TRIF-dependent toll-like receptor signaling pathway), GO:0035772 (interleukin-13-mediated signaling pathway), GO:1902216 (positive regulation of interleukin-4-med…					-0.596628	-0.413459	-0.513337		0.41937	0.561139	0.542916		1078.19	92.9951	45.1698	1.01689	7.54925	165.16	5.21488e-11	2.36674e-09		0.1	0.237744	0.000467977	0.87831	0.990301	0.0213116	0.000140649		1428.82	1622.39	1513.8	2890.54	3189.11	3149.06
ENSMUSG00000028962	Slc4a2	protein_coding	solute carrier family 4 (anion exchanger), member 2		GO:0006811 (ion transport), GO:0006820 (anion transport), GO:0006821 (chloride transport), GO:0015701 (bicarbonate transport), GO:0050801 (ion homeostasis), GO:0051453 (regulation of intracellular pH), GO:0055085 (transmembrane transport), GO:0070175 (positive regulation of enamel mineralization), GO:0097186 (amelogenesis), GO:0005886 (plasma membrane), GO:0016020 (membrane), GO:0016021 (integral…					-0.599924	-0.540504	-0.601743		0.61541	0.571966	0.554796		1076.58	65.8226	36.3973	1.17014	5.20132	164.794	5.31791e-11	2.40453e-09		0.1	0.237744	4.23763e-05	0.87831	0.998714	0.0213116	2.48077e-06		274.135	285.703	273.788	637.848	618.897	611.563
ENSMUSG00000028811	Yars	protein_coding	tyrosyl-tRNA synthetase	Aminoacyl-tRNA synthetases catalyze the aminoacylation of tRNA by their cognate amino acid. Because of their central role in linking amino acids with nucleotide triplets contained in tRNAs, aminoacyl-tRNA synthetases are thought to be among the first proteins that appeared in evolution. Tyrosyl-tRNA synthetase belongs to the class I tRNA synthetase family. Cytokine activities have also been obser…	GO:0006412 (translation), GO:0006418 (tRNA aminoacylation for protein translation), GO:0006437 (tyrosyl-tRNA aminoacylation), GO:0005737 (cytoplasm), GO:0005829 (cytosol), GO:0016604 (nuclear body), GO:0000049 (tRNA binding), GO:0000166 (nucleotide binding), GO:0003723 (RNA binding), GO:0004812 (aminoacyl-tRNA ligase activity), GO:0004831 (tyrosine-tRNA ligase activity), GO:0005524 (ATP binding),…					-0.605246	-0.863696	-0.547477		0.637933	0.515508	0.862978		1074.08	75.7132	25.2487	1.32163	5.81293	164.225	5.48256e-11	2.46979e-09		0.1	0.237744	0.00765102	0.87831	0.969944	0.0213116	0.00134144		407.049	340.123	423.72	964.931	886.346	1127.99
ENSMUSG00000026749	Nek6	protein_coding	NIMA (never in mitosis gene a)-related expressed kinase 6	The protein encoded by this gene is a kinase required for progression through the metaphase portion of mitosis. Inhibition of the encoded protein can lead to apoptosis. This protein also can enhance tumorigenesis by suppressing tumor cell senescence. Several transcript variants encoding a few different isoforms have been found for this gene. [provided by RefSeq, Oct 2011]. [obtained from RefSeq H…	GO:0006468 (protein phosphorylation), GO:0006915 (apoptotic process), GO:0007049 (cell cycle), GO:0007059 (chromosome segregation), GO:0016310 (phosphorylation), GO:0018105 (peptidyl-serine phosphorylation), GO:0030071 (regulation of mitotic metaphase/anaphase transition), GO:0046777 (protein autophosphorylation), GO:0051301 (cell division), GO:0005634 (nucleus), GO:0005654 (nucleoplasm), GO:0005…					-0.551785	-0.506964	-0.523543		0.527499	0.482917	0.571876		1072.07	76.075	86.4507	1.05577	5.83378	163.768	5.61865e-11	2.52176e-09		0.1	0.237744	0.000660632	0.87831	0.997514	0.0213116	9.26013e-06		446.738	460.867	455.589	945.065	916.277	974.618
ENSMUSG00000019846	Lama4	protein_coding	laminin, alpha 4	Laminins, a family of extracellular matrix glycoproteins, are the major noncollagenous constituent of basement membranes. They have been implicated in a wide variety of biological processes including cell adhesion, differentiation, migration, signaling, neurite outgrowth and metastasis. Laminins are composed of 3 non identical chains: laminin alpha, beta and gamma (formerly A, B1, and B2, respect…	GO:0001568 (blood vessel development), GO:0007155 (cell adhesion), GO:0030155 (regulation of cell adhesion), GO:0030334 (regulation of cell migration), GO:0045995 (regulation of embryonic development), GO:0050873 (brown fat cell differentiation), GO:0120163 (NA), GO:0005576 (extracellular region), GO:0005604 (basement membrane), GO:0031594 (neuromuscular junction), GO:0043083 (synaptic cleft), GO…					-1.65174	-1.5872	-2.34275		1.70074	1.87456	2.00639		1069.98	20.4308	77.8755	3.94776	1.88302	163.292	5.76457e-11	2.57774e-09		0.1	0.237744	0.00330185	0.87831	0.991098	0.0213116	0.000118512		6.46109	6.80246	3.62154	75.2079	84.9656	93.1906
ENSMUSG00000049091	Sephs2	protein_coding	selenophosphate synthetase 2	This gene encodes an enzyme that synthesizes selenophosphate from selenide and ATP. Selenophosphate is the selenium donor used to synthesize selenocysteine (Sec) that is co-translationally incorporated into selenoproteins at in-frame UGA codons, which normally signal translation termination. This protein itself contains a Sec residue in its predicted active site. The 3_ UTR of this gene has a ste…	GO:0001887 (selenium compound metabolic process), GO:0016260 (selenocysteine biosynthetic process), GO:0016310 (phosphorylation), GO:0005737 (cytoplasm), GO:0000166 (nucleotide binding), GO:0004756 (selenide, water dikinase activity), GO:0005524 (ATP binding), GO:0016301 (kinase activity), GO:0016740 (transferase activity), GO:0046872 (metal ion binding), R-MMU-1430728 (Mus musculus: Metabolism),…					0.543657	0.445136	0.777516		-0.652864	-0.662222	-0.451222		1068.81	84.7406	66.4474	-1.19754	6.49261	163.025	5.84814e-11	2.60553e-09		0.1	0.237744	0.00993725	-0.87831	-0.967614	0.0213116	0.00155632		1471.28	1374.1	1730.37	641.395	637.242	737.759
ENSMUSG00000063354	Slc39a4	protein_coding	solute carrier family 39 (zinc transporter), member 4	This gene encodes a member of the zinc/iron-regulated transporter-like protein (ZIP) family. The encoded protein localizes to cell membranes and is required for zinc uptake in the intestine. Mutations in this gene result in acrodermatitis enteropathica. Multiple transcript variants encoding different isoforms have been found for this gene. [provided by RefSeq, Jul 2013]. [obtained from RefSeq Hum…	GO:0006811 (ion transport), GO:0006882 (cellular zinc ion homeostasis), GO:0030001 (metal ion transport), GO:0034224 (cellular response to zinc ion starvation), GO:0055085 (transmembrane transport), GO:0071578 (zinc ion transmembrane import), GO:0005886 (plasma membrane), GO:0005887 (integral component of plasma membrane), GO:0016020 (membrane), GO:0016021 (integral component of membrane), GO:001…					0.863162	0.499109	0.775713		-0.680548	-0.780533	-0.676902		1067.74	55.751	42.8842	-1.45388	4.63379	162.785	5.92473e-11	2.63002e-09		0.1	0.237744	0.0125219	-0.87831	-0.973356	0.0213116	0.00105541		481.813	374.135	453.416	164.606	153.517	165.025
ENSMUSG00000032802	Srxn1	protein_coding	sulfiredoxin 1 homolog (S. cerevisiae)		GO:0006979 (response to oxidative stress), GO:0034599 (cellular response to oxidative stress), GO:0005737 (cytoplasm), GO:0005829 (cytosol), GO:0000166 (nucleotide binding), GO:0005524 (ATP binding), GO:0016209 (antioxidant activity), GO:0016491 (oxidoreductase activity), GO:0016667 (oxidoreductase activity, acting on a sulfur group of donors), GO:0032542 (sulfiredoxin activity), R-MMU-2262752 (M…					0.503159	0.391554	0.520243		-0.498741	-0.444428	-0.471787		1062.65	94.8697	26.3257	-0.945661	7.90599	161.63	6.30787e-11	2.78992e-09		0.1	0.237744	0.00238279	-0.87831	-0.993192	0.0213116	6.93632e-05		3946.8	3652.92	3993.83	1970.3	2045.93	2007.48
ENSMUSG00000034271	Jdp2	protein_coding	Jun dimerization protein 2		GO:0000122 (negative regulation of transcription from RNA polymerase II promoter), GO:0006355 (regulation of transcription, DNA-templated), GO:0006357 (regulation of transcription from RNA polymerase II promoter), GO:0031063 (regulation of histone deacetylation), GO:0031065 (positive regulation of histone deacetylation), GO:0045444 (fat cell differentiation), GO:0045599 (negative regulation of fa…					-0.743964	-0.786279	-1.08916		0.918351	0.713696	0.98736		1062.03	41.8976	30.6503	1.76683	3.80995	161.489	6.35634e-11	2.80117e-09		0.1	0.237744	0.00256984	0.87831	0.985793	0.0213116	0.000301315		85.8402	83.3301	67.3606	273.87	237.517	287.338
ENSMUSG00000038508	Gdf15	protein_coding	growth differentiation factor 15	Bone morphogenetic proteins (e.g., BMP9; MIM 605120) are members of the transforming growth factor-beta (see TGFB1; MIM 190180) superfamily and regulate tissue differentiation and maintenance. They are synthesized as precursor molecules that are processed at a dibasic cleavage site to release C-terminal domains containing a characteristic motif of 7 conserved cysteines in the mature protein.[supp…	GO:0002023 (reduction of food intake in response to dietary excess), GO:0010862 (positive regulation of pathway-restricted SMAD protein phosphorylation), GO:0030509 (BMP signaling pathway), GO:0035860 (glial cell-derived neurotrophic factor receptor signaling pathway), GO:0040015 (negative regulation of multicellular organism growth), GO:0043410 (positive regulation of MAPK cascade), GO:0051897 (…					0.59681	1.04405	0.654244		-0.721005	-1.04365	-0.530447		1059.04	81.6904	38.5349	-1.53857	6.21649	160.816	6.59431e-11	2.89555e-09		0.1	0.237744	0.0151785	-0.87831	-0.950151	0.0213116	0.0036654		1197.15	1632.59	1245.81	479.628	383.311	547.495
ENSMUSG00000038178	Slc43a2	protein_coding	solute carrier family 43, member 2	System L amino acid transporters, such as SLC43A2, mediate sodium-independent transport of bulky neutral amino acids across cell membranes (Bodoy et al., 2005 [PubMed 15659399]).[supplied by OMIM, Mar 2008]. [obtained from RefSeq Human]	GO:0015804 (neutral amino acid transport), GO:0015807 (L-amino acid transport), GO:0051956 (negative regulation of amino acid transport), GO:0055085 (transmembrane transport), GO:0060358 (negative regulation of leucine import), GO:0005886 (plasma membrane), GO:0016020 (membrane), GO:0016021 (integral component of membrane), GO:0015175 (neutral amino acid transmembrane transporter activity), GO:00…					0.418387	0.596565	0.432449		-0.498857	-0.475514	-0.47303		1057	95.1821	67.1545	-0.96654	7.98436	160.354	6.76321e-11	2.95903e-09		0.1	0.237744	0.00654281	-0.87831	-0.98654	0.0213116	0.00027052		3922.8	4438.6	3961.24	2076.73	2110.62	2114.26
ENSMUSG00000021250	Fos	protein_coding	FBJ osteosarcoma oncogene	The Fos gene family consists of 4 members: FOS, FOSB, FOSL1, and FOSL2. These genes encode leucine zipper proteins that can dimerize with proteins of the JUN family, thereby forming the transcription factor complex AP-1. As such, the FOS proteins have been implicated as regulators of cell proliferation, differentiation, and transformation. In some cases, expression of the FOS gene has also been a…	GO:0006355 (regulation of transcription, DNA-templated), GO:0006357 (regulation of transcription from RNA polymerase II promoter), GO:0006366 (transcription from RNA polymerase II promoter), GO:0007179 (transforming growth factor beta receptor signaling pathway), GO:0007399 (nervous system development), GO:0009410 (response to xenobiotic stimulus), GO:0010468 (regulation of gene expression), GO:0…					-0.566057	-1.04076	-1.04965		0.908189	0.743773	1.00451		1055.66	46.7566	20.8501	1.74621	4.13405	160.051	6.87625e-11	2.9977e-09		0.1	0.237744	0.000749551	0.87831	0.984648	0.0213116	0.000351706		120.915	86.7314	86.1926	337.726	301.242	361.113
ENSMUSG00000037946	Fgd3	protein_coding	FYVE, RhoGEF and PH domain containing 3		GO:0007010 (cytoskeleton organization), GO:0046847 (filopodium assembly), GO:0005737 (cytoplasm), GO:0005856 (cytoskeleton), GO:0005085 (guanyl-nucleotide exchange factor activity), GO:0046872 (metal ion binding)					0.484867	0.608913	0.491004		-0.42421	-0.595546	-0.565027		1054.47	81.156	91.2193	-1.04854	6.17248	159.784	6.97823e-11	3.03129e-09		0.1	0.237744	0.000299139	-0.87831	-0.991761	0.0213116	0.000101533		1154.69	1258.45	1159.62	614.434	545.518	557.202
ENSMUSG00000000058	Cav2	protein_coding	caveolin 2	This gene belongs to the caveolin family whose members encode the major protein components of caveolae, which are invaginations of plasma membrane. This gene is located adjacent to caveolin-1 and the proteins coexpressed by the two genes localize together in caveolae, where they form hetero-oligomers. The encoded protein may be involved in diverse cellular functions including proliferation, diffe…	GO:0001935 (endothelial cell proliferation), GO:0001937 (negative regulation of endothelial cell proliferation), GO:0001938 (positive regulation of endothelial cell proliferation), GO:0006897 (endocytosis), GO:0006906 (vesicle fusion), GO:0007005 (mitochondrion organization), GO:0007029 (endoplasmic reticulum organization), GO:0007179 (transforming growth factor beta receptor signaling pathway), …					0.779433	0.674914	0.612407		-0.539929	-0.555241	-0.971584		1050.83	68.9632	38.8227	-1.33771	5.37761	158.965	7.30042e-11	3.15997e-09		0.1	0.237744	0.000251005	-0.87831	-0.98716	0.0213116	0.000246242		773.485	719.36	688.816	309.346	306.069	229.093
ENSMUSG00000033960	Jcad	protein_coding	junctional cadherin 5 associated		GO:0007155 (cell adhesion), GO:0043410 (positive regulation of MAPK cascade), GO:0090050 (positive regulation of cell migration involved in sprouting angiogenesis), GO:1900748 (positive regulation of vascular endothelial growth factor signaling pathway), GO:1903589 (NA), GO:1903672 (NA), GO:0005911 (cell-cell junction), GO:0005912 (adherens junction), GO:0030054 (cell junction), GO:0032587 (ruffl…					-1.37974	-0.715892	-1.16702		1.19355	1.14118	0.927924		1047.87	31.8918	94.3517	2.26095	3.0508	158.299	7.57444e-11	3.26695e-09		0.1	0.237744	0.000871276	0.87831	0.986939	0.0213116	0.00025476		28.6134	45.9166	33.3181	175.249	168.966	145.61
ENSMUSG00000042476	Abcb4	protein_coding	ATP-binding cassette, sub-family B (MDR/TAP), member 4	The membrane-associated protein encoded by this gene is a member of the superfamily of ATP-binding cassette (ABC) transporters. ABC proteins transport various molecules across extra- and intra-cellular membranes. ABC genes are divided into seven distinct subfamilies (ABC1, MDR/TAP, MRP, ALD, OABP, GCN20, White). This protein is a member of the MDR/TAP subfamily. Members of the MDR/TAP subfamily a…	GO:0006869 (lipid transport), GO:0032376 (positive regulation of cholesterol transport), GO:0032782 (bile acid secretion), GO:0045332 (phospholipid translocation), GO:0055085 (transmembrane transport), GO:0055088 (lipid homeostasis), GO:0061092 (positive regulation of phospholipid translocation), GO:1901557 (response to fenofibrate), GO:1903413 (cellular response to bile acid), GO:2001140 (positi…					0.773493	0.669174	1.02762		-0.962891	-0.895318	-0.612074		1044.43	45.4164	76.4367	-1.71045	4.05439	157.528	7.9062e-11	3.39799e-09		0.1	0.237744	0.00722919	-0.87831	-0.973942	0.0213116	0.0010097		290.749	270.398	346.943	86.56	90.7587	110.664
ENSMUSG00000006611	Hfe	protein_coding	homeostatic iron regulator	The protein encoded by this gene is a membrane protein that is similar to MHC class I-type proteins and associates with beta2-microglobulin (beta2M). It is thought that this protein functions to regulate iron absorption by regulating the interaction of the transferrin receptor with transferrin. The iron storage disorder, hereditary haemochromatosis, is a recessive genetic disorder that results fr…	GO:0002626 (negative regulation of T cell antigen processing and presentation), GO:0002725 (negative regulation of T cell cytokine production), GO:0006811 (ion transport), GO:0006879 (cellular iron ion homeostasis), GO:0010039 (response to iron ion), GO:0010628 (positive regulation of gene expression), GO:0010862 (positive regulation of pathway-restricted SMAD protein phosphorylation), GO:0030509…					-0.576624	-0.465981	-0.481948		0.426196	0.524667	0.573689		1042.39	81.1395	54.6411	1.0161	6.17064	157.071	8.11008e-11	3.47334e-09		0.1	0.237744	0.00117697	0.87831	0.992082	0.0213116	9.38019e-05		557.5	602.018	595.381	1118.18	1197.24	1238.66
ENSMUSG00000026014	Raph1	protein_coding	Ras association (RalGDS/AF-6) and pleckstrin homology domains 1		GO:0048675 (axon extension), GO:0005829 (cytosol), GO:0005886 (plasma membrane), GO:0016604 (nuclear body), GO:0031252 (cell leading edge), GO:0005515 (protein binding)					-0.630572	-0.584692	-0.540892		0.673566	0.659441	0.42315		1041.83	70.328	88.6294	1.18574	5.47143	156.945	8.16726e-11	3.48556e-09		0.1	0.237744	0.00841689	0.87831	0.980906	0.0213116	0.000543394		321.208	331.62	341.873	794.649	786.897	667.866
ENSMUSG00000024737	Slc15a3	protein_coding	solute carrier family 15, member 3		GO:0002376 (immune system process), GO:0006857 (oligopeptide transport), GO:0015031 (protein transport), GO:0015833 (peptide transport), GO:0015835 (peptidoglycan transport), GO:0045087 (innate immune response), GO:0055085 (transmembrane transport), GO:0070434 (positive regulation of nucleotide-binding oligomerization domain containing 2 signaling pathway), GO:0140206 (NA), GO:0005764 (lysosome),…					-0.390375	-0.520738	-0.44518		0.386289	0.425573	0.544432		1040.46	98.7832	60.6018	0.904012	9.50083	156.639	8.30815e-11	3.53329e-09		0.1	0.237744	0.00173883	0.87831	0.988179	0.0213116	0.000208774		6453.71	5896.03	6213.11	11057	11362.2	12338
ENSMUSG00000000441	Raf1	protein_coding	v-raf-leukemia viral oncogene 1	This gene is the cellular homolog of viral raf gene (v-raf). The encoded protein is a MAP kinase kinase kinase (MAP3K), which functions downstream of the Ras family of membrane associated GTPases to which it binds directly. Once activated, the cellular RAF1 protein can phosphorylate to activate the dual specificity protein kinases MEK1 and MEK2, which in turn phosphorylate to activate the serine/…	GO:0000165 (MAPK cascade), GO:0001666 (response to hypoxia), GO:0001678 (cellular glucose homeostasis), GO:0001934 (positive regulation of protein phosphorylation), GO:0006468 (protein phosphorylation), GO:0007165 (signal transduction), GO:0007190 (activation of adenylate cyclase activity), GO:0008285 (negative regulation of cell proliferation), GO:0008625 (extrinsic apoptotic signaling pathway v…					0.655551	0.640716	0.547011		-0.599242	-0.734734	-0.509301		1038.1	62.0653	42.7444	-1.23783	4.98887	156.113	8.557e-11	3.62287e-09		0.1	0.237744	5.90331e-05	-0.87831	-0.994482	0.0213116	4.55915e-05		558.423	552.7	517.88	233.428	212.414	248.508
ENSMUSG00000085795	Zfp703	protein_coding	zinc finger protein 703		GO:0006355 (regulation of transcription, DNA-templated), GO:0008284 (positive regulation of cell proliferation), GO:0010718 (positive regulation of epithelial to mesenchymal transition), GO:0017015 (regulation of transforming growth factor beta receptor signaling pathway), GO:0030335 (positive regulation of cell migration), GO:0033601 (positive regulation of mammary gland epithelial cell prolifer…					-0.590579	-0.389823	-0.755512		0.611039	0.54102	0.583855		1037.88	77.2671	23.7688	1.16813	5.89219	156.064	8.58047e-11	3.62287e-09		0.1	0.237744	0.00107236	0.87831	0.991503	0.0213116	0.000107994		446.738	513.586	398.369	1028.79	980.001	1009.56
ENSMUSG00000078945	Naip2	protein_coding	NLR family, apoptosis inhibitory protein 2		GO:0002376 (immune system process), GO:0006954 (inflammatory response), GO:0010804 (negative regulation of tumor necrosis factor-mediated signaling pathway), GO:0016045 (detection of bacterium), GO:0042742 (defense response to bacterium), GO:0042981 (regulation of apoptotic process), GO:0043066 (negative regulation of apoptotic process), GO:0043154 (negative regulation of cysteine-type endopeptid…					0.527084	0.487783	0.429715		-0.469069	-0.555996	-0.419517		1037.63	89.2461	96.4071	-0.965236	6.962	156.007	8.60814e-11	3.62287e-09		0.1	0.237744	7.19256e-05	-0.87831	-0.995138	0.0213116	3.53986e-05		2081.39	2025.43	1945.49	1042.98	981.932	1079.46
ENSMUSG00000001435	Col18a1	protein_coding	collagen, type XVIII, alpha 1	This gene encodes the alpha chain of type XVIII collagen. This collagen is one of the multiplexins, extracellular matrix proteins that contain multiple triple-helix domains (collagenous domains) interrupted by non-collagenous domains. A long isoform of the protein has an N-terminal domain that is homologous to the extracellular part of frizzled receptors. Proteolytic processing at several endogen…	GO:0001525 (angiogenesis), GO:0001886 (endothelial cell morphogenesis), GO:0007155 (cell adhesion), GO:0030198 (extracellular matrix organization), GO:0043534 (blood vessel endothelial cell migration), GO:0043536 (positive regulation of blood vessel endothelial cell migration), GO:0072577 (endothelial cell apoptotic process), GO:0101023 (NA), GO:1905564 (NA), GO:2000353 (positive regulation of en…					0.486462	0.571897	0.62093		-0.555014	-0.654204	-0.470071		1032.95	71.3804	88.9008	-1.12868	5.5343	154.963	9.12949e-11	3.82903e-09		0.1	0.237744	0.000229013	-0.87831	-0.99307	0.0213116	7.18647e-05		735.641	780.582	807.603	356.883	333.104	378.587
ENSMUSG00000001415	Smg5	protein_coding	SMG5 nonsense mediated mRNA decay factor	SMG5 is involved in nonsense-mediated mRNA decay (Ohnishi et al., 2003 [PubMed 14636577]).[supplied by OMIM, Mar 2008].	GO:0000184 (nuclear-transcribed mRNA catabolic process, nonsense-mediated decay), GO:0032204 (regulation of telomere maintenance), GO:0035303 (regulation of dephosphorylation), GO:0005634 (nucleus), GO:0005697 (telomerase holoenzyme complex), GO:0005737 (cytoplasm), GO:0031625 (ubiquitin protein ligase binding), GO:0042162 (telomeric DNA binding), GO:0042826 (histone deacetylase binding), GO:0051…					-0.656746	-0.38421	-0.733853		0.543312	0.556324	0.675174		1027.55	75.4912	37.5812	1.19143	5.79968	153.765	9.77171e-11	4.08431e-09		0.1	0.237744	0.00025636	0.87831	0.987473	0.0213116	0.000234388		399.665	482.975	378.813	919.523	927.863	1007.62
ENSMUSG00000058818	Pirb	protein_coding	paired Ig-like receptor B		GO:0001782 (B cell homeostasis), GO:0002250 (adaptive immune response), GO:0002376 (immune system process), GO:0007611 (learning or memory), GO:0019221 (cytokine-mediated signaling pathway), GO:0019724 (B cell mediated immunity), GO:0035307 (positive regulation of protein dephosphorylation), GO:0043011 (myeloid dendritic cell differentiation), GO:0051248 (negative regulation of protein metabolic …					0.406867	0.452075	0.496459		-0.557341	-0.440836	-0.357223		1024.38	98.3886	84.4117	-0.903014	9.25619	153.06	1.01727e-10	4.23585e-09		0.1	0.237744	9.38607e-05	-0.87831	-0.992865	0.0213116	7.6184e-05		9463.65	9764.93	10070	4850.2	5258.21	5572.02
ENSMUSG00000030144	Clec4d	protein_coding	C-type lectin domain family 4, member d	This gene encodes a member of the C-type lectin/C-type lectin-like domain (CTL/CTLD) superfamily. Members of this family share a common protein fold and have diverse functions, such as cell adhesion, cell-cell signalling, glycoprotein turnover, and roles in inflammation and immune response. This gene is closely linked to other CTL/CTLD superfamily members on chromosome 12p13 in the natural killer…	GO:0002250 (adaptive immune response), GO:0002292 (T cell differentiation involved in immune response), GO:0002376 (immune system process), GO:0006955 (immune response), GO:0030887 (positive regulation of myeloid dendritic cell activation), GO:0038094 (Fc-gamma receptor signaling pathway), GO:0042742 (defense response to bacterium), GO:0043123 (positive regulation of I-kappaB kinase/NF-kappaB sig…					0.534297	0.331372	0.710198		-0.611325	-0.496475	-0.468067		1024.13	99.0627	13.6562	-1.05878	9.73375	153.006	1.02039e-10	4.23585e-09		0.1	0.237744	0.0175399	-0.87831	-0.959057	0.0213116	0.00248015		14103.6	12252.9	15932.6	6374.22	6902.49	7039.77
ENSMUSG00000079227	Ccr5	protein_coding	chemokine (C-C motif) receptor 5	This gene encodes a member of the beta chemokine receptor family, which is predicted to be a seven transmembrane protein similar to G protein-coupled receptors. This protein is expressed by T cells and macrophages, and is known to be an important co-receptor for macrophage-tropic virus, including HIV, to enter host cells. Defective alleles of this gene have been associated with the HIV infection …	GO:0006816 (calcium ion transport), GO:0006935 (chemotaxis), GO:0006952 (defense response), GO:0006954 (inflammatory response), GO:0006955 (immune response), GO:0007165 (signal transduction), GO:0007186 (G-protein coupled receptor signaling pathway), GO:0007204 (positive regulation of cytosolic calcium ion concentration), GO:0007267 (cell-cell signaling), GO:0010628 (positive regulation of gene e…					-0.712857	-0.419478	-0.564597		0.615936	0.668898	0.412099		1023.83	80.6298	53.2188	1.14749	6.13731	152.939	1.0243e-10	4.23763e-09		0.1	0.237744	0.00291235	0.87831	0.976954	0.0213116	0.000790555		485.505	595.215	538.16	1221.06	1266.76	1060.04
ENSMUSG00000060063	Alox5ap	protein_coding	arachidonate 5-lipoxygenase activating protein	This gene encodes a protein which, with 5-lipoxygenase, is required for leukotriene synthesis. Leukotrienes are arachidonic acid metabolites which have been implicated in various types of inflammatory responses, including asthma, arthritis and psoriasis. This protein localizes to the plasma membrane. Inhibitors of its function impede translocation of 5-lipoxygenase from the cytoplasm to the cell …	GO:0002540 (leukotriene production involved in inflammatory response), GO:0002675 (positive regulation of acute inflammatory response), GO:0006691 (leukotriene metabolic process), GO:0019370 (leukotriene biosynthetic process), GO:0019372 (lipoxygenase pathway), GO:0070207 (protein homotrimerization), GO:0071277 (cellular response to calcium ion), GO:0005634 (nucleus), GO:0005635 (nuclear envelope…					0.445287	0.452908	0.534656		-0.575297	-0.46792	-0.389634		1019.76	92.8472	3.8724	-0.958265	7.52232	152.039	1.07855e-10	4.44692e-09		0.1	0.237744	6.40186e-05	-0.87831	-0.993505	0.0213116	6.31385e-05		2902.88	2918.25	3088.45	1430.37	1540.97	1626.95
ENSMUSG00000023809	Rps6ka2	protein_coding	ribosomal protein S6 kinase, polypeptide 2	This gene encodes a member of the RSK (ribosomal S6 kinase) family of serine/threonine kinases. This kinase contains 2 non-identical kinase catalytic domains and phosphorylates various substrates, including members of the mitogen-activated kinase (MAPK) signalling pathway. The activity of this protein has been implicated in controlling cell growth and differentiation. Alternate transcriptional sp…	GO:0001556 (oocyte maturation), GO:0002035 (brain renin-angiotensin system), GO:0006468 (protein phosphorylation), GO:0007507 (heart development), GO:0008285 (negative regulation of cell proliferation), GO:0010628 (positive regulation of gene expression), GO:0010659 (cardiac muscle cell apoptotic process), GO:0016310 (phosphorylation), GO:0018105 (peptidyl-serine phosphorylation), GO:0035556 (int…					-0.445344	-0.584191	-0.678429		0.648174	0.515911	0.543878		1015.98	71.4215	71.5448	1.14272	5.53638	151.204	1.13174e-10	4.65047e-09		0.1	0.237744	0.000162706	0.87831	0.991646	0.0213116	0.000104393		385.819	350.327	328.111	824.449	752.139	766.881
ENSMUSG00000019782	Rwdd1	protein_coding	RWD domain containing 1		GO:0002181 (cytoplasmic translation), GO:0030521 (androgen receptor signaling pathway), GO:0034599 (cellular response to oxidative stress), GO:0071394 (cellular response to testosterone stimulus), GO:2000825 (positive regulation of androgen receptor activity), GO:0005737 (cytoplasm), GO:0005844 (polysome), GO:0003674 (molecular_function)					-0.496158	-0.896626	-0.569713		0.542048	0.762876	0.657573		1012.52	70.0156	7.94212	1.28125	5.44859	150.44	1.18288e-10	4.84423e-09		0.1	0.237744	0.00061751	0.87831	0.983161	0.0213116	0.000422924		341.515	258.493	324.49	702.413	818.759	761.056
ENSMUSG00000038539	Atf5	protein_coding	activating transcription factor 5		GO:0006355 (regulation of transcription, DNA-templated), GO:0006357 (regulation of transcription from RNA polymerase II promoter), GO:0007623 (circadian rhythm), GO:0008285 (negative regulation of cell proliferation), GO:0009791 (post-embryonic development), GO:0010468 (regulation of gene expression), GO:0021889 (olfactory bulb interneuron differentiation), GO:0021891 (olfactory bulb interneuron …					-0.475301	-0.532883	-0.445301		0.449561	0.371874	0.63205		1011.64	96.6045	34.6789	0.970661	8.38664	150.248	1.1962e-10	4.88236e-09		0.1	0.237744	0.0104241	0.87831	0.975732	0.0213116	0.000876244		2789.35	2680.17	2847.98	5296.48	5018.76	6010.79
ENSMUSG00000032244	Fem1b	protein_coding	fem 1 homolog b	This gene encodes an ankyrin repeat protein that belongs to the death receptor-associated family of proteins and plays a role in mediating apoptosis. The encoded protein is also thought to function in the replication stress-induced checkpoint signaling pathway via interaction with checkpoint kinase 1. [provided by RefSeq, Aug 2013]. Publication Note: This RefSeq record includes a subset of the pu…	GO:0002070 (epithelial cell maturation), GO:0006915 (apoptotic process), GO:0016567 (protein ubiquitination), GO:0043161 (proteasome-mediated ubiquitin-dependent protein catabolic process), GO:0051438 (regulation of ubiquitin-protein transferase activity), GO:0060442 (branching involved in prostate gland morphogenesis), GO:0060743 (epithelial cell maturation involved in prostate gland development…					-0.471239	-0.393563	-0.564847		0.466745	0.482779	0.480125		1010.97	84.9379	99.3258	0.957199	6.50365	150.099	1.20657e-10	4.90822e-09		0.1	0.237744	0.00093809	0.87831	0.997226	0.0213116	1.15357e-05		760.563	802.69	712.718	1458.04	1474.35	1471.63
ENSMUSG00000036896	C1qc	protein_coding	complement component 1, q subcomponent, C chain	This gene encodes a major constituent of the human complement subcomponent C1q. C1q associates with C1r and C1s in order to yield the first component of the serum complement system. A deficiency in C1q has been associated with lupus erythematosus and glomerulonephritis. C1q is composed of 18 polypeptide chains: six A-chains, six B-chains, and six C-chains. Each chain contains a collagen-like regi…	GO:0002376 (immune system process), GO:0006958 (complement activation, classical pathway), GO:0030853 (negative regulation of granulocyte differentiation), GO:0045087 (innate immune response), GO:0045650 (negative regulation of macrophage differentiation), GO:0098883 (NA), GO:0005576 (extracellular region), GO:0005581 (collagen trimer), GO:0005602 (complement component C1 complex), GO:0005615 (ex…					-0.437926	-0.493971	-0.408782		0.321971	0.494108	0.5246		1008.83	99.0134	19.954	0.895482	9.69977	149.629	1.24007e-10	5.02767e-09		0.1	0.237744	0.0064483	0.87831	0.98254	0.0213116	0.000454616		7172.73	6899.39	7319.12	12146.8	13686.2	13978.6
ENSMUSG00000039316	Rftn1	protein_coding	raftlin lipid raft linker 1		GO:0001765 (membrane raft assembly), GO:0002457 (T cell antigen processing and presentation), GO:0032596 (protein transport into membrane raft), GO:0032740 (positive regulation of interleukin-17 production), GO:0033227 (dsRNA transport), GO:0034138 (toll-like receptor 3 signaling pathway), GO:0040010 (positive regulation of growth rate), GO:0043330 (response to exogenous dsRNA), GO:0050852 (T cel…					-0.411616	-0.567946	-0.458212		0.445078	0.43338	0.559316		1001.48	90.5944	79.8241	0.953809	7.15009	148.018	1.36285e-10	5.50708e-09		0.1	0.237744	0.000454169	0.87831	0.991091	0.0213116	0.000118714		1239.61	1112.2	1200.18	2245.59	2227.45	2430.72
ENSMUSG00000010755	Cars	protein_coding	cysteinyl-tRNA synthetase	This gene encodes a class 1 aminoacyl-tRNA synthetase, cysteinyl-tRNA synthetase. Each of the twenty aminoacyl-tRNA synthetases catalyzes the aminoacylation of a specific tRNA or tRNA isoaccepting family with the cognate amino acid. This gene is one of several located near the imprinted gene domain on chromosome 11p15.5, an important tumor-suppressor gene region. Alterations in this region have b…	GO:0006412 (translation), GO:0006418 (tRNA aminoacylation for protein translation), GO:0006423 (cysteinyl-tRNA aminoacylation), GO:0005737 (cytoplasm), GO:0005829 (cytosol), GO:0000049 (tRNA binding), GO:0000166 (nucleotide binding), GO:0004812 (aminoacyl-tRNA ligase activity), GO:0004817 (cysteine-tRNA ligase activity), GO:0005524 (ATP binding), GO:0016874 (ligase activity), GO:0042802 (identica…					-0.479651	-0.542168	-0.555053		0.467494	0.407926	0.701452		998.737	84.979	21.8696	1.05034	6.50705	147.418	1.41188e-10	5.68632e-09		0.1	0.237744	0.0136342	0.87831	0.970874	0.0213116	0.00126013		749.486	717.659	711.27	1445.98	1387.45	1700.73
ENSMUSG00000028378	Ptgr1	protein_coding	prostaglandin reductase 1	This gene encodes an enzyme that is involved in the inactivation of the chemotactic factor, leukotriene B4. The encoded protein specifically catalyzes the NADP+ dependent conversion of leukotriene B4 to 12-oxo-leukotriene B4. A pseudogene of this gene is found on chromosome 1. Alternative splicing results in multiple transcript variants. [provided by RefSeq, Mar 2009]. [obtained from RefSeq Human]	GO:0006629 (lipid metabolic process), GO:0006631 (fatty acid metabolic process), GO:0006693 (prostaglandin metabolic process), GO:0005737 (cytoplasm), GO:0016491 (oxidoreductase activity), GO:0032440 (2-alkenal reductase [NAD(P)] activity), GO:0035798 (2-alkenal reductase (NADP+) activity), GO:0036132 (13-prostaglandin reductase activity), GO:0047522 (15-oxoprostaglandin 13-oxidase activity)					0.551914	0.321277	0.626997		-0.524021	-0.464117	-0.51205		993.553	95.141	69.7854	-1.00783	7.96925	146.287	1.50981e-10	6.06061e-09		0.1	0.237744	0.0142332	-0.87831	-0.970421	0.0213116	0.00129944		4226.48	3601.9	4452.32	2004.36	2089.38	2021.07
ENSMUSG00000020009	Ifngr1	protein_coding	interferon gamma receptor 1	This gene (IFNGR1) encodes the ligand-binding chain (alpha) of the gamma interferon receptor. Human interferon-gamma receptor is a heterodimer of IFNGR1 and IFNGR2. A genetic variation in IFNGR1 is associated with susceptibility to Helicobacter pylori infection. In addition, defects in IFNGR1 are a cause of mendelian susceptibility to mycobacterial disease, also known as familial disseminated aty…	GO:0001774 (microglial cell activation), GO:0010628 (positive regulation of gene expression), GO:0019221 (cytokine-mediated signaling pathway), GO:0032760 (positive regulation of tumor necrosis factor production), GO:0048143 (astrocyte activation), GO:0051607 (defense response to virus), GO:1900222 (negative regulation of beta-amyloid clearance), GO:1902004 (positive regulation of beta-amyloid fo…					-0.515985	-0.451746	-0.445997		0.356772	0.543921	0.513035		993.172	92.7321	18.6303	0.943917	7.49835	146.204	1.51727e-10	6.06061e-09		0.1	0.237744	0.00513762	0.87831	0.986275	0.0213116	0.00028126		1470.36	1537.36	1543.5	2693.29	3066.49	3001.51
ENSMUSG00000027882	Stxbp3	protein_coding	syntaxin binding protein 3		GO:0001678 (cellular glucose homeostasis), GO:0006886 (intracellular protein transport), GO:0006887 (exocytosis), GO:0006904 (vesicle docking involved in exocytosis), GO:0007269 (neurotransmitter secretion), GO:0007420 (brain development), GO:0015031 (protein transport), GO:0016192 (vesicle-mediated transport), GO:0022615 (protein to membrane docking), GO:0030073 (insulin secretion), GO:0032868 (…					-0.542146	-0.493634	-0.443849		0.535272	0.587284	0.357074		993.046	85.4559	20.0444	0.993989	6.55626	146.177	1.51976e-10	6.06061e-09		0.1	0.237744	0.007001	0.87831	0.981527	0.0213116	0.000508743		744.871	770.378	797.462	1572.98	1630.76	1390.09
ENSMUSG00000050335	Lgals3	protein_coding	lectin, galactose binding, soluble 3	This gene encodes a member of the galectin family of carbohydrate binding proteins. Members of this protein family have an affinity for beta-galactosides. The encoded protein is characterized by an N-terminal proline-rich tandem repeat domain and a single C-terminal carbohydrate recognition domain. This protein can self-associate through the N-terminal domain allowing it to bind to multivalent sa…	GO:0001501 (skeletal system development), GO:0002376 (immune system process), GO:0002548 (monocyte chemotaxis), GO:0006397 (mRNA processing), GO:0008284 (positive regulation of cell proliferation), GO:0008380 (RNA splicing), GO:0014064 (positive regulation of serotonin secretion), GO:0030154 (cell differentiation), GO:0030198 (extracellular matrix organization), GO:0030593 (neutrophil chemotaxis)…					-0.340163	-0.491988	-0.333713		0.343731	0.356777	0.465356		989.823	99.9424	9.50423	0.776381	12.9638	145.476	1.5847e-10	6.29891e-09		0.1	0.237744	0.000378058	0.87831	0.986938	0.0213116	0.000254828		74602.5	67150.5	74936.8	119847	120936	130389
ENSMUSG00000026358	Rgs1	protein_coding	regulator of G-protein signaling 1	This gene encodes a member of the regulator of G-protein signalling family. This protein is located on the cytosolic side of the plasma membrane and contains a conserved, 120 amino acid motif called the RGS domain. The protein attenuates the signalling activity of G-proteins by binding to activated, GTP-bound G alpha subunits and acting as a GTPase activating protein (GAP), increasing the rate of…	GO:0007165 (signal transduction), GO:0007186 (G-protein coupled receptor signaling pathway), GO:0008277 (regulation of G-protein coupled receptor protein signaling pathway), GO:0009617 (response to bacterium), GO:0009968 (negative regulation of signal transduction), GO:0043547 (positive regulation of GTPase activity), GO:0061737 (NA), GO:0005737 (cytoplasm), GO:0005829 (cytosol), GO:0005886 (plas…					-0.687144	-0.486943	-0.520601		0.70213	0.57377	0.418788		989.462	74.48	64.7291	1.1469	5.73376	145.397	1.59216e-10	6.30795e-09		0.1	0.237744	0.00593226	0.87831	0.976781	0.0213116	0.000802447		372.897	428.555	418.65	978.412	895.035	803.769
ENSMUSG00000063193	Cd300lb	protein_coding	CD300 molecule like family member B	CD300LB is a nonclassical activating receptor of the immunoglobulin (Ig) superfamily expressed on myeloid cells (Martinez-Barriocanal and Sayos, 2006 [PubMed 16920917]).[supplied by OMIM, Mar 2008].	GO:0002376 (immune system process), GO:0002446 (neutrophil mediated immunity), GO:0033005 (positive regulation of mast cell activation), GO:0071222 (cellular response to lipopolysaccharide), GO:0005886 (plasma membrane), GO:0016020 (membrane), GO:0016021 (integral component of membrane), GO:0004888 (transmembrane signaling receptor activity), GO:0005515 (protein binding), GO:0042802 (identical pr…					-0.486141	-0.373391	-0.53074		0.466286	0.419489	0.504497		988.543	90.9808	66.8092	0.928652	7.20362	145.197	1.6113e-10	6.36306e-09		0.1	0.237744	4.05068e-05	0.87831	0.994803	0.0213116	4.04409e-05		1226.68	1326.48	1189.31	2374.72	2298.9	2438.49
ENSMUSG00000006205	Htra1	protein_coding	HtrA serine peptidase 1	This gene encodes a member of the trypsin family of serine proteases. This protein is a secreted enzyme that is proposed to regulate the availability of insulin-like growth factors (IGFs) by cleaving IGF-binding proteins. It has also been suggested to be a regulator of cell growth. Variations in the promoter region of this gene are the cause of susceptibility to age-related macular degeneration t…	GO:0001890 (placenta development), GO:0006508 (proteolysis), GO:0012501 (programmed cell death), GO:0030512 (negative regulation of transforming growth factor beta receptor signaling pathway), GO:0030514 (negative regulation of BMP signaling pathway), GO:0043065 (positive regulation of apoptotic process), GO:0050679 (positive regulation of epithelial cell proliferation), GO:0050687 (negative regu…					0.49533	0.497017	0.591842		-0.636234	-0.552725	-0.395231		987.327	75.3844	26.8766	-1.07068	5.79337	144.933	1.637e-10	6.44365e-09		0.1	0.237744	9.53589e-05	-0.87831	-0.992132	0.0213116	9.26203e-05		893.477	894.523	955.361	407.258	431.587	481.485
ENSMUSG00000033581	Igf2bp2	protein_coding	insulin-like growth factor 2 mRNA binding protein 2	This gene encodes a member of the IGF-II mRNA-binding protein (IMP) family. The protein encoded by this gene contains four KH domains and two RRM domains. It functions by binding to the 5_ UTR of the insulin-like growth factor 2 (IGF2) mRNA and regulating IGF2 translation. Alternative promoter usage and alternate splicing result in multiple variants encoding different isoforms. [provided by RefSe…	GO:0006417 (regulation of translation), GO:0007399 (nervous system development), GO:0010468 (regulation of gene expression), GO:0051028 (mRNA transport), GO:0051252 (regulation of RNA metabolic process), GO:0070934 (CRD-mediated mRNA stabilization), GO:0000932 (cytoplasmic mRNA processing body), GO:0005634 (nucleus), GO:0005737 (cytoplasm), GO:0005829 (cytosol), GO:0005856 (cytoskeleton), GO:0010…					-0.419372	-0.733274	-0.573662		0.475134	0.674682	0.576492		985.566	75.5652	59.7797	1.13747	5.80247	144.551	1.675e-10	6.57195e-09		0.1	0.237744	0.00062202	0.87831	0.98448	0.0213116	0.000359437		471.66	379.237	423.72	877.662	1008	941.613
ENSMUSG00000060733	Ipmk	protein_coding	inositol polyphosphate multikinase	This gene encodes a member of the inositol phosphokinase family. The encoded protein has 3-kinase, 5-kinase and 6-kinase activities on phosphorylated inositol substrates. The encoded protein plays an important role in the biosynthesis of inositol 1,3,4,5,6-pentakisphosphate, and has a preferred 5-kinase activity. This gene may play a role in nuclear mRNA export. Pseudogenes of this gene are locat…	GO:0001841 (neural tube formation), GO:0006629 (lipid metabolic process), GO:0016310 (phosphorylation), GO:0032957 (inositol trisphosphate metabolic process), GO:0032958 (inositol phosphate biosynthetic process), GO:0070266 (necroptotic process), GO:0005634 (nucleus), GO:0005654 (nucleoplasm), GO:0005737 (cytoplasm), GO:0000166 (nucleotide binding), GO:0000823 (inositol-1,4,5-trisphosphate 6-kina…					-0.53171	-0.472461	-0.570495		0.566551	0.505203	0.502913		980.772	69.5059	49.1655	1.05862	5.41296	143.513	1.78325e-10	6.97418e-09		0.1	0.237744	2.74072e-05	0.87831	0.997736	0.0213116	7.67982e-06		337.823	352.027	328.835	724.408	694.207	693.105
ENSMUSG00000026628	Atf3	protein_coding	activating transcription factor 3	This gene encodes a member of the mammalian activation transcription factor/cAMP responsive element-binding (CREB) protein family of transcription factors. This gene is induced by a variety of signals, including many of those encountered by cancer cells, and is involved in the complex process of cellular stress response. Multiple transcript variants encoding different isoforms have been found for…	GO:0000122 (negative regulation of transcription from RNA polymerase II promoter), GO:0006094 (gluconeogenesis), GO:0006355 (regulation of transcription, DNA-templated), GO:0006357 (regulation of transcription from RNA polymerase II promoter), GO:0008284 (positive regulation of cell proliferation), GO:0010628 (positive regulation of gene expression), GO:0030968 (endoplasmic reticulum unfolded pro…					-0.44385	-0.366855	-0.482873		0.353354	0.474093	0.466131		977.449	97.5746	38.9378	0.863172	8.77114	142.795	1.8626e-10	7.26117e-09		0.1	0.237744	0.000735709	0.87831	0.991409	0.0213116	0.000110388		3767.74	3974.34	3667.17	6548.05	7119.73	7080.54
ENSMUSG00000003382	Etv3	protein_coding	ets variant 3		GO:0000122 (negative regulation of transcription from RNA polymerase II promoter), GO:0006355 (regulation of transcription, DNA-templated), GO:0006357 (regulation of transcription from RNA polymerase II promoter), GO:0008285 (negative regulation of cell proliferation), GO:0030154 (cell differentiation), GO:0097011 (cellular response to granulocyte macrophage colony-stimulating factor stimulus), G…					-0.715965	-0.337745	-0.751718		0.620707	0.728245	0.456476		974.482	90.6438	96.7689	1.21009	7.15426	142.155	1.93663e-10	7.52565e-09		0.1	0.237744	0.00154863	0.87831	0.971786	0.0213116	0.00118278		971.933	1263.56	948.118	2456.32	2646.48	2191.92
ENSMUSG00000030403	Vasp	protein_coding	vasodilator-stimulated phosphoprotein	Vasodilator-stimulated phosphoprotein (VASP) is a member of the Ena-VASP protein family. Ena-VASP family members contain an EHV1 N-terminal domain that binds proteins containing E/DFPPPPXD/E motifs and targets Ena-VASP proteins to focal adhesions. In the mid-region of the protein, family members have a proline-rich domain that binds SH3 and WW domain-containing proteins. Their C-terminal EVH2 dom…	GO:0001843 (neural tube closure), GO:0007411 (axon guidance), GO:0008154 (actin polymerization or depolymerization), GO:0030036 (actin cytoskeleton organization), GO:0030838 (positive regulation of actin filament polymerization), GO:0051289 (protein homotetramerization), GO:0005737 (cytoplasm), GO:0005829 (cytosol), GO:0005856 (cytoskeleton), GO:0005886 (plasma membrane), GO:0005923 (tight juncti…					0.458404	0.54898	0.382148		-0.41777	-0.531354	-0.440406		973.696	92.4772	13.7055	-0.926259	7.44037	141.986	1.95675e-10	7.57959e-09		0.1	0.237744	0.00203232	-0.87831	-0.988815	0.0213116	0.000186962		2777.35	2957.37	2634.31	1512.67	1398.07	1489.11
ENSMUSG00000051457	Spn	protein_coding	sialophorin	The protein encoded by this gene is a major sialoglycoprotein found on the surface of thymocytes, T lymphocytes, monocytes, granulocytes, and some B lymphocytes. It may be part of a physiologic ligand-receptor complex involved in T-cell activation. During T-cell activation, this protein is actively removed from the T-cell-APC (antigen-presenting cell) contact site, suggesting a negative regulator…	GO:0001562 (response to protozoan), GO:0001808 (negative regulation of type IV hypersensitivity), GO:0001934 (positive regulation of protein phosphorylation), GO:0002296 (T-helper 1 cell lineage commitment), GO:0006468 (protein phosphorylation), GO:0007162 (negative regulation of cell adhesion), GO:0007166 (cell surface receptor signaling pathway), GO:0031295 (T cell costimulation), GO:0032609 (i…					0.797184	0.87477	0.752225		-0.555302	-0.971438	-0.897439		972.639	43.8872	66.1103	-1.57823	3.94882	141.758	1.98418e-10	7.66147e-09		0.1	0.237744	8.71097e-05	-0.87831	-0.993258	0.0213116	6.80343e-05		278.75	294.206	270.167	108.555	81.1035	85.4247
ENSMUSG00000042129	Rassf4	protein_coding	Ras association (RalGDS/AF-6) domain family member 4	The function of this gene has not yet been determined but may involve a role in tumor suppression. Alternative splicing of this gene results in several transcript variants; however, most of the variants have not been fully described. [provided by RefSeq, Jul 2008].	GO:0007049 (cell cycle), GO:0007165 (signal transduction), GO:0005575 (cellular_component), GO:0003674 (molecular_function)					0.401601	0.556322	0.40188		-0.381689	-0.507132	-0.470983		968.654	96.0125	50.111	-0.905949	8.20982	140.902	2.09125e-10	8.04932e-09		0.1	0.237744	0.00250671	-0.87831	-0.986401	0.0213116	0.000276126		4561.53	5078.04	4562.41	2650.01	2429.24	2490.91
ENSMUSG00000025477	Inpp5a	protein_coding	inositol polyphosphate-5-phosphatase A	The protein encoded by this gene is a membrane-associated type I inositol 1,4,5-trisphosphate (InsP3) 5-phosphatase. InsP3 5-phosphatases hydrolyze Ins(1,4,5)P3, which mobilizes intracellular calcium and acts as a second messenger mediating cell responses to various stimulation. [provided by RefSeq, Jul 2008].	GO:0046855 (inositol phosphate dephosphorylation), GO:0046856 (phosphatidylinositol dephosphorylation), GO:1901215 (negative regulation of neuron death), GO:0005886 (plasma membrane), GO:0016020 (membrane), GO:0030425 (dendrite), GO:0042995 (cell projection), GO:0004445 (inositol-polyphosphate 5-phosphatase activity), GO:0005515 (protein binding), GO:0016787 (hydrolase activity), GO:0042731 (PH d…					-0.582796	-0.558527	-0.594498		0.540186	0.510234	0.685401		967.399	60.9142	46.9457	1.15618	4.92937	140.632	2.12622e-10	8.15254e-09		0.1	0.237744	0.00448004	0.87831	0.990549	0.0213116	0.000133559		230.753	234.685	228.881	503.751	493.38	557.202
ENSMUSG00000029084	Cd38	protein_coding	CD38 antigen	CD38 is a novel multifunctional ectoenzyme widely expressed in cells and tissues especially in leukocytes. CD38 also functions in cell adhesion,signal transduction and calcium signaling. [provided by RefSeq, Jul 2008]. Publication Note: This RefSeq record includes a subset of the publications that are available for this gene. Please see the Gene record to access additional publications.	GO:0001666 (response to hypoxia), GO:0007204 (positive regulation of cytosolic calcium ion concentration), GO:0008284 (positive regulation of cell proliferation), GO:0009410 (response to xenobiotic stimulus), GO:0009725 (response to hormone), GO:0010977 (negative regulation of neuron projection development), GO:0014824 (artery smooth muscle contraction), GO:0030307 (positive regulation of cell gr…					0.549649	0.476365	0.500927		-0.514229	-0.357638	-0.655074		967.121	82.085	63.1752	-1.00594	6.25478	140.573	2.13405e-10	8.15254e-09		0.1	0.237744	0.000654813	-0.87831	-0.991489	0.0213116	0.000108348		1281.14	1217.64	1238.57	612.306	682.621	555.26
ENSMUSG00000036905	C1qb	protein_coding	complement component 1, q subcomponent, beta polypeptide	This gene encodes a major constituent of the human complement subcomponent C1q. C1q associates with C1r and C1s in order to yield the first component of the serum complement system. Deficiency of C1q has been associated with lupus erythematosus and glomerulonephritis. C1q is composed of 18 polypeptide chains: six A-chains, six B-chains, and six C-chains. Each chain contains a collagen-like region…	GO:0002376 (immune system process), GO:0006958 (complement activation, classical pathway), GO:0045087 (innate immune response), GO:0048839 (inner ear development), GO:0098883 (NA), GO:0005576 (extracellular region), GO:0005581 (collagen trimer), GO:0005602 (complement component C1 complex), GO:0005615 (extracellular space), GO:0045202 (synapse), GO:0062167 (NA), GO:0098794 (NA), GO:0042802 (ident…					-0.44417	-0.512989	-0.361138		0.317024	0.454215	0.547057		966.975	99.5807	20.661	0.880179	10.642	140.541	2.13817e-10	8.15254e-09		0.1	0.237744	0.00513761	0.87831	0.977916	0.0213116	0.000726189		13738.1	13098.1	14552.1	23285.3	25608.4	27310.7
ENSMUSG00000034947	Tmem106a	protein_coding	transmembrane protein 106A		GO:0002376 (immune system process), GO:0032731 (positive regulation of interleukin-1 beta production), GO:0032755 (positive regulation of interleukin-6 production), GO:0032760 (positive regulation of tumor necrosis factor production), GO:0035780 (CD80 biosynthetic process), GO:0035781 (CD86 biosynthetic process), GO:0042116 (macrophage activation), GO:0043123 (positive regulation of I-kappaB kina…					-0.508115	-0.33216	-0.512542		0.413537	0.499741	0.439539		963.454	96.0372	35.3202	0.902148	8.22102	139.786	2.24027e-10	8.51513e-09		0.1	0.237744	0.000121109	0.87831	0.992445	0.0213116	8.5408e-05		2450.6	2768.6	2443.09	4643.02	4928.97	4727.48
ENSMUSG00000020250	Txnrd1	protein_coding	thioredoxin reductase 1	This gene encodes a member of the family of pyridine nucleotide-disulfide oxidoreductases. This protein is a flavoenzyme, which uses NADPH for reduction of thioredoxins as well as other protein and nonprotein substrates, and plays a role in protection against oxidative stress. It contains a selenocysteine (Sec) residue, which is essential for catalytic activity. The selenocysteine is encoded by t…	GO:0001707 (mesoderm formation), GO:0006979 (response to oxidative stress), GO:0007369 (gastrulation), GO:0008283 (cell proliferation), GO:0010942 (positive regulation of cell death), GO:0016259 (selenocysteine metabolic process), GO:0042537 (benzene-containing compound metabolic process), GO:0042744 (hydrogen peroxide catabolic process), GO:0045454 (cell redox homeostasis), GO:0070995 (NADPH oxi…					0.403156	0.472909	0.397783		-0.436723	-0.416299	-0.420826		963.178	95.6179	69.0948	-0.849477	8.08462	139.727	2.24847e-10	8.51966e-09		0.1	0.237744	0.00119571	-0.87831	-0.99707	0.0213116	1.28676e-05		4214.48	4423.3	4198.81	2354.15	2387.73	2380.24
ENSMUSG00000024053	Emilin2	protein_coding	elastin microfibril interfacer 2		GO:0007155 (cell adhesion), GO:0030194 (positive regulation of blood coagulation), GO:0030336 (negative regulation of cell migration), GO:0043065 (positive regulation of apoptotic process), GO:0045766 (positive regulation of angiogenesis), GO:1900426 (positive regulation of defense response to bacterium), GO:1901731 (positive regulation of platelet aggregation), GO:0005576 (extracellular region),…					-0.451396	-0.474712	-0.367361		0.401255	0.472815	0.419399		962.256	95.7576	49.2806	0.861224	8.13603	139.53	2.27614e-10	8.59774e-09		0.1	0.237744	2.69183e-05	0.87831	0.996251	0.0213116	2.10616e-05		2412.76	2374.06	2557.53	4357.8	4579.45	4412.96
ENSMUSG00000039753	Fbxl5	protein_coding	F-box and leucine-rich repeat protein 5	This gene encodes a member of the F-box protein family which is characterized by an approximately 40 amino acid motif, the F-box. The F-box proteins constitute one of the four subunits of ubiquitin protein ligase complex called SCFs (SKP1-cullin-F-box), which function in phosphorylation-dependent ubiquitination. The F-box proteins are divided into 3 classes: Fbws containing WD-40 domains, Fbls co…	GO:0016567 (protein ubiquitination), GO:0030163 (protein catabolic process), GO:0031146 (SCF-dependent proteasomal ubiquitin-dependent protein catabolic process), GO:0045732 (positive regulation of protein catabolic process), GO:0055072 (iron ion homeostasis), GO:0005737 (cytoplasm), GO:0019005 (SCF ubiquitin ligase complex), GO:0048471 (perinuclear region of cytoplasm), GO:0005506 (iron ion bind…					0.535216	0.516767	0.466607		-0.400964	-0.529207	-0.588418		961.405	77.0287	74.5293	-1.002	5.87837	139.348	2.30203e-10	8.66861e-09		0.1	0.237744	5.74201e-05	-0.87831	-0.995537	0.0213116	2.98356e-05		978.394	965.949	932.908	510.846	467.311	448.48
ENSMUSG00000000881	Dlg3	protein_coding	discs large MAGUK scaffold protein 3	This gene encodes a member of the membrane-associated guanylate kinase protein family. The encoded protein may play a role in clustering of NMDA receptors at excitatory synapses. It may also negatively regulate cell proliferation through interaction with the C-terminal region of the adenomatosis polyposis coli tumor suppressor protein. Mutations in this gene have been associated with X-linked men…	GO:0001736 (establishment of planar polarity), GO:0009790 (embryo development), GO:0043113 (receptor clustering), GO:0045197 (establishment or maintenance of epithelial cell apical/basal polarity), GO:0061098 (positive regulation of protein tyrosine kinase activity), GO:0097120 (receptor localization to synapse), GO:0098609 (cell-cell adhesion), GO:0099072 (NA), GO:0005737 (cytoplasm), GO:0005886…					-0.702428	-0.806011	-0.689738		0.629478	0.813556	0.755143		955.955	42.8019	89.764	1.4593	3.87696	138.184	2.47527e-10	9.29219e-09		0.1	0.237744	0.00215292	0.87831	0.992869	0.0213116	7.60893e-05		96.9164	90.1326	97.7815	245.49	279.035	267.923
ENSMUSG00000075705	Msrb1	protein_coding	methionine sulfoxide reductase B1	This gene encodes a selenoprotein, which contains a selenocysteine (Sec) residue at its active site. The selenocysteine is encoded by the UGA codon that normally signals translation termination. The 3_ UTR of selenoprotein genes have a common stem-loop structure, the sec insertion sequence (SECIS), that is necessary for the recognition of UGA as a Sec codon rather than as a stop signal. This prot…	GO:0002376 (immune system process), GO:0030041 (actin filament polymerization), GO:0030091 (protein repair), GO:0045087 (innate immune response), GO:0005634 (nucleus), GO:0005737 (cytoplasm), GO:0005856 (cytoskeleton), GO:0015629 (actin cytoskeleton), GO:0003779 (actin binding), GO:0008270 (zinc ion binding), GO:0016491 (oxidoreductase activity), GO:0033743 (peptide-methionine (R)-S-oxide reducta…					0.45543	0.387363	0.549854		-0.572306	-0.509296	-0.311046		954.808	98.5201	18.7783	-0.92772	9.32097	137.94	2.51344e-10	9.38514e-09		0.1	0.237744	0.000450126	-0.87831	-0.983196	0.0213116	0.00042117		10199.3	9729.22	10889.2	5002.03	5225.38	5995.26
ENSMUSG00000032363	Adamts7	protein_coding	a disintegrin-like and metallopeptidase (reprolysin type) with thrombospondin type 1 motif, 7	The protein encoded by this gene is a member of the ADAMTS (a disintegrin and metalloproteinase with thrombospondin motifs) family. Members of this family share several distinct protein modules, including a propeptide region, a metalloproteinase domain, a disintegrin-like domain, and a thrombospondin type 1 (TS) motif. Individual members of this family differ in the number of C-terminal TS motifs…	GO:0001503 (ossification), GO:0002062 (chondrocyte differentiation), GO:0006029 (proteoglycan metabolic process), GO:0006508 (proteolysis), GO:0030198 (extracellular matrix organization), GO:0030199 (collagen fibril organization), GO:0032331 (negative regulation of chondrocyte differentiation), GO:0043931 (ossification involved in bone maturation), GO:0051603 (proteolysis involved in cellular pro…					1.32761	1.23244	1.0572		-1.23578	-1.2951	-1.08637		954.748	25.2816	91.1288	-2.48071	2.43385	137.927	2.51546e-10	9.38514e-09		0.1	0.237744	0.00373915	-0.87831	-0.991047	0.0213116	0.000119879		118.146	110.54	97.7815	19.1567	18.3448	21.3562
ENSMUSG00000041308	Sntb2	protein_coding	syntrophin, basic 2	Dystrophin is a large, rod-like cytoskeletal protein found at the inner surface of muscle fibers. Dystrophin is missing in Duchenne Muscular Dystrophy patients and is present in reduced amounts in Becker Muscular Dystrophy patients. The protein encoded by this gene is a peripheral membrane protein found associated with dystrophin and dystrophin-related proteins. This gene is a member of the syntr…	GO:0005622 (intracellular), GO:0005654 (nucleoplasm), GO:0005737 (cytoplasm), GO:0005794 (Golgi apparatus), GO:0005856 (cytoskeleton), GO:0005874 (microtubule), GO:0005886 (plasma membrane), GO:0016010 (dystrophin-associated glycoprotein complex), GO:0016020 (membrane), GO:0030054 (cell junction), GO:0031410 (cytoplasmic vesicle), GO:0032991 (macromolecular complex), GO:0045202 (synapse), GO:0003…					0.611777	0.839293	0.489473		-0.610033	-0.623033	-0.707477		950.676	58.7355	96.4976	-1.28125	4.81591	137.06	2.65624e-10	9.87089e-09		0.1	0.237744	0.0134824	-0.87831	-0.971371	0.0213116	0.00121771		476.275	557.802	437.482	203.629	201.793	190.264
ENSMUSG00000037697	Ddhd1	protein_coding	DDHD domain containing 1		GO:0006629 (lipid metabolic process), GO:0016042 (lipid catabolic process), GO:0030382 (sperm mitochondrion organization), GO:0090141 (positive regulation of mitochondrial fission), GO:0005737 (cytoplasm), GO:0004620 (phospholipase activity), GO:0016787 (hydrolase activity), GO:0046872 (metal ion binding), R-MMU-1430728 (Mus musculus: Metabolism), R-MMU-1483166 (Mus musculus: Synthesis of PA), R-…					-0.505617	-0.39227	-0.575629		0.568769	0.561544	0.343202		950.369	87.2071	88.5308	0.994807	6.73094	136.995	2.6672e-10	9.87089e-09		0.1	0.237744	0.00491874	0.87831	0.977486	0.0213116	0.000754645		863.017	933.638	822.089	1818.47	1809.38	1555.12
ENSMUSG00000063779	Chil4	protein_coding	chitinase-like 4		GO:0002532 (production of molecular mediator involved in inflammatory response), GO:0005975 (carbohydrate metabolic process), GO:0006032 (chitin catabolic process), GO:0006954 (inflammatory response), GO:0032722 (positive regulation of chemokine production), GO:0005576 (extracellular region), GO:0005615 (extracellular space), GO:0005737 (cytoplasm), GO:0008061 (chitin binding), GO:0019900 (kinase…					-2.39802	-1.9081	-3.34139		2.57983	2.77863	2.28904		950.291	16.4762	37.1043	6.25928	1.39273	136.978	2.67e-10	9.87089e-09		0.0636026	0.237744	0.00941511	0.933257	0.980534	0.00653338	0.00056472		0.923013	1.70061	0	59.5987	68.5518	48.5368
ENSMUSG00000035493	Tgfbi	protein_coding	transforming growth factor, beta induced	This gene encodes an RGD-containing protein that binds to type I, II and IV collagens. The RGD motif is found in many extracellular matrix proteins modulating cell adhesion and serves as a ligand recognition sequence for several integrins. This protein plays a role in cell-collagen interactions and may be involved in endochondrial bone formation in cartilage. The protein is induced by transformin…	GO:0007155 (cell adhesion), GO:0008283 (cell proliferation), GO:0030198 (extracellular matrix organization), GO:0005576 (extracellular region), GO:0005604 (basement membrane), GO:0005615 (extracellular space), GO:0005802 (trans-Golgi network), GO:0031012 (extracellular matrix), GO:0062023 (NA), GO:0005178 (integrin binding), GO:0005201 (extracellular matrix structural constituent), GO:0005518 (co…					0.390311	0.348219	0.461064		-0.405373	-0.399461	-0.39476		949.185	98.5694	43.4926	-0.80087	9.3658	136.744	2.70986e-10	9.98789e-09		0.1	0.237744	0.00282055	-0.87831	-0.994237	0.0213116	4.97302e-05		10201.1	9907.78	10714	5876.15	5900.28	5919.54
ENSMUSG00000022831	Hcls1	protein_coding	hematopoietic cell specific Lyn substrate 1		GO:0000122 (negative regulation of transcription from RNA polymerase II promoter), GO:0008284 (positive regulation of cell proliferation), GO:0009725 (response to hormone), GO:0014068 (positive regulation of phosphatidylinositol 3-kinase signaling), GO:0030041 (actin filament polymerization), GO:0030218 (erythrocyte differentiation), GO:0030833 (regulation of actin filament polymerization), GO:00…					0.478259	0.373183	0.65209		-0.58312	-0.588289	-0.332123		948.146	98.4954	27.5179	-1.00444	9.30994	136.523	2.74789e-10	1.00846e-08		0.1	0.237744	0.00425191	-0.87831	-0.968468	0.0213116	0.00147571		10180.8	9465.62	11484.6	4877.87	4860.42	5805
ENSMUSG00000046908	Ltb4r1	protein_coding	leukotriene B4 receptor 1		GO:0006954 (inflammatory response), GO:0007165 (signal transduction), GO:0007186 (G-protein coupled receptor signaling pathway), GO:0007218 (neuropeptide signaling pathway), GO:0005886 (plasma membrane), GO:0005887 (integral component of plasma membrane), GO:0016020 (membrane), GO:0016021 (integral component of membrane), GO:0045121 (membrane raft), GO:0001632 (leukotriene B4 receptor activity), …					-1.51178	-0.726771	-1.20521		1.09883	1.34664	0.998296		948.016	28.4387	35.2134	2.38746	2.74415	136.495	2.75269e-10	1.00846e-08		0.1	0.237744	0.00296628	0.87831	0.979933	0.0213116	0.000599987		20.3063	35.7129	25.3508	129.13	153.517	120.371
ENSMUSG00000019818	Cd164	protein_coding	CD164 antigen	Sialomucins are a heterogeneous group of secreted or membrane-associated mucins that appear to play 2 key but opposing roles in vivo: first as cytoprotective or antiadhesive agents, and second as adhesion receptors. CD164 is a type I integral transmembrane sialomucin that functions as an adhesion receptor (Watt et al., 1998 [PubMed 9680353]; Forde et al., 2007 [PubMed 17077324]).[supplied by OMIM…	GO:0007155 (cell adhesion), GO:0007157 (heterophilic cell-cell adhesion via plasma membrane cell adhesion molecules), GO:0007517 (muscle organ development), GO:0005764 (lysosome), GO:0005768 (endosome), GO:0005886 (plasma membrane), GO:0016020 (membrane), GO:0016021 (integral component of membrane), GO:0031410 (cytoplasmic vesicle), GO:0005515 (protein binding)					-0.489273	-0.443186	-0.499751		0.587487	0.442726	0.401996		943.079	79.5692	37.2688	0.965184	6.06016	135.449	2.94169e-10	1.07447e-08		0.1	0.237744	0.00564204	0.87831	0.9866	0.0213116	0.000268132		550.116	568.005	546.128	1161.46	1050.48	1021.21
ENSMUSG00000030047	Arhgap25	protein_coding	Rho GTPase activating protein 25	ARHGAPs, such as ARHGAP25, encode negative regulators of Rho GTPases (see ARHA; MIM 165390), which are implicated in actin remodeling, cell polarity, and cell migration (Katoh and Katoh, 2004 [PubMed 15254788]).[supplied by OMIM, Mar 2008]. [obtained from RefSeq Human]	GO:0006911 (phagocytosis, engulfment), GO:0007015 (actin filament organization), GO:0007165 (signal transduction), GO:0051058 (negative regulation of small GTPase mediated signal transduction), GO:0090630 (NA), GO:0001891 (phagocytic cup), GO:0005096 (GTPase activator activity), R-MMU-162582 (Mus musculus: Signal Transduction), R-MMU-194315 (Mus musculus: Signaling by Rho GTPases), R-MMU-9012999 …					-0.462528	-0.485473	-0.421234		0.407852	0.415644	0.545738		941.584	84.0171	78.6237	0.908995	6.42752	135.133	3.0016e-10	1.09307e-08		0.1	0.237744	0.00317247	0.87831	0.990708	0.0213116	0.000129117		729.18	717.659	750.382	1333.88	1341.1	1467.75
ENSMUSG00000021322	Aoah	protein_coding	acyloxyacyl hydrolase	This genes encodes an enzyme that catalyzes the hydrolysis of acyloxylacyl-linked fatty acyl chains from bacterial lipopolysaccharides. The encoded protein modulates host inflammatory response to gram-negative bacteria. The proprotein is further cleaved into a large and small chain that interact in a heterodimer. Alternative splicing results in multiple transcript variants for this gene. [provide…	GO:0006629 (lipid metabolic process), GO:0006631 (fatty acid metabolic process), GO:0008653 (lipopolysaccharide metabolic process), GO:0009104 (lipopolysaccharide catabolic process), GO:0050728 (negative regulation of inflammatory response), GO:0005576 (extracellular region), GO:0031410 (cytoplasmic vesicle), GO:0043231 (intracellular membrane-bounded organelle), GO:0005509 (calcium ion binding),…					0.496999	0.329886	0.472377		-0.452421	-0.448184	-0.398658		940.542	95.8645	51.2045	-0.869776	8.16679	134.913	3.04412e-10	1.10524e-08		0.1	0.237744	0.00488405	-0.87831	-0.987488	0.0213116	0.000233845		4747.06	4227.73	4666.71	2457.74	2464.97	2551.09
ENSMUSG00000024030	Abcg1	protein_coding	ATP binding cassette subfamily G member 1	The protein encoded by this gene is a member of the superfamily of ATP-binding cassette (ABC) transporters. ABC proteins transport various molecules across extra- and intra-cellular membranes. ABC genes are divided into seven distinct subfamilies (ABC1, MDR/TAP, MRP, ALD, OABP, GCN20, White). This protein is a member of the White subfamily. The human protein is involved in macrophage cholesterol …	GO:0006869 (lipid transport), GO:0008203 (cholesterol metabolic process), GO:0010745 (negative regulation of macrophage derived foam cell differentiation), GO:0010872 (regulation of cholesterol esterification), GO:0010875 (positive regulation of cholesterol efflux), GO:0010888 (negative regulation of lipid storage), GO:0030301 (cholesterol transport), GO:0032367 (intracellular cholesterol transpo…					-0.405502	-0.356066	-0.543684		0.479374	0.448484	0.377394		939.589	97.0155	59.5001	0.870695	8.5137	134.711	3.08356e-10	1.11623e-08		0.1	0.237744	0.000106314	0.87831	0.991572	0.0213116	0.000106239		3232.39	3345.11	2937.07	5969.8	5843.32	5562.31
ENSMUSG00000111752	Gm38575	lncRNA	predicted gene, 38575							-3.03649	-3.03649	-2.25048		2.83314	3.14239	2.34793		938.667	16.172	51.7635	7.01171	1.35187	134.517	3.12225e-10	1.12688e-08		0.0636026	0.237744	0.0238327	0.933257	0.953798	0.00653338	0.0031526		0	0	0.724307	57.4702	71.4483	40.7709
ENSMUSG00000074604	Mgst2	protein_coding	microsomal glutathione S-transferase 2	The MAPEG (Membrane Associated Proteins in Eicosanoid and Glutathione metabolism) family consists of six human proteins, several of which are involved in the production of leukotrienes and prostaglandin E, important mediators of inflammation. This gene encodes a protein which catalyzes the conjugation of leukotriene A4 and reduced glutathione to produce leukotriene C4. Alternatively spliced trans…	GO:0006629 (lipid metabolic process), GO:0006691 (leukotriene metabolic process), GO:0006750 (glutathione biosynthetic process), GO:0019370 (leukotriene biosynthetic process), GO:0046466 (membrane lipid catabolic process), GO:0005635 (nuclear envelope), GO:0005783 (endoplasmic reticulum), GO:0005886 (plasma membrane), GO:0016020 (membrane), GO:0016021 (integral component of membrane), GO:0043231 …					0.54498	0.457569	0.757134		-0.744541	-0.569181	-0.445962		937.055	70.3856	5.80449	-1.20206	5.47629	134.177	3.19109e-10	1.14832e-08		0.1	0.237744	0.00570612	-0.87831	-0.971361	0.0213116	0.00121856		726.411	683.647	841.645	296.574	335.035	364.996
ENSMUSG00000033316	Galnt9	protein_coding	polypeptide N-acetylgalactosaminyltransferase 9	This gene encodes a member of the UDP-N-acetyl-alpha-D-galactosamine:polypeptide N-acetylgalactosaminyltransferase (GalNAc-T) family of enzymes. GalNAc-Ts initiate mucin-type O-linked glycosylation in the Golgi apparatus by catalyzing the transfer of GalNAc to serine and threonine residues on target proteins. They are characterized by an N-terminal transmembrane domain, a stem region, a lumenal c…	GO:0006493 (protein O-linked glycosylation), GO:0008150 (biological_process), GO:0005794 (Golgi apparatus), GO:0003674 (molecular_function), GO:0004653 (polypeptide N-acetylgalactosaminyltransferase activity), R-MMU-392499 (Mus musculus: Metabolism of proteins), R-MMU-5173105 (Mus musculus: O-linked glycosylation), R-MMU-597592 (Mus musculus: Post-translational protein modification), R-MMU-913709…					-0.916109	-0.927249	-1.15181		1.02623	0.87958	1.08936		936.665	29.4829	60.7416	2.03423	2.8257	134.095	3.20797e-10	1.14884e-08		0.1	0.237744	0.0015909	0.87831	0.993051	0.0213116	7.22742e-05		35.9975	35.7129	30.4209	141.192	127.448	147.552
ENSMUSG00000044447	Dock5	protein_coding	dedicator of cytokinesis 5		GO:0007264 (small GTPase mediated signal transduction), GO:0007520 (myoblast fusion), GO:0010634 (positive regulation of epithelial cell migration), GO:0016477 (cell migration), GO:1900026 (positive regulation of substrate adhesion-dependent cell spreading), GO:1904694 (NA), GO:1904754 (NA), GO:0005737 (cytoplasm), GO:0005829 (cytosol), GO:0005886 (plasma membrane), GO:0016020 (membrane), GO:0005…					0.551217	0.860344	0.543739		-0.629481	-0.674788	-0.651031		936.586	55.8333	97.8048	-1.29846	4.63776	134.078	3.21143e-10	1.14884e-08		0.1	0.237744	0.0151257	-0.87831	-0.970011	0.0213116	0.00133548		403.357	499.981	401.266	177.377	171.862	174.732
ENSMUSG00000033192	Lpcat2	protein_coding	lysophosphatidylcholine acyltransferase 2	This gene encodes a member of the lysophospholipid acyltransferase family. The encoded enzyme may function in two ways: to catalyze the biosynthesis of platelet-activating factor (1-O-alkyl-2-acetyl-sn-glycero-3-phosphocholine) from 1-O-alkyl-sn-glycero-3-phosphocholine, and to catalyze the synthesis of glycerophospholipid precursors from arachidonyl-CoA and lysophosphatidylcholine. The encoded p…	GO:0006629 (lipid metabolic process), GO:0006663 (platelet activating factor biosynthetic process), GO:0008654 (phospholipid biosynthetic process), GO:0036151 (phosphatidylcholine acyl-chain remodeling), GO:0061024 (membrane organization), GO:0005783 (endoplasmic reticulum), GO:0005789 (endoplasmic reticulum membrane), GO:0005794 (Golgi apparatus), GO:0005795 (Golgi stack), GO:0005811 (lipid part…					0.423127	0.461679	0.52855		-0.470696	-0.401492	-0.541168		927.004	79.2814	49.5601	-0.939021	6.0387	132.063	3.65834e-10	1.30488e-08		0.1	0.237744	0.000124267	-0.87831	-0.994209	0.0213116	5.02122e-05		1019.93	1047.58	1097.33	548.45	575.449	522.255
ENSMUSG00000056124	B4galt6	protein_coding	UDP-Gal:betaGlcNAc beta 1,4-galactosyltransferase, polypeptide 6	This gene is one of seven beta-1,4-galactosyltransferase (beta4GalT) genes. They encode type II membrane-bound glycoproteins that appear to have exclusive specificity for the donor substrate UDP-galactose; all transfer galactose in a beta1,4 linkage to similar acceptor sugars: GlcNAc, Glc, and Xyl. Each beta4GalT has a distinct function in the biosynthesis of different glycoconjugates and sacchar…	GO:0001572 (lactosylceramide biosynthetic process), GO:0005975 (carbohydrate metabolic process), GO:0006629 (lipid metabolic process), GO:0006665 (sphingolipid metabolic process), GO:0006688 (glycosphingolipid biosynthetic process), GO:0010706 (ganglioside biosynthetic process via lactosylceramide), GO:0021955 (central nervous system neuron axonogenesis), GO:0022010 (central nervous system myelin…					0.412361	0.517806	0.552913		-0.400928	-0.413993	-0.668158		924.011	88.6294	98.6434	-0.976381	6.87884	131.437	3.81105e-10	1.35537e-08		0.1	0.237744	0.000279741	-0.87831	-0.986327	0.0213116	0.000279158		1803.57	1940.4	1988.22	1025.95	1016.69	852.305
ENSMUSG00000022895	Ets2	protein_coding	E26 avian leukemia oncogene 2, 3' domain	This gene encodes a transcription factor which regulates genes involved in development and apoptosis. The encoded protein is also a protooncogene and shown to be involved in regulation of telomerase. A pseudogene of this gene is located on the X chromosome. Alternative splicing results in multiple transcript variants. [provided by RefSeq, Jan 2012]. [obtained from RefSeq Human]	GO:0000122 (negative regulation of transcription from RNA polymerase II promoter), GO:0001712 (ectodermal cell fate commitment), GO:0006355 (regulation of transcription, DNA-templated), GO:0006357 (regulation of transcription from RNA polymerase II promoter), GO:0007498 (mesoderm development), GO:0030154 (cell differentiation), GO:0045944 (positive regulation of transcription from RNA polymerase …					-0.434197	-0.714165	-0.412126		0.488644	0.5807	0.491144		923.105	79.2403	50.7605	1.02346	6.03505	131.247	3.85863e-10	1.36829e-08		0.1	0.237744	0.000399411	0.87831	0.98906	0.0213116	0.000178859		555.654	457.465	564.235	1054.33	1123.86	1056.16
ENSMUSG00000054364	Rhob	protein_coding	ras homolog family member B		GO:0000281 (mitotic cytokinesis), GO:0001525 (angiogenesis), GO:0006886 (intracellular protein transport), GO:0006915 (apoptotic process), GO:0007015 (actin filament organization), GO:0007155 (cell adhesion), GO:0007163 (establishment or maintenance of cell polarity), GO:0007264 (small GTPase mediated signal transduction), GO:0007275 (multicellular organismal development), GO:0008333 (endosome to…					-0.473634	-0.394842	-0.493267		0.346367	0.454016	0.561361		916.448	90.9397	71.2653	0.909486	7.19786	129.858	4.22788e-10	1.49488e-08		0.1	0.237744	0.0056622	0.87831	0.982438	0.0213116	0.000459904		1234.99	1304.37	1218.28	2181.03	2350.07	2531.68
ENSMUSG00000032698	Lmo2	protein_coding	LIM domain only 2	LMO2 encodes a cysteine-rich, two LIM-domain protein that is required for yolk sac erythropoiesis. The LMO2 protein has a central and crucial role in hematopoietic development and is highly conserved. The LMO2 transcription start site is located approximately 25 kb downstream from the 11p13 T-cell translocation cluster (11p13 ttc), where a number T-cell acute lymphoblastic leukemia-specific trans…	GO:0035162 (embryonic hemopoiesis), GO:0045647 (negative regulation of erythrocyte differentiation), GO:0045944 (positive regulation of transcription from RNA polymerase II promoter), GO:0097067 (cellular response to thyroid hormone stimulus), GO:0005634 (nucleus), GO:0005667 (transcription factor complex), GO:0032991 (macromolecular complex), GO:0001221 (transcription cofactor binding), GO:00036…					-0.472965	-0.465069	-0.394846		0.373413	0.5252	0.434267		915.964	87.2975	20.5624	0.888443	6.73685	129.757	4.2561e-10	1.49962e-08		0.1	0.237744	0.00234479	0.87831	0.990402	0.0213116	0.000137727		898.092	903.026	948.118	1615.55	1794.9	1685.2
ENSMUSG00000104554	Gm4610	lncRNA	predicted gene 4610		GO:0008150 (biological_process), GO:0005575 (cellular_component), GO:0003674 (molecular_function)					-2.38201	-1.75306	-1.92852		1.99607	2.16768	1.89984		915.797	16.764	12.1187	4.44745	1.42466	129.722	4.26595e-10	1.49962e-08		0.0636026	0.237744	0.00294169	0.933257	0.993094	0.00653338	7.13787e-05		1.84603	3.40123	2.89723	58.1797	65.6552	54.3612
ENSMUSG00000021262	Evl	protein_coding	Ena-vasodilator stimulated phosphoprotein		GO:0007411 (axon guidance), GO:0008154 (actin polymerization or depolymerization), GO:0010633 (negative regulation of epithelial cell migration), GO:0030048 (actin filament-based movement), GO:0030168 (platelet activation), GO:0030838 (positive regulation of actin filament polymerization), GO:0045010 (actin nucleation), GO:0051016 (barbed-end actin filament capping), GO:0051289 (protein homotetra…					-0.493718	-0.510283	-0.342596		0.436579	0.39252	0.517498		912.248	91.8277	43.2295	0.893183	7.33379	128.984	4.47993e-10	1.56611e-08		0.1	0.237744	0.000195579	0.87831	0.990257	0.0213116	0.000141938		1338.37	1323.08	1486.28	2551.39	2474.62	2698.64
ENSMUSG00000027313	Chac1	protein_coding	ChaC, cation transport regulator 1		GO:0006751 (glutathione catabolic process), GO:0006915 (apoptotic process), GO:0006986 (response to unfolded protein), GO:0007219 (Notch signaling pathway), GO:0007399 (nervous system development), GO:0010955 (negative regulation of protein processing), GO:0022008 (neurogenesis), GO:0045746 (negative regulation of Notch signaling pathway), GO:0070059 (intrinsic apoptotic signaling pathway in resp…					-1.3498	-1.6042	-1.9664		1.8605	1.73943	1.32047		912.233	19.9622	46.6003	3.50518	1.82405	128.981	4.48085e-10	1.56611e-08		0.1	0.237744	0.0132114	0.87831	0.971992	0.0213116	0.00116569		8.30712	6.80246	5.07015	85.141	78.207	58.2441
ENSMUSG00000021559	Dapk1	protein_coding	death associated protein kinase 1	Death-associated protein kinase 1 is a positive mediator of gamma-interferon induced programmed cell death. DAPK1 encodes a structurally unique 160-kD calmodulin dependent serine-threonine kinase that carries 8 ankyrin repeats and 2 putative P-loop consensus sites. It is a tumor suppressor candidate. Alternative splicing results in multiple transcript variants. [provided by RefSeq, Dec 2013]. [ob…	GO:0002357 (defense response to tumor cell), GO:0002834 (regulation of response to tumor cell), GO:0006417 (regulation of translation), GO:0006468 (protein phosphorylation), GO:0006915 (apoptotic process), GO:0007165 (signal transduction), GO:0008625 (extrinsic apoptotic signaling pathway via death domain receptors), GO:0010508 (positive regulation of autophagy), GO:0016310 (phosphorylation), GO:…					0.444611	0.621595	0.386496		-0.435925	-0.500084	-0.516692		911.299	80.6462	85.6697	-0.963362	6.13799	128.787	4.53908e-10	1.58192e-08		0.1	0.237744	0.0086026	-0.87831	-0.97932	0.0213116	0.000637058		1108.54	1253.35	1064.73	601.663	575.449	568.851
ENSMUSG00000024953	Prdx5	protein_coding	peroxiredoxin 5	This gene encodes a member of the peroxiredoxin family of antioxidant enzymes, which reduce hydrogen peroxide and alkyl hydroperoxides. The encoded protein may play an antioxidant protective role in different tissues under normal conditions and during inflammatory processes. This protein interacts with peroxisome receptor 1. The crystal structure of this protein in its reduced form has been resol…	GO:0006979 (response to oxidative stress), GO:0016480 (negative regulation of transcription from RNA polymerase III promoter), GO:0032967 (positive regulation of collagen biosynthetic process), GO:0034599 (cellular response to oxidative stress), GO:0034614 (cellular response to reactive oxygen species), GO:0042744 (hydrogen peroxide catabolic process), GO:0043066 (negative regulation of apoptotic…					0.531425	0.308675	0.631418		-0.613743	-0.523093	-0.334682		909.425	99.4903	16.7968	-0.983596	10.4531	128.398	4.65829e-10	1.61882e-08		0.1	0.237744	0.00771918	-0.87831	-0.961076	0.0213116	0.00224318		23378.1	20033.2	25056	10569.5	11255	12825.4
ENSMUSG00000001930	Vwf	protein_coding	Von Willebrand factor	The glycoprotein encoded by this gene functions as both an antihemophilic factor carrier and a platelet-vessel wall mediator in the blood coagulation system. It is crucial to the hemostasis process. Mutations in this gene or deficiencies in this protein result in von Willebrand_s disease. An unprocessed pseudogene has been found on chromosome 22. [provided by RefSeq, Jul 2008]. Publication Note: …	GO:0001889 (liver development), GO:0001890 (placenta development), GO:0007155 (cell adhesion), GO:0007596 (blood coagulation), GO:0007599 (hemostasis), GO:0030168 (platelet activation), GO:0031589 (cell-substrate adhesion), GO:1902533 (positive regulation of intracellular signal transduction), GO:0005576 (extracellular region), GO:0005615 (extracellular space), GO:0005737 (cytoplasm), GO:0005783 …					-0.471269	-0.335357	-0.563848		0.447536	0.399585	0.523353		908.758	90.9068	78.4346	0.915049	7.19658	128.26	4.70153e-10	1.6292e-08		0.1	0.237744	0.000183653	0.87831	0.988927	0.0213116	0.000183247		1234.99	1357.09	1158.17	2335.7	2259.31	2461.78
ENSMUSG00000033863	Klf9	protein_coding	Kruppel-like factor 9	The protein encoded by this gene is a transcription factor that binds to GC box elements located in the promoter. Binding of the encoded protein to a single GC box inhibits mRNA expression while binding to tandemly repeated GC box elements activates transcription. [provided by RefSeq, Jul 2008]. Publication Note: This RefSeq record includes a subset of the publications that are available for this…	GO:0006355 (regulation of transcription, DNA-templated), GO:0006357 (regulation of transcription from RNA polymerase II promoter), GO:0007566 (embryo implantation), GO:0010839 (negative regulation of keratinocyte proliferation), GO:0045944 (positive regulation of transcription from RNA polymerase II promoter), GO:0048511 (rhythmic process), GO:0050847 (progesterone receptor signaling pathway), GO…					-0.479717	-0.461166	-0.48026		0.53229	0.492531	0.396322		907.733	74.628	81.3368	0.955588	5.74337	128.047	4.76876e-10	1.6478e-08		0.1	0.237744	0.00312553	0.87831	0.993405	0.0213116	6.50922e-05		444.892	450.663	444.725	898.237	873.794	817.359
ENSMUSG00000022148	Fyb	protein_coding	FYN binding protein	The protein encoded by this gene is an adapter molecule that affects T cell receptor signaling and contains multiple protein-protein interaction domains. It is thought to couple T cell receptor stimulation with activation of integrin function. Alternative splicing results in multiple transcript variants encoding different isoforms. [provided by RefSeq, May 2013].	GO:0006955 (immune response), GO:0007229 (integrin-mediated signaling pathway), GO:0050852 (T cell receptor signaling pathway), GO:0072659 (protein localization to plasma membrane), GO:0005634 (nucleus), GO:0005737 (cytoplasm), GO:0005829 (cytosol), GO:0005886 (plasma membrane), GO:0015629 (actin cytoskeleton), GO:0030054 (cell junction), GO:0032991 (macromolecular complex), GO:0005515 (protein b…					0.368639	0.505776	0.4485		-0.449598	-0.525719	-0.347598		903.386	92.6005	11.6748	-0.883611	7.47	127.148	5.06548e-10	1.74537e-08		0.1	0.237744	0.000315565	-0.87831	-0.989322	0.0213116	0.000170414		2676.74	2943.76	2829.14	1517.64	1439.59	1628.89
ENSMUSG00000025408	Ddit3	protein_coding	DNA-damage inducible transcript 3	This gene encodes a member of the CCAAT/enhancer-binding protein (C/EBP) family of transcription factors. The protein functions as a dominant-negative inhibitor by forming heterodimers with other C/EBP members, such as C/EBP and LAP (liver activator protein), and preventing their DNA binding activity. The protein is implicated in adipogenesis and erythropoiesis, is activated by endoplasmic reticu…	GO:0000122 (negative regulation of transcription from RNA polymerase II promoter), GO:0001955 (blood vessel maturation), GO:0006355 (regulation of transcription, DNA-templated), GO:0006357 (regulation of transcription from RNA polymerase II promoter), GO:0006915 (apoptotic process), GO:0006983 (ER overload response), GO:0006986 (response to unfolded protein), GO:0007049 (cell cycle), GO:0007605 (…					-0.514436	-0.840418	-0.364413		0.534794	0.500254	0.684219		900.49	85.4148	8.92872	1.11667	6.5509	126.55	5.274e-10	1.81208e-08		0.1	0.237744	0.000761163	0.87831	0.977697	0.0213116	0.00074058		742.102	591.814	823.537	1536.79	1500.42	1704.61
ENSMUSG00000028494	Plin2	protein_coding	perilipin 2	The protein encoded by this gene belongs to the perilipin family, members of which coat intracellular lipid storage droplets. This protein is associated with the lipid globule surface membrane material, and maybe involved in development and maintenance of adipose tissue. However, it is not restricted to adipocytes as previously thought, but is found in a wide range of cultured cell lines, includi…	GO:0010890 (positive regulation of sequestering of triglyceride), GO:0015909 (long-chain fatty acid transport), GO:0019915 (lipid storage), GO:0042149 (cellular response to glucose starvation), GO:1905691 (NA), GO:0005634 (nucleus), GO:0005737 (cytoplasm), GO:0005811 (lipid particle), GO:0005829 (cytosol), GO:0005886 (plasma membrane), GO:0016020 (membrane), GO:0005515 (protein binding)					-0.397676	-0.430013	-0.347187		0.383087	0.399309	0.392479		898.93	97.2129	10.4662	0.782444	8.62002	126.228	5.39009e-10	1.84675e-08		0.1	0.237744	0.000160136	0.87831	0.9988	0.0213116	2.16016e-06		3530.52	3452.25	3656.3	6066.29	6134.9	6105.92
ENSMUSG00000001128	Cfp	protein_coding	complement factor properdin	This gene encodes a plasma glycoprotein that positively regulates the alternative complement pathway of the innate immune system. This protein binds to many microbial surfaces and apoptotic cells and stabilizes the C3- and C5-convertase enzyme complexes in a feedback loop that ultimately leads to formation of the membrane attack complex and lysis of the target cell. Mutations in this gene result …	GO:0002376 (immune system process), GO:0006956 (complement activation), GO:0006957 (complement activation, alternative pathway), GO:0045087 (innate immune response), GO:0050778 (positive regulation of immune response), GO:1903028 (positive regulation of opsonization), GO:0005576 (extracellular region), GO:0005615 (extracellular space), GO:0005886 (plasma membrane), GO:0030141 (secretory granule),…					-0.393838	-0.545057	-0.402725		0.342063	0.389431	0.610126		895.771	98.6188	17.4299	0.8961	9.38512	125.578	5.63345e-10	1.92471e-08		0.1	0.237744	0.0103631	0.87831	0.966738	0.0213116	0.00164109		5939.59	5348.43	5903.1	9892.67	10222.9	11912.9
ENSMUSG00000015112	Slc25a13	protein_coding	solute carrier family 25 (mitochondrial carrier, adenine nucleotide translocator), member 13	This gene is a member of the mitochondrial carrier family. The encoded protein contains four EF-hand Ca(2+) binding motifs in the N-terminal domain, and localizes to mitochondria. The protein catalyzes the exchange of aspartate for glutamate and a proton across the inner mitochondrial membrane, and is stimulated by calcium on the external side of the inner mitochondrial membrane. Mutations in thi…	GO:0003333 (amino acid transmembrane transport), GO:0006754 (ATP biosynthetic process), GO:0006810 (transport), GO:0015810 (aspartate transport), GO:0015813 (L-glutamate transport), GO:0043490 (malate-aspartate shuttle), GO:0045333 (cellular respiration), GO:0051592 (response to calcium ion), GO:0055085 (transmembrane transport), GO:0005739 (mitochondrion), GO:0005743 (mitochondrial inner membran…					-0.581555	-0.437629	-0.77315		0.545644	0.648845	0.597845		894.13	55.414	43.9201	1.21416	4.61714	125.24	5.76445e-10	1.96052e-08		0.1	0.237744	0.000193097	0.87831	0.991963	0.0213116	9.66278e-05		184.603	204.074	161.521	404.42	434.483	419.358
ENSMUSG00000029994	Anxa4	protein_coding	annexin A4	Annexin IV (ANX4) belongs to the annexin family of calcium-dependent phospholipid binding proteins. Although their functions are still not clearly defined, several members of the annexin family have been implicated in membrane-related events along exocytotic and endocytotic pathways. ANX4 has 45 to 59% identity with other members of its family and shares a similar size and exon-intron organizatio…	GO:0001822 (kidney development), GO:0006357 (regulation of transcription from RNA polymerase II promoter), GO:0007219 (Notch signaling pathway), GO:0032088 (negative regulation of NF-kappaB transcription factor activity), GO:0032717 (negative regulation of interleukin-8 production), GO:0005634 (nucleus), GO:0005737 (cytoplasm), GO:0005886 (plasma membrane), GO:0009986 (cell surface), GO:0012506 (…					-0.373056	-0.516366	-0.32093		0.362721	0.438843	0.408787		894.048	99.1449	38.0745	0.804324	9.83028	125.223	5.77107e-10	1.96052e-08		0.1	0.237744	0.000236963	0.87831	0.991838	0.0213116	9.96647e-05		8286.81	7503.11	8591.73	13800.6	14548.4	14248.5
ENSMUSG00000025037	Maoa	protein_coding	monoamine oxidase A	This gene is one of two neighboring gene family members that encode mitochondrial enzymes which catalyze the oxidative deamination of amines, such as dopamine, norepinephrine, and serotonin. Mutation of this gene results in Brunner syndrome. This gene has also been associated with a variety of other psychiatric disorders, including antisocial behavior. Alternatively spliced transcript variants en…	GO:0006584 (catecholamine metabolic process), GO:0009967 (positive regulation of signal transduction), GO:0042135 (neurotransmitter catabolic process), GO:0042420 (dopamine catabolic process), GO:0042428 (serotonin metabolic process), GO:0042443 (phenylethylamine metabolic process), GO:0005739 (mitochondrion), GO:0005741 (mitochondrial outer membrane), GO:0005829 (cytosol), GO:0016020 (membrane),…					0.538264	0.361061	0.470574		-0.366293	-0.48352	-0.520084		893.856	83.0634	94.5326	-0.911724	6.33507	125.184	5.78661e-10	1.96052e-08		0.1	0.237744	0.00151396	-0.87831	-0.986122	0.0213116	0.000287553		1359.6	1202.33	1297.23	725.827	669.104	652.334
ENSMUSG00000016349	Eef1a2	protein_coding	eukaryotic translation elongation factor 1 alpha 2	This gene encodes an isoform of the alpha subunit of the elongation factor-1 complex, which is responsible for the enzymatic delivery of aminoacyl tRNAs to the ribosome. This isoform (alpha 2) is expressed in brain, heart and skeletal muscle, and the other isoform (alpha 1) is expressed in brain, placenta, lung, liver, kidney, and pancreas. This gene may be critical in the development of ovarian …	GO:0006412 (translation), GO:0006414 (translational elongation), GO:0043065 (positive regulation of apoptotic process), GO:0090218 (positive regulation of lipid kinase activity), GO:0005634 (nucleus), GO:0005737 (cytoplasm), GO:0005853 (eukaryotic translation elongation factor 1 complex), GO:0043025 (neuronal cell body), GO:0043209 (myelin sheath), GO:0045202 (synapse), GO:0000166 (nucleotide bin…					-0.715415	-1.27505	-0.752547		0.774434	0.70131	1.26727		893.556	47.3321	63.4301	1.75881	4.16895	125.122	5.81099e-10	1.96331e-08		0.1	0.237744	0.0250187	0.87831	0.937512	0.0213116	0.00573514		110.762	74.827	107.922	312.893	297.38	440.714
ENSMUSG00000032024	Clmp	protein_coding	CXADR-like membrane protein	The CTX (see VSIG2, MIM 606011) family of proteins, including ASAM, are type I transmembrane proteins within the Ig superfamily that localize to junctional complexes between endothelial and epithelial cells and may play a role in cell-cell adhesion (Raschperger et al., 2004 [PubMed 14573622]).[supplied by OMIM, Mar 2008]. Publication Note: This RefSeq record includes a subset of the publications …	GO:0048565 (digestive tract development), GO:0005881 (cytoplasmic microtubule), GO:0005886 (plasma membrane), GO:0005923 (tight junction), GO:0016020 (membrane), GO:0016021 (integral component of membrane), GO:0030054 (cell junction), GO:0003674 (molecular_function)					0.558957	0.401528	0.449598		-0.35555	-0.575288	-0.479244		891.994	82.2001	40.6396	-0.938398	6.26289	124.801	5.93984e-10	1.99549e-08		0.1	0.237744	0.000495762	-0.87831	-0.986338	0.0213116	0.000278689		1308.83	1173.42	1213.21	693.899	595.725	636.802
ENSMUSG00000022150	Dab2	protein_coding	disabled 2, mitogen-responsive phosphoprotein	This gene encodes a mitogen-responsive phosphoprotein. It is expressed in normal ovarian epithelial cells, but is down-regulated or absent from ovarian carcinoma cell lines, suggesting its role as a tumor suppressor. This protein binds to the SH3 domains of GRB2, an adaptor protein that couples tyrosine kinase receptors to SOS (a guanine nucleotide exchange factor for Ras), via its C-terminal pro…	GO:0000122 (negative regulation of transcription from RNA polymerase II promoter), GO:0000904 (cell morphogenesis involved in differentiation), GO:0001701 (in utero embryonic development), GO:0001921 (positive regulation of receptor recycling), GO:0001934 (positive regulation of protein phosphorylation), GO:0002092 (positive regulation of receptor internalization), GO:0006897 (endocytosis), GO:00…					-0.470257	-0.393727	-0.571344		0.624865	0.479908	0.330555		891.924	88.8514	57.8311	0.969626	6.907	124.787	5.94567e-10	1.99549e-08		0.1	0.237744	0.00923288	0.87831	0.969395	0.0213116	0.00139066		1001.47	1056.08	933.632	2140.59	1935.86	1745.38
ENSMUSG00000017493	Igfbp4	protein_coding	insulin-like growth factor binding protein 4	This gene is a member of the insulin-like growth factor binding protein (IGFBP) family and encodes a protein with an IGFBP domain and a thyroglobulin type-I domain. The protein binds both insulin-like growth factors (IGFs) I and II and circulates in the plasma in both glycosylated and non-glycosylated forms. Binding of this protein prolongs the half-life of the IGFs and alters their interaction w…	GO:0000165 (MAPK cascade), GO:0001558 (regulation of cell growth), GO:0010906 (regulation of glucose metabolic process), GO:0040008 (regulation of growth), GO:0043410 (positive regulation of MAPK cascade), GO:0043567 (regulation of insulin-like growth factor receptor signaling pathway), GO:0043568 (positive regulation of insulin-like growth factor receptor signaling pathway), GO:0044342 (type B p…					0.521908	0.442035	0.608497		-0.457693	-0.60425	-0.510497		891.806	66.3652	25.1172	-1.05495	5.23832	124.763	5.95547e-10	1.99549e-08		0.1	0.237744	0.00126501	-0.87831	-0.990288	0.0213116	0.000141026		616.573	583.311	654.774	312.184	281.931	300.928
ENSMUSG00000023991	Foxp4	protein_coding	forkhead box P4	This gene belongs to subfamily P of the forkhead box (FOX) transcription factor family. Forkhead box transcription factors play important roles in the regulation of tissue- and cell type-specific gene transcription during both development and adulthood. Many members of the forkhead box gene family, including members of subfamily P, have roles in mammalian oncogenesis. This gene may play a role in…	GO:0000122 (negative regulation of transcription from RNA polymerase II promoter), GO:0006355 (regulation of transcription, DNA-templated), GO:0006357 (regulation of transcription from RNA polymerase II promoter), GO:0007507 (heart development), GO:0048617 (embryonic foregut morphogenesis), GO:0061140 (lung secretory cell differentiation), GO:1901249 (regulation of lung goblet cell differentiatio…					0.597313	0.502045	0.595902		-0.66588	-0.740748	-0.288631		891.174	74.702	60.6347	-1.14854	5.74759	124.633	6.00859e-10	2.00776e-08		0.1	0.237744	0.0023673	-0.87831	-0.982416	0.0213116	0.000461059		919.321	860.511	918.422	382.425	363.035	497.016
ENSMUSG00000056069	Otulinl	protein_coding	OTU deubiquitinase with linear linkage specificity like		GO:0008150 (biological_process), GO:0005634 (nucleus), GO:0005635 (nuclear envelope), GO:0005737 (cytoplasm), GO:0005783 (endoplasmic reticulum), GO:0016020 (membrane), GO:0042406 (extrinsic component of endoplasmic reticulum membrane), GO:0003674 (molecular_function)					0.480474	0.497126	0.513364		-0.398558	-0.4441	-0.648304		888.118	75.3104	49.9548	-0.977618	5.78681	124.007	6.27258e-10	2.09023e-08		0.1	0.237744	0.00167362	-0.87831	-0.994155	0.0213116	5.11462e-05		884.246	894.523	904.66	480.337	465.38	403.826
ENSMUSG00000032554	Trf	protein_coding	transferrin		GO:0006811 (ion transport), GO:0006826 (iron ion transport), GO:0006879 (cellular iron ion homeostasis), GO:0007015 (actin filament organization), GO:0009617 (response to bacterium), GO:0019731 (antibacterial humoral response), GO:0030316 (osteoclast differentiation), GO:0031643 (positive regulation of myelination), GO:0034756 (regulation of iron ion transport), GO:0042327 (positive regulation of…					-0.483609	-0.417988	-0.481916		0.33962	0.42462	0.619273		885.852	91.0795	20.0691	0.924645	7.21816	123.543	6.47621e-10	2.15219e-08		0.1	0.237744	0.0135369	0.87831	0.970529	0.0213116	0.00128999		1241.45	1299.27	1242.91	2197.35	2330.76	2667.58
ENSMUSG00000000957	Mmp14	protein_coding	matrix metallopeptidase 14 (membrane-inserted)	Proteins of the matrix metalloproteinase (MMP) family are involved in the breakdown of extracellular matrix in normal physiological processes, such as embryonic development, reproduction, and tissue remodeling, as well as in disease processes, such as arthritis and metastasis. Most MMP_s are secreted as inactive proproteins which are activated when cleaved by extracellular proteinases. However, t…	GO:0001501 (skeletal system development), GO:0001503 (ossification), GO:0001958 (endochondral ossification), GO:0006508 (proteolysis), GO:0009725 (response to hormone), GO:0010831 (positive regulation of myotube differentiation), GO:0010954 (positive regulation of protein processing), GO:0016477 (cell migration), GO:0030198 (extracellular matrix organization), GO:0030307 (positive regulation of c…					0.409491	0.339679	0.448829		-0.482028	-0.406767	-0.309204		882.722	98.5283	36.5288	-0.798932	9.32293	122.904	6.76908e-10	2.24339e-08		0.1	0.237744	0.000147907	-0.87831	-0.99033	0.0213116	0.000139797		10033.2	9559.16	10310.5	5407.87	5697.52	6096.22
ENSMUSG00000028751	Pla2g2e	protein_coding	phospholipase A2, group IIE		GO:0006629 (lipid metabolic process), GO:0006644 (phospholipid metabolic process), GO:0006954 (inflammatory response), GO:0016042 (lipid catabolic process), GO:0034374 (low-density lipoprotein particle remodeling), GO:0046470 (phosphatidylcholine metabolic process), GO:0046471 (phosphatidylglycerol metabolic process), GO:0050482 (arachidonic acid secretion), GO:0005576 (extracellular region), GO:…					-0.525392	-0.619722	-0.635277		0.532049	0.705468	0.542874		879.034	51.9526	4.53013	1.19398	4.43981	122.152	7.13233e-10	2.35192e-08		0.1	0.237744	0.00306471	0.87831	0.989505	0.0213116	0.000164641		168.911	158.157	156.45	352.626	397.793	355.289
ENSMUSG00000005087	Cd44	protein_coding	CD44 antigen	The protein encoded by this gene is a cell-surface glycoprotein involved in cell-cell interactions, cell adhesion and migration. It is a receptor for hyaluronic acid (HA) and can also interact with other ligands, such as osteopontin, collagens, and matrix metalloproteinases (MMPs). This protein participates in a wide variety of cellular functions including lymphocyte activation, recirculation and…	GO:0001558 (regulation of cell growth), GO:0001658 (branching involved in ureteric bud morphogenesis), GO:0002246 (wound healing involved in inflammatory response), GO:0002821 (positive regulation of adaptive immune response), GO:0002906 (negative regulation of mature B cell apoptotic process), GO:0006898 (receptor-mediated endocytosis), GO:0006954 (inflammatory response), GO:0007155 (cell adhesi…					-0.437132	-0.389969	-0.418306		0.474264	0.472533	0.29861		879.005	95.9138	81.156	0.834475	8.17313	122.146	7.13523e-10	2.35192e-08		0.1	0.237744	0.0072013	0.87831	0.983837	0.0213116	0.000389765		2505.06	2588.34	2537.97	4712.55	4706.9	4172.22
ENSMUSG00000029204	Rhoh	protein_coding	ras homolog family member H	The protein encoded by this gene is a member of the Ras superfamily of guanosine triphosphate (GTP)-metabolizing enzymes. The encoded protein is expressed in hematopoietic cells, where it functions as a negative regulator of cell growth and survival. This gene may be hypermutated or misexpressed in leukemias and lymphomas. Chromosomal translocations in non-Hodgkin_s lymphoma occur between this lo…	GO:0007015 (actin filament organization), GO:0007163 (establishment or maintenance of cell polarity), GO:0007264 (small GTPase mediated signal transduction), GO:0008045 (motor neuron axon guidance), GO:0008360 (regulation of cell shape), GO:0016601 (Rac protein signal transduction), GO:0030031 (cell projection assembly), GO:0030217 (T cell differentiation), GO:0030865 (cortical cytoskeleton organ…					-0.837448	-1.32128	-0.689301		0.828351	1.25615	0.763531		877.197	38.5431	86.4096	1.86133	3.58864	121.778	7.32089e-10	2.3959e-08		0.1	0.237744	0.0161867	0.87831	0.952524	0.0213116	0.00332751		64.6109	45.9166	71.7064	207.176	279.035	198.03
ENSMUSG00000014602	Kif1a	protein_coding	kinesin family member 1A	The protein encoded by this gene is a member of the kinesin family and functions as an anterograde motor protein that transports membranous organelles along axonal microtubules. Mutations at this locus have been associated with spastic paraplegia-30 and hereditary sensory neuropathy IIC. Alternatively spliced transcript variants encoding distinct isoforms have been described. [provided by RefSeq,…	GO:0007018 (microtubule-based movement), GO:0008089 (anterograde axon cargo transport), GO:0016192 (vesicle-mediated transport), GO:0022027 (interkinetic nuclear migration), GO:0030705 (cytoskeleton-dependent intracellular transport), GO:0060998 (regulation of dendritic spine development), GO:0061001 (regulation of dendritic spine morphogenesis), GO:0098840 (NA), GO:0099519 (NA), GO:1990048 (ante…					-1.47904	-0.495108	-1.12848		0.885906	1.03435	1.18238		877.196	33.1333	85.8012	2.10569	3.16023	121.778	7.32096e-10	2.3959e-08		0.1	0.237744	0.00072306	0.87831	0.979157	0.0213116	0.000647101		30.4594	61.2221	39.1126	161.058	178.621	198.03
ENSMUSG00000022584	Ly6c2	protein_coding	lymphocyte antigen 6 complex, locus C2		GO:0095500 (NA), GO:0005886 (plasma membrane), GO:0009986 (cell surface), GO:0016020 (membrane), GO:0031225 (anchored component of membrane), GO:0030550 (acetylcholine receptor inhibitor activity), GO:0033130 (acetylcholine receptor binding)					0.817243	0.674696	0.762296		-0.804006	-0.906613	-0.543616		877.131	37.8854	24.4019	-1.54778	3.53588	121.765	7.32775e-10	2.3959e-08		0.1	0.237744	8.31441e-05	-0.87831	-0.992615	0.0213116	8.16122e-05		215.985	195.571	207.876	69.5318	64.6897	83.4832
ENSMUSG00000025429	Pstpip2	protein_coding	proline-serine-threonine phosphatase-interacting protein 2		GO:0007010 (cytoskeleton organization), GO:0016477 (cell migration), GO:0030041 (actin filament polymerization), GO:0005737 (cytoplasm), GO:0005829 (cytosol), GO:0005856 (cytoskeleton), GO:0005884 (actin filament), GO:0005886 (plasma membrane), GO:0016020 (membrane), GO:0003779 (actin binding), GO:0005515 (protein binding), GO:0051015 (actin filament binding)					0.788953	0.671076	0.823282		-0.55028	-1.00979	-0.723245		876.531	41.6345	47.4883	-1.5185	3.79541	121.643	7.39053e-10	2.40995e-08		0.1	0.237744	0.000132096	-0.87831	-0.990604	0.0213116	0.000132008		251.06	231.284	257.129	98.6216	71.4483	87.3662
ENSMUSG00000043008	Klhl6	protein_coding	kelch-like 6		GO:0002467 (germinal center formation), GO:0009617 (response to bacterium), GO:0050853 (B cell receptor signaling pathway)					0.637562	0.626146	0.702654		-0.738959	-0.444052	-0.783352		874.357	48.9024	20.4801	-1.30125	4.25509	121.201	7.62285e-10	2.47906e-08		0.1	0.237744	0.000387546	-0.87831	-0.993125	0.0213116	7.07261e-05		323.978	321.416	338.976	124.164	152.552	120.371
ENSMUSG00000027610	Gss	protein_coding	glutathione synthetase	Glutathione is important for a variety of biological functions, including protection of cells from oxidative damage by free radicals, detoxification of xenobiotics, and membrane transport. The protein encoded by this gene functions as a homodimer to catalyze the second step of glutathione biosynthesis, which is the ATP-dependent conversion of gamma-L-glutamyl-L-cysteine to glutathione. Defects in…	GO:0006750 (glutathione biosynthetic process), GO:0046686 (response to cadmium ion), GO:0005829 (cytosol), GO:0000166 (nucleotide binding), GO:0000287 (magnesium ion binding), GO:0004363 (glutathione synthase activity), GO:0005524 (ATP binding), GO:0016594 (glycine binding), GO:0016874 (ligase activity), GO:0042277 (peptide binding), GO:0042802 (identical protein binding), GO:0042803 (protein hom…					0.607973	0.351562	0.582676		-0.523958	-0.401086	-0.617167		871.976	75.3186	32.418	-1.03087	5.78818	120.718	7.8861e-10	2.55783e-08		0.1	0.237744	0.00557616	-0.87831	-0.974354	0.0213116	0.000978129		959.01	802.69	942.324	437.057	476	409.65
ENSMUSG00000024247	Pkdcc	protein_coding	protein kinase domain containing, cytoplasmic		GO:0001501 (skeletal system development), GO:0001503 (ossification), GO:0006468 (protein phosphorylation), GO:0007275 (multicellular organismal development), GO:0015031 (protein transport), GO:0016310 (phosphorylation), GO:0018108 (peptidyl-tyrosine phosphorylation), GO:0030154 (cell differentiation), GO:0030282 (bone mineralization), GO:0030501 (positive regulation of bone mineralization), GO:00…					-0.495483	-0.364991	-0.66117		0.476151	0.405033	0.640461		871.191	79.4294	23.7277	1.01906	6.05202	120.559	7.97502e-10	2.57979e-08		0.1	0.237744	0.00217991	0.87831	0.975354	0.0213116	0.000903646		543.655	595.215	484.562	1067.1	1015.72	1195.95
ENSMUSG00000055805	Fmnl1	protein_coding	formin-like 1	This gene encodes a formin-related protein. Formin-related proteins have been implicated in morphogenesis, cytokinesis, and cell polarity. An alternative splice variant has been described but its full length sequence has not been determined. [provided by RefSeq, Jul 2008]. Publication Note: This RefSeq record includes a subset of the publications that are available for this gene. Please see the G…	GO:0006929 (substrate-dependent cell migration), GO:0007010 (cytoskeleton organization), GO:0008360 (regulation of cell shape), GO:0016043 (cellular component organization), GO:0016477 (cell migration), GO:0022604 (regulation of cell morphogenesis), GO:0030036 (actin cytoskeleton organization), GO:0030866 (cortical actin cytoskeleton organization), GO:0051014 (actin filament severing), GO:0005737…					0.501285	0.458487	0.478464		-0.362996	-0.608541	-0.466699		870.255	77.0451	70.4925	-0.955051	5.87875	120.369	8.08244e-10	2.6076e-08		0.1	0.237744	0.00111679	-0.87831	-0.993992	0.0213116	5.40355e-05		961.779	933.638	946.67	527.874	445.104	491.192
ENSMUSG00000003032	Klf4	protein_coding	Kruppel-like factor 4 (gut)		GO:0000122 (negative regulation of transcription from RNA polymerase II promoter), GO:0002067 (glandular epithelial cell differentiation), GO:0002357 (defense response to tumor cell), GO:0006351 (transcription, DNA-templated), GO:0006357 (regulation of transcription from RNA polymerase II promoter), GO:0006366 (transcription from RNA polymerase II promoter), GO:0008285 (negative regulation of cel…					-0.607929	-0.378478	-0.708225		0.617026	0.528824	0.548781		868.632	58.2833	39.0118	1.1523	4.79025	120.041	8.27235e-10	2.66181e-08		0.1	0.237744	0.000443621	0.87831	0.990914	0.0213116	0.000123453		205.832	241.487	191.941	482.466	453.793	460.128
ENSMUSG00000032998	Foxj3	protein_coding	forkhead box J3		GO:0006355 (regulation of transcription, DNA-templated), GO:0006357 (regulation of transcription from RNA polymerase II promoter), GO:0007141 (male meiosis I), GO:0007283 (spermatogenesis), GO:0030154 (cell differentiation), GO:0045944 (positive regulation of transcription from RNA polymerase II promoter), GO:0051321 (meiotic cell cycle), GO:0005634 (nucleus), GO:0000978 (RNA polymerase II core p…					-0.573542	-0.452004	-0.71653		0.680381	0.648962	0.412732		867.944	57.1816	59.4508	1.19764	4.72213	119.902	8.35416e-10	2.68009e-08		0.1	0.237744	0.00454988	0.87831	0.976141	0.0213116	0.000847059		198.448	215.978	179.628	474.661	464.414	394.118
ENSMUSG00000029310	Nudt9	protein_coding	nudix (nucleoside diphosphate linked moiety X)-type motif 9	The protein encoded by this gene belongs to the Nudix hydrolase family. Nudix boxes are found in a family of diverse enzymes that catalyze the hydrolysis of nucleoside diphosphate derivatives. This enzyme is an ADP-ribose pyrophosphatase that catalyzes the hydrolysis of ADP-ribose to AMP and ribose-5-P. It requires divalent metal ions and an intact Nudix motif for enzymatic activity. Alternativel…	GO:0046032 (ADP catabolic process), GO:0046709 (IDP catabolic process), GO:0005739 (mitochondrion), GO:0016604 (nuclear body), GO:0030054 (cell junction), GO:0031965 (nuclear membrane), GO:0016787 (hydrolase activity), GO:0047631 (ADP-ribose diphosphatase activity), R-MMU-1430728 (Mus musculus: Metabolism), R-MMU-15869 (Mus musculus: Metabolism of nucleotides), R-MMU-2393930 (Mus musculus: Phosph…					-0.574291	-0.57614	-0.346942		0.390103	0.469041	0.638229		867.701	82.1097	12.2585	0.984883	6.25555	119.853	8.38338e-10	2.68009e-08		0.1	0.237744	0.00319376	0.87831	0.97396	0.0213116	0.00100833		592.574	591.814	693.886	1157.21	1222.35	1374.56
ENSMUSG00000024610	Cd74	protein_coding	CD74 antigen (invariant polypeptide of major histocompatibility complex, class II antigen-associated)	The protein encoded by this gene associates with class II major histocompatibility complex (MHC) and is an important chaperone that regulates antigen presentation for immune response. It also serves as cell surface receptor for the cytokine macrophage migration inhibitory factor (MIF) which, when bound to the encoded protein, initiates survival pathways and cell proliferation. This protein also i…	GO:0001516 (prostaglandin biosynthetic process), GO:0001934 (positive regulation of protein phosphorylation), GO:0001961 (positive regulation of cytokine-mediated signaling pathway), GO:0002250 (adaptive immune response), GO:0002286 (T cell activation involved in immune response), GO:0002376 (immune system process), GO:0002606 (positive regulation of dendritic cell antigen processing and presenta…					-0.48907	-0.525171	-0.358475		0.289121	0.443514	0.64008		867.602	99.2272	19.5593	0.91952	9.93014	119.833	8.39526e-10	2.68009e-08		0.1	0.237744	0.0165744	0.87831	0.955029	0.0213116	0.00298806		8085.59	7885.75	8851.76	13867.3	15433.8	17686.8
ENSMUSG00000039959	Hip1	protein_coding	huntingtin interacting protein 1	The product of this gene is a membrane-associated protein that functions in clathrin-mediated endocytosis and protein trafficking within the cell. The encoded protein binds to the huntingtin protein in the brain; this interaction is lost in Huntington_s disease. Alternative splicing results in multiple transcript variants. [provided by RefSeq, Jul 2013]. [obtained from RefSeq Human]	GO:0006897 (endocytosis), GO:0006915 (apoptotic process), GO:0006919 (activation of cysteine-type endopeptidase activity involved in apoptotic process), GO:0007015 (actin filament organization), GO:0030154 (cell differentiation), GO:0042981 (regulation of apoptotic process), GO:0045742 (positive regulation of epidermal growth factor receptor signaling pathway), GO:0048260 (positive regulation of …					-0.416837	-0.37265	-0.671001		0.568061	0.509561	0.382866		866.342	81.8219	74.1511	0.985357	6.23124	119.578	8.54831e-10	2.72181e-08		0.1	0.237744	0.000648218	0.87831	0.980408	0.0213116	0.000571993		649.801	670.042	544.679	1287.05	1235.86	1131.88
ENSMUSG00000002957	Ap2a2	protein_coding	adaptor-related protein complex 2, alpha 2 subunit		GO:0006886 (intracellular protein transport), GO:0006897 (endocytosis), GO:0006898 (receptor-mediated endocytosis), GO:0015031 (protein transport), GO:0016192 (vesicle-mediated transport), GO:0072583 (clathrin-mediated endocytosis), GO:0098884 (NA), GO:1902036 (regulation of hematopoietic stem cell differentiation), GO:0005886 (plasma membrane), GO:0005905 (coated pit), GO:0008021 (synaptic vesic…					-0.356153	-0.4179	-0.429769		0.419088	0.422614	0.362119		866.125	93.2336	68.7742	0.803288	7.59131	119.534	8.57495e-10	2.72316e-08		0.1	0.237744	3.72707e-05	0.87831	0.997095	0.0213116	1.26478e-05		1776.8	1702.32	1688.36	3041.66	3049.11	2923.85
ENSMUSG00000050777	Tmem37	protein_coding	transmembrane protein 37		GO:0006811 (ion transport), GO:0006816 (calcium ion transport), GO:0034765 (regulation of ion transmembrane transport), GO:0070588 (calcium ion transmembrane transport), GO:0016020 (membrane), GO:0016021 (integral component of membrane), GO:0005244 (voltage-gated ion channel activity), GO:0005262 (calcium channel activity)					-0.653214	-0.552157	-0.372995		0.432385	0.609519	0.536462		864.919	72.3423	31.3738	1.0432	5.60187	119.291	8.72468e-10	2.7635e-08		0.1	0.237744	0.000443924	0.87831	0.985172	0.0213116	0.000328154		353.514	379.237	429.514	751.369	849.656	807.652
ENSMUSG00000006273	Atp6v1b2	protein_coding	ATPase, H+ transporting, lysosomal V1 subunit B2	This gene encodes a component of vacuolar ATPase (V-ATPase), a multisubunit enzyme that mediates acidification of eukaryotic intracellular organelles. V-ATPase dependent organelle acidification is necessary for such intracellular processes as protein sorting, zymogen activation, receptor-mediated endocytosis, and synaptic vesicle proton gradient generation. V-ATPase is composed of a cytosolic V1 …	GO:0006811 (ion transport), GO:0007035 (vacuolar acidification), GO:0046034 (ATP metabolic process), GO:1902600 (hydrogen ion transmembrane transport), GO:0000221 (vacuolar proton-transporting V-type ATPase, V1 domain), GO:0001726 (ruffle), GO:0005737 (cytoplasm), GO:0005829 (cytosol), GO:0005886 (plasma membrane), GO:0005902 (microvillus), GO:0016020 (membrane), GO:0016021 (integral component of…					-0.352863	-0.347561	-0.410858		0.399375	0.380109	0.331798		864.281	98.6763	31.2916	0.741341	9.41018	119.162	8.805e-10	2.78169e-08		0.1	0.237744	7.54885e-05	0.87831	0.996767	0.0213116	1.56608e-05		6321.72	6344.99	6072.59	10649	10507.7	10161.7
ENSMUSG00000040093	Bmf	protein_coding	BCL2 modifying factor	The protein encoded by this gene belongs to the BCL2 protein family. BCL2 family members form hetero- or homodimers and act as anti- or pro-apoptotic regulators that are involved in a wide variety of cellular activities. This protein contains a single BCL2 homology domain 3 (BH3), and has been shown to bind BCL2 proteins and function as an apoptotic activator. This protein is found to be sequeste…	GO:0006915 (apoptotic process), GO:0009267 (cellular response to starvation), GO:0010507 (negative regulation of autophagy), GO:0031334 (positive regulation of protein complex assembly), GO:0034644 (cellular response to UV), GO:0043065 (positive regulation of apoptotic process), GO:0043276 (anoikis), GO:0090200 (positive regulation of release of cytochrome c from mitochondria), GO:1904093 (NA), G…					0.481475	0.819543	0.801065		-0.709805	-0.586048	-0.80623		859.594	46.551	35.9204	-1.39518	4.12413	118.218	9.41964e-10	2.96816e-08		0.1	0.237744	0.0104339	-0.87831	-0.972275	0.0213116	0.00114233		262.136	331.62	327.387	114.231	124.552	106.781
ENSMUSG00000027488	Snta1	protein_coding	syntrophin, acidic 1	Syntrophins are cytoplasmic peripheral membrane scaffold proteins that are components of the dystrophin-associated protein complex. This gene is a member of the syntrophin gene family and encodes the most common syntrophin isoform found in cardiac tissues. The N-terminal PDZ domain of this syntrophin protein interacts with the C-terminus of the pore-forming alpha subunit (SCN5A) of the cardiac so…	GO:0002027 (regulation of heart rate), GO:0003117 (regulation of vasoconstriction by circulating norepinephrine), GO:0007528 (neuromuscular junction development), GO:0060307 (regulation of ventricular cardiac muscle cell membrane repolarization), GO:0086005 (ventricular cardiac muscle cell action potential), GO:1902083 (negative regulation of peptidyl-cysteine S-nitrosylation), GO:1902305 (regula…					0.508235	0.546598	0.593021		-0.631633	-0.522933	-0.493288		858.319	54.7233	57.0501	-1.11293	4.58243	117.961	9.59463e-10	3.01549e-08		0.1	0.237744	2.51014e-05	-0.87831	-0.996702	0.0213116	1.62988e-05		385.819	396.243	409.234	174.539	188.276	192.206
ENSMUSG00000021643	Serf1	protein_coding	small EDRK-rich factor 1		GO:0008150 (biological_process), GO:0005634 (nucleus), GO:0005737 (cytoplasm), GO:0005829 (cytosol), GO:0032991 (macromolecular complex), GO:0003674 (molecular_function)					0.828147	0.688664	0.98562		-0.681571	-0.750553	-1.07031		857.867	35.5833	2.10474	-1.65178	3.36591	117.87	9.65754e-10	3.02744e-08		0.1	0.237744	0.00286317	-0.87831	-0.982611	0.0213116	0.000450929		183.68	166.66	204.979	63.8557	60.8276	48.5368
ENSMUSG00000059588	Calcrl	protein_coding	calcitonin receptor-like		GO:0001525 (angiogenesis), GO:0006816 (calcium ion transport), GO:0007165 (signal transduction), GO:0007166 (cell surface receptor signaling pathway), GO:0007186 (G-protein coupled receptor signaling pathway), GO:0007188 (adenylate cyclase-modulating G-protein coupled receptor signaling pathway), GO:0007189 (adenylate cyclase-activating G-protein coupled receptor signaling pathway), GO:0007507 (h…					0.647665	0.469227	0.826493		-0.51355	-0.855933	-0.573901		855.986	54.4602	86.0561	-1.31585	4.57003	117.493	9.92374e-10	3.10148e-08		0.1	0.237744	0.00708922	-0.87831	-0.9679	0.0213116	0.00152906		404.28	357.129	457.762	180.215	141.931	172.791
ENSMUSG00000049775	Tmsb4x	protein_coding	thymosin, beta 4, X chromosome	This gene encodes an actin sequestering protein which plays a role in regulation of actin polymerization. The protein is also involved in cell proliferation, migration, and differentiation. This gene escapes X inactivation and has a homolog on chromosome Y. [provided by RefSeq, Jul 2008]. Publication Note: This RefSeq record includes a subset of the publications that are available for this gene. …	GO:0007015 (actin filament organization), GO:0014911 (positive regulation of smooth muscle cell migration), GO:0030334 (regulation of cell migration), GO:0042989 (sequestering of actin monomers), GO:0045893 (positive regulation of transcription, DNA-templated), GO:0051152 (positive regulation of smooth muscle cell differentiation), GO:0005634 (nucleus), GO:0005737 (cytoplasm), GO:0005829 (cytosol…					0.464809	0.263955	0.581468		-0.500848	-0.310321	-0.499063		855.84	99.7616	7.41593	-0.876673	11.4358	117.463	9.94473e-10	3.10148e-08		0.1	0.237744	0.0106475	-0.87831	-0.958414	0.0213116	0.00255812		44660	38855.6	48421.4	22867.4	26096	22895.8
ENSMUSG00000029304	Spp1	protein_coding	secreted phosphoprotein 1	The protein encoded by this gene is involved in the attachment of osteoclasts to the mineralized bone matrix. The encoded protein is secreted and binds hydroxyapatite with high affinity. The osteoclast vitronectin receptor is found in the cell membrane and may be involved in the binding to this protein. This protein is also a cytokine that upregulates expression of interferon-gamma and interleuki…	GO:0001503 (ossification), GO:0001649 (osteoblast differentiation), GO:0006710 (androgen catabolic process), GO:0006874 (cellular calcium ion homeostasis), GO:0006883 (cellular sodium ion homeostasis), GO:0007155 (cell adhesion), GO:0010033 (response to organic substance), GO:0010811 (positive regulation of cell-substrate adhesion), GO:0030282 (bone mineralization), GO:0030593 (neutrophil chemota…					-0.38555	-0.589544	-0.274526		0.336092	0.442564	0.470964		855.353	99.8109	19.4689	0.828172	11.842	117.366	1.00151e-09	3.11499e-08		0.1	0.237744	0.000815941	0.87831	0.979254	0.0213116	0.000641161		33009.7	28657.1	35650.4	54435.6	58605	59770.1
ENSMUSG00000061132	Blnk	protein_coding	B cell linker	This gene encodes a cytoplasmic linker or adaptor protein that plays a critical role in B cell development. This protein bridges B cell receptor-associated kinase activation with downstream signaling pathways, thereby affecting various biological functions. The phosphorylation of five tyrosine residues is necessary for this protein to nucleate distinct signaling effectors following B cell recepto…	GO:0007169 (transmembrane receptor protein tyrosine kinase signaling pathway), GO:0010628 (positive regulation of gene expression), GO:0035556 (intracellular signal transduction), GO:0042113 (B cell activation), GO:0050853 (B cell receptor signaling pathway), GO:0005737 (cytoplasm), GO:0005829 (cytosol), GO:0005886 (plasma membrane), GO:0016020 (membrane), GO:0043231 (intracellular membrane-bound…					-0.39349	-0.43383	-0.390835		0.378275	0.489609	0.350271		855.055	93.0774	80.934	0.813648	7.56242	117.306	1.00583e-09	3.11499e-08		0.1	0.237744	0.00377391	0.87831	0.990227	0.0213116	0.000142811		1694.65	1647.9	1697.78	2894.08	3126.35	2838.43
ENSMUSG00000029552	Tes	protein_coding	testin LIM domain protein	Cancer-associated chromosomal changes often involve regions containing fragile sites. This gene maps to a commom fragile site on chromosome 7q31.2 designated FRA7G. This gene is similar to mouse Testin, a testosterone-responsive gene encoding a Sertoli cell secretory protein containing three LIM domains. LIM domains are double zinc-finger motifs that mediate protein-protein interactions between t…	GO:0008285 (negative regulation of cell proliferation), GO:0042127 (regulation of cell proliferation), GO:0005737 (cytoplasm), GO:0005829 (cytosol), GO:0005886 (plasma membrane), GO:0005925 (focal adhesion), GO:0030054 (cell junction), GO:0032991 (macromolecular complex), GO:0008270 (zinc ion binding), GO:0046872 (metal ion binding)					-0.337515	-0.481692	-0.427459		0.396026	0.470254	0.380386		854.985	90.7753	61.3582	0.82969	7.17868	117.292	1.00685e-09	3.11499e-08		0.1	0.237744	8.00213e-05	0.87831	0.993312	0.0213116	6.69508e-05		1347.6	1219.34	1266.09	2241.34	2359.73	2217.16
ENSMUSG00000040624	Plekhg1	protein_coding	pleckstrin homology domain containing, family G (with RhoGef domain) member 1		GO:0005654 (nucleoplasm)					-0.557311	-0.51118	-0.716702		0.620972	0.59127	0.57295		854.835	48.8284	89.8545	1.20913	4.24918	117.262	1.00905e-09	3.11499e-08		0.1	0.237744	0.000110774	0.87831	0.997212	0.0213116	1.16508e-05		144.913	149.654	129.651	329.212	322.483	318.401
ENSMUSG00000033684	Qsox1	protein_coding	quiescin Q6 sulfhydryl oxidase 1	This gene encodes a protein that contains domains of thioredoxin and ERV1, members of two long-standing gene families. The gene expression is induced as fibroblasts begin to exit the proliferative cycle and enter quiescence, suggesting that this gene plays an important role in growth regulation. Two transcript variants encoding two different isoforms have been found for this gene. [provided by Re…	GO:0006457 (protein folding), GO:0016242 (negative regulation of macroautophagy), GO:0085029 (extracellular matrix assembly), GO:0000139 (Golgi membrane), GO:0005576 (extracellular region), GO:0005615 (extracellular space), GO:0005783 (endoplasmic reticulum), GO:0005794 (Golgi apparatus), GO:0016020 (membrane), GO:0016021 (integral component of membrane), GO:0030173 (integral component of Golgi m…					-0.555382	-0.37446	-0.408389		0.396106	0.396441	0.545684		853.317	82.5536	61.6953	0.891069	6.29209	116.958	1.03149e-09	3.1762e-08		0.1	0.237744	0.001061	0.87831	0.984853	0.0213116	0.000342411		623.957	707.456	690.989	1207.58	1207.86	1339.61
ENSMUSG00000053318	Slamf8	protein_coding	SLAM family member 8	This gene encodes a member of the CD2 family of cell surface proteins involved in lymphocyte activation. These proteins are characterized by Ig domains. This protein is expressed in lymphoid tissues, and studies of a similar protein in mouse suggest that it may function during B cell lineage commitment. The gene is found in a region of chromosome 1 containing many CD2 genes. [provided by RefSeq, …	GO:0002232 (leukocyte chemotaxis involved in inflammatory response), GO:0002336 (B-1 B cell lineage commitment), GO:0010760 (negative regulation of macrophage chemotaxis), GO:0033860 (regulation of NAD(P)H oxidase activity), GO:0042742 (defense response to bacterium), GO:0043549 (regulation of kinase activity), GO:0045577 (regulation of B cell differentiation), GO:0060266 (negative regulation of …					-0.517812	-0.458705	-0.544444		0.558522	0.516874	0.445566		851.526	61.1609	43.3035	1.02767	4.94256	116.599	1.05866e-09	3.25165e-08		0.1	0.237744	0.000614641	0.87831	0.995376	0.0213116	3.20214e-05		246.444	256.793	241.919	520.779	505.931	481.485
ENSMUSG00000015766	Eps8	protein_coding	epidermal growth factor receptor pathway substrate 8	This gene encodes a member of the EPS8 family. This protein contains one PH domain and one SH3 domain. It functions as part of the EGFR pathway, though its exact role has not been determined. Highly similar proteins in other organisms are involved in the transduction of signals from Ras to Rac and growth factor-mediated actin remodeling. Alternate transcriptional splice variants of this gene have…	GO:0007266 (Rho protein signal transduction), GO:0008344 (adult locomotory behavior), GO:0008360 (regulation of cell shape), GO:0010458 (exit from mitosis), GO:0016601 (Rac protein signal transduction), GO:0030832 (regulation of actin filament length), GO:0031532 (actin cytoskeleton reorganization), GO:0035023 (regulation of Rho protein signal transduction), GO:0036336 (dendritic cell migration),…					-0.721952	-0.578837	-1.0975		0.856916	1.02842	0.512955		847.961	42.0209	58.012	1.67566	3.81859	115.886	1.11501e-09	3.40902e-08		0.1	0.237744	0.0147952	0.87831	0.952434	0.0213116	0.00333993		87.6862	96.935	67.3606	263.937	297.38	207.737
ENSMUSG00000003283	Hck	protein_coding	hemopoietic cell kinase	The protein encoded by this gene is a member of the Src family of tyrosine kinases. This protein is primarily hemopoietic, particularly in cells of the myeloid and B-lymphoid lineages. It may play a role in the innate immune response and the STAT5 signaling pathway. Alternative translation initiation site usage, including a non-AUG (CUG) codon, results in the production of two different isoforms,…	GO:0002376 (immune system process), GO:0006468 (protein phosphorylation), GO:0006887 (exocytosis), GO:0006909 (phagocytosis), GO:0006954 (inflammatory response), GO:0007169 (transmembrane receptor protein tyrosine kinase signaling pathway), GO:0008284 (positive regulation of cell proliferation), GO:0008360 (regulation of cell shape), GO:0016310 (phosphorylation), GO:0018108 (peptidyl-tyrosine pho…					0.475718	0.385662	0.507381		-0.546733	-0.547056	-0.274972		847.93	91.7455	63.6767	-0.916693	7.30822	115.88	1.11551e-09	3.40902e-08		0.1	0.237744	0.000634486	-0.87831	-0.983755	0.0213116	0.000393696		2565.05	2409.77	2621.99	1262.22	1261.93	1524.05
ENSMUSG00000007872	Id3	protein_coding	inhibitor of DNA binding 3	The protein encoded by this gene is a helix-loop-helix (HLH) protein that can form heterodimers with other HLH proteins. However, the encoded protein lacks a basic DNA-binding domain and therefore inhibits the DNA binding of any HLH protein with which it interacts. [provided by RefSeq, Aug 2011]. Publication Note: This RefSeq record includes a subset of the publications that are available for thi…	GO:0000122 (negative regulation of transcription from RNA polymerase II promoter), GO:0001656 (metanephros development), GO:0006275 (regulation of DNA replication), GO:0007275 (multicellular organismal development), GO:0007417 (central nervous system development), GO:0007507 (heart development), GO:0007517 (muscle organ development), GO:0007623 (circadian rhythm), GO:0010628 (positive regulation …					1.1907	1.3005	1.36178		-1.70389	-1.20193	-0.947158		846.065	22.0176	6.93908	-2.71352	2.08681	115.508	1.14627e-09	3.49425e-08		0.1	0.237744	7.82916e-05	-0.87831	-0.99473	0.0213116	4.15857e-05		80.3021	86.7314	90.5384	9.93311	14.4828	17.4732
ENSMUSG00000038400	Pmepa1	protein_coding	prostate transmembrane protein, androgen induced 1	This gene encodes a transmembrane protein that contains a Smad interacting motif (SIM). Expression of this gene is induced by androgens and transforming growth factor beta, and the encoded protein suppresses the androgen receptor and transforming growth factor beta signaling pathways though interactions with Smad proteins. Overexpression of this gene may play a role in multiple types of cancer. A…	GO:0009968 (negative regulation of signal transduction), GO:0010991 (negative regulation of SMAD protein complex assembly), GO:0030512 (negative regulation of transforming growth factor beta receptor signaling pathway), GO:0060394 (negative regulation of pathway-restricted SMAD protein phosphorylation), GO:0000139 (Golgi membrane), GO:0005768 (endosome), GO:0005794 (Golgi apparatus), GO:0010008 (…					-0.948764	-4.64911	-1.17139		2.26864	1.80862	2.692		843.83	24.7472	58.8342	3.74595	2.38087	115.062	1.1843e-09	3.60115e-08		0.1	0.237744	0.0299153	0.87831	0.935338	0.0213116	0.0061365		11.9992	0	10.1403	119.907	86.8966	161.142
ENSMUSG00000045875	Adra1a	protein_coding	adrenergic receptor, alpha 1a	This gene encodes one of several multipass transmembrane proteins that function as G protein-coupled receptors. The encoded protein binds to epinephrine and norepinephrine to mediate signaling in cells of the cardiac, nervous, and other organ systems. Alternatively spliced transcript variants encoding multiple isoforms have been observed for this gene. [provided by RefSeq, Nov 2012].	GO:0000165 (MAPK cascade), GO:0001985 (negative regulation of heart rate involved in baroreceptor response to increased systemic arterial blood pressure), GO:0001994 (norepinephrine-epinephrine vasoconstriction involved in regulation of systemic arterial blood pressure), GO:0001996 (positive regulation of heart rate by epinephrine-norepinephrine), GO:0001997 (positive regulation of the force of h…					0.888732	1.48508	1.14023		-1.40187	-1.03156	-1.08061		839.393	26.112	90.6684	-2.40443	2.50892	114.18	1.26383e-09	3.83342e-08		0.1	0.237744	0.0205491	-0.87831	-0.956967	0.0213116	0.00273796		94.1473	142.852	112.268	18.4472	24.138	23.2976
ENSMUSG00000032501	Trib1	protein_coding	tribbles pseudokinase 1		GO:0006469 (negative regulation of protein kinase activity), GO:0007254 (JNK cascade), GO:0014912 (negative regulation of smooth muscle cell migration), GO:0031665 (negative regulation of lipopolysaccharide-mediated signaling pathway), GO:0032436 (positive regulation of proteasomal ubiquitin-dependent protein catabolic process), GO:0032496 (response to lipopolysaccharide), GO:0043405 (regulation …					-1.31466	-0.495873	-1.03211		0.910567	0.957739	0.97434		838.625	31.3492	91.8277	1.9455	3.00063	114.027	1.27816e-09	3.86722e-08		0.1	0.237744	0.00248354	0.87831	0.990885	0.0213116	0.000124234		31.3824	56.1203	38.3883	150.416	155.448	157.259
ENSMUSG00000032724	Abtb2	protein_coding	ankyrin repeat and BTB (POZ) domain containing 2		GO:0097237 (cellular response to toxic substance), GO:0046982 (protein heterodimerization activity)					-0.846384	-0.64643	-0.978442		0.709976	0.9688	0.79248		838.266	33.273	79.5856	1.69303	3.17186	113.956	1.28491e-09	3.878e-08		0.1	0.237744	0.00239374	0.87831	0.985847	0.0213116	0.00029904		51.6887	59.5215	47.08	153.963	184.414	163.084
ENSMUSG00000044716	Dok7	protein_coding	docking protein 7	The protein encoded by this gene is essential for neuromuscular synaptogenesis. The protein functions in aneural activation of muscle-specific receptor kinase, which is required for postsynaptic differentiation, and in the subsequent clustering of the acetylcholine receptor in myotubes. This protein can also induce autophosphorylation of muscle-specific receptor kinase. Mutations in this gene are…	GO:0001934 (positive regulation of protein phosphorylation), GO:0006468 (protein phosphorylation), GO:0007528 (neuromuscular junction development), GO:0043113 (receptor clustering), GO:0061098 (positive regulation of protein tyrosine kinase activity), GO:0005654 (nucleoplasm), GO:0005739 (mitochondrion), GO:0005886 (plasma membrane), GO:0016020 (membrane), GO:0030054 (cell junction), GO:0031594 (…					-1.17253	-1.54781	-0.616044		1.23338	1.07994	1.02306		834.245	29.0142	64.6058	2.13228	2.79031	113.159	1.36323e-09	4.1042e-08		0.1	0.237744	0.000220851	0.87831	0.987916	0.0213116	0.000218136		26.7674	20.4074	39.8369	146.159	131.31	126.196
ENSMUSG00000081272	Ap2m1-ps	processed_pseudogene	adaptor-related protein complex 2, mu 1 subunit, pseudogene							-0.546507	-0.922482	-0.531498		0.719954	0.641137	0.639395		833.622	46.2961	31.2012	1.30167	4.10783	113.036	1.37582e-09	4.13187e-08		0.1	0.237744	0.000468538	0.87831	0.991865	0.0213116	9.89916e-05		128.299	98.6357	129.651	310.055	293.517	293.162
ENSMUSG00000025969	Nrp2	protein_coding	neuropilin 2	This gene encodes a member of the neuropilin family of receptor proteins. The encoded transmembrane protein binds to SEMA3C protein {sema domain, immunoglobulin domain (Ig), short basic domain, secreted, (semaphorin) 3C} and SEMA3F protein {sema domain, immunoglobulin domain (Ig), short basic domain, secreted, (semaphorin) 3F}, and interacts with vascular endothelial growth factor (VEGF). This pr…	GO:0001525 (angiogenesis), GO:0001764 (neuron migration), GO:0003148 (outflow tract septum morphogenesis), GO:0007275 (multicellular organismal development), GO:0007399 (nervous system development), GO:0007411 (axon guidance), GO:0007507 (heart development), GO:0021612 (facial nerve structural organization), GO:0021649 (vestibulocochlear nerve structural organization), GO:0021675 (nerve developme…					0.376471	0.569529	0.322179		-0.327927	-0.453681	-0.486571		832.74	97.5582	98.5037	-0.845772	8.76181	112.861	1.39385e-09	4.17571e-08		0.1	0.237744	0.00793405	-0.87831	-0.969358	0.0213116	0.00139404		6607.85	7554.13	6363.76	4054.84	3716.28	3632.49
ENSMUSG00000021367	Edn1	protein_coding	endothelin 1	The protein encoded by this gene is proteolytically processed to release a secreted peptide termed endothelin 1. This peptide is a potent vasoconstrictor and is produced by vascular endothelial cells. Endothelin 1 also can affect the central nervous system. Two transcript variants encoding different isoforms have been found for this gene. [provided by RefSeq, Nov 2009]. [obtained from RefSeq Huma…	GO:0000122 (negative regulation of transcription from RNA polymerase II promoter), GO:0000165 (MAPK cascade), GO:0001501 (skeletal system development), GO:0001516 (prostaglandin biosynthetic process), GO:0001569 (patterning of blood vessels), GO:0001666 (response to hypoxia), GO:0001701 (in utero embryonic development), GO:0001821 (histamine secretion), GO:0001975 (response to amphetamine), GO:00…					-2.29005	-1.18976	-3.01299		2.29699	2.61039	1.58542		831.435	17.9397	65.1237	4.97994	1.57587	112.603	1.42096e-09	4.24648e-08		0.0636026	0.237744	0.03818	0.933257	0.924708	0.00653338	0.00828982		1.84603	5.10184	0.724307	67.4033	84.0001	40.7709
ENSMUSG00000055202	Zfp811	protein_coding	zinc finger protein 811		GO:0006357 (regulation of transcription from RNA polymerase II promoter), GO:0005634 (nucleus), GO:0000977 (RNA polymerase II regulatory region sequence-specific DNA binding), GO:0000981 (sequence-specific DNA binding RNA polymerase II transcription factor activity), R-MMU-212436 (Mus musculus: Generic Transcription Pathway), R-MMU-73857 (Mus musculus: RNA Polymerase II Transcription), R-MMU-7416…					1.0672	1.56611	1.44564		-1.26407	-1.63416	-1.18071		829.378	21.5325	59.7632	-2.81243	2.03164	112.197	1.46487e-09	4.36696e-08		0.1	0.237744	0.0122384	-0.87831	-0.97303	0.0213116	0.00108124		68.303	96.935	89.0898	12.7711	9.65518	13.5903
ENSMUSG00000039934	Gsap	protein_coding	gamma-secretase activating protein	Accumulation of neurotoxic amyloid-beta is a major hallmark of Alzheimer disease (AD; MIM 104300). Formation of amyloid-beta is catalyzed by gamma-secretase (see PSEN1; MIM 104311), a protease with numerous substrates. PION, or GSAP, selectively increases amyloid-beta production through a mechanism involving its interaction with both gamma-secretase and its substrate, the amyloid-beta precursor p…	GO:0030162 (regulation of proteolysis), GO:1902004 (positive regulation of beta-amyloid formation), GO:0005794 (Golgi apparatus), GO:0005802 (trans-Golgi network), GO:0001540 (beta-amyloid binding)					0.440289	0.522913	0.356904		-0.394487	-0.442495	-0.483124		828.259	78.9197	70.254	-0.874131	6.01538	111.976	1.48935e-09	4.42908e-08		0.1	0.237744	0.0030107	-0.87831	-0.98875	0.0213116	0.000189131		1024.54	1084.99	966.95	573.992	555.173	539.729
ENSMUSG00000074677	Sirpb1c	protein_coding	signal-regulatory protein beta 1C		GO:0050766 (positive regulation of phagocytosis), GO:0050870 (positive regulation of T cell activation), GO:0005886 (plasma membrane), GO:0003674 (molecular_function)					0.449948	0.775817	0.785415		-0.6238	-0.5621	-0.82528		826.082	48.9271	34.4734	-1.32528	4.2568	111.548	1.5382e-09	4.56321e-08		0.1	0.237744	0.00973669	-0.87831	-0.969741	0.0213116	0.00135955		283.365	355.428	357.808	134.097	140	116.488
ENSMUSG00000031530	Dusp4	protein_coding	dual specificity phosphatase 4	The protein encoded by this gene is a member of the dual specificity protein phosphatase subfamily. These phosphatases inactivate their target kinases by dephosphorylating both the phosphoserine/threonine and phosphotyrosine residues. They negatively regulate members of the mitogen-activated protein (MAP) kinase superfamily (MAPK/ERK, SAPK/JNK, p38), which are associated with cellular proliferati…	GO:0001706 (endoderm formation), GO:0006470 (protein dephosphorylation), GO:0016311 (dephosphorylation), GO:0043409 (negative regulation of MAPK cascade), GO:0070373 (negative regulation of ERK1 and ERK2 cascade), GO:0005634 (nucleus), GO:0005654 (nucleoplasm), GO:0005737 (cytoplasm), GO:0004721 (phosphoprotein phosphatase activity), GO:0004722 (protein serine/threonine phosphatase activity), GO:…					-0.475993	-0.2998	-0.610186		0.493463	0.358569	0.533947		824.953	87.4126	80.0789	0.927479	6.7472	111.325	1.56422e-09	4.62911e-08		0.1	0.237744	0.000679897	0.87831	0.979041	0.0213116	0.000654311		899.938	1016.97	819.916	1763.13	1605.66	1813.33
[truncated: 11,752 more rows]
