# Supplementary material for: Macrophages from naked mole-rat possess distinct immunometabolic signatures upon polarization
Source: Front Immunol. 2023 Apr 19;14:1172467. doi: 10.3389/fimmu.2023.1172467 (PMC10154529; doi:10.3389/fimmu.2023.1172467)
Supplement: Supplementary file 6 [file Table_5.xlsx]

## Sheet: top500 upreg M1 vs M0 david
Category	Term	Count	%	PValue	Genes	List Total	Pop Hits	Pop Total	Fold Enrichment	Bonferroni	Benjamini	FDR
GOTERM_BP_DIRECT	GO:0051607~defense response to virus	14	2.8925619834710745	6.993570052797965E-11	RSAD2, TREX1, IFNGR2, EIF2AK2, IFIH1, ISG20, LOC101719334, OAS2, IRF1, DHX58, IRF2, TLR8, LOC101718983, TLR3	228	62	12389	12.269807583474815	6.825726417414302E-8	3.70625066745691E-8	3.668276787667392E-8
GOTERM_BP_DIRECT	GO:0006955~immune response	18	3.71900826446281	7.594775957903504E-11	CCL14, CCL22, LOC106007543, IL15, LOC101700163, CXCL13, TNF, CX3CL1, IL1A, CXCL11, LOC101719030, CCL5, IL1B, FAS, LOC101699218, CCR7, CCL17, LOC101714634	228	122	12389	8.017040552200172	7.412505353965315E-8	3.70625066745691E-8	3.668276787667392E-8
GOTERM_BP_DIRECT	GO:0050727~regulation of inflammatory response	8	1.6528925619834711	6.998790825924932E-7	LYN, LACC1, SBNO2, BCL6, TNIP1, TREX1, JAK2, PIK3AP1	228	29	12389	14.989715668481548	6.828489760830614E-4	2.0365108674400307E-4	2.0156449774047844E-4
GOTERM_BP_DIRECT	GO:0034142~toll-like receptor 4 signaling pathway	6	1.2396694214876034	8.346356014098486E-7	LYN, TNIP3, NMI, CD14, PIK3AP1, TLR4	228	11	12389	29.638755980861244	8.142729866015275E-4	2.0365108674400307E-4	2.0156449774047844E-4
GOTERM_BP_DIRECT	GO:0045087~innate immune response	11	2.272727272727273	6.787270520119433E-6	IFIH1, LOC101719334, TRAF3, OAS2, RIPK2, DHX58, TLR8, TRIM26, IFI35, LOC101718983, TLR3	228	92	12389	6.49690122044241	0.006602505549939464	0.0013248752055273134	0.0013113006644870744
GOTERM_BP_DIRECT	GO:1901224~positive regulation of NIK/NF-kappaB signaling	6	1.2396694214876034	1.6386707961976322E-4	EIF2AK2, RBCK1, NMI, CD14, TLR4, TLR3	228	29	12389	11.242286751361162	0.14781136589044708	0.02665571161814815	0.02638259981878188
GOTERM_BP_DIRECT	GO:0006954~inflammatory response	10	2.066115702479339	2.1262988956549748E-4	PXK, CXCL11, CCL22, CCL5, PTAFR, TLR8, CHI3L1, CCR7, TLR3, MYD88	228	112	12389	4.851582080200501	0.18742644410314946	0.029646681745132217	0.029342924760038653
GOTERM_BP_DIRECT	GO:0045071~negative regulation of viral genome replication	4	0.8264462809917356	6.623466138452021E-4	ISG20, RSAD2, LOC101719334, EIF2AK2	228	10	12389	21.735087719298242	0.47621002012830194	0.08080628688911465	0.07997835362180815
GOTERM_BP_DIRECT	GO:0050729~positive regulation of inflammatory response	5	1.0330578512396695	8.742645431833933E-4	PTGER4, LOC101712296, NMI, TLR4, TLR3	228	24	12389	11.320358187134502	0.5741445922997497	0.09480913268299909	0.09383772763501753
GOTERM_BP_DIRECT	GO:0002755~MyD88-dependent toll-like receptor signaling pathway	4	0.8264462809917356	0.0011817948480493427	TNIP1, TLR8, TLR4, MYD88	228	12	12389	18.112573099415204	0.6846631571173223	0.11534317716961584	0.1141613823215665
GOTERM_BP_DIRECT	GO:0051092~positive regulation of NF-kappaB transcription factor activity	6	1.2396694214876034	0.001328999115695668	EIF2AK2, TRAF2, RBCK1, TRAF1, TLR4, TLR3	228	45	12389	7.245029239766081	0.7269132655933206	0.11791846699263384	0.11671028597836502
GOTERM_BP_DIRECT	GO:1990830~cellular response to leukemia inhibitory factor	6	1.2396694214876034	0.0014691484158928106	SOCS3, SBNO2, EED, NFYB, SNX10, HK2	228	46	12389	7.087528604118993	0.7618711069462015	0.11949073782594859	0.11826644747937126
GOTERM_BP_DIRECT	GO:0001843~neural tube closure	5	1.0330578512396695	0.0018190409682432586	FZD3, SDC4, MTHFD1, LMO4, PRKACB	228	29	12389	9.368572292800968	0.8308552960411857	0.12735973216098287	0.1260548168724482
GOTERM_BP_DIRECT	GO:0032743~positive regulation of interleukin-2 production	4	0.8264462809917356	0.0019030801451481792	IL1A, CD83, TRAF2, CD276	228	14	12389	15.525062656641603	0.844199021277976	0.12735973216098287	0.1260548168724482
GOTERM_BP_DIRECT	GO:0070106~interleukin-27-mediated signaling pathway	3	0.6198347107438017	0.001957372932801991	LOC101719334, OAS2, LOC101718983	228	4	12389	40.75328947368421	0.8522550945939515	0.12735973216098287	0.1260548168724482
GOTERM_BP_DIRECT	GO:0071260~cellular response to mechanical stimulus	4	0.8264462809917356	0.0047354666335763075	PTGER4, IRF1, TLR4, TLR3	228	19	12389	11.439519852262233	0.9902724511516876	0.24533907223353568	0.24282535223114288
GOTERM_BP_DIRECT	GO:0032729~positive regulation of interferon-gamma production	4	0.8264462809917356	0.0047354666335763075	CD14, TLR4, TLR3, CD276	228	19	12389	11.439519852262233	0.9902724511516876	0.24533907223353568	0.24282535223114288
GOTERM_BP_DIRECT	GO:0045824~negative regulation of innate immune response	3	0.6198347107438017	0.004776068004546288	DHX58, TRAFD1, NMI	228	6	12389	27.16885964912281	0.9906521567108783	0.24533907223353568	0.24282535223114288
GOTERM_BP_DIRECT	GO:0002281~macrophage activation involved in immune response	3	0.6198347107438017	0.004776068004546288	SBNO2, TREX1, NMI	228	6	12389	27.16885964912281	0.9906521567108783	0.24533907223353568	0.24282535223114288
GOTERM_BP_DIRECT	GO:0008285~negative regulation of cell proliferation	8	1.6528925619834711	0.005977372957816772	ZBTB17, IL1A, CDKN2C, BCL6, IRF1, NMI, ETV3, RNF41	228	118	12389	3.6839131727624146	0.9971241918416186	0.2916958003414585	0.28870711386255005
GOTERM_BP_DIRECT	GO:0032735~positive regulation of interleukin-12 production	4	0.8264462809917356	0.0063270518688237284	IRF1, CCR7, TLR4, TLR3	228	21	12389	10.350041771094402	0.9979600313352893	0.2940572678081885	0.2910443859658915
GOTERM_BP_DIRECT	GO:0045766~positive regulation of angiogenesis	5	1.0330578512396695	0.010574446664220017	IL1A, ZC3H12A, CHI3L1, TLR3, HK2	228	47	12389	5.780608435983576	0.9999688163093973	0.44953655148567434	0.4449306441958621
GOTERM_BP_DIRECT	GO:0045089~positive regulation of innate immune response	3	0.6198347107438017	0.011054177495549369	TLR8, NMI, COCH	228	9	12389	18.1125730994152	0.9999805750345787	0.44953655148567434	0.4449306441958621
GOTERM_BP_DIRECT	GO:0042098~T cell proliferation	3	0.6198347107438017	0.011054177495549369	FKBP1A, NCSTN, PSMB10	228	9	12389	18.1125730994152	0.9999805750345787	0.44953655148567434	0.4449306441958621
GOTERM_BP_DIRECT	GO:0043123~positive regulation of I-kappaB kinase/NF-kappaB signaling	5	1.0330578512396695	0.012211014271277638	TRAF2, RBCK1, TLR4, TLR3, MYD88	228	49	12389	5.544665234514858	0.9999938021797043	0.476717997150679	0.47183359144216797
GOTERM_BP_DIRECT	GO:0051865~protein autoubiquitination	4	0.8264462809917356	0.012839204152012893	RNF115, DTX3L, TRAF2, RNF41	228	27	12389	8.050032488628979	0.9999966688832607	0.48196397124479173	0.47702581580170983
GOTERM_BP_DIRECT	GO:0045944~positive regulation of transcription from RNA polymerase II promoter	10	2.066115702479339	0.015777961444856502	PLAC8, IL1A, LOC101711014, SBNO2, JAG1, LMO4, ZC3H12A, MET, TLR4, TLR3	228	211	12389	2.575247360106427	0.9999998185105377	0.5363538987019635	0.5308584694119844
GOTERM_BP_DIRECT	GO:0001942~hair follicle development	3	0.6198347107438017	0.016486287869937402	FZD3, ZDHHC21, ZMPSTE24	228	11	12389	14.819377990430622	0.9999999101145987	0.5363538987019635	0.5308584694119844
GOTERM_BP_DIRECT	GO:0019221~cytokine-mediated signaling pathway	3	0.6198347107438017	0.016486287869937402	FKBP1A, IL1A, CX3CL1	228	11	12389	14.819377990430622	0.9999999101145987	0.5363538987019635	0.5308584694119844
GOTERM_BP_DIRECT	GO:0002230~positive regulation of defense response to virus by host	3	0.6198347107438017	0.016486287869937402	DTX3L, ZC3H12A, PARP9	228	11	12389	14.819377990430622	0.9999999101145987	0.5363538987019635	0.5308584694119844
GOTERM_BP_DIRECT	GO:0032689~negative regulation of interferon-gamma production	3	0.6198347107438017	0.019547186474412323	ZC3H12A, TLR4, CD276	228	12	12389	13.584429824561404	0.999999995710009	0.5866024462404203	0.5805921752748424
GOTERM_BP_DIRECT	GO:0043066~negative regulation of apoptotic process	7	1.4462809917355373	0.01982975483497782	PLAC8, SOCS3, LOC101711014, BCL2A1, BCL6, CD38, EIF2AK2	228	116	12389	3.2790003024803385	0.9999999967619896	0.5866024462404203	0.5805921752748424
GOTERM_BP_DIRECT	GO:0043065~positive regulation of apoptotic process	6	1.2396694214876034	0.019833894186407658	GADD45B, BCL6, RIPK2, DUSP6, TGM2, IFIT2	228	85	12389	3.8356037151702784	0.9999999967753085	0.5866024462404203	0.5805921752748424
GOTERM_BP_DIRECT	GO:0006974~cellular response to DNA damage stimulus	5	1.0330578512396695	0.022785405706606938	LYN, PAK1, BCL6, CCND1, ZC3H12A	228	59	12389	4.604891465953018	0.999999999830103	0.6540751755778933	0.6473735856641853
GOTERM_BP_DIRECT	GO:0070373~negative regulation of ERK1 and ERK2 cascade	4	0.8264462809917356	0.023927341948383574	LYN, TNIP1, TLR4, DUSP6	228	34	12389	6.392672858617131	0.999999999945728	0.6672310211892105	0.6603946377753867
GOTERM_BP_DIRECT	GO:0009617~response to bacterium	4	0.8264462809917356	0.029857055595978843	OAS2, DHX58, LOC101712273, LOC101700163	228	37	12389	5.874348032242769	0.9999999999998582	0.7705210340075823	0.7626263512820948
GOTERM_BP_DIRECT	GO:0030890~positive regulation of B cell proliferation	3	0.6198347107438017	0.02999979435685259	BCL6, CD38, TLR4	228	15	12389	10.867543859649123	0.9999999999998772	0.7705210340075823	0.7626263512820948
GOTERM_BP_DIRECT	GO:0043124~negative regulation of I-kappaB kinase/NF-kappaB signaling	3	0.6198347107438017	0.02999979435685259	TNIP1, TNIP3, ZC3H12A	228	15	12389	10.867543859649123	0.9999999999998772	0.7705210340075823	0.7626263512820948
GOTERM_BP_DIRECT	GO:0071222~cellular response to lipopolysaccharide	4	0.8264462809917356	0.03199005043382434	SBNO2, TNIP3, ZC3H12A, NFKBIB	228	38	12389	5.7197599261311165	0.9999999999999835	0.7875483173062572	0.7794791747109061
GOTERM_BP_DIRECT	GO:0019884~antigen processing and presentation of exogenous antigen	2	0.4132231404958678	0.03631114167907948	PSME1, LOC101700189	228	2	12389	54.33771929824562	0.9999999999999998	0.7875483173062572	0.7794791747109061
GOTERM_BP_DIRECT	GO:1903936~cellular response to sodium arsenite	2	0.4132231404958678	0.03631114167907948	DAXX, ZC3H12A	228	2	12389	54.33771929824562	0.9999999999999998	0.7875483173062572	0.7794791747109061
GOTERM_BP_DIRECT	GO:0002756~MyD88-independent toll-like receptor signaling pathway	2	0.4132231404958678	0.03631114167907948	TNIP3, TLR3	228	2	12389	54.33771929824562	0.9999999999999998	0.7875483173062572	0.7794791747109061
GOTERM_BP_DIRECT	GO:0001660~fever generation	2	0.4132231404958678	0.03631114167907948	IL1A, IL1B	228	2	12389	54.33771929824562	0.9999999999999998	0.7875483173062572	0.7794791747109061
GOTERM_BP_DIRECT	GO:0044828~negative regulation by host of viral genome replication	2	0.4132231404958678	0.03631114167907948	ZC3H12A, LOC101699218	228	2	12389	54.33771929824562	0.9999999999999998	0.7875483173062572	0.7794791747109061
GOTERM_BP_DIRECT	GO:0002730~regulation of dendritic cell cytokine production	2	0.4132231404958678	0.03631114167907948	TLR4, TLR3	228	2	12389	54.33771929824562	0.9999999999999998	0.7875483173062572	0.7794791747109061
GOTERM_BP_DIRECT	GO:0032728~positive regulation of interferon-beta production	3	0.6198347107438017	0.03794029954831168	IRF1, TLR4, TLR3	228	17	12389	9.589009287925697	1.0	0.7878666459394085	0.7797942417801932
GOTERM_BP_DIRECT	GO:0042531~positive regulation of tyrosine phosphorylation of STAT protein	3	0.6198347107438017	0.03794029954831168	LYN, PARP9, PARP14	228	17	12389	9.589009287925697	1.0	0.7878666459394085	0.7797942417801932
GOTERM_BP_DIRECT	GO:0050728~negative regulation of inflammatory response	4	0.8264462809917356	0.04129401837930235	PTGER4, SOCS3, ADORA2A, CD276	228	42	12389	5.175020885547201	1.0	0.8396450403791477	0.8310421198834598
GOTERM_BP_DIRECT	GO:0045892~negative regulation of transcription, DNA-templated	6	1.2396694214876034	0.04224339439014353	SBNO2, DNAJB6, CCDC85B, IRF1, NAB1, CD38	228	104	12389	3.1348684210526314	1.0	0.8414194474444916	0.832798346548544
GOTERM_BP_DIRECT	GO:0006915~apoptotic process	7	1.4462809917355373	0.046536845715148614	DAXX, BCL2A1, IRF1, PRKCD, FAS, CHI3L1, TRAF2	228	142	12389	2.6786199654064737	1.0	0.8914623464451215	0.8823285109282657
GOTERM_BP_DIRECT	GO:0033209~tumor necrosis factor-mediated signaling pathway	3	0.6198347107438017	0.04658256113596434	TRAF3, TRAF2, JAK2	228	19	12389	8.579639889196676	1.0	0.8914623464451215	0.8823285109282657
GOTERM_BP_DIRECT	GO:0032088~negative regulation of NF-kappaB transcription factor activity	3	0.6198347107438017	0.05114766454715775	TRAF3, ZC3H12A, RBCK1	228	20	12389	8.150657894736842	1.0	0.9600023191928071	0.9501662298568152
GOTERM_BP_DIRECT	GO:0050673~epithelial cell proliferation	2	0.4132231404958678	0.05397137989852785	EHF, NCSTN	228	3	12389	36.22514619883041	1.0	0.9691998005403315	0.9592694747151231
GOTERM_BP_DIRECT	GO:0006164~purine nucleotide biosynthetic process	2	0.4132231404958678	0.05397137989852785	MTHFD1, LOC101718983	228	3	12389	36.22514619883041	1.0	0.9691998005403315	0.9592694747151231
GOTERM_BP_DIRECT	GO:0046777~protein autophosphorylation	4	0.8264462809917356	0.05461679203864573	LYN, STK10, PAK1, EIF2AK2	228	47	12389	4.624486748786861	1.0	0.9691998005403315	0.9592694747151231
GOTERM_BP_DIRECT	GO:0045599~negative regulation of fat cell differentiation	3	0.6198347107438017	0.060729359857869834	JAG1, CCDC85B, SOD2	228	22	12389	7.409688995215311	1.0	1.0	0.9907692307692307
GOTERM_BP_DIRECT	GO:0030968~endoplasmic reticulum unfolded protein response	3	0.6198347107438017	0.06573199989922227	CCND1, EIF2AK2, CASPASE-12	228	23	12389	7.087528604118993	1.0	1.0	0.9907692307692307
GOTERM_BP_DIRECT	GO:1900246~positive regulation of RIG-I signaling pathway	2	0.4132231404958678	0.07130938222278674	LOC101719334, DHX58	228	4	12389	27.16885964912281	1.0	1.0	0.9907692307692307
GOTERM_BP_DIRECT	GO:0001886~endothelial cell morphogenesis	2	0.4132231404958678	0.07130938222278674	PLOD3, MET	228	4	12389	27.16885964912281	1.0	1.0	0.9907692307692307
GOTERM_BP_DIRECT	GO:0007252~I-kappaB phosphorylation	2	0.4132231404958678	0.07130938222278674	TLR4, TLR3	228	4	12389	27.16885964912281	1.0	1.0	0.9907692307692307
GOTERM_BP_DIRECT	GO:0002637~regulation of immunoglobulin production	2	0.4132231404958678	0.07130938222278674	TREX1, TRAF2	228	4	12389	27.16885964912281	1.0	1.0	0.9907692307692307
GOTERM_BP_DIRECT	GO:0097527~necroptotic signaling pathway	2	0.4132231404958678	0.07130938222278674	TNF, TLR3	228	4	12389	27.16885964912281	1.0	1.0	0.9907692307692307
GOTERM_BP_DIRECT	GO:0042532~negative regulation of tyrosine phosphorylation of STAT protein	2	0.4132231404958678	0.07130938222278674	SOCS3, PARP14	228	4	12389	27.16885964912281	1.0	1.0	0.9907692307692307
GOTERM_BP_DIRECT	GO:0019217~regulation of fatty acid metabolic process	2	0.4132231404958678	0.07130938222278674	GK, TREX1	228	4	12389	27.16885964912281	1.0	1.0	0.9907692307692307
GOTERM_BP_DIRECT	GO:0010572~positive regulation of platelet activation	2	0.4132231404958678	0.07130938222278674	JAK2, TLR4	228	4	12389	27.16885964912281	1.0	1.0	0.9907692307692307
GOTERM_BP_DIRECT	GO:0046330~positive regulation of JNK cascade	3	0.6198347107438017	0.08700107081146662	GADD45B, TLR4, TLR3	228	27	12389	6.037524366471734	1.0	1.0	0.9907692307692307
GOTERM_BP_DIRECT	GO:0060337~type I interferon signaling pathway	2	0.4132231404958678	0.08833100274971305	OAS2, TREX1	228	5	12389	21.735087719298242	1.0	1.0	0.9907692307692307
GOTERM_BP_DIRECT	GO:0032481~positive regulation of type I interferon production	2	0.4132231404958678	0.08833100274971305	DHX58, CD14	228	5	12389	21.735087719298242	1.0	1.0	0.9907692307692307
GOTERM_BP_DIRECT	GO:0048754~branching morphogenesis of an epithelial tube	2	0.4132231404958678	0.08833100274971305	PAK1, MET	228	5	12389	21.735087719298242	1.0	1.0	0.9907692307692307
GOTERM_BP_DIRECT	GO:0031571~mitotic G1 DNA damage checkpoint	2	0.4132231404958678	0.08833100274971305	CCND1, TREX1	228	5	12389	21.735087719298242	1.0	1.0	0.9907692307692307
GOTERM_BP_DIRECT	GO:0050688~regulation of defense response to virus	2	0.4132231404958678	0.08833100274971305	TRAF3, ZMPSTE24	228	5	12389	21.735087719298242	1.0	1.0	0.9907692307692307
GOTERM_BP_DIRECT	GO:0001953~negative regulation of cell-matrix adhesion	2	0.4132231404958678	0.08833100274971305	JAG1, BCL6	228	5	12389	21.735087719298242	1.0	1.0	0.9907692307692307
GOTERM_BP_DIRECT	GO:0003007~heart morphogenesis	2	0.4132231404958678	0.08833100274971305	TREX1, ZMPSTE24	228	5	12389	21.735087719298242	1.0	1.0	0.9907692307692307
GOTERM_BP_DIRECT	GO:0060333~interferon-gamma-mediated signaling pathway	2	0.4132231404958678	0.08833100274971305	IRF1, NMI	228	5	12389	21.735087719298242	1.0	1.0	0.9907692307692307
GOTERM_BP_DIRECT	GO:0035563~positive regulation of chromatin binding	2	0.4132231404958678	0.08833100274971305	DTX3L, PARP9	228	5	12389	21.735087719298242	1.0	1.0	0.9907692307692307
GOTERM_BP_DIRECT	GO:1903799~negative regulation of production of miRNAs involved in gene silencing by miRNA	2	0.4132231404958678	0.08833100274971305	ZC3H12A, ZMPSTE24	228	5	12389	21.735087719298242	1.0	1.0	0.9907692307692307
GOTERM_BP_DIRECT	GO:0032757~positive regulation of interleukin-8 production	3	0.6198347107438017	0.09260199781707844	CD14, TLR4, TLR3	228	28	12389	5.8218984962406015	1.0	1.0	0.9907692307692307
GOTERM_BP_DIRECT	GO:0030335~positive regulation of cell migration	4	0.8264462809917356	0.0936548474804306	LYN, PAK1, GCNT2, SOD2	228	59	12389	3.6839131727624146	1.0	1.0	0.9907692307692307

## Sheet: all upreg M1vsM0-M2vsM0 david
Category	Term	Count	%	PValue	Genes	List Total	Pop Hits	Pop Total	Fold Enrichment	Bonferroni	Benjamini	FDR
GOTERM_BP_DIRECT	GO:0006955~immune response	12	12.5	5.327760286691669E-13	LOC101719030, CCL22, CXCL8, LOC106007543, CCL5, IL1B, CXCL13, TNF, B2M, LOC101705558, CX3CL1, LOC101714634	47	122	12389	25.927450296477154	1.0496081781496969E-10	1.0495687764782588E-10	1.0495687764782588E-10
GOTERM_BP_DIRECT	GO:0045766~positive regulation of angiogenesis	4	4.166666666666666	6.928453475206989E-4	C3, CXCL8, NINJ1, CHI3L1	47	47	12389	22.433680398370303	0.12762668986176895	0.05062534839978502	0.05062534839978502
GOTERM_BP_DIRECT	GO:0006954~inflammatory response	5	5.208333333333334	7.709443918748987E-4	C3, CCL22, CXCL8, CCL5, CHI3L1	47	112	12389	11.76766717325228	0.1409555561668322	0.05062534839978502	0.05062534839978502
GOTERM_BP_DIRECT	GO:0090026~positive regulation of monocyte chemotaxis	2	2.083333333333333	0.036528486656581476	CCL5, AIF1	47	10	12389	52.719148936170214	0.9993449731970012	1.0	1.0
GOTERM_BP_DIRECT	GO:0030593~neutrophil chemotaxis	2	2.083333333333333	0.043675934411953915	CXCL8, CX3CL1	47	12	12389	43.93262411347518	0.9998489218338289	1.0	1.0
GOTERM_BP_DIRECT	GO:0006952~defense response	2	2.083333333333333	0.04723018075696939	CXCL13, LOC101705558	47	13	12389	40.5531914893617	0.9999274505128904	1.0	1.0
GOTERM_BP_DIRECT	GO:0051603~proteolysis involved in cellular protein catabolic process	2	2.083333333333333	0.06131838996297157	PSMB10, PSMB9	47	17	12389	31.011264080100126	0.9999961442667091	1.0	1.0
GOTERM_BP_DIRECT	GO:0006958~complement activation, classical pathway	2	2.083333333333333	0.08206938171416793	C3, C1QB	47	23	12389	22.9213691026827	0.9999999528434856	1.0	1.0
